# Supplementary material for: Interplay between coding and non-coding regulation drives the Arabidopsis seed-to-seedling transition
Source: Nat Commun. 2024 Feb 26;15:1724. doi: 10.1038/s41467-024-46082-5 (PMC10897432; doi:10.1038/s41467-024-46082-5)
Supplement: Supplementary file 4 — Supplementary Dataset 1 [file 41467_2024_46082_MOESM4_ESM.xlsx]

## Sheet: Supplementary Dataset 1
Supplementary Dataset 1: TSS annotation and quantification
TSS ID	Nearest Feature	Nearest Feature Type	Nearest Gene	Nearest Gene Type	Absolute Distance (bp)	Relative Distance (to feature size)	NearestFeatureSize	TSS type	Chromosome	Start	End	Strand	Primary TSS location	DS.1 (CPM)	DS.2 (CPM)	S24.1 (CPM)	S24.2 (CPM)	S72.1 (CPM)	S72.2 (CPM)	L6.1 (CPM)	L6.2 (CPM)	L26.1 (CPM)	L26.2 (CPM)	L57.1 (CPM)	L57.2 (CPM)	hen2-4.1 (CPM)	hen2-4.2 (CPM)	rrp4-2.1 (CPM)	rrp4-2.2 (CPM)
TSS1_3668	AT1G01010.1	mRNA	AT1G01010	protein_coding	0	0	2269	known_tss	1	3617	3706	+	3668	6.79457	6.55349	10.6019	5.88354	5.82848	7.08239	10.1666	11.0142	4.52828	4.50223	6.4696	5.79944	21.0362	24.6853	32.4463	35.0961
TSS1_8667	AT1G01020.6	mRNA	AT1G01020	protein_coding	12	0.00615385	1950	known_tss	1	8591	8724	-	8667	15.0991	11.9154	28.6645	18.4351	25.3955	38.394	39.8595	26.7846	26.4836	21.9815	20.9018	22.9747	17.8489	12.5945	13.3262	13.1876
TSS1_9814								unknown_intergenic	1	9791	9824	+	9814	0	0	0	0	0	0	0	0	0.411662	0	0	0.446111	0.637461	0.671708	0.579399	0.63811
TSS1_13574	AT1G01030.2	mRNA	AT1G01030	protein_coding	0	0	2066	known_tss	1	13554	13761	-	13574	0.754953	3.57463	5.10464	1.96118	0.41632	1.86379	3.55024	2.25291	0.548882	1.72144	5.22545	5.79944	5.57779	5.87744	4.20064	5.31759
TSS1_14282								unknown_intergenic	1	14278	14352	+	14282	0	0	0	0	0	0	0	0.500647	0	0.132418	0.746492	0	0.318731	0.671708	1.1588	2.97785
TSS1_21284	STRINGTIE_RNA_00032323	putative_rna	STRINGTIE_RNA_00032323	putative_rna	0	0	742	known_tss	1	21156	21321	-	21284	0	0.595772	5.49731	3.53012	0.41632	3.35482	1.291	2.25291	0.411662	0.662092	0	0	0.318731	0.503781	1.1588	0.212703
TSS1_23135	AT1G01040.1	mRNA	AT1G01040	protein_coding	0	0	8107	known_tss	1	23093	23191	+	23135	20.3837	16.6816	43.5858	21.9652	67.0275	78.6518	34.8569	41.804	28.1302	36.8123	29.362	31.4508	55.6185	47.8592	61.4163	48.7091
TSS1_33117	AT1G01050.1	mRNA	AT1G01050	protein_coding	0	0	2002	known_tss	1	33054	33221	-	33117	42.2773	43.4914	28.6645	28.6332	32.8893	42.4944	59.063	54.3202	78.7646	71.6384	114.213	113.981	102.153	103.275	107.913	104.863
TSS1_33825	HOMER_RNA_00032822	putative_rna	HOMER_RNA_00032822	putative_rna	0	0	300	known_tss	1	33806	33878	+	33825	0	0	2.74865	1.96118	0.83264	0.372757	0.806872	0.250323	0.548882	0	0	1.56139	1.11556	1.00756	0.434549	0.212703
TSS1_33979	HOMER_RNA_00032822	putative_rna	HOMER_RNA_00032822	putative_rna	39	0.13	300	known_tss	1	33907	34006	+	33979	0	0	0	0	0	0	0	0	0.411662	0	0	0	0	0.167927	1.4485	1.06352
TSS1_37853	AT1G01060.5	mRNA	AT1G01060	protein_coding	0	0	3905	known_tss	1	37703	37884	-	37853	1.50991	1.19154	45.5491	29.0254	20.816	19.0106	0.645498	2.50323	12.8987	19.4655	38.0711	62.6786	8.44636	6.54915	4.20064	8.93355
TSS1_38250								unknown_intergenic	1	38249	38321	+	38250	0	0	1.57066	0	1.24896	0	0.484123	3.2542	1.78387	0.794511	0.497662	0.223056	0.956192	1.34342	2.0279	0.850814
TSS1_45104	HOMER_RNA_00032823	putative_rna	HOMER_RNA_00032823	putative_rna	0	0	693	known_tss	1	45081	45177	+	45104	3.01981	1.78732	6.6753	10.5904	2.0816	3.72757	25.6585	20.7768	10.9776	11.7852	1.49298	2.45361	4.1435	4.70195	2.31759	4.67948
TSS1_46760	AT1G01080.2	mRNA	AT1G01080	protein_coding	168	0.0974478	1724	known_tss	1	46686	46850	-	46760	0	1.19154	0	0	0.83264	1.49103	18.7194	18.5239	23.4647	22.1139	35.0851	35.0197	17.5302	17.8003	17.382	15.1019
TSS1_49272	AT1G01090.1	mRNA	AT1G01090	protein_coding	0	0	2071	known_tss	1	49197	49343	-	49272	9.05943	19.0647	33.7692	32.5556	54.5379	74.9243	66.3249	51.066	39.9312	47.0086	178.163	266.328	196.338	195.467	180.917	253.968
TSS1_51182	AT1G01100.3	mRNA	AT1G01100	protein_coding	0	0	1108	known_tss	1	51108	51226	-	51182	107.203	187.072	135.469	133.36	176.103	156.185	298.704	274.104	228.198	287.613	139.096	162.384	118.727	81.7804	85.8959	82.7416
TSS1_52101	AT1G01110.1	mRNA	AT1G01110	protein_coding	0	0	2629	known_tss	1	52014	52176	+	52101	0	0	1.17799	0	0.83264	1.86379	12.91	9.26197	13.0359	10.9907	4.47895	4.68417	4.1435	4.19817	1.01395	1.48892
TSS1_59127	AT1G01120.1	mRNA	AT1G01120	protein_coding	38	0.0185185	2052	known_tss	1	59090	59176	-	59127	0	0	0.392665	0.392236	1.24896	0.372757	0.968247	2.00259	3.97939	4.10497	27.3714	24.3131	11.793	9.40391	10.7189	5.74299
TSS1_63410	HOMER_RNA_00027411	putative_rna	HOMER_RNA_00027411	putative_rna	0	0	737	known_tss	1	63367	63577	+	63410	0	0	1.17799	0	0	4.47309	2.90474	2.00259	3.43051	2.51595	3.2348	4.68417	3.82477	5.20573	6.08369	5.74299
TSS1_63815	AT1G01130.1	mRNA	AT1G01130	protein_coding	0	0	1907	known_tss	1	63773	63879	-	63815	0.754953	0	3.14132	0.392236	2.49792	0	4.51848	5.75744	11.1149	11.6528	7.21609	4.46111	4.1435	3.69439	3.47639	1.91433
TSS1_67587	AT1G01140.3	mRNA	AT1G01140	protein_coding	0	0	3459	known_tss	1	67516	67628	-	67587	2.26486	4.1704	5.88997	3.53012	7.49376	5.2186	6.61635	6.50841	13.9965	21.849	23.1413	19.8519	25.3391	17.8003	20.7135	17.6544
TSS1_72339	AT1G01160.2	mRNA	AT1G01160	protein_coding	0	0	1740	known_tss	1	72274	72395	+	72339	23.4035	45.8744	13.3506	9.02142	32.0566	26.4658	13.5555	21.2775	6.31214	5.56158	1.99065	3.34583	4.94032	3.02268	3.33154	3.61596
TSS1_72490	AT1G01160.2	mRNA	AT1G01160	protein_coding	64	0.0367816	1740	known_tss	1	72422	72563	+	72490	11.3243	12.5112	6.6753	8.62918	6.2448	3.72757	13.2327	9.26197	9.46822	16.1551	6.71843	9.14528	10.5181	5.54159	7.09763	9.78436
TSS1_74724	AT1G01170.1	mRNA	AT1G01170	protein_coding	0	0	807	known_tss	1	74649	74784	-	74724	2101.79	1681.27	538.343	445.972	662.365	570.319	556.742	525.93	496.052	570.061	397.134	329.23	233.311	228.381	217.419	192.284
TSS1_75614	AT1G01180.1	mRNA	AT1G01180	protein_coding	14	0.00961538	1456	known_tss	1	75405	75666	+	75614	21.8936	23.8309	31.4132	26.2798	25.8118	18.2651	1.93649	2.00259	3.56773	3.31046	11.1974	10.9297	6.53398	8.39635	9.70493	8.50814
TSS1_77821	AT1G08765.2	transcript_region	AT1G08765	novel_transcribed_region	51	0.0315985	1614	known_tss	1	77779	77886	+	77821	1.50991	1.19154	1.57066	0.392236	1.24896	1.11827	2.42062	3.2542	0.823323	2.51595	1.74182	4.68417	3.50604	1.8472	3.62124	2.12703
TSS1_79161	ath-MIR165a	miRNA	AT1G01183	miRNA	-60	-0.540541	111	known_tss	1	79098	79224	-	79161	0	0	0	0	0	0	4.51848	5.25679	4.6655	3.44288	8.21142	7.58389	12.9086	15.7851	15.0644	20.6322
TSS1_86778	STRINGTIE_RNA_00019301	putative_rna	STRINGTIE_RNA_00019301	putative_rna	0	0	653	known_tss	1	86722	86804	+	86778	21.1387	21.4478	190.442	272.212	32.473	32.8027	10.8121	5.75744	4.80272	2.64837	1.49298	2.0075	3.98413	2.01512	4.63519	4.67948
TSS1_87106								unknown_genic	1	87050	87181	-	87106	0.754953	0.595772	5.49731	6.27577	3.33056	2.6093	0	1.25162	0.137221	0.264837	0	0	0	0.335854	0.14485	0.425407
TSS1_88214	AT1G01200.1	mRNA	AT1G01200	protein_coding	156	0.0810811	1924	known_tss	1	88146	88252	-	88214	0	0	0.78533	0	0	0	0.322749	0.250323	1.37221	0.662092	0	0.446111	0.478096	0.671708	1.1588	0
TSS1_88743	AT1G01200.1	mRNA	AT1G01200	protein_coding	-281	-0.14605	1924	known_tss	1	88691	88743	-	88743	0	0	5.88997	0	0	0	0.484123	0.250323	0.823323	0.926929	0	0	0.478096	0.167927	0.14485	0
TSS1_88898	AT1G01210.1	mRNA	AT1G01210	protein_coding	0	0	856	known_tss	1	88827	89006	+	88898	10.5693	10.7239	10.2093	5.88354	17.0691	14.9103	36.1479	26.284	22.9158	39.5931	10.6997	7.13778	8.287	6.2133	6.37339	4.89218
TSS1_91388	AT1G01220.5	mRNA	AT1G01220	protein_coding	0	0	4301	known_tss	1	91362	91399	+	91388	1.50991	2.97886	0.78533	1.96118	4.1632	8.57342	5.97085	6.75873	9.19377	9.26929	20.9018	26.7667	19.1238	15.7851	13.7607	26.1625
TSS1_91666	AT1G01220.8	mRNA	AT1G01220	protein_coding	0	0	3990	known_tss	1	91621	91744	+	91666	5.28467	4.1704	1.96332	4.31459	1.24896	1.86379	4.51848	2.50323	1.78387	2.25111	3.48363	1.78444	6.53398	4.86988	4.78004	4.04137
TSS1_95519								unknown_antisense	1	95516	95602	-	95519	0	0.595772	0	0	0	0	0.806872	0	1.23498	0.794511	0.497662	0.892222	1.43429	2.18305	1.88305	4.25407
TSS1_95828	AT1G01225.1	mRNA	AT1G01225	protein_coding	-87	-0.0590631	1473	known_tss	1	95820	95847	+	95828	0	0	0.78533	1.96118	0	0	0.968247	0.250323	2.19553	1.32418	2.48831	1.78444	4.46223	5.20573	7.67703	8.29543
TSS1_97452	AT1G01230.1	mRNA	AT1G01230	protein_coding	0	0	1829	known_tss	1	97398	97595	+	97452	36.2377	33.959	17.6699	17.2584	15.8202	14.9103	10.6507	12.7665	5.76326	5.95883	2.23948	4.23806	5.41842	5.20573	4.05579	3.40326
TSS1_99173								unknown_antisense	1	99163	99182	-	99173	0	0	1.57066	0	1.66528	1.86379	0	0.75097	3.01885	0.132418	0	0	0.159365	0.167927	0.579399	1.06352
TSS1_99905	AT1G01240.5	mRNA	AT1G01240	protein_coding	0	0	2011	known_tss	1	99840	100114	+	99905	317.08	246.054	45.9418	22.7497	45.3789	56.2864	22.2697	23.5304	11.6637	13.7715	15.6763	17.6214	7.17144	6.885	8.54613	6.1684
TSS1_101909								unknown_antisense	1	101901	101909	-	101909	0	0	0	0.392236	0	0	0.161374	0	0.548882	0	0	0.223056	0.637461	0.671708	1.01395	0
TSS1_109057	AT1G01260.2	mRNA	AT1G01260	protein_coding	0	0	2460	known_tss	1	108982	109130	+	109057	12.0792	17.2774	16.0993	18.4351	17.4854	23.4837	9.68247	11.0142	10.1543	9.66655	8.46025	10.0375	9.08382	10.2435	10.574	11.9114
TSS1_114265	AT1G01290.2	mRNA	AT1G01290	protein_coding	13	0.00589302	2206	known_tss	1	114216	114336	+	114265	6.79457	10.7239	1.17799	2.74565	4.1632	3.35482	14.0396	13.0168	9.05655	13.1094	6.4696	4.23806	5.89652	4.53403	6.37339	6.1684
TSS1_117046	AT1G01300.1	mRNA	AT1G01300	protein_coding	195	0.0945684	2062	known_tss	1	116980	117162	+	117046	1.50991	1.19154	3.53398	2.74565	0.83264	1.86379	50.6716	53.3189	26.2091	28.2051	3.48363	4.23806	4.94032	3.02268	5.79399	5.53029
TSS1_118546	STRINGTIE_RNA_00022754	putative_rna	STRINGTIE_RNA_00022754	putative_rna	0	0	1632	known_tss	1	118408	118579	-	118546	14.3441	26.214	12.5653	7.84471	6.66112	7.08239	1.93649	0.75097	0.823323	0.132418	0.248831	0.223056	0.318731	1.17549	0.14485	0.212703
TSS1_120170	AT1G01310.1	mRNA	AT1G01310	protein_coding	0	0	977	known_tss	1	120151	120175	+	120170	3.77476	6.55349	0	0	0	0	0.484123	0	0	0.264837	0	0	0	0	0	0
TSS1_120454	HOMER_RNA_00035736	putative_rna	HOMER_RNA_00035736	putative_rna	0	0	564	known_tss	1	120444	120517	-	120454	3.01981	4.76618	10.9946	12.9438	4.1632	0	1.291	1.00129	0.137221	1.05935	0	0	0.796827	0.671708	0.289699	1.48892
TSS1_120800								unknown_genic	1	120677	120885	+	120800	6.79457	5.36195	25.5232	21.573	15.4038	22.7382	5.48673	7.25938	3.97939	2.1187	0.995323	0.223056	2.07175	2.85476	2.60729	3.82866
TSS1_128320								unknown_genic	1	128239	128362	-	128320	18.8738	11.3197	36.5178	25.4953	31.224	32.4299	17.2671	13.7678	7.95879	6.09125	1.49298	2.23056	12.1118	11.2511	10.2843	5.9557
TSS1_130576	AT1G01320.1	mRNA	AT1G01320	protein_coding	0	0	9447	known_tss	1	130432	130617	-	130576	6.79457	13.7028	10.6019	8.62918	35.8035	27.9568	64.5498	64.8338	42.6756	34.8261	92.0674	111.528	94.9817	109.32	108.348	136.556
TSS1_130791	AT1G01335.1	mRNA	AT1G01335	protein_coding	24	0.195122	123	known_tss	1	130761	130818	+	130791	0	0.595772	2.74865	4.31459	2.49792	1.11827	0.968247	0.75097	1.50943	1.4566	1.99065	1.78444	7.64954	6.71708	5.93884	9.35895
TSS1_135829	AT1G01340.2	mRNA	AT1G01340	protein_coding	9	0.00246238	3655	known_tss	1	135806	135914	-	135829	0	1.19154	7.8533	2.74565	4.1632	2.6093	1.291	1.00129	0.686103	0.794511	1.24415	0.446111	0.318731	0.839635	1.30365	0.63811
TSS1_136145	AT1G01350.1	mRNA	AT1G01350	protein_coding	20	0.00964785	2073	known_tss	1	136111	136204	+	136145	155.52	112.601	96.2029	122.77	77.0192	49.5767	56.3197	64.5834	55.2999	63.5609	29.8597	28.105	29.0045	34.9288	39.2543	35.5215
TSS1_138188								unknown_intergenic	1	138173	138188	-	138188	0	0	0.392665	0.784471	0	0	0.645498	0.500647	0.823323	0.529674	0	0	0.956192	1.34342	1.01395	0.212703
TSS1_138437	AT1G01355.2	mRNA	AT1G01355	protein_coding	-12	-0.0101437	1183	known_tss	1	138383	138476	+	138437	6.03962	16.6816	16.4919	22.7497	8.74272	11.9282	3.38886	2.50323	0.686103	0.926929	0	0.446111	0.478096	1.51134	1.7382	1.27622
TSS1_138514								unknown_antisense	1	138511	138517	-	138514	0.754953	0	0	0.784471	0	0	1.61374	1.50194	0	0.132418	0	0	0	0	0	0
TSS1_142093	AT1G01360.1	mRNA	AT1G01360	protein_coding	147	0.105603	1392	known_tss	1	142018	142160	+	142093	49.8269	73.28	35.3398	16.0817	40.7993	54.7953	12.1031	19.5252	23.4647	23.9677	28.3667	38.5886	63.4274	59.9499	79.5225	66.3635
TSS1_146304								unknown_antisense	1	146251	146304	-	146304	0	1.78732	0	0	0	0	0.322749	0	1.50943	2.38353	1.24415	0.446111	2.39048	1.17549	1.4485	1.06352
TSS1_147153	AT1G01380.3	mRNA	AT1G01380	protein_coding	0	0	790	known_tss	1	147071	147218	+	147153	2.26486	0	3.92665	9.80589	3.74688	1.49103	0.645498	1.50194	8.50767	7.1506	7.71376	9.59139	9.40255	11.419	11.588	11.486
TSS1_147833								unknown_antisense	1	147765	147880	-	147833	0	0	0	0	0	0	0	0	2.05831	0.926929	0.248831	1.33833	1.11556	1.8472	1.88305	3.61596
TSS1_149793	AT1G01390.1	mRNA	AT1G01390	protein_coding	0	0	1789	known_tss	1	149684	149880	-	149793	0	0	0.392665	0	0	0	0	0.250323	0.411662	0.662092	2.98597	1.78444	3.6654	4.86988	5.21459	5.53029
TSS1_150015	STRINGTIE_RNA_00026156	putative_rna	STRINGTIE_RNA_00026156	putative_rna	6	0.010118	593	known_tss	1	150015	150070	+	150015	0	0	0	0	0	0	0	0	0.137221	0.397255	0.497662	0.446111	2.70921	3.52647	2.75214	2.76514
TSS1_154666								unknown_antisense	1	154571	154738	+	154666	0	0	3.14132	1.56894	0.41632	0	0	0	0	0	1.99065	1.11528	4.94032	5.37366	4.92489	6.80651
TSS1_155199								unknown_genic	1	155126	155215	-	155199	11.3243	14.8943	54.9731	64.7189	22.8976	21.6199	5.64811	3.50453	1.23498	0	1.24415	0	0.956192	1.00756	0	0.63811
TSS1_155377								unknown_antisense	1	155346	155383	+	155377	0	0	0.78533	0	0	0	0	0.500647	0	0	1.99065	0.669167	3.6654	4.19817	2.46244	6.3811
TSS1_155963	AT1G01420.1	mRNA	AT1G01420	protein_coding	0	0	1520	known_tss	1	155882	156070	-	155963	0	5.95772	0	0	0	0	0.322749	0.250323	0	0	3.48363	5.35333	6.69334	5.20573	4.92489	5.53029
TSS1_156558	HOMER_RNA_00041542	putative_rna	HOMER_RNA_00041542	putative_rna	-435	-0.731092	595	known_tss	1	156534	156572	+	156558	0	0	0.78533	0	0.83264	0	0	0	0	0	0.248831	0.669167	0.956192	0.671708	1.59335	1.70163
TSS1_157009	HOMER_RNA_00041542	putative_rna	HOMER_RNA_00041542	putative_rna	0	0	595	known_tss	1	156955	157084	+	157009	0	0	0	0	0	0	0	0	0.274441	0	1.74182	2.45361	1.75302	3.02268	1.30365	2.97785
TSS1_158662	AT1G01430.1	mRNA	AT1G01430	protein_coding	89	0.0379207	2347	known_tss	1	158510	158733	-	158662	0	0	0.392665	0	0	0.745515	4.51848	4.75615	4.80272	5.56158	13.4369	10.2606	8.12763	6.54915	6.66308	3.40326
TSS1_162534	AT1G01440.1	mRNA	AT1G01440	protein_coding	343	0.103127	3326	known_tss	1	162484	162609	-	162534	18.1189	31.5759	25.1305	52.5596	9.15904	10.81	10.9735	9.51229	6.86103	7.94511	16.174	35.0197	7.17144	10.4115	6.95278	10.4225
TSS1_162698	AT1G01440.1	mRNA	AT1G01440	protein_coding	109	0.0327721	3326	known_tss	1	162630	162843	-	162698	13.5891	5.36195	26.7012	18.8273	29.1424	30.5661	24.8517	25.2827	36.3634	28.6024	18.9111	19.6289	12.4305	10.2435	10.1395	7.23192
TSS1_163413	AT1G01448.3	antisense_lncRNA	AT1G01448	antisense_long_noncoding_rna	57	0.0189621	3006	known_tss	1	163360	163471	+	163413	19.6288	27.4055	13.7433	16.4739	16.2365	14.1648	9.68247	12.0155	7.13547	10.0638	5.22545	4.90722	7.3308	6.54915	8.11158	7.23192
TSS1_168062	AT1G01453.1	mRNA	AT1G01453	protein_coding	0	0	1500	known_tss	1	168047	168103	-	168062	0	0	0	0	0	0	0	0	0	0	3.48363	4.015	0.796827	0.671708	0.289699	0.63811
TSS1_171645								unknown_antisense	1	171616	171685	+	171645	0.754953	2.38309	0	0	0	0	0.484123	0	0.686103	1.05935	0	0	0.318731	0.335854	1.01395	0.212703
TSS1_172882	AT1G01470.1	mRNA	AT1G01470	protein_coding	0	0	1424	known_tss	1	172807	172992	-	172882	183.453	296.099	88.3496	62.7577	95.3373	99.1535	48.251	49.8144	6.86103	3.5753	23.6389	17.3983	12.4305	8.22842	9.84978	11.0606
TSS1_175772	AT1G01480.1	mRNA	AT1G01480	protein_coding	11	0.00407257	2701	known_tss	1	175718	175779	+	175772	0	0.595772	2.35599	3.13789	2.91424	4.47309	0	0	0	0.132418	0.248831	0	0.318731	0	0.869098	0.63811
TSS1_176203	AT1G01480.2	mRNA	AT1G01480	protein_coding	42	0.0185841	2260	known_tss	1	176184	176258	+	176203	50.5818	64.9391	5.49731	10.5904	1.24896	1.86379	2.90474	1.00129	0	0	0	0	0	0	0	0
TSS1_180422	HOMER_RNA_00027422	putative_rna	HOMER_RNA_00027422	putative_rna	0	0	466	known_tss	1	180354	180619	+	180422	0	0	1.17799	3.13789	1.24896	2.98206	0.968247	1.50194	2.19553	1.32418	2.73714	3.34583	2.39048	2.85476	2.89699	2.76514
TSS1_181277								unknown_antisense	1	181211	181353	+	181277	0	0	2.74865	0.392236	0	0	1.61374	1.50194	6.17492	7.94511	1.24415	2.45361	2.23111	1.34342	2.0279	1.70163
TSS1_182171	AT1G01490.4	mRNA	AT1G01490	protein_coding	79	0.0318548	2480	known_tss	1	182098	182417	-	182171	5.28467	7.14926	117.407	107.473	66.6112	86.4797	34.8569	31.5408	47.7527	35.8854	73.1563	71.1547	43.5067	44.8365	39.8337	51.6869
TSS1_183234	AT1G01490.1	mRNA	AT1G01490	protein_coding	-473	-0.175575	2694	known_tss	1	183223	183280	-	183234	0	0	2.35599	0	0.41632	4.10033	1.291	0.250323	0.548882	0.794511	2.48831	1.33833	2.54985	3.35854	3.47639	0.850814
TSS1_185137	AT1G01500.1	mRNA	AT1G01500	protein_coding	32	0.0152164	2103	known_tss	1	185066	185201	+	185137	51.3368	55.4068	19.2406	24.7108	19.1507	19.7561	10.328	11.2646	2.46997	2.51595	6.22077	8.92222	8.287	12.4266	9.12553	16.8036
TSS1_187211	AT1G01510.1	mRNA	AT1G01510	protein_coding	18	0.00540865	3328	known_tss	1	187164	187305	+	187211	6.79457	1.19154	1.17799	6.27577	4.99584	4.47309	11.9417	11.2646	12.2126	10.8583	10.2021	5.79944	4.1435	5.54159	6.80793	6.1684
TSS1_190540	AT1G01520.5	mRNA	AT1G01520	protein_coding	27	0.0137825	1959	known_tss	1	190506	190596	+	190540	37.7476	50.0448	11.3873	9.41366	5.82848	1.11827	16.4602	13.0168	57.3582	49.3921	10.4509	10.9297	11.4743	7.55671	10.4292	2.97785
TSS1_195823	AT1G01540.1	mRNA	AT1G01540	protein_coding	0	0	2824	known_tss	1	195749	195869	+	195823	1.50991	8.34081	7.46063	9.80589	7.91008	6.70963	6.2936	8.26067	12.4871	12.1825	26.8737	33.9044	23.4267	20.8229	20.4238	23.8228
TSS1_198399	HOMER_RNA_00040117	putative_rna	HOMER_RNA_00040117	putative_rna	0	0	715	known_tss	1	198337	198508	-	198399	0	0	10.2093	12.1593	26.6445	23.8565	0.968247	0.250323	1.78387	0.926929	7.96259	10.0375	16.574	20.4871	22.3068	17.6544
TSS1_199685	AT1G01550.2	mRNA	AT1G01550	protein_coding	0	0	2146	known_tss	1	199615	199791	+	199685	175.149	163.837	183.767	220.436	161.116	188.988	73.4254	68.3383	83.979	66.6065	132.627	116.881	54.1842	64.8198	66.0515	82.5289
TSS1_204958	AT1G01570.2	mRNA	AT1G01570	protein_coding	0	0	2708	known_tss	1	204924	205003	+	204958	0	0.595772	0	1.17671	0.83264	1.49103	0.322749	0.250323	1.37221	0.529674	0.746492	0.446111	2.54985	4.86988	2.17275	2.97785
TSS1_209292	AT1G01580.1	mRNA	AT1G01580	protein_coding	22	0.00568035	3873	known_tss	1	209231	209329	+	209292	3.77476	2.38309	1.57066	2.74565	0	0	1.291	0	1.50943	1.32418	0.746492	0.223056	0.478096	0.167927	0.14485	0.425407
TSS1_210585	HOMER_RNA_00035750	putative_rna	HOMER_RNA_00035750	putative_rna	0	0	897	known_tss	1	210531	210654	-	210585	0	0	14.5286	13.7282	2.91424	7.45515	0.806872	1.75226	3.70495	2.78079	0	0	0.159365	0	0	0
TSS1_211067								unknown_genic	1	210983	211130	+	211067	0	2.97886	0.78533	2.35341	0.83264	0	0.968247	2.75356	6.86103	5.42916	0.746492	0	0.159365	0.167927	0.434549	0.212703
TSS1_217377								unknown_antisense	1	217372	217504	-	217377	0	0	0	0	0	0	0	0	0.411662	1.4566	0.248831	0.446111	1.27492	0.503781	1.01395	1.06352
TSS1_218941	AT1G01600.1	mRNA	AT1G01600	protein_coding	81	0.0330208	2453	known_tss	1	218916	218992	+	218941	0	0	0.78533	0	0.41632	0	1.77512	4.50582	3.01885	2.1187	3.48363	0.892222	1.75302	1.8472	0.289699	0.850814
TSS1_219133	AT1G01600.1	mRNA	AT1G01600	protein_coding	265	0.108031	2453	known_tss	1	219100	219155	+	219133	0	0	0.392665	0	0	0	4.19574	4.75615	4.80272	5.42916	1.49298	3.34583	0.159365	0	0.14485	0.63811
TSS1_220359								unknown_genic	1	220320	220448	+	220359	15.854	23.8309	3.14132	3.53012	4.57952	3.35482	1.12962	1.25162	1.09776	0.132418	1.24415	0.223056	1.27492	1.51134	1.4485	0.850814
TSS1_224315	AT1G01610.1	mRNA	AT1G01610	protein_coding	0	0	2710	known_tss	1	224250	224379	-	224315	1.50991	0	0.78533	1.17671	2.0816	3.72757	14.5237	15.7704	28.2674	29.9266	50.015	52.195	20.7175	18.6399	16.2232	9.99706
TSS1_226265								unknown_antisense	1	226195	226282	+	226265	0	0	1.17799	0	0	0	2.42062	1.25162	3.56773	3.17804	2.73714	1.33833	1.91238	3.35854	3.47639	1.91433
TSS1_227237	AT1G01620.2	mRNA	AT1G01620	protein_coding	0	0	1638	known_tss	1	227162	227312	-	227237	3.77476	7.14926	4.31931	9.41366	32.0566	42.8671	130.713	142.184	468.608	464.656	1341.7	1320.94	636.505	428.214	507.408	396.692
TSS1_229012	AT1G01630.1	mRNA	AT1G01630	protein_coding	155	0.0710683	2181	known_tss	1	228955	229228	+	229012	0	0.595772	1.96332	2.74565	1.66528	2.6093	7.5846	4.50582	9.19377	9.13687	49.5173	50.1875	26.1359	26.3645	25.059	17.6544
TSS1_232448	AT1G01640.2	mRNA	AT1G01640	protein_coding	131	0.0760302	1723	known_tss	1	232399	232498	-	232448	6.79457	3.57463	6.6753	0.784471	0	1.49103	2.58199	2.50323	1.78387	1.05935	3.98129	2.45361	3.02794	3.69439	3.33154	3.61596
TSS1_237745	AT1G01650.4	mRNA	AT1G01650	protein_coding	0	0	4977	known_tss	1	237608	237825	-	237745	74.7403	99.4939	27.4865	22.7497	27.0608	16.7741	12.5872	8.01035	8.23323	9.13687	22.1459	27.2128	15.4584	22.6701	18.2511	20.2068
TSS1_239948								unknown_antisense	1	239926	239955	+	239948	0	0	0.78533	1.56894	2.0816	1.11827	3.22749	3.2542	9.05655	7.01818	0.995323	0	1.11556	1.00756	1.4485	0.63811
TSS1_242638	AT1G01660.1	mRNA	AT1G01660	protein_coding	0	0	2552	known_tss	1	242606	242712	-	242638	0	0	0	0	0	0	0	0.250323	0.137221	0.264837	17.4182	14.7217	0.956192	1.34342	1.01395	0.850814
TSS1_246072	AT1G01670.1	mRNA	AT1G01670	protein_coding	0	0	3342	known_tss	1	246004	246082	-	246072	0	0	0	0	0	1.49103	0.161374	0	0.686103	0.132418	1.74182	1.11528	2.39048	2.85476	4.34549	2.33974
TSS1_249098	AT1G01690.3	mRNA	AT1G01690	protein_coding	0	0	3322	known_tss	1	249062	249171	+	249098	0	5.36195	0.78533	1.56894	3.33056	7.08239	9.03697	11.0142	10.0171	9.53413	9.95323	5.79944	11.6337	7.89256	8.69098	11.486
TSS1_254795	AT1G08775.1	transcript_region	AT1G08775	novel_transcribed_region	0	0	2753	known_tss	1	254789	254850	+	254795	1.50991	1.19154	7.8533	3.53012	3.33056	4.10033	1.291	0.500647	0.411662	0.132418	0	0	0.159365	0.167927	0.434549	0
TSS1_255220								unknown_antisense	1	255182	255265	-	255220	0	0	1.57066	3.92236	0	0.745515	0	0	0	0	0	0.669167	0	0	0.14485	0
TSS1_258813								unknown_antisense	1	258748	258859	+	258813	8.30448	3.57463	9.03129	7.84471	9.15904	5.96412	12.4258	12.0155	14.2709	16.2875	8.21142	1.78444	2.86858	4.86988	3.62124	3.19055
TSS1_262829	AT1G01710.1	mRNA	AT1G01710	protein_coding	0	0	3497	known_tss	1	262828	262956	+	262829	13.5891	19.6605	8.24596	5.4913	10.8243	3.72757	6.77773	5.75744	6.86103	4.36981	4.97662	6.24556	5.73715	8.56427	6.08369	7.65732
TSS1_263457								unknown_antisense	1	263389	263457	-	263457	0	0	2.74865	0.784471	0	2.23654	5.80948	7.00906	0.137221	0.264837	0	0	0	0	0	0
TSS1_263799								unknown_genic	1	263698	263828	+	263799	2.26486	1.78732	0	0.392236	0.41632	1.11827	9.52109	7.76003	0.274441	0	0	0	0	0	0	0
TSS1_266443	AT1G01715.2	mRNA	AT1G01715	protein_coding	43	0.0360738	1192	known_tss	1	266386	266547	+	266443	14.3441	7.14926	5.88997	5.88354	5.82848	6.33688	8.87559	8.01035	7.68435	10.9907	1.74182	1.56139	1.11556	1.67927	1.01395	1.27622
TSS1_267944	HOMER_RNA_00035762	putative_rna	HOMER_RNA_00035762	putative_rna	0	0	1692	known_tss	1	267801	267977	-	267944	6.03962	8.93658	30.2352	38.4391	38.3014	35.7847	4.51848	4.75615	1.64665	1.05935	0	0.223056	0.956192	0.167927	0.289699	0.212703
TSS1_268346	AT1G01720.1	mRNA	AT1G01720	protein_coding	309	0.16913	1827	known_tss	1	268303	268419	+	268346	601.697	688.117	136.647	34.909	171.107	206.135	45.5076	43.5563	21.2692	18.5386	7.21609	7.36083	13.3867	8.39635	9.84978	6.1684
TSS1_269484								unknown_antisense	1	269468	269490	-	269484	0	0	0.78533	1.96118	0	0.372757	0.161374	0	0.686103	0.397255	0.497662	0.223056	2.39048	1.8472	2.31759	2.12703
TSS1_270005	AT1G04047.1	antisense_lncRNA	AT1G04047	antisense_long_noncoding_rna	0	0	451	known_tss	1	269930	270070	+	270005	0	0.595772	1.17799	2.74565	2.0816	1.86379	3.38886	4.75615	11.1149	17.082	12.6904	10.9297	9.08382	7.55671	12.3122	13.1876
TSS1_270769	AT1G01725.1	mRNA	AT1G01725	protein_coding	58	0.0543071	1068	known_tss	1	270624	270800	-	270769	27.1783	17.8732	7.46063	9.02142	7.91008	2.6093	5.80948	4.50582	3.70495	3.84014	2.98597	7.13778	3.18731	3.02268	1.88305	2.97785
TSS1_270964	AT1G01730.1	mRNA	AT1G01730	protein_coding	114	0.0818378	1393	known_tss	1	270912	271035	+	270964	385.781	250.82	167.275	172.976	171.94	177.805	91.8221	91.1177	50.0855	55.3509	39.3153	27.4358	27.5702	27.8759	24.4796	27.4387
TSS1_274699	AT1G01740.2	mRNA	AT1G01740	protein_coding	0	0	2682	known_tss	1	274667	274803	-	274699	3.01981	5.95772	21.2039	21.1807	38.3014	25.7203	19.3649	23.2801	14.2709	17.8765	5.22545	7.58389	12.7492	12.9304	16.0783	10.8479
TSS1_275500	AT1G01750.2	mRNA	AT1G01750	protein_coding	93	0.116834	796	known_tss	1	275425	275575	+	275500	0	0	0	0	0	0	0.806872	1.50194	5.3516	7.01818	20.653	26.5436	4.1435	2.01512	1.7382	0.850814
TSS1_278467	AT1G01760.4	mRNA	AT1G01760	protein_coding	0	0	2037	known_tss	1	278416	278531	-	278467	3.77476	0	0.78533	0	4.99584	0.745515	5.32536	4.00517	5.90048	5.82641	2.73714	5.57639	7.49017	4.19817	5.21459	4.04137
TSS1_278604	AT1G01770.1	mRNA	AT1G01770	protein_coding	0	0	4292	known_tss	1	278584	278740	+	278604	15.854	11.9154	6.28264	4.70683	26.6445	23.111	6.13223	7.25938	5.62604	3.5753	6.4696	9.81444	12.2711	16.6248	14.7747	15.5274
TSS1_282171	HOMER_RNA_00030140	putative_rna	HOMER_RNA_00030140	putative_rna	0	0	776	known_tss	1	282132	282227	-	282171	0	0	0	0	0	0	0	0	1.64665	2.25111	1.74182	2.0075	2.70921	4.53403	3.47639	1.27622
TSS1_282470	AT1G01780.1	mRNA	AT1G01780	protein_coding	-205	-0.138047	1485	known_tss	1	282433	282555	+	282470	0	0	0	0	0.41632	1.11827	0	0	0.548882	0	5.97194	4.90722	2.86858	3.35854	3.33154	2.12703
TSS1_283576								unknown_antisense	1	283544	283644	-	283576	0	0	0	0	0	0	0	0	0	0	0.248831	0.223056	1.43429	0.671708	1.7382	1.48892
TSS1_284501	AT1G01790.2	mRNA	AT1G01790	protein_coding	0	0	6744	known_tss	1	284434	284588	+	284501	0	0	1.17799	0	0	1.49103	4.03436	5.25679	14.1337	15.6254	30.1085	28.9972	21.1956	16.6248	15.4989	12.1241
TSS1_291473								unknown_intergenic	1	291462	291473	-	291473	0	0	0	0	0.83264	0	0.322749	0	0	0	0	0.446111	0.956192	0.335854	0.579399	0.425407
TSS1_293359	AT1G01800.2	mRNA	AT1G01800	protein_coding	0	0	1699	known_tss	1	293303	293459	+	293359	8.30448	16.0858	10.2093	10.9826	5.82848	8.57342	11.2962	8.76132	13.1732	8.20994	11.695	8.25306	13.068	10.9152	13.3262	15.3146
TSS1_295216	AT1G01810.1	mRNA	AT1G01810	protein_coding	0	0	653	known_tss	1	295188	295283	+	295216	4.52972	4.1704	8.24596	10.9826	3.74688	4.84585	19.3649	11.7652	7.95879	5.29674	2.23948	1.78444	3.6654	1.17549	4.05579	1.06352
TSS1_298098	AT1G01820.1	mRNA	AT1G01820	protein_coding	160	0.0685518	2334	known_tss	1	298047	298173	-	298098	420.509	448.616	305.493	323.594	185.679	177.433	194.295	201.51	122.675	116.528	101.274	84.0919	59.2839	67.1708	70.1072	67.427
TSS1_298707	HOMER_RNA_00032864	putative_rna	HOMER_RNA_00032864	putative_rna	0	0	1319	known_tss	1	298652	298781	+	298707	0	2.97886	7.06797	4.70683	2.49792	11.9282	8.71422	5.75744	5.21438	5.42916	3.2348	4.68417	4.62159	5.03781	3.04184	5.53029
TSS1_302254	AT1G01830.2	mRNA	AT1G01830	protein_coding	15	0.00388601	3860	known_tss	1	302200	302294	-	302254	0.754953	2.38309	1.57066	0	1.24896	0	2.42062	5.25679	5.48882	5.69399	6.4696	4.68417	6.05588	3.35854	4.49034	7.23192
TSS1_303534	AT1G01840.1	mRNA	AT1G01840	protein_coding	0	0	822	known_tss	1	303487	303620	+	303534	12.8342	8.34081	21.2039	20.3963	34.5546	37.2757	34.5341	33.5433	20.4459	20.6573	9.7044	12.2681	17.3708	12.9304	15.2092	11.486
TSS1_306282	AT1G01860.5	mRNA	AT1G01860	protein_coding	0	0	1137	known_tss	1	306213	306323	-	306282	11.3243	19.6605	9.03129	17.2584	12.4896	13.792	31.9521	30.5395	33.2074	32.4425	30.1085	24.7592	22.3111	20.655	25.3487	25.5244
TSS1_306545								unknown_antisense	1	306534	306600	+	306545	0	0	0.78533	0.784471	0.41632	2.6093	0	0.500647	0.960544	2.51595	1.99065	0.223056	5.73715	3.35854	4.49034	4.25407
TSS1_309129	AT1G01880.2	mRNA	AT1G01880	protein_coding	0	0	2630	known_tss	1	308980	309131	-	309129	6.03962	2.38309	7.46063	13.336	6.2448	11.9282	1.45237	3.00388	3.43051	2.91321	2.23948	4.46111	6.21525	4.03025	4.63519	4.89218
TSS1_310304	AT1G01900.1	mRNA	AT1G01900	protein_coding	70	0.0236327	2962	known_tss	1	310240	310390	+	310304	0	6.55349	2.74865	2.35341	1.66528	2.98206	2.42062	3.2542	3.15607	2.78079	3.48363	1.11528	2.23111	1.51134	1.01395	0.63811
TSS1_315900	AT1G01910.5	mRNA	AT1G01910	protein_coding	0	0	2674	known_tss	1	315827	315976	-	315900	80.025	83.4081	62.8264	40.7925	41.632	45.1037	64.5498	75.3474	85.4884	90.3094	55.7381	61.3403	36.654	26.3645	25.2038	14.0384
TSS1_316204	AT1G01920.1	mRNA	AT1G01920	protein_coding	0	0	3458	known_tss	1	316110	316215	+	316204	9.81438	10.1281	18.0626	16.4739	4.99584	4.10033	10.1666	10.5136	6.58658	5.82641	1.99065	1.11528	1.75302	0.503781	0.434549	0
TSS1_319300	HOMER_RNA_00030145	putative_rna	HOMER_RNA_00030145	putative_rna	0	0	1952	known_tss	1	319231	319324	-	319300	0	0	0	0	0.41632	0	1.45237	0.250323	3.56773	3.17804	4.72779	3.79194	5.09969	5.20573	6.51824	4.46677
TSS1_322830	AT1G01930.1	mRNA	AT1G01930	protein_coding	0	0	3127	known_tss	1	322804	322919	-	322830	5.28467	4.76618	20.8112	25.1031	38.7178	28.3296	4.35711	8.26067	4.25384	2.1187	2.23948	2.45361	2.23111	3.02268	2.17275	1.48892
TSS1_323039	AT1G01940.1	mRNA	AT1G01940	protein_coding	91	0.0447835	2032	known_tss	1	322978	323087	+	323039	6.03962	13.7028	51.0464	43.1459	49.5421	43.9854	20.0104	24.5317	20.5831	27.0134	6.4696	4.90722	8.44636	8.22842	6.51824	9.35895
TSS1_325396	AT1G01950.3	mRNA	AT1G01950	protein_coding	0	0	5241	known_tss	1	325296	325461	+	325396	1.50991	0.595772	1.57066	2.35341	3.33056	2.6093	6.2936	3.75485	3.29329	3.04562	2.48831	5.35333	4.46223	4.86988	6.08369	8.50814
TSS1_330861								unknown_antisense	1	330854	330864	+	330861	0	0	0	0	0	0	0	0	0.274441	0	0	0	0	0.671708	0.724248	1.06352
TSS1_337780	AT1G01960.1	mRNA	AT1G01960	protein_coding	51	0.00696246	7325	known_tss	1	337706	337860	-	337780	112.488	108.43	59.2924	35.3012	88.6761	72.6877	159.922	158.204	125.968	145.66	125.908	105.282	65.1804	52.897	59.5332	56.5791
TSS1_338331	AT1G01970.1	mRNA	AT1G01970	protein_coding	0	0	1848	known_tss	1	338229	338405	+	338331	76.2502	103.069	58.5071	64.3267	38.3014	34.2937	21.7856	22.5291	21.8181	26.6161	30.855	28.3281	34.901	33.0816	34.3294	30.842
TSS1_342511								unknown_intergenic	1	342449	342523	+	342511	0	0	0.78533	0	0	0	1.77512	1.75226	6.31214	8.6072	3.2348	3.79194	3.6654	3.19061	2.31759	2.12703
TSS1_344343	AT1G01990.1	mRNA	AT1G01990	protein_coding	38	0.0256237	1483	known_tss	1	344282	344361	-	344343	110.223	112.601	197.903	193.372	137.386	174.078	84.0761	88.6145	76.569	83.0264	37.5735	34.7967	39.5226	41.4779	35.3433	38.0739
TSS1_345848	AT1G02000.1	mRNA	AT1G02000	protein_coding	213	0.102011	2088	known_tss	1	345730	345929	+	345848	1.50991	1.78732	4.31931	2.74565	2.49792	5.59136	4.19574	2.00259	3.84217	3.84014	4.47895	3.79194	5.89652	4.70195	4.05579	2.76514
TSS1_347940	AT1G02010.2	mRNA	AT1G02010	protein_coding	0	0	4330	known_tss	1	347869	348013	+	347940	2.26486	0.595772	0.78533	0.392236	1.24896	1.11827	2.74337	3.50453	4.93994	3.97255	9.20674	4.68417	8.92446	5.20573	5.64914	3.61596
TSS1_348654	HOMER_RNA_00030147	putative_rna	HOMER_RNA_00030147	putative_rna	0	0	486	known_tss	1	348581	348695	-	348654	0	0	0	0	0	0	0	0	0.137221	0.529674	3.2348	2.23056	5.25906	4.53403	5.79399	7.87003
TSS1_354813	AT1G02020.3	mRNA	AT1G02020	protein_coding	105	0.0435685	2410	known_tss	1	354747	354915	-	354813	39.2575	32.7675	20.8112	17.6506	19.1507	21.2472	11.619	16.0207	10.7032	8.73962	12.4415	10.7067	12.7492	16.121	14.3401	11.2733
TSS1_355144								unknown_antisense	1	355000	355152	+	355144	0	0.595772	17.2773	14.905	12.0733	16.4013	0.161374	0.250323	0.960544	0.794511	0.248831	0.669167	1.11556	1.34342	1.30365	0.63811
TSS1_363118	AT1G02060.1	mRNA	AT1G02060	protein_coding	0	0	2225	known_tss	1	363025	363185	-	363118	3.77476	6.55349	5.49731	4.31459	4.1632	9.31894	4.84123	7.76003	2.33275	1.98628	0.995323	2.23056	1.59365	0.839635	1.4485	0.850814
TSS1_368340								unknown_intergenic	1	368337	368388	+	368340	2.26486	0	1.57066	0.784471	0.83264	0	1.12962	1.00129	0.960544	0.926929	1.24415	0.223056	0.637461	1.8472	1.1588	0.850814
TSS1_369854								unknown_intergenic	1	369849	369859	-	369854	0	0	1.57066	0	3.74688	0	0	0.500647	0	0.397255	0.497662	0	1.11556	1.51134	0.14485	0.850814
TSS1_371634								unknown_intergenic	1	371626	371667	-	371634	0	0	0	0	0	0	0	0	0	0	0.248831	0	0.637461	0.839635	0.289699	1.27622
TSS1_373241								unknown_intergenic	1	373233	373303	-	373241	0	0	0.392665	0	0	0	0	0	0.548882	0.529674	0	0	0.159365	0.671708	0.289699	1.27622
TSS1_373534	AT1G02080.3	mRNA	AT1G02080	protein_coding	0	0	13347	known_tss	1	373473	373668	+	373534	30.9531	52.4279	107.983	195.333	149.459	114.437	41.1505	57.0737	39.9312	25.5568	27.3714	16.06	32.3512	27.0362	29.4045	34.8834
TSS1_389644	AT1G02090.3	mRNA	AT1G02090	protein_coding	113	0.0446994	2528	known_tss	1	389526	389694	-	389644	13.5891	14.2985	13.3506	14.1205	18.3181	27.5841	24.3675	25.533	18.7992	21.849	9.20674	14.9447	8.12763	5.54159	7.67703	7.23192
TSS1_389815	AT1G02100.3	mRNA	AT1G02100	protein_coding	0	0	2989	known_tss	1	389771	389900	+	389815	134.382	77.4504	130.757	90.9987	158.202	188.243	59.063	59.0763	55.1626	52.5701	39.0664	35.9119	26.1359	24.5173	24.4796	23.3974
TSS1_392781	AT1G02110.1	mRNA	AT1G02110	protein_coding	0	0	2698	known_tss	1	392752	392852	+	392781	36.9927	29.7886	12.9579	13.336	8.3264	11.5555	28.4019	22.7794	26.4836	35.4881	12.9392	12.4911	5.89652	6.71708	5.21459	5.74299
TSS1_395432								unknown_antisense	1	395408	395524	-	395432	0	0	0.392665	1.96118	0	0	0.161374	0	0.686103	0	0.746492	1.33833	4.62159	1.17549	3.76609	1.06352
TSS1_395761	AT1G02120.3	mRNA	AT1G02120	protein_coding	0	0	4313	known_tss	1	395638	395829	+	395761	24.9134	20.2562	12.9579	19.2195	16.6528	9.31894	5.64811	5.00647	2.88163	3.44288	10.9486	9.36833	3.6654	4.3661	5.06974	9.35895
TSS1_401842	AT1G02130.1	mRNA	AT1G02130	protein_coding	2	0.00103252	1937	known_tss	1	401775	401916	-	401842	128.342	95.9193	105.234	80.0161	81.1824	84.2432	93.5972	96.1242	56.5349	58.2641	76.6399	103.498	83.8262	81.2766	80.3916	78.0622
TSS1_402187	AT1G04087.1	lnc_RNA	AT1G04087	long_noncoding_rna	31	0.148325	209	known_tss	1	402118	402301	+	402187	0	0	0	0	0	0	0	0.250323	0.548882	0.794511	0	1.56139	2.07175	2.85476	1.7382	2.76514
TSS1_404439	AT1G02140.1	mRNA	AT1G02140	protein_coding	0	0	1357	known_tss	1	404364	404466	-	404439	72.4754	72.6842	96.9882	82.3695	159.451	147.239	66.0022	70.5912	48.7133	66.6065	20.9018	16.2831	22.3111	16.2889	15.6438	9.99706
TSS1_404618	AT1G02145.4	mRNA	AT1G02145	protein_coding	0	0	4020	known_tss	1	404562	404795	+	404618	34.7278	30.9801	25.1305	20.7885	29.1424	31.6844	27.4337	31.0401	20.3086	23.9677	16.9205	18.7367	11.4743	10.2435	8.83583	5.31759
TSS1_408750	AT1G02150.1	mRNA	AT1G02150	protein_coding	79	0.0383681	2059	known_tss	1	408702	408843	+	408750	44.5422	24.4267	38.4811	35.3012	29.1424	28.7023	24.6903	26.7846	16.7409	15.2281	18.6623	15.8369	11.4743	14.1059	15.6438	10.6352
TSS1_410786	AT1G02160.2	mRNA	AT1G02160	protein_coding	0	0	852	known_tss	1	410710	410844	+	410786	274.803	207.329	168.453	134.537	126.978	187.87	110.703	105.136	80.6857	98.9166	60.9635	70.7086	63.7461	48.5309	46.207	49.5599
TSS1_411620								unknown_antisense	1	411586	411667	-	411620	0	0	2.74865	1.17671	0.83264	0.745515	2.09787	2.50323	2.60719	3.70772	2.23948	2.0075	2.54985	0.671708	2.31759	1.48892
TSS1_411799	AT1G02170.1	mRNA	AT1G02170	protein_coding	63	0.0333157	1891	known_tss	1	411728	411866	+	411799	30.9531	34.5548	37.3032	45.4993	45.7952	41.3761	12.7486	9.26197	17.2898	12.8446	29.362	35.0197	21.5143	25.357	24.6244	27.8642
TSS1_414645	AT1G02180.1	mRNA	AT1G02180	protein_coding	0	0	1128	known_tss	1	414566	414661	-	414645	0	1.19154	1.57066	0.784471	7.91008	4.84585	10.4893	12.0155	18.7992	16.1551	11.9439	8.25306	24.5423	23.3418	21.2929	27.0133
TSS1_418776	AT1G02205.5	mRNA	AT1G02205	protein_coding	0	0	3671	known_tss	1	418749	418842	+	418776	0	0	0	0	0	0	2.74337	3.2542	37.0495	25.0271	2.73714	3.12278	1.27492	1.00756	1.59335	0
TSS1_420501								unknown_genic	1	420496	420603	+	420501	0	0	0.392665	0	0	0	0	0	0.137221	0.662092	0.995323	0.892222	1.91238	0.671708	1.59335	1.06352
TSS1_430669	AT1G02220.1	mRNA	AT1G02220	protein_coding	0	0	2071	known_tss	1	430628	430737	-	430669	5.28467	5.95772	4.31931	4.31459	10.8243	7.45515	0.484123	1.25162	3.01885	4.63465	14.9298	14.9447	18.9645	13.0983	15.7886	13.8257
TSS1_436892	AT1G02230.1	mRNA	AT1G02230	protein_coding	0	0	1958	known_tss	1	436861	436924	-	436892	0	0	4.31931	7.06024	2.49792	9.31894	0.968247	0.75097	0.274441	0.397255	0.248831	0	1.27492	0.503781	1.1588	0.212703
TSS1_442972	AT1G02260.2	mRNA	AT1G02260	protein_coding	0	0	2773	known_tss	1	442773	443027	-	442972	21.1387	17.2774	17.2773	8.62918	12.4896	12.6738	24.5289	19.7756	14.957	16.4199	8.70908	7.58389	7.3308	7.72464	8.69098	9.99706
TSS1_446212	AT1G02270.2	mRNA	AT1G02270	protein_coding	18	0.00575448	3128	known_tss	1	446151	446257	-	446212	11.3243	10.7239	37.6958	28.241	9.15904	19.0106	18.5581	27.7859	23.8764	25.1595	19.16	16.5061	18.8051	24.1815	19.4099	22.5466
TSS1_450426	AT1G02280.2	mRNA	AT1G02280	protein_coding	0	0	1967	known_tss	1	450358	450452	-	450426	25.6684	12.5112	22.3819	34.5167	33.3056	29.4478	35.5024	29.2878	37.5984	22.5111	18.9111	12.9372	15.4584	13.0983	12.1674	12.1241
TSS1_450622								unknown_antisense	1	450595	450638	+	450622	0	0	0.78533	1.56894	1.66528	1.86379	0.322749	0.500647	0.686103	0.264837	0.248831	0.446111	0	0.335854	0	0
TSS1_452715	AT1G02290.1	mRNA	AT1G02290	protein_coding	0	0	2283	known_tss	1	452648	452790	-	452715	14.3441	7.74504	2.74865	1.56894	4.57952	5.59136	25.1744	24.031	27.4441	33.8991	19.6576	17.3983	27.0921	26.7004	30.5633	21.2703
TSS1_453185	AT1G02300.1	mRNA	AT1G02300	protein_coding	21	0.00870286	2413	known_tss	1	453129	453253	+	453185	2.26486	0	1.17799	1.96118	3.74688	4.84585	6.61635	8.01035	24.8369	26.7485	20.4041	20.2981	23.4267	26.1966	23.0311	19.356
TSS1_455743	AT1G02305.1	mRNA	AT1G02305	protein_coding	0	0	2477	known_tss	1	455630	455809	+	455743	71.7205	67.918	29.0572	24.3186	37.8851	28.7023	56.4811	47.3111	49.9483	55.8806	36.5781	44.3881	19.2832	15.1134	14.6298	8.08273
TSS1_460704	AT1G02310.1	mRNA	AT1G02310	protein_coding	0	0	2564	known_tss	1	460640	460772	-	460704	83.7997	83.4081	17.2773	14.1205	22.065	44.3581	8.55285	7.25938	2.33275	2.51595	0.746492	0	3.18731	1.00756	1.1588	0.425407
TSS1_461866	AT1G02320.1	mRNA	AT1G02320	protein_coding	34	0.231293	147	known_tss	1	461863	461883	+	461866	0	0	0	0	0	0	0.968247	0	0.823323	0.132418	0.248831	0.223056	0.796827	1.67927	1.7382	0.63811
TSS1_463595	AT1G02330.1	mRNA	AT1G02330	protein_coding	0	0	1673	known_tss	1	463488	463646	-	463595	70.2106	103.069	109.946	74.1325	116.57	85.7342	113.769	104.886	91.8005	106.2	68.4285	61.5633	54.3436	55.7517	50.6974	39.9883
TSS1_463821								unknown_antisense	1	463801	463823	+	463821	0	0	0	0	0	0.372757	0	0.250323	1.78387	0.662092	0	0	0	0.167927	0.14485	0
TSS1_465643								unknown_antisense	1	465641	465653	+	465643	0	0	0	0	0	0	0	0	0.137221	0.529674	0	0	1.91238	2.68683	2.17275	2.33974
TSS1_467782	AT1G02340.2	mRNA	AT1G02340	protein_coding	1	0.000452694	2209	known_tss	1	467685	467871	-	467782	0	0	0.392665	0	0.41632	0.372757	0.968247	2.25291	8.78211	7.54785	8.70908	5.13028	5.25906	5.54159	6.22854	2.97785
TSS1_469806	AT1G02350.1	mRNA	AT1G02350	protein_coding	0	0	876	known_tss	1	469757	469857	+	469806	0	2.38309	2.35599	2.35341	6.66112	4.84585	9.03697	9.51229	16.3292	12.7122	8.95791	10.7067	12.1118	15.1134	16.9474	16.5909
TSS1_470640								unknown_genic	1	470597	470712	+	470640	0	0	0.392665	3.13789	2.49792	0.745515	1.61374	1.00129	9.87988	9.26929	0.746492	1.56139	1.11556	1.34342	1.7382	1.06352
TSS1_471453	AT1G04107.1	transcript_region	AT1G04107	novel_transcribed_region	0	0	372	known_tss	1	471380	471585	-	471453	0	0.595772	81.2816	68.6412	70.3581	52.5588	14.0396	12.5162	27.0324	18.4062	20.1553	17.3983	14.9803	22.8381	21.8723	21.2703
TSS1_473140	AT1G02360.1	mRNA	AT1G02360	protein_coding	8	0.00625978	1278	known_tss	1	473106	473151	-	473140	0	0	27.4865	40.008	32.8893	24.9748	4.35711	3.75485	10.566	15.2281	348.612	328.561	150.281	141.898	150.354	130.175
TSS1_474489	AT1G02370.1	mRNA	AT1G02370	protein_coding	37	0.0165179	2240	known_tss	1	474411	474553	+	474489	19.6288	13.7028	13.7433	12.1593	7.91008	4.84585	27.9178	25.2827	11.6637	11.388	0	1.33833	1.59365	0.671708	2.31759	1.48892
TSS1_477129	AT1G02380.1	mRNA	AT1G02380	protein_coding	115	0.0530443	2168	known_tss	1	477061	477188	+	477129	54.3566	46.4702	80.8889	130.222	37.0525	25.7203	4.35711	7.76003	6.31214	6.4885	1.99065	2.45361	16.574	22.3343	16.5129	26.5879
TSS1_480915	AT1G02390.1	mRNA	AT1G02390	protein_coding	160	0.0587372	2724	known_tss	1	480811	480984	+	480915	1.50991	1.19154	2.74865	0.392236	2.91424	3.35482	3.06611	2.00259	7.27269	13.6391	2.48831	0.446111	1.59365	0.167927	1.01395	0.425407
TSS1_482911								unknown_antisense	1	482877	482955	-	482911	0	0	0.78533	0	0	0	0.645498	0.500647	1.37221	0.662092	0	0	0	0.167927	0.289699	0
TSS1_486895	AT1G02400.2	mRNA	AT1G02400	protein_coding	49	0.01729	2834	known_tss	1	486851	486920	+	486895	0.754953	0.595772	5.49731	1.56894	1.24896	1.86379	3.22749	1.50194	2.74441	1.58902	3.2348	6.0225	10.8368	8.06049	5.79399	11.2733
TSS1_490502	AT1G02405.1	mRNA	AT1G02405	protein_coding	46	0.061008	754	known_tss	1	490474	490580	-	490502	43.7873	38.1294	66.3604	60.4043	29.1424	16.4013	16.7829	13.2671	3.15607	3.84014	0.746492	2.0075	2.70921	0.839635	1.1588	1.06352
TSS1_490950	AT1G02410.2	mRNA	AT1G02410	protein_coding	0	0	2055	known_tss	1	490845	491018	+	490950	16.609	18.4689	12.5653	21.573	24.5629	14.9103	15.4919	16.271	10.7032	11.2556	14.4322	14.9447	14.3429	17.9682	19.265	24.4609
TSS1_493587	AT1G02420.1	mRNA	AT1G02420	protein_coding	0	0	1520	known_tss	1	493504	493640	+	493587	2.26486	1.78732	17.6699	20.004	9.57536	13.0465	9.52109	7.76003	8.64489	8.47478	4.47895	3.56889	5.25906	3.35854	4.63519	1.48892
TSS1_496192	AT1G02430.2	mRNA	AT1G02430	protein_coding	109	0.110436	987	known_tss	1	496064	496222	-	496192	1.50991	0	0	1.17671	0	0.372757	0	0.250323	0.686103	0.132418	1.74182	2.45361	2.39048	2.68683	1.30365	1.91433
TSS1_497499	AT1G02440.1	mRNA	AT1G02440	protein_coding	0	0	970	known_tss	1	497484	497573	-	497499	0	0	0	0	0	0	0	0	0.137221	0	0.746492	0.223056	0.796827	0.503781	1.30365	1.27622
TSS1_498521	AT1G02450.1	mRNA	AT1G02450	protein_coding	17	0.0272873	623	known_tss	1	498452	498521	-	498521	0	0	0	0.392236	0	0	0.484123	1.25162	0.960544	0.132418	0	0.446111	0.159365	0.503781	0	0
TSS1_505855								unknown_antisense	1	505855	505882	+	505855	0	0	1.57066	1.17671	1.66528	0	0.806872	0.250323	0.137221	0.529674	0.497662	1.56139	0.637461	0.671708	0.434549	0.212703
TSS1_513645	AT1G02470.2	mRNA	AT1G02470	protein_coding	0	0	1674	known_tss	1	513601	513719	-	513645	0	1.19154	0	0	0.83264	1.49103	0.968247	0.500647	7.82157	4.36981	0.746492	1.56139	0.159365	0.167927	0.434549	1.70163
TSS1_515343	AT1G02475.1	mRNA	AT1G02475	protein_coding	17	0.00986079	1724	known_tss	1	515213	515404	-	515343	15.0991	19.6605	11.7799	6.27577	5.41216	2.98206	28.7247	32.542	50.4971	30.8535	103.265	77.6233	66.6147	51.3856	53.5944	32.3309
TSS1_518254	AT1G02500.2	mRNA	AT1G02500	protein_coding	0	0	2184	known_tss	1	518236	518381	+	518254	13.5891	9.53235	8.24596	21.9652	32.0566	20.8744	38.7299	39.0505	42.6756	47.5382	244.85	289.749	103.587	106.466	85.4613	67.0016
TSS1_523651	AT1G02520.2	mRNA	AT1G02520	protein_coding	0	0	5329	known_tss	1	523600	523730	+	523651	0	0	1.96332	0	3.33056	8.57342	0	1.00129	0.686103	0.397255	2.23948	3.12278	6.85271	15.4493	13.9056	22.7593
TSS1_529752	AT1G02530.2	mRNA	AT1G02530	protein_coding	8	0.00160032	4999	known_tss	1	529688	529768	+	529752	0	0	0	0	0	0	1.12962	0.250323	0.274441	0.529674	0.497662	0	0.637461	0.335854	0	0
TSS1_537900	AT1G02560.1	mRNA	AT1G02560	protein_coding	0	0	2388	known_tss	1	537729	537958	+	537900	12.8342	19.6605	10.9946	14.905	14.5712	13.4193	17.4284	18.0233	24.8369	14.0364	18.9111	12.9372	13.3867	7.55671	8.83583	3.61596
TSS1_541313	AT1G02570.1	mRNA	AT1G02570	protein_coding	44	0.0435644	1010	known_tss	1	541281	541377	+	541313	0	0	0	0	0	0	0	0	0	0	5.47428	4.68417	0.956192	0.839635	0.579399	2.33974
TSS1_551026								unknown_antisense	1	551026	551068	+	551026	0	0	1.57066	2.35341	0	1.11827	0	0	0.411662	0.132418	0	0	0.159365	0	0	0.212703
TSS1_551654	AT1G08805.1	transcript_region	AT1G08805	novel_transcribed_region	0	0	635	known_tss	1	551582	551724	-	551654	0	0	1.57066	2.35341	0	0	0.161374	0	0.137221	0.397255	0	0.223056	0.637461	0.503781	0.14485	0.63811
TSS1_555347								unknown_antisense	1	555226	555395	+	555347	0	0	0	0	0.41632	0	0	0.500647	0.137221	0	1.74182	0.446111	1.43429	3.35854	2.17275	1.91433
TSS1_556016	AT1G02610.2	mRNA	AT1G02610	protein_coding	68	0.0216975	3134	known_tss	1	555964	556083	-	556016	9.81438	16.0858	11.3873	8.62918	9.57536	8.94618	2.09787	1.00129	1.64665	0.794511	5.72311	4.68417	2.07175	5.54159	3.62124	2.76514
TSS1_556631	AT1G02610.1	mRNA	AT1G02610	protein_coding	-403	-0.12859	3134	known_tss	1	556556	556705	-	556631	0	0	0	0	1.24896	0.372757	0	0.250323	0.686103	0.132418	0.995323	1.56139	2.54985	1.51134	2.0279	3.19055
TSS1_557293	AT1G02620.1	mRNA	AT1G02620	protein_coding	141	0.083779	1683	known_tss	1	557234	557344	+	557293	0	0	0.392665	0.392236	0.83264	0	0.645498	0.250323	2.60719	1.98628	4.47895	2.23056	7.01207	9.06805	5.64914	5.31759
TSS1_558765	AT1G04133.1	lnc_RNA	AT1G04133	long_noncoding_rna	-212	-0.50237	422	known_tss	1	558705	558838	-	558765	0.754953	0	0	0.392236	0	0.372757	2.74337	3.2542	12.4871	11.5204	0.497662	0	0.796827	2.35098	2.46244	1.06352
TSS1_559277								unknown_intergenic	1	559271	559319	-	559277	0.754953	0	0	0	0	0	1.77512	0	3.29329	2.38353	0	0	0	0	0	0
TSS1_559656								unknown_intergenic	1	559594	559656	-	559656	0	0	0	0	1.24896	0	0	0.500647	1.50943	1.32418	0	0	0	0.167927	0	0.212703
TSS1_563031	AT1G02630.1	mRNA	AT1G02630	protein_coding	-409	-0.205631	1989	known_tss	1	563008	563057	-	563031	0	0	0.392665	1.17671	0.41632	3.72757	0.161374	0	0.274441	0.529674	0.497662	0.892222	2.54985	2.01512	2.17275	1.70163
TSS1_564203	AT1G02640.1	mRNA	AT1G02640	protein_coding	114	0.0303676	3754	known_tss	1	564133	564214	+	564203	0	0.595772	0	0	0.83264	0	12.5872	17.022	41.0289	28.3376	14.4322	10.2606	5.57779	8.39635	5.50429	9.35895
TSS1_564705	HOMER_RNA_00008785	putative_rna	HOMER_RNA_00008785	putative_rna	0	0	529	known_tss	1	564636	564755	-	564705	0	0	0	0	0	0	1.12962	1.00129	0.411662	0.794511	0	0	0.318731	0.839635	0.14485	0.212703
TSS1_565852								unknown_antisense	1	565824	565909	-	565852	0	0.595772	0	0.392236	0	0	0.322749	0	1.50943	1.58902	0.497662	0.669167	0.318731	1.17549	1.01395	1.27622
TSS1_566340								unknown_genic	1	566216	566425	+	566340	4.52972	1.19154	5.88997	8.23695	2.91424	2.98206	1.77512	1.00129	4.93994	6.62092	0.746492	3.34583	0.796827	0.503781	0.434549	0.63811
TSS1_567549								unknown_genic	1	567448	567583	+	567549	4.52972	1.78732	5.10464	9.41366	0.41632	2.98206	0.322749	2.00259	1.64665	1.32418	0.995323	0.446111	0.637461	0.167927	0.289699	0
TSS1_568646	AT1G02650.2	mRNA	AT1G02650	protein_coding	2	0.0010015	1997	known_tss	1	568561	568672	+	568646	0.754953	0	0.78533	0.392236	1.24896	0.372757	0	0	0.274441	0.529674	6.4696	5.79944	12.1118	15.1134	10.7189	13.8257
TSS1_569273								unknown_genic	1	569271	569360	+	569273	0.754953	0	3.14132	1.56894	1.24896	0	0.484123	0.500647	0.686103	2.1187	0.746492	0.223056	1.11556	2.35098	1.7382	3.82866
TSS1_574944	AT1G02660.1	mRNA	AT1G02660	protein_coding	75	0.0230061	3260	known_tss	1	574880	575009	-	574944	212.142	200.179	55.3657	85.1151	79.9334	90.2073	51.8012	46.0595	93.3099	82.894	143.078	137.402	158.09	220.488	183.38	219.085
TSS1_575778	AT1G02670.1	mRNA	AT1G02670	protein_coding	-117	-0.0267245	4378	known_tss	1	575722	575804	+	575778	1.50991	5.95772	0.78533	0	0	0	1.291	0.500647	3.15607	2.64837	2.23948	1.11528	4.30286	5.70952	3.47639	6.59381
TSS1_576508	AT1G02670.7	mRNA	AT1G02670	protein_coding	10	0.00246609	4055	known_tss	1	576489	576581	+	576508	0.754953	1.78732	0	0	0.41632	2.23654	0.484123	1.25162	4.6655	4.76706	4.23012	3.12278	8.44636	5.03781	5.79399	5.10488
TSS1_580437	STRINGTIE_RNA_00017682	putative_rna	STRINGTIE_RNA_00017682	putative_rna	0	0	858	known_tss	1	580371	580490	-	580437	0	0	14.5286	7.06024	3.33056	7.45515	4.51848	5.50712	2.60719	0.529674	0.497662	0	0.318731	0.335854	0.289699	0.850814
TSS1_580664	AT1G02680.1	mRNA	AT1G02680	protein_coding	0	0	1686	known_tss	1	580609	580716	+	580664	36.2377	36.3421	16.0993	14.5127	36.6362	32.0571	10.8121	18.7743	6.0377	7.94511	3.98129	4.015	7.3308	11.7549	12.1674	13.1876
TSS1_582021								unknown_antisense	1	582001	582057	-	582021	0	0	0.78533	0.392236	0	0	1.45237	1.50194	3.56773	3.04562	1.99065	0.446111	7.49017	9.90769	6.66308	5.53029
TSS1_584271	AT1G02690.2	mRNA	AT1G02690	protein_coding	0	0	2960	known_tss	1	584225	584340	+	584271	24.9134	28.0013	57.7217	69.818	67.4438	45.8492	52.1239	42.8053	19.7598	22.2463	34.0898	28.3281	35.2197	44.1648	35.633	39.7755
TSS1_588353	AT1G02700.1	mRNA	AT1G02700	protein_coding	315	0.213126	1478	known_tss	1	588319	588426	+	588353	1950.04	1927.92	518.318	346.344	407.577	397.359	277.241	252.576	102.092	101.697	1.74182	2.0075	1.91238	1.67927	0.869098	0.850814
TSS1_591948	AT1G02720.2	mRNA	AT1G02720	protein_coding	61	0.0295829	2062	known_tss	1	591888	592020	+	591948	0.754953	0	0	0	0	0.745515	2.58199	0.75097	1.37221	1.4566	1.49298	2.0075	1.59365	1.51134	1.4485	0.425407
TSS1_598650	AT1G02730.1	mRNA	AT1G02730	protein_coding	0	0	4156	known_tss	1	598597	598678	-	598650	0	0	0	0	0	0	0	0.500647	0.274441	2.38353	5.47428	7.36083	4.62159	5.54159	5.64914	2.76514
TSS1_602169	AT1G02740.1	mRNA	AT1G02740	protein_coding	10	0.00348432	2870	known_tss	1	602094	602188	-	602169	15.0991	15.4901	3.53398	1.17671	1.24896	1.86379	5.16398	10.5136	6.72381	9.40171	3.98129	3.79194	5.89652	5.70952	6.22854	5.31759
TSS1_602537	AT1G02750.2	mRNA	AT1G02750	protein_coding	0	0	1672	known_tss	1	602437	602608	+	602537	64.9259	47.6618	101.308	85.1151	161.532	170.723	40.0209	42.8053	37.7356	45.9492	32.5968	31.2278	32.5105	34.0892	31.2875	37.0104
TSS1_606693	AT1G02770.1	mRNA	AT1G02770	protein_coding	12	0.00653595	1836	known_tss	1	606618	606695	-	606693	9.05943	18.4689	20.0259	13.336	16.6528	26.8385	13.2327	11.2646	5.21438	2.1187	1.74182	0.669167	2.23111	2.18305	1.01395	0.425407
TSS1_609423	AT1G02780.1	mRNA	AT1G02780	protein_coding	28	0.016129	1736	known_tss	1	609348	609505	-	609423	204.592	225.798	102.093	129.046	156.536	106.609	544.962	565.23	633.684	551.126	221.957	186.251	93.7068	78.2539	72.5697	44.6677
TSS1_616188	AT1G02800.1	mRNA	AT1G02800	protein_coding	38	0.0125206	3035	known_tss	1	616161	616192	-	616188	0	0	0	0	0	0	0.968247	1.00129	0.960544	0.397255	1.24415	1.11528	14.3429	10.9152	11.7328	16.5909
TSS1_616706	AT1G02800.1	mRNA	AT1G02800	protein_coding	-401	-0.132125	3035	known_tss	1	616633	616708	-	616706	0	0	2.35599	3.53012	2.49792	1.11827	0.484123	1.25162	0.686103	0.264837	0.248831	0.223056	0.796827	1.51134	1.01395	1.27622
TSS1_619367	HOMER_RNA_00035807	putative_rna	HOMER_RNA_00035807	putative_rna	0	0	1412	known_tss	1	619321	619430	-	619367	0	1.19154	3.92665	1.96118	0	0.372757	1.291	3.00388	2.05831	3.04562	0.248831	0	0.478096	0.335854	0	0
TSS1_621517	AT1G02816.1	mRNA	AT1G02816	protein_coding	4	0.00249688	1602	known_tss	1	621458	621643	+	621517	212.142	154.305	88.7422	58.8354	82.015	78.6518	36.4706	38.5498	34.5796	31.9129	54.7428	42.6036	26.9327	31.2344	27.3766	23.6101
TSS1_624474	AT1G02820.1	mRNA	AT1G02820	protein_coding	39	0.0427632	912	known_tss	1	624463	624527	-	624474	0	0.595772	2.74865	2.35341	2.0816	2.6093	0.645498	1.25162	1.09776	0	2.23948	2.45361	6.05588	2.5189	3.18669	0.63811
TSS1_626780	AT1G02840.2	mRNA	AT1G02840	protein_coding	0	0	3040	known_tss	1	626738	626848	+	626780	757.972	613.049	622.766	673.861	597.003	547.208	579.818	591.014	494.268	553.906	302.329	337.26	216.259	207.39	182.076	141.661
TSS1_630514	AT1G02850.4	mRNA	AT1G02850	protein_coding	0	0	2755	known_tss	1	630478	630585	+	630514	194.778	204.946	67.5383	54.1285	52.8726	49.204	131.036	116.651	15.5059	20.1276	5.97194	8.69917	3.98413	4.03025	6.22854	3.40326
TSS1_635295	AT1G02860.2	mRNA	AT1G02860	protein_coding	81	0.0382256	2119	known_tss	1	635226	635402	+	635295	3.77476	11.9154	11.7799	9.80589	40.7993	55.9136	5.16398	7.25938	10.9776	12.1825	10.2021	8.69917	6.21525	7.05293	11.588	6.59381
TSS1_636500	AT1G04147.1	antisense_lncRNA	AT1G04147	antisense_long_noncoding_rna	95	0.341727	278	known_tss	1	636486	636518	-	636500	0	0	0	0	0	0	0	0	0	0	0	0	0.318731	1.17549	1.4485	0.850814
TSS1_638654	AT1G02870.1	mRNA	AT1G02870	protein_coding	0	0	1468	known_tss	1	638559	638741	-	638654	18.1189	14.2985	23.1672	28.241	23.7302	17.1468	36.9547	28.5369	12.0754	17.4792	4.23012	3.12278	2.70921	1.34342	2.0279	1.91433
TSS1_641546	AT1G08815.2	transcript_region	AT1G08815	novel_transcribed_region	0	0	776	known_tss	1	641478	641618	+	641546	0.754953	3.57463	10.9946	13.336	2.49792	6.33688	7.90735	8.76132	12.3498	10.5935	17.1693	7.13778	48.4471	44.3327	54.898	68.7032
TSS1_644532	AT1G02880.6	mRNA	AT1G02880	protein_coding	0	0	1795	known_tss	1	644421	644563	-	644532	12.8342	10.1281	4.71198	3.53012	5.41216	6.70963	6.13223	5.50712	2.74441	3.97255	4.23012	7.58389	3.6654	2.68683	4.20064	5.9557
TSS1_651888	AT1G02890.2	mRNA	AT1G02890	protein_coding	0	0	6816	known_tss	1	651738	651968	-	651888	245.36	213.286	85.2083	64.7189	39.1341	46.2219	25.9813	24.5317	23.6019	28.9996	23.8878	19.8519	10.9962	9.90769	9.70493	8.93355
TSS1_652923	STRINGTIE_RNA_00034926	putative_rna	STRINGTIE_RNA_00034926	putative_rna	0	0	607	known_tss	1	652840	652968	+	652923	0	0	1.57066	2.35341	7.07744	19.7561	1.61374	0.75097	3.43051	4.36981	4.97662	4.68417	10.9962	9.23598	7.82188	5.9557
TSS1_654368	AT1G02900.1	mRNA	AT1G02900	protein_coding	81	0.0948478	854	known_tss	1	654294	654375	-	654368	0	0	1.17799	2.35341	0.83264	1.86379	9.68247	5.50712	29.0907	35.753	76.1422	52.8642	54.981	48.5309	48.9592	37.4358
TSS1_658144	AT1G02910.2	mRNA	AT1G02910	protein_coding	0	0	2623	known_tss	1	658094	658209	-	658144	118.528	107.239	346.723	599.728	276.853	297.088	69.391	85.6106	124.596	157.71	121.927	120.004	54.981	52.5611	48.9592	41.0518
TSS1_659771	AT1G02920.1	mRNA	AT1G02920	protein_coding	153	0.109052	1403	known_tss	1	659716	659826	-	659771	245.36	284.183	151.176	186.312	1405.08	1377.34	318.392	304.143	7.40991	5.16432	61.9589	61.7864	28.367	29.7231	33.8948	33.1817
TSS1_662266	AT1G02930.2	mRNA	AT1G02930	protein_coding	115	0.100174	1148	known_tss	1	662219	662340	-	662266	287.637	297.886	200.259	185.135	1106.16	1180.52	448.944	429.305	64.2192	23.4381	127.65	86.3225	36.8134	31.2344	40.2682	37.0104
TSS1_669781	AT1G02960.6	mRNA	AT1G02960	protein_coding	57	0.0183103	3113	known_tss	1	669711	669861	-	669781	157.785	132.857	108.375	93.7443	105.329	91.3256	112.317	128.917	78.9018	102.757	69.9215	97.0292	31.8731	35.2647	36.9367	22.1212
TSS1_673392	AT1G02970.1	mRNA	AT1G02970	protein_coding	68	0.0218369	3114	known_tss	1	673375	673454	+	673392	0	0	0	0	0	0	0.484123	0.250323	3.70495	3.31046	3.73246	4.90722	2.07175	2.01512	1.4485	1.06352
TSS1_677355	AT1G02980.1	mRNA	AT1G02980	protein_coding	0	0	3975	known_tss	1	677321	677397	+	677355	9.05943	4.1704	144.108	257.699	254.371	283.296	10.8121	9.76261	3.15607	1.72144	4.47895	2.89972	9.56192	9.57183	6.80793	9.57166
TSS1_687328	AT1G02990.6	mRNA	AT1G02990	protein_coding	0	0	5920	known_tss	1	687249	687400	-	687328	32.463	22.6393	47.5124	71.7791	12.4896	6.70963	18.5581	16.271	18.5248	14.3012	9.95323	8.25306	12.1118	6.04537	7.96673	6.80651
TSS1_692560	AT1G03000.1	mRNA	AT1G03000	protein_coding	44	0.00904233	4866	known_tss	1	692486	692615	-	692560	25.6684	25.6182	25.9159	17.2584	26.2282	27.2113	50.6716	51.8169	67.1008	66.7389	39.0664	38.5886	24.5423	19.1437	19.6996	14.4638
TSS1_693399	AT1G03010.1	mRNA	AT1G03010	protein_coding	179	0.053997	3315	known_tss	1	693370	693464	+	693399	0	0	0	0	0	0.372757	0	0	0.137221	0.264837	0.746492	0.892222	0.796827	1.34342	0.434549	1.06352
TSS1_698603	AT1G03020.1	mRNA	AT1G03020	protein_coding	-1	-0.00148588	673	known_tss	1	698593	698603	-	698603	0	0	0	0	0	0.372757	0	0.75097	1.92109	0.794511	0	0	2.07175	2.68683	2.46244	3.61596
TSS1_701534	AT1G03030.2	mRNA	AT1G03030	protein_coding	0	0	2467	known_tss	1	701451	701601	+	701534	517.897	324.1	120.941	126.692	79.5171	63.7415	103.764	108.64	58.3187	61.5746	52.0056	59.5558	37.1321	41.8138	41.1373	33.8198
TSS1_706631	AT1G03040.2	mRNA	AT1G03040	protein_coding	0	0	2725	known_tss	1	706556	706661	-	706631	49.0719	44.6829	98.5589	77.6627	95.3373	84.9887	61.4837	47.5615	36.089	29.1321	40.3106	29.2203	54.6623	83.4597	86.0407	110.606
TSS1_707564	AT1G03050.1	mRNA	AT1G03050	protein_coding	0	0	2557	known_tss	1	707480	707580	+	707564	0.754953	2.97886	0	2.74565	1.66528	2.23654	2.09787	0.500647	0.411662	0.397255	0	0.446111	0.318731	0.167927	0	0
TSS1_711849	AT1G03055.2	mRNA	AT1G03055	protein_coding	0	0	1795	known_tss	1	711674	711875	-	711849	0	0	0	0.392236	0.41632	0	0	0	1.37221	1.4566	0.248831	3.34583	5.25906	3.86232	3.91094	2.55244
TSS1_712022								unknown_intergenic	1	711974	712023	+	712022	0	0	0	0	0	0	0	0	0.411662	0.397255	0	0	0	0.167927	0.14485	0.212703
TSS1_727300	AT1G03060.3	mRNA	AT1G03060	protein_coding	0	0	15097	known_tss	1	727225	727576	-	727300	21.1387	6.55349	33.3765	23.5341	23.3139	28.3296	11.7803	10.0129	8.09601	11.7852	11.695	13.3833	5.25906	8.39635	7.82188	5.31759
TSS1_729935	AT1G03070.3	mRNA	AT1G03070	protein_coding	31	0.0178571	1736	known_tss	1	729862	729970	+	729935	0.754953	2.97886	0.392665	1.17671	0	0	0	0	0	0.132418	0.746492	0.669167	0.318731	0.167927	0	0.425407
TSS1_738013	AT1G03080.3	mRNA	AT1G03080	protein_coding	0	0	6446	known_tss	1	737923	738208	-	738013	12.8342	6.55349	7.8533	5.88354	14.9875	21.2472	19.3649	15.0194	19.3481	25.5568	16.174	20.2981	11.793	11.419	13.3262	8.29543
TSS1_738874								unknown_intergenic	1	738809	738881	+	738874	2.26486	0	3.53398	5.4913	2.91424	1.86379	0	0	0.274441	0.132418	0	0	0.318731	0	0.289699	0
TSS1_739687	AT1G03090.1	mRNA	AT1G03090	protein_coding	0	0	4507	known_tss	1	739649	739746	+	739687	54.3566	33.3632	16.4919	14.905	44.1299	32.8027	7.10048	6.00776	6.99825	6.75334	40.0618	37.2503	22.4705	26.8683	25.059	13.613
TSS1_748294								unknown_antisense	1	748151	748373	+	748294	0	2.38309	7.06797	5.09906	2.91424	1.86379	6.9391	8.76132	5.21438	6.09125	0.248831	0.223056	0.318731	0.167927	0.869098	0.63811
TSS1_749018	AT1G03106.1	mRNA	AT1G03106	protein_coding	0	0	934	known_tss	1	748946	749059	-	749018	689.272	860.295	2822.08	3296.74	2582.02	3003.68	153.628	171.221	61.2003	76.273	9.20674	8.47611	12.5899	12.2587	11.8777	11.2733
TSS1_749297	AT1G03110.1	mRNA	AT1G03110	protein_coding	0	0	2731	known_tss	1	749196	749355	+	749297	1.50991	1.19154	1.57066	6.27577	4.1632	4.47309	30.177	26.0336	26.3463	24.2326	10.6997	15.3908	9.72128	9.90769	13.1813	10.8479
TSS1_752281	AT1G03120.2	mRNA	AT1G03120	protein_coding	0	0	917	known_tss	1	752209	752314	+	752281	17.3639	28.5971	7.46063	9.02142	6.66112	7.08239	4.03436	4.2555	2.33275	1.05935	0	0.446111	0.956192	1.51134	0.869098	2.55244
TSS1_754175	AT1G03130.1	mRNA	AT1G03130	protein_coding	11	0.0115063	956	known_tss	1	754102	754250	-	754175	10.5693	24.4267	6.28264	7.06024	9.99168	7.08239	3.06611	3.2542	16.3292	11.388	196.079	198.296	94.3443	57.9348	72.4248	40.201
TSS1_754467	HOMER_RNA_00027494	putative_rna	HOMER_RNA_00027494	putative_rna	0	0	1062	known_tss	1	754428	754496	+	754467	0	0	0.78533	0	0	2.23654	0	0	1.23498	1.4566	11.695	7.58389	7.64954	12.0907	9.70493	16.1655
TSS1_756265	AT1G03140.1	mRNA	AT1G03140	protein_coding	0	0	2043	known_tss	1	756197	756318	-	756265	305.756	308.61	239.918	183.959	346.794	294.106	105.055	108.39	75.0596	76.273	57.7287	58.8867	54.8217	58.6065	52.001	49.9853
TSS1_756418	AT1G03150.1	mRNA	AT1G03150	protein_coding	0	0	2265	known_tss	1	756378	756488	+	756418	82.2898	56.0026	105.627	58.8354	137.386	130.092	200.588	186.741	175.231	227.627	98.7858	82.0844	74.2642	58.2706	59.3884	24.0355
TSS1_760687								unknown_intergenic	1	760647	760717	+	760687	0	1.78732	23.9526	30.9866	36.2198	68.2146	6.2936	5.25679	2.05831	4.36981	1.99065	3.56889	4.46223	3.19061	3.91094	4.25407
TSS1_761285	AT1G03160.4	mRNA	AT1G03160	protein_coding	0	0	4887	known_tss	1	761235	761332	+	761285	21.1387	20.852	18.4552	24.3186	22.8976	9.31894	30.6611	30.0388	29.6396	27.9403	27.3714	26.9897	52.4312	62.3009	57.0708	84.0179
TSS1_769632	AT1G03170.1	mRNA	AT1G03170	protein_coding	1250	0.54136	2309	known_tss	1	769627	769659	+	769632	0	0	3.14132	6.27577	14.9875	15.2831	6.13223	6.75873	33.0701	25.0271	52.2545	68.4781	146.935	192.276	165.129	226.529
TSS1_773436	AT1G03180.6	mRNA	AT1G03180	protein_coding	0	0	1934	known_tss	1	773328	773457	+	773436	16.609	18.4689	16.8846	15.6894	13.3222	7.45515	10.8121	6.75873	9.87988	17.082	9.7044	19.8519	39.3632	41.8138	35.7779	52.1123
TSS1_775527	AT1G03190.1	mRNA	AT1G03190	protein_coding	0	0	4518	known_tss	1	775476	775584	+	775527	32.463	41.704	38.0885	34.5167	27.4771	39.5123	20.8173	21.7781	19.6225	13.9039	18.4135	14.0525	39.682	44.3327	44.7585	79.7638
TSS1_780519	AT1G03200.1	mRNA	AT1G03200	protein_coding	0	0	2428	known_tss	1	780450	780581	+	780519	2.26486	4.76618	7.06797	2.74565	0.41632	5.59136	3.06611	2.00259	0.960544	1.32418	0.248831	0	2.54985	2.5189	1.7382	1.06352
TSS1_787124	AT1G03220.1	mRNA	AT1G03220	protein_coding	221	0.116869	1891	known_tss	1	787054	787199	+	787124	143.441	228.181	1060.59	977.844	2392.17	2287.24	554.483	597.522	112.109	64.7526	385.19	467.748	541.045	675.402	649.651	931.854
TSS1_788201								unknown_antisense	1	788186	788217	-	788201	0	0	1.96332	3.53012	4.99584	0.745515	1.45237	1.00129	0.548882	1.72144	0.995323	1.11528	3.6654	2.5189	3.76609	3.19055
TSS1_789101	HOMER_RNA_00035829	putative_rna	HOMER_RNA_00035829	putative_rna	0	0	399	known_tss	1	789046	789125	-	789101	0	0	10.9946	12.9438	17.0691	27.9568	11.9417	9.76261	3.84217	7.01818	0	0.669167	1.11556	3.69439	1.01395	0.63811
TSS1_790077	AT1G03230.1	mRNA	AT1G03230	protein_coding	183	0.097861	1870	known_tss	1	790004	790149	+	790077	30.9531	50.6406	385.204	367.133	286.844	333.991	306.934	277.108	153.001	96.7979	93.0627	78.9617	148.688	204.031	244.651	368.828
TSS1_793016	AT1G03240.1	mRNA	AT1G03240	protein_coding	0	0	839	known_tss	1	793011	793077	-	793016	2.26486	1.78732	93.4542	176.114	81.5987	81.2611	16.6216	17.5226	15.9176	16.5523	3.2348	3.56889	7.17144	8.39635	6.80793	10.2098
TSS1_795368	AT1G03250.2	mRNA	AT1G03250	protein_coding	0	0	2018	known_tss	1	795291	795415	-	795368	22.6486	29.1928	40.4445	40.008	38.3014	35.0392	32.2749	33.0427	25.7975	28.9996	46.2825	49.5183	43.8255	44.8365	36.9367	50.4107
TSS1_798458	AT1G03260.1	mRNA	AT1G03260	protein_coding	0	0	3043	known_tss	1	798392	798504	-	798458	30.9531	32.7675	67.931	39.6158	37.4688	55.1681	31.9521	30.7898	65.0425	61.5746	46.2825	37.0272	34.1042	23.1739	29.5493	23.1847
TSS1_799148	AT1G03270.1	mRNA	AT1G03270	protein_coding	0	0	3511	known_tss	1	799085	799232	+	799148	212.897	194.817	28.2719	28.241	47.0441	35.0392	16.1374	13.5175	7.27269	9.26929	7.96259	6.0225	11.793	7.05293	7.09763	12.7622
TSS1_803068	AT1G03280.3	mRNA	AT1G03280	protein_coding	14	0.00345083	4057	known_tss	1	803025	803120	+	803068	33.9729	42.8956	55.7584	67.0723	45.7952	67.0963	44.8621	41.804	23.6019	18.5386	51.508	70.4856	52.1125	51.0498	50.4077	53.814
TSS1_807392	AT1G03290.1	mRNA	AT1G03290	protein_coding	0	0	5821	known_tss	1	807368	807433	+	807392	1.50991	1.78732	5.49731	3.53012	9.15904	12.301	1.45237	2.00259	3.01885	1.58902	9.7044	14.2756	27.5702	41.1421	43.0204	59.9824
TSS1_810614								unknown_antisense	1	810553	810691	-	810614	0	0	0	0	0	0	0	0	0.548882	0.132418	0.497662	1.11528	3.02794	1.51134	1.59335	2.76514
TSS1_813191	AT1G03300.1	mRNA	AT1G03300	protein_coding	0	0	2054	known_tss	1	813026	813226	-	813191	0	1.19154	0.392665	0	0.83264	2.98206	2.25924	5.25679	6.0377	5.95883	3.2348	2.23056	4.1435	4.03025	4.34549	3.61596
TSS1_813479	AT1G03310.2	mRNA	AT1G03310	protein_coding	0	0	3400	known_tss	1	813382	813564	+	813479	3.01981	2.97886	2.74865	2.74565	7.07744	2.98206	33.7273	33.293	49.5366	32.0453	73.9027	64.0169	61.9931	62.8047	75.3218	53.3886
TSS1_819376	AT1G03330.1	mRNA	AT1G03330	protein_coding	145	0.0889571	1630	known_tss	1	819322	819417	-	819376	11.3243	8.34081	6.28264	11.3748	8.74272	7.08239	9.52109	8.511	7.95879	7.81269	4.72779	2.67667	3.98413	5.54159	3.47639	4.04137
TSS1_819660	AT1G03340.1	mRNA	AT1G03340	protein_coding	0	0	1865	known_tss	1	819600	819735	+	819660	0	2.38309	0	0.392236	0	0.745515	3.22749	2.75356	1.64665	1.98628	0.746492	1.33833	1.75302	1.8472	2.0279	1.06352
TSS1_824393	AT1G03350.1	mRNA	AT1G03350	protein_coding	0	0	1829	known_tss	1	824318	824429	-	824393	85.3096	88.1743	226.568	151.011	286.428	307.898	61.3223	68.3383	60.1026	53.2322	83.856	88.7761	46.694	56.9272	64.3133	38.9247
TSS1_824546	AT1G03360.1	mRNA	AT1G03360	protein_coding	0	0	1883	known_tss	1	824506	824623	+	824546	5.28467	5.95772	14.1359	19.2195	17.9018	30.5661	31.6294	27.5356	13.3104	15.2281	5.22545	3.79194	8.287	10.7473	10.8637	9.57166
TSS1_826447								unknown_antisense	1	826381	826458	-	826447	0	0.595772	9.03129	3.53012	0	1.11827	4.19574	2.25291	3.97939	3.17804	1.99065	3.79194	4.94032	4.19817	4.63519	1.06352
TSS1_826570	AT1G03365.2	mRNA	AT1G03365	protein_coding	0	0	3815	known_tss	1	826546	826630	+	826570	40.0125	50.6406	28.2719	40.008	59.9501	54.0498	24.5289	24.782	29.0907	25.2919	26.3761	28.105	31.5543	49.3705	47.9452	54.6648
TSS1_830677	AT1G03370.2	mRNA	AT1G03370	protein_coding	28	0.00575895	4862	known_tss	1	830579	830740	+	830677	2.26486	2.97886	3.14132	2.35341	3.33056	2.98206	0.968247	1.00129	2.33275	3.97255	9.7044	10.2606	3.34667	4.53403	3.18669	4.04137
TSS1_835826	AT1G03380.1	mRNA	AT1G03380	protein_coding	0	0	5607	known_tss	1	835732	835914	+	835826	155.52	155.496	39.2665	21.1807	48.7094	67.4691	39.0526	27.0349	21.8181	25.5568	22.8924	26.9897	35.3791	29.3872	30.5633	32.969
TSS1_844166	AT1G03400.2	mRNA	AT1G03400	protein_coding	0	0	1526	known_tss	1	844098	844261	-	844166	1.50991	5.95772	2.35599	0.784471	1.24896	2.6093	0.322749	0.500647	2.60719	1.85386	10.9486	6.91472	14.0241	11.419	14.9195	13.8257
TSS1_846833	AT1G03420.1	mRNA	AT1G03420	transposable_element_gene	0	0	1076	known_tss	1	846619	846882	+	846833	0	0	1.57066	2.35341	2.49792	2.6093	10.8121	6.50841	34.9912	29.9266	37.3246	47.9569	29.3232	33.2495	31.4324	26.8006
TSS1_847586	AT1G03410.1	mRNA	AT1G03410	protein_coding	29	0.00892857	3248	known_tss	1	847515	847653	-	847586	2.26486	0	0.392665	0	0	0.745515	4.67986	5.75744	3.15607	3.70772	4.23012	1.56139	4.78096	3.52647	3.18669	1.06352
TSS1_847880	AT1G03430.2	mRNA	AT1G03430	protein_coding	51	0.0278841	1829	known_tss	1	847845	847955	+	847880	56.6214	61.3645	128.009	76.486	134.471	144.257	55.0287	62.0802	72.7269	64.0905	127.65	154.801	211.637	287.995	306.792	408.391
TSS1_852649	AT1G03440.1	mRNA	AT1G03440	protein_coding	427	0.198882	2147	known_tss	1	852579	852673	+	852649	0	0.595772	0.78533	0	0	0	0.484123	0.500647	0.137221	0.529674	18.1646	12.045	13.8648	8.56427	13.471	5.53029
TSS1_853771	STRINGTIE_RNA_00022826	putative_rna	STRINGTIE_RNA_00022826	putative_rna	0	0	1538	known_tss	1	853680	853820	-	853771	33.2179	33.3632	19.2406	21.1807	8.74272	8.94618	4.03436	4.2555	1.23498	1.05935	0.497662	1.11528	0.956192	2.5189	1.01395	0.212703
TSS1_854028	STRINGTIE_RNA_00022826	putative_rna	STRINGTIE_RNA_00022826	putative_rna	-226	-0.146944	1538	known_tss	1	854025	854056	-	854028	0.754953	0	0	0	0	0	0	0	0	0	0.746492	0.446111	2.86858	1.51134	2.89699	2.76514
TSS1_859709	AT1G03445.2	mRNA	AT1G03445	protein_coding	0	0	4992	known_tss	1	859669	859712	-	859709	0	0	0	0	0	0	0.322749	0	0	0	0.746492	0.892222	1.27492	1.00756	0.434549	0.212703
TSS1_864076	AT1G03457.2	mRNA	AT1G03457	protein_coding	262	0.0725561	3611	known_tss	1	863987	864109	-	864076	0.754953	1.78732	0.392665	0.784471	0.83264	0	0.968247	0.75097	2.33275	4.36981	10.9486	14.9447	6.69334	5.70952	7.67703	6.80651
TSS1_865250								unknown_intergenic	1	865225	865421	+	865250	0	0	1.57066	4.31459	3.33056	5.2186	0.806872	0.500647	0.548882	0.926929	0.248831	0.892222	1.27492	0.839635	1.01395	0.425407
TSS1_867745	AT1G03470.4	mRNA	AT1G03470	protein_coding	0	0	1819	known_tss	1	867659	867800	-	867745	73.2304	103.069	14.5286	17.6506	6.2448	5.59136	5.64811	3.00388	3.43051	3.04562	1.99065	1.78444	3.34667	4.86988	2.0279	1.91433
TSS1_871202	AT1G03475.1	mRNA	AT1G03475	protein_coding	32	0.0130293	2456	known_tss	1	871108	871275	-	871202	39.2575	67.918	43.5858	47.0683	91.1741	79.3973	78.428	64.0828	133.516	74.1543	226.436	248.93	117.612	118.053	118.197	125.708
TSS1_873420	AT1G03495.1	mRNA	AT1G03495	protein_coding	223	0.170099	1311	known_tss	1	873390	873493	+	873420	0	0	0	0	0	0.372757	0.322749	0	0.274441	0	4.23012	5.79944	2.07175	0.503781	0.869098	0.425407
TSS1_875898	AT1G04197.1	snoRNA	AT1G04197	small_nucleolar_rna	-12	-0.0827586	145	known_tss	1	875836	875973	-	875898	3.01981	1.78732	43.5858	63.5422	26.2282	17.1468	95.2109	80.8545	96.0544	76.9351	29.1132	19.1828	34.901	30.5627	29.2596	31.2674
TSS1_877561	AT1G03510.1	mRNA	AT1G03510	protein_coding	0	0	1470	known_tss	1	877432	877629	-	877561	15.0991	16.6816	5.10464	4.70683	3.74688	2.6093	12.2645	5.75744	3.43051	4.50223	2.23948	2.89972	3.50604	3.86232	2.75214	1.27622
TSS1_877916								unknown_antisense	1	877904	877997	+	877916	0	0	0	0	0	0.745515	0	0	0.686103	0	0.497662	0	0.796827	0.839635	0	0
TSS1_879905	AT1G03520.2	mRNA	AT1G03520	protein_coding	188	0.0818459	2297	known_tss	1	879709	879969	-	879905	0	0	2.35599	0	0	2.98206	2.58199	0.75097	0.274441	1.05935	9.7044	7.13778	11.4743	11.7549	11.7328	7.65732
TSS1_880210	AT1G03520.2	mRNA	AT1G03520	protein_coding	0	0	2297	known_tss	1	880083	880286	-	880210	15.0991	16.0858	39.2665	32.5556	38.7178	62.6233	17.2671	11.7652	16.192	14.9633	25.1319	14.7217	21.6737	23.6777	21.5826	29.9912
TSS1_883504	AT1G03530.1	mRNA	AT1G03530	protein_coding	19	0.00590796	3216	known_tss	1	883321	883579	-	883504	9.81438	25.6182	32.1985	41.577	24.5629	21.9927	36.1479	33.5433	10.9776	10.8583	4.23012	4.68417	7.01207	6.54915	6.66308	6.1684
TSS1_883760	AT1G03540.1	mRNA	AT1G03540	protein_coding	27	0.0139969	1929	known_tss	1	883711	883794	+	883760	4.52972	5.36195	6.6753	6.66801	9.57536	11.1827	7.74597	8.76132	5.90048	7.28302	7.46492	5.57639	19.2832	26.8683	20.8584	26.8006
TSS1_890034	AT1G08825.1	transcript_region	AT1G08825	novel_transcribed_region	0	0	933	known_tss	1	889943	890039	-	890034	22.6486	19.0647	36.9105	40.7925	24.5629	35.7847	13.3941	16.5213	5.76326	7.1506	11.4462	10.7067	16.574	11.7549	15.0644	25.7371
TSS1_892423	AT1G03560.1	mRNA	AT1G03560	protein_coding	2	0.000855432	2338	known_tss	1	892346	892489	-	892423	5.28467	8.34081	5.10464	7.84471	2.0816	3.35482	6.61635	5.50712	3.84217	6.62092	3.98129	4.90722	10.3587	9.90769	11.1534	12.3368
TSS1_892915	AT1G03580.2	pseudogenic_transcript	AT1G03580	pseudogene	0	0	1178	known_tss	1	892845	893097	+	892915	10.5693	7.14926	12.1726	10.5904	13.7386	17.1468	13.7168	7.76003	3.97939	3.84014	4.97662	1.11528	3.34667	6.04537	5.50429	5.9557
TSS1_897401	AT1G03590.1	mRNA	AT1G03590	protein_coding	244	0.0700948	3481	known_tss	1	897327	897473	-	897401	0	4.1704	9.81662	7.84471	7.07744	8.57342	40.505	39.0505	211.594	159.167	327.71	326.776	88.9258	156.004	118.197	145.276
TSS1_897592	AT1G03590.1	mRNA	AT1G03590	protein_coding	112	0.0321747	3481	known_tss	1	897509	897605	-	897592	24.1585	29.7886	38.4811	38.0469	39.9667	44.7309	15.0078	22.7794	20.0342	25.954	15.6763	7.80694	20.7175	18.472	16.9474	18.5052
TSS1_898900	AT1G03600.1	mRNA	AT1G03600	protein_coding	345	0.262357	1315	known_tss	1	898826	898996	+	898900	95.879	131.666	36.1252	30.9866	44.9625	45.4764	27.7564	35.2956	42.2639	36.1502	267.493	290.195	179.764	193.116	182.945	176.544
TSS1_899490	HOMER_RNA_00035840	putative_rna	HOMER_RNA_00035840	putative_rna	0	0	1333	known_tss	1	899438	899520	-	899490	1.50991	0.595772	5.10464	5.88354	4.57952	1.86379	1.61374	0.75097	2.46997	1.72144	0.995323	0	1.91238	2.35098	3.04184	1.06352
TSS1_899826	HOMER_RNA_00040160	putative_rna	HOMER_RNA_00040160	putative_rna	0	0	1397	known_tss	1	899748	899880	-	899826	0	0	3.53398	3.92236	1.66528	11.5555	1.93649	5.75744	21.4064	23.1732	8.46025	5.79944	4.62159	4.03025	3.47639	3.40326
TSS1_900765	AT1G03610.2	mRNA	AT1G03610	protein_coding	0	0	2339	known_tss	1	900722	900837	+	900765	55.8665	54.811	285.075	222.005	607.827	586.72	17.1057	17.773	83.979	82.0994	28.6155	27.2128	7.49017	11.587	9.27038	11.2733
TSS1_901181	AT1G03610.2	mRNA	AT1G03610	protein_coding	266	0.113724	2339	known_tss	1	900999	901221	+	901181	115.508	116.176	117.014	96.0977	69.9417	109.218	37.923	37.2982	41.9895	36.5475	45.0384	38.5886	32.0324	46.5158	40.7028	51.0488
TSS1_902888	HOMER_RNA_00040161	putative_rna	HOMER_RNA_00040161	putative_rna	0	0	211	known_tss	1	902817	902962	-	902888	0	0	1.57066	0.392236	3.74688	7.08239	1.61374	1.50194	8.91933	5.69399	1.49298	1.11528	4.62159	1.67927	3.91094	1.48892
TSS1_904987								unknown_genic	1	904967	904993	-	904987	0	0	0	0	0	0	0	0	0.137221	0	0	0	1.27492	1.17549	2.31759	2.12703
TSS1_906607	AT1G03620.7	mRNA	AT1G03620	protein_coding	11	0.00443191	2482	known_tss	1	906599	906641	-	906607	0	0	0	0	0	0	0	0	0	0.397255	0.497662	2.67667	0.637461	1.00756	2.0279	3.61596
TSS1_907657	AT1G03630.2	mRNA	AT1G03630	protein_coding	0	0	1726	known_tss	1	907599	907709	+	907657	2.26486	1.19154	0.78533	0	1.24896	2.23654	26.1427	34.044	132.143	132.551	462.079	449.011	297.535	244.334	275.359	312.461
TSS1_909593								unknown_antisense	1	909566	909673	-	909593	10.5693	14.8943	4.31931	4.31459	5.82848	7.82791	12.2645	9.26197	6.86103	3.17804	2.23948	2.89972	5.57779	5.54159	3.76609	3.40326
TSS1_911153	AT1G03650.1	mRNA	AT1G03650	protein_coding	59	0.0464567	1270	known_tss	1	911092	911232	-	911153	15.854	11.9154	19.2406	17.2584	14.9875	21.6199	16.6216	17.773	6.44936	2.78079	3.73246	1.56139	2.86858	2.85476	3.04184	4.89218
TSS1_917938	AT1G03680.1	mRNA	AT1G03680	protein_coding	0	0	1293	known_tss	1	917865	918070	-	917938	84.5547	92.3447	32.9838	35.3012	29.975	22.3654	82.7851	76.3486	107.169	115.734	705.435	661.137	270.124	260.119	261.164	229.72
TSS1_918301	AT1G03687.2	mRNA	AT1G03687	protein_coding	0	0	2190	known_tss	1	918288	918401	+	918301	2.26486	2.97886	1.96332	3.92236	6.66112	2.98206	6.9391	6.25809	8.50767	6.75334	5.97194	4.90722	4.94032	4.3661	2.0279	2.12703
TSS1_931654	AT1G03730.1	mRNA	AT1G03730	protein_coding	220	0.173092	1271	known_tss	1	931551	931764	-	931654	0.754953	7.14926	17.6699	14.905	13.3222	15.6558	3.87299	5.75744	3.43051	3.97255	5.47428	7.36083	6.21525	6.71708	5.06974	6.1684
TSS1_933505	AT1G03740.1	mRNA	AT1G03740	protein_coding	0	0	3600	known_tss	1	933397	933659	+	933505	4.52972	7.14926	7.8533	9.80589	15.8202	18.2651	16.7829	16.5213	17.9759	18.4062	14.681	15.3908	18.4864	17.2965	20.279	12.3368
TSS1_937230								unknown_antisense	1	937165	937249	+	937230	0	0	0	0	0	0	0	0	0.137221	0	0	0	54.0248	50.546	57.795	29.5658
TSS1_937880	AT1G03750.1	mRNA	AT1G03750	protein_coding	8	0.00239736	3337	known_tss	1	937835	937941	+	937880	0.754953	2.38309	8.24596	6.66801	7.91008	4.10033	2.25924	2.00259	3.56773	1.32418	1.74182	0.892222	4.94032	5.70952	4.78004	4.67948
TSS1_943395	AT1G03760.1	mRNA	AT1G03760	protein_coding	0	0	2316	known_tss	1	943294	943403	-	943395	49.0719	42.2998	28.6645	28.6332	20.3997	32.4299	13.7168	10.5136	6.58658	5.69399	3.48363	2.0075	3.34667	3.02268	2.17275	3.40326
TSS1_944582	AT1G03770.5	mRNA	AT1G03770	protein_coding	0	0	3004	known_tss	1	944570	944687	+	944582	86.0646	134.049	50.6538	48.245	32.8893	38.394	9.03697	14.2684	5.90048	8.20994	6.22077	7.58389	10.5181	15.7851	14.7747	15.1019
TSS1_951780	AT1G03780.1	mRNA	AT1G03780	protein_coding	0	0	4073	known_tss	1	951718	951870	-	951780	0	0	0	0	0	1.11827	0	0.500647	0.137221	0.132418	4.47895	1.78444	1.59365	1.00756	0.869098	0.850814
TSS1_952735								unknown_intergenic	1	952713	952787	-	952735	5.28467	0.595772	1.17799	1.56894	0	0.745515	1.45237	4.00517	0.137221	0	0	0	0	0	0	0
TSS1_954525	AT1G03790.1	mRNA	AT1G03790	protein_coding	180	0.097035	1855	known_tss	1	954471	954600	+	954525	100.409	216.861	99.7369	69.4257	458.368	317.962	48.251	74.3461	27.3069	9.79897	0.746492	1.33833	1.91238	1.34342	2.17275	0
TSS1_956600	STRINGTIE_RNA_00027991	putative_rna	STRINGTIE_RNA_00027991	putative_rna	0	0	222	known_tss	1	956529	956672	-	956600	1.50991	0	1.96332	0	2.91424	0	0.161374	0.500647	2.05831	1.19177	1.49298	0	0.956192	0	0.869098	0.850814
TSS1_957223	HOMER_RNA_00027516	putative_rna	HOMER_RNA_00027516	putative_rna	0	0	1254	known_tss	1	957167	957295	+	957223	0	0	0	0	0	1.49103	0	0	3.43051	0.794511	3.48363	1.56139	10.04	8.56427	8.40128	9.35895
TSS1_958132	AT1G03800.1	mRNA	AT1G03800	protein_coding	244	0.190625	1280	known_tss	1	957957	958138	-	958132	0	0	0.78533	0.784471	3.74688	2.23654	0.161374	0.250323	0.960544	0	0.746492	1.56139	1.75302	2.5189	2.31759	1.48892
TSS1_966752	AT1G03830.1	mRNA	AT1G03830	protein_coding	0	0	4672	known_tss	1	966673	966835	-	966752	6.03962	2.97886	8.24596	5.88354	3.33056	1.86379	12.4258	9.01164	12.8987	5.69399	0.995323	2.23056	3.34667	2.5189	1.59335	1.27622
TSS1_975853	HOMER_RNA_00038832	putative_rna	HOMER_RNA_00038832	putative_rna	0	0	345	known_tss	1	975853	975877	+	975853	0	0	1.17799	1.17671	2.49792	2.98206	0.806872	0.250323	1.37221	0	0	0	0.318731	0.335854	0.434549	0.63811
TSS1_976269	HOMER_RNA_00038832	putative_rna	HOMER_RNA_00038832	putative_rna	336	0.973913	345	known_tss	1	976209	976304	+	976269	8.30448	5.36195	6.28264	3.13789	2.0816	0.745515	1.93649	2.75356	1.09776	0.926929	0.995323	0.223056	0.796827	0.671708	0.434549	0.63811
TSS1_976503								unknown_genic	1	976445	976593	-	976503	0	0	5.10464	1.56894	4.57952	4.84585	0.806872	1.75226	0.411662	0.926929	0.995323	1.33833	6.21525	8.22842	5.21459	7.65732
TSS1_977761	AT1G03850.1	mRNA	AT1G03850	protein_coding	0	0	1882	known_tss	1	977689	977830	-	977761	0.754953	0	1.57066	3.13789	14.9875	7.08239	2.09787	7.76003	4.80272	5.0319	22.1459	36.135	31.5543	36.2722	33.4603	49.1345
TSS1_979321	HOMER_RNA_00027519	putative_rna	HOMER_RNA_00027519	putative_rna	0	0	1514	known_tss	1	979261	979393	+	979321	0	0	0.392665	0.784471	10.408	14.9103	0.322749	2.25291	3.29329	1.98628	3.48363	1.56139	1.59365	2.35098	2.60729	2.97785
TSS1_981845	AT1G03860.2	mRNA	AT1G03860	protein_coding	0	0	2561	known_tss	1	981797	981920	-	981845	308.776	318.142	230.494	206.316	283.514	308.27	250.292	272.602	155.883	176.514	111.725	118.443	63.5868	62.3009	65.7618	52.9632
TSS1_983404	AT1G03870.1	mRNA	AT1G03870	protein_coding	64	0.0549828	1164	known_tss	1	983329	983479	-	983404	0	0	0	0	0	0	1.291	3.50453	35.6773	21.4518	297.104	234.654	148.05	132.998	138.476	134.854
TSS1_985756	AT1G03880.1	mRNA	AT1G03880	protein_coding	0	0	2396	known_tss	1	985692	985825	+	985756	280.842	322.313	101.7	68.6412	122.398	97.2897	114.899	111.895	1.23498	1.4566	0.497662	0.892222	0	0	0	0.425407
TSS1_989208	AT1G03890.1	mRNA	AT1G03890	protein_coding	0	0	1823	known_tss	1	989163	989278	+	989208	326.14	443.85	25.1305	31.3789	42.8809	42.8671	31.1453	34.044	0.137221	0.662092	0	1.78444	0.159365	0	0	0
TSS1_990481								unknown_antisense	1	990470	990481	-	990481	0	0	1.17799	4.70683	1.24896	0.745515	0	0	0	0	0	0	0	0	0	0
TSS1_991221	AT1G03900.1	mRNA	AT1G03900	protein_coding	26	0.0128649	2021	known_tss	1	991133	991291	+	991221	147.971	116.771	100.13	100.805	131.141	91.3256	52.4467	51.3163	96.1916	125.135	110.73	104.613	68.049	66.1632	68.6587	55.5156
TSS1_993404	AT1G03905.3	mRNA	AT1G03905	protein_coding	0	0	2590	known_tss	1	993400	993478	+	993404	63.416	51.2364	173.558	129.438	167.361	129.347	15.0078	13.0168	14.2709	17.4792	15.4275	16.06	33.9448	29.3872	28.6802	25.7371
TSS1_996118	AT1G03910.2	mRNA	AT1G03910	protein_coding	0	0	4323	known_tss	1	996057	996189	+	996118	55.1115	82.8123	54.5804	70.9947	59.1174	46.5947	17.5898	18.7743	7.13547	9.66655	4.72779	6.46861	9.56192	10.7473	8.54613	8.29543
TSS1_1000647								unknown_antisense	1	1000582	1000671	-	1000647	0	0	0.392665	0	0	0	0	0.500647	0.411662	0.529674	0	1.33833	2.54985	5.54159	2.75214	6.1684
TSS1_1004879	AT1G03930.1	mRNA	AT1G03930	protein_coding	106	0.0287809	3683	known_tss	1	1004795	1005002	+	1004879	16.609	7.14926	2.35599	1.96118	1.66528	2.23654	9.19834	6.75873	7.68435	9.00446	10.4509	6.91472	4.94032	5.03781	3.62124	2.97785
TSS1_1005196	AT1G03930.1	mRNA	AT1G03930	protein_coding	457	0.124084	3683	known_tss	1	1005146	1005265	+	1005196	0	0	0	0	0	0	0	0	0.686103	0.926929	15.4275	15.1678	9.56192	8.39635	9.12553	8.72084
TSS1_1008509	AT1G04217.1	snoRNA	AT1G04217	small_nucleolar_rna	-4	-0.0277778	144	known_tss	1	1008476	1008587	+	1008509	76.2502	44.6829	325.126	304.375	221.899	310.88	836.727	789.27	709.567	639.449	223.699	161.492	170.202	149.287	150.644	163.782
TSS1_1010956	AT1G03940.1	mRNA	AT1G03940	protein_coding	136	0.0709072	1918	known_tss	1	1010932	1011008	-	1010956	0	0	2.74865	1.17671	0.83264	0.745515	0.645498	0.250323	0.274441	0.529674	2.98597	2.23056	2.23111	0.335854	1.4485	0.63811
TSS1_1011314	HOMER_RNA_00021907	putative_rna	HOMER_RNA_00021907	putative_rna	0	0	1077	known_tss	1	1011309	1011377	+	1011314	4.52972	0.595772	31.4132	26.2798	8.3264	11.5555	25.4972	26.0336	37.5984	28.47	7.96259	4.68417	7.8089	7.72464	6.66308	2.97785
TSS1_1013322	AT1G03950.1	mRNA	AT1G03950	protein_coding	0	0	2215	known_tss	1	1013258	1013366	-	1013322	10.5693	17.8732	8.63863	6.66801	7.07744	5.96412	4.03436	4.75615	1.64665	2.64837	4.47895	9.59139	3.34667	3.52647	2.75214	1.27622
TSS1_1013720	AT1G03960.6	mRNA	AT1G03960	protein_coding	0	0	4219	known_tss	1	1013647	1013763	+	1013720	9.81438	8.93658	40.4445	44.7149	30.8077	42.4944	15.0078	16.5213	5.76326	6.75334	9.45557	11.1528	18.1676	17.1285	18.6856	26.8006
TSS1_1017702								unknown_antisense	1	1017634	1017761	-	1017702	0	0	0	0	0	0	1.291	0.250323	0.823323	1.85386	6.71843	8.03	10.3587	11.9228	16.8026	14.2511
TSS1_1018160	AT1G03970.1	mRNA	AT1G03970	protein_coding	41	0.0344538	1190	known_tss	1	1018100	1018223	+	1018160	60.3962	58.9814	23.9526	28.241	17.9018	26.093	27.4337	16.7717	13.7221	12.977	13.188	16.7292	12.5899	15.6172	11.2983	11.2733
TSS1_1022046	AT1G03980.4	mRNA	AT1G03980	protein_coding	0	0	2238	known_tss	1	1021953	1022131	-	1022046	0	0	0	0	0	0	1.12962	3.50453	3.15607	3.97255	1.74182	1.78444	1.75302	2.18305	2.31759	2.76514
TSS1_1024802	AT1G03990.1	mRNA	AT1G03990	protein_coding	0	0	2877	known_tss	1	1024727	1024844	+	1024802	22.6486	27.4055	5.10464	3.13789	4.99584	8.20066	7.5846	6.25809	0.274441	0.397255	0	0	0	0	0	0
TSS1_1028313								unknown_genic	1	1028223	1028380	-	1028313	3.01981	0	6.28264	10.1981	2.0816	4.47309	12.7486	15.2697	24.6997	21.7166	16.6717	32.12	32.0324	44.1648	36.3573	45.9439
TSS1_1028535								unknown_antisense	1	1028526	1028550	+	1028535	0	0	0.78533	0	0	0	0.322749	0.250323	1.23498	2.1187	0.995323	0	2.39048	2.68683	3.47639	1.70163
TSS1_1029107	AT1G04000.1	mRNA	AT1G04000	protein_coding	0	0	1267	known_tss	1	1029046	1029136	-	1029107	26.4233	44.6829	126.045	118.847	223.98	262.049	57.2879	48.5627	30.1885	39.858	62.9542	86.3225	186.298	194.291	182.511	259.073
TSS1_1033129								unknown_genic	1	1033129	1033174	-	1033129	0	0	0	0	0.41632	0	0	0	3.43051	3.04562	3.98129	7.36083	2.54985	2.18305	1.88305	2.12703
TSS1_1036192	AT1G04010.1	mRNA	AT1G04010	protein_coding	11	0.00207234	5308	known_tss	1	1036136	1036252	-	1036192	1.50991	5.36195	17.6699	7.45248	7.07744	8.57342	4.84123	3.75485	5.07716	6.09125	11.4462	9.59139	19.4426	22.1664	20.7135	31.2674
TSS1_1036534	AT1G04020.2	mRNA	AT1G04020	protein_coding	0	0	3688	known_tss	1	1036471	1036586	+	1036534	0	0	0	0	0	0.372757	2.09787	3.00388	10.9776	11.1232	9.45557	10.0375	9.56192	5.87744	5.64914	5.10488
TSS1_1040545	AT1G04030.2	mRNA	AT1G04030	protein_coding	8	0.00414293	1931	known_tss	1	1040392	1040616	+	1040545	3.77476	7.14926	5.49731	5.4913	1.66528	1.86379	2.42062	1.75226	2.05831	2.1187	1.49298	2.67667	4.78096	2.18305	5.06974	1.70163
TSS1_1043142								unknown_genic	1	1043077	1043182	-	1043142	0	0	0	0.392236	0	1.11827	3.55024	2.75356	3.70495	7.68027	3.48363	2.67667	3.34667	3.52647	6.37339	2.33974
TSS1_1043417	AT1G04237.1	antisense_lncRNA	AT1G04237	antisense_long_noncoding_rna	254	0.852349	298	known_tss	1	1043373	1043477	+	1043417	0	0	0	0	0	0	0	0.250323	0.686103	1.05935	0	0.446111	2.39048	3.02268	3.91094	2.97785
TSS1_1043864	AT1G04040.1	mRNA	AT1G04040	protein_coding	0	0	1526	known_tss	1	1043783	1043915	-	1043864	0	2.97886	5.10464	3.53012	0	1.86379	4.19574	5.50712	41.1662	23.0408	74.8981	59.7789	66.1366	72.5444	76.6255	49.7726
TSS1_1051182	AT1G04070.1	mRNA	AT1G04070	protein_coding	0	0	690	known_tss	1	1051114	1051194	-	1051182	271.783	257.373	1194.49	874.686	893.422	958.732	351.474	383.245	193.893	210.943	128.646	128.703	238.889	281.781	298.97	326.5
TSS1_1051380	AT1G04080.1	mRNA	AT1G04080	protein_coding	0	0	5477	known_tss	1	1051309	1051443	+	1051380	91.3493	100.685	75.3916	99.2356	98.2515	98.408	124.42	143.435	169.467	117.323	75.3957	69.8164	55.9372	52.897	54.0289	47.0075
TSS1_1057269	AT1G04090.1	mRNA	AT1G04090	protein_coding	155	0.0642088	2414	known_tss	1	1057197	1057319	+	1057269	0	0	0	0	0	0	0.161374	0.250323	0.411662	0.264837	3.2348	3.79194	4.30286	4.03025	5.06974	6.80651
TSS1_1059471	AT1G04100.1	mRNA	AT1G04100	protein_coding	0	0	1740	known_tss	1	1059466	1059496	+	1059471	7.54953	0.595772	7.46063	8.23695	5.41216	2.23654	0.484123	1.00129	1.09776	1.72144	4.47895	2.89972	4.94032	9.40391	6.80793	9.99706
TSS1_1063831	AT1G04110.1	mRNA	AT1G04110	protein_coding	-17	-0.00676482	2513	known_tss	1	1063827	1063836	-	1063831	0	0	0	0	0	0	0.322749	0.75097	2.05831	1.72144	12.1927	10.7067	5.57779	4.53403	5.21459	2.12703
TSS1_1070496	AT1G04120.3	mRNA	AT1G04120	protein_coding	452	0.0688395	6566	known_tss	1	1070429	1070566	-	1070496	61.1512	64.9391	29.4499	26.2798	21.2323	16.4013	6.9391	10.2633	1.09776	1.19177	0.248831	2.0075	0.637461	0.839635	0.869098	0.63811
TSS1_1070873	AT1G04120.3	mRNA	AT1G04120	protein_coding	30	0.00456899	6566	known_tss	1	1070798	1070988	-	1070873	13.5891	10.7239	7.06797	25.1031	7.49376	6.33688	15.0078	10.7639	33.0701	42.9036	23.6389	21.4133	14.821	15.7851	12.4571	10.2098
TSS1_1073398	AT1G04130.1	mRNA	AT1G04130	protein_coding	60	0.0261438	2295	known_tss	1	1073335	1073473	+	1073398	38.5026	25.6182	20.0259	7.84471	11.2406	21.2472	26.1427	19.0246	18.3875	13.5067	9.45557	11.1528	4.78096	5.20573	5.06974	3.19055
TSS1_1080534	AT1G04140.2	mRNA	AT1G04140	protein_coding	1	0.000196618	5086	known_tss	1	1080443	1080628	-	1080534	70.2106	67.918	38.8738	55.6975	62.448	58.1502	52.1239	64.3331	30.6002	34.9585	37.0758	35.9119	34.2635	37.2798	37.9506	37.2231
TSS1_1086163	AT1G04160.2	mRNA	AT1G04160	protein_coding	0	0	10341	known_tss	1	1086145	1086354	+	1086163	0	0.595772	0.392665	0.392236	2.49792	0	0	0.250323	2.33275	0.529674	1.74182	0.669167	0.956192	0.503781	1.30365	0.63811
TSS1_1096156	HOMER_RNA_00042771	putative_rna	HOMER_RNA_00042771	putative_rna	0	0	291	known_tss	1	1096129	1096218	-	1096156	0	0	0	0	0	0	2.58199	0.75097	6.17492	3.5753	0.497662	0	1.75302	1.51134	1.4485	1.06352
TSS1_1096745	HOMER_RNA_00023536	putative_rna	HOMER_RNA_00023536	putative_rna	0	0	368	known_tss	1	1096601	1096772	-	1096745	0	1.78732	8.24596	18.0428	12.4896	11.5555	3.55024	5.25679	5.62604	4.76706	0.746492	0.892222	1.43429	2.5189	1.88305	1.91433
TSS1_1097076	AT1G04170.2	mRNA	AT1G04170	protein_coding	61	0.0201987	3020	known_tss	1	1096944	1097125	+	1097076	33.9729	39.321	39.6591	32.1633	22.065	19.7561	49.7033	53.8195	37.0495	43.6981	28.1179	20.5211	15.6178	16.7927	18.5408	18.9306
TSS1_1104432								unknown_intergenic	1	1104428	1104434	-	1104432	3.01981	0	0	0	0	0	0.645498	0.250323	0.823323	1.58902	0.497662	5.13028	1.27492	1.67927	1.1588	2.55244
TSS1_1104493	AT1G04180.1	mRNA	AT1G04180	protein_coding	0	0	1749	known_tss	1	1104482	1104552	+	1104493	0	0	1.17799	1.56894	0	0.745515	1.291	2.00259	6.17492	2.38353	2.23948	0.892222	17.3708	11.0832	12.3122	9.78436
TSS1_1105467								unknown_antisense	1	1105414	1105467	-	1105467	0	0	0	0	0	0	0.322749	0	0	0.264837	0.746492	0.446111	2.39048	1.00756	0.724248	0.850814
TSS1_1108659	AT1G04190.1	mRNA	AT1G04190	protein_coding	0	0	2372	known_tss	1	1108592	1108743	-	1108659	2.26486	5.36195	10.6019	11.7671	10.8243	10.4372	21.1401	19.5252	19.2109	15.6254	3.73246	4.68417	3.50604	2.01512	2.60729	2.97785
TSS1_1113889								unknown_antisense	1	1113844	1113914	-	1113889	0.754953	1.78732	18.8479	18.4351	3.74688	3.72757	45.9917	39.5511	34.0307	32.9722	12.1927	14.7217	22.1518	22.3343	15.6438	24.4609
TSS1_1114385	AT1G04210.1	mRNA	AT1G04210	protein_coding	0	0	5365	known_tss	1	1114347	1114477	+	1114385	66.4358	107.835	63.219	58.8354	74.5213	60.014	49.542	65.8351	38.4217	42.2415	36.827	26.9897	29.3232	24.3494	25.7832	23.1847
TSS1_1121651								unknown_genic	1	1121644	1121720	+	1121651	0	0	0	0	0.41632	0	0.968247	0.500647	3.15607	2.78079	0.497662	0	1.27492	1.8472	0.14485	1.91433
TSS1_1122585	AT1G04220.1	mRNA	AT1G04220	protein_coding	195	0.0631477	3088	known_tss	1	1122578	1122590	-	1122585	0	0	0.392665	0	1.66528	0	1.45237	1.50194	4.52828	4.89948	1.99065	4.23806	1.91238	1.8472	2.0279	2.12703
TSS1_1125561	AT1G04230.2	mRNA	AT1G04230	protein_coding	0	0	2651	known_tss	1	1125495	1125634	+	1125561	46.0521	48.8533	57.3291	38.8313	52.8726	39.5123	20.3332	26.7846	11.1149	12.4473	11.4462	15.6139	10.1994	9.40391	12.1674	4.25407
TSS1_1129415	AT1G04240.1	mRNA	AT1G04240	protein_coding	64	0.0465455	1375	known_tss	1	1129360	1129486	-	1129415	0	0	0	0	0	0	0.322749	0.75097	0.274441	1.58902	29.8597	30.5586	18.0083	20.4871	14.7747	24.4609
TSS1_1129756	STRINGTIE_RNA_00026209	putative_rna	STRINGTIE_RNA_00026209	putative_rna	0	0	1036	known_tss	1	1129745	1129825	+	1129756	0	0	0	0	0	0	0	0	0.548882	0.397255	1.74182	0.446111	0.796827	0.839635	1.59335	1.91433
TSS1_1130344								unknown_genic	1	1130290	1130367	+	1130344	0	0	0	0	0	0	0	0	0	0.264837	0.248831	1.33833	1.43429	1.51134	2.17275	2.76514
TSS1_1140450								unknown_antisense	1	1140382	1140485	+	1140450	0	0.595772	0.392665	0.784471	0	1.86379	0.645498	1.00129	0.548882	0.264837	2.73714	1.56139	0.796827	1.67927	1.1588	1.70163
TSS1_1141365	AT1G04260.1	mRNA	AT1G04260	protein_coding	161	0.125097	1287	known_tss	1	1141253	1141402	-	1141365	119.283	95.3235	92.6689	97.6667	46.6278	61.8777	67.7773	62.8312	38.6962	42.5063	25.1319	21.4133	14.3429	12.2587	14.0504	4.67948
TSS1_1143051	AT1G04270.2	mRNA	AT1G04270	protein_coding	0	0	1448	known_tss	1	1142974	1143082	-	1143051	135.891	112.005	178.662	132.968	392.173	343.682	1417.67	1393.3	1140.03	974.467	415.05	380.533	312.197	224.015	235.526	120.816
TSS1_1145205								unknown_genic	1	1145141	1145284	-	1145205	0	0	0	0	0	0	0.645498	0.75097	3.56773	3.04562	11.695	10.2606	16.2553	14.4417	12.8916	9.78436
TSS1_1145942	HOMER_RNA_00027543	putative_rna	HOMER_RNA_00027543	putative_rna	0	0	1257	known_tss	1	1145859	1146010	+	1145942	1.50991	1.19154	1.57066	1.56894	0.41632	1.11827	3.22749	2.25291	2.60719	4.89948	14.1834	6.91472	9.08382	7.05293	5.35944	4.25407
TSS1_1147715	AT1G04295.1	antisense_lncRNA	AT1G04295	antisense_long_noncoding_rna	0	0	655	known_tss	1	1147652	1147781	+	1147715	0	0	0.78533	0	2.0816	0	1.93649	1.00129	3.84217	6.22367	6.22077	6.46861	8.287	7.38878	9.12553	8.08273
TSS1_1148382	AT1G04290.2	mRNA	AT1G04290	protein_coding	0	0	465	known_tss	1	1148268	1148478	-	1148382	4.52972	2.97886	5.88997	3.92236	6.2448	0.745515	17.5898	19.0246	26.4836	33.237	21.6483	15.1678	17.8489	8.22842	14.1953	6.59381
TSS1_1154592	AT1G04300.3	mRNA	AT1G04300	protein_coding	0	0	5994	known_tss	1	1154528	1154659	-	1154592	125.322	141.794	52.6171	60.0121	81.5987	65.6053	62.2905	56.3228	38.0101	41.5794	36.5781	20.7442	35.5385	35.0967	30.2736	32.5436
TSS1_1157786	AT1G04310.1	mRNA	AT1G04310	protein_coding	0	0	3050	known_tss	1	1157658	1157863	-	1157786	0.754953	2.38309	6.28264	2.35341	5.41216	7.08239	2.09787	3.00388	4.25384	3.84014	2.98597	4.23806	6.69334	7.89256	6.37339	6.59381
TSS1_1161919	AT1G04330.1	mRNA	AT1G04330	protein_coding	60	0.0864553	694	known_tss	1	1161872	1161921	-	1161919	0.754953	3.57463	5.88997	4.70683	2.91424	4.10033	1.77512	0	0.686103	0.794511	0.248831	0.446111	1.91238	1.00756	1.4485	0.63811
TSS1_1164817	AT1G04340.1	mRNA	AT1G04340	protein_coding	0	0	1957	known_tss	1	1164750	1164880	-	1164817	18.1189	11.9154	38.8738	26.2798	28.3098	32.0571	43.8939	39.5511	36.9123	37.0772	19.9065	24.9822	20.08	12.9304	17.0923	10.4225
TSS1_1165070	AT1G04350.1	mRNA	AT1G04350	protein_coding	136	0.0610961	2226	known_tss	1	1165047	1165145	+	1165070	0	0.595772	3.14132	0.784471	10.408	4.47309	3.22749	1.50194	0.548882	0.926929	2.23948	0.669167	1.43429	1.8472	1.4485	2.33974
TSS1_1165274	AT1G04350.1	mRNA	AT1G04350	protein_coding	279	0.125337	2226	known_tss	1	1165190	1165328	+	1165274	9.05943	11.3197	2.74865	0.784471	1.66528	1.86379	2.42062	2.50323	1.50943	0.794511	7.21609	8.92222	13.3867	8.7322	10.2843	4.89218
TSS1_1167067	HOMER_RNA_00035878	putative_rna	HOMER_RNA_00035878	putative_rna	0	0	918	known_tss	1	1167030	1167112	-	1167067	7.54953	8.34081	16.0993	9.02142	10.408	11.5555	12.1031	16.271	3.70495	3.84014	1.99065	0.669167	2.86858	3.69439	3.91094	2.97785
TSS1_1168896	AT1G04360.1	mRNA	AT1G04360	protein_coding	74	0.0423583	1747	known_tss	1	1168829	1168959	-	1168896	19.6288	29.7886	4.31931	5.4913	5.41216	7.45515	8.71422	7.5097	12.2126	11.1232	15.1787	10.0375	5.25906	4.86988	8.11158	8.08273
TSS1_1176583	STRINGTIE_RNA_00000369	putative_rna	STRINGTIE_RNA_00000369	putative_rna	0	0	2138	known_tss	1	1176512	1176607	+	1176583	0	0	11.3873	12.9438	6.66112	8.20066	2.90474	3.50453	4.6655	5.95883	1.74182	0.892222	2.07175	3.69439	3.47639	4.25407
TSS1_1178399	AT1G04380.1	mRNA	AT1G04380	protein_coding	18	0.0103866	1733	known_tss	1	1178390	1178450	-	1178399	3.77476	1.19154	0	1.56894	0.41632	0	0.806872	2.25291	1.23498	0.132418	0	0	0	0	0	0
TSS1_1183703	AT1G04390.1	mRNA	AT1G04390	protein_coding	0	0	4395	known_tss	1	1183576	1183746	-	1183703	31.708	41.1083	179.84	170.623	137.802	111.082	46.4758	42.3047	33.7562	28.3376	20.4041	25.2053	65.1804	71.5369	68.0793	73.3827
TSS1_1183970	STRINGTIE_RNA_00029872	putative_rna	STRINGTIE_RNA_00029872	putative_rna	0	0	326	known_tss	1	1183905	1184037	+	1183970	0	0	0	0	0	0	1.61374	3.00388	1.50943	2.1187	0	0	0	0	0	0
TSS1_1188343	AT1G04400.2	mRNA	AT1G04400	protein_coding	26	0.00903091	2879	known_tss	1	1188266	1188407	-	1188343	70.9655	59.5772	14.5286	14.5127	22.8976	33.9209	32.9204	37.2982	30.1885	32.1777	44.0431	47.0647	18.1676	16.6248	14.6298	8.08273
TSS1_1188477								unknown_antisense	1	1188462	1188531	+	1188477	0	1.19154	1.96332	5.09906	4.57952	5.59136	1.61374	2.25291	1.37221	1.32418	1.49298	2.0075	4.1435	5.37366	6.37339	8.08273
TSS1_1189340								unknown_antisense	1	1189275	1189373	+	1189340	0	0	0	0	0	0	2.25924	2.00259	7.40991	4.89948	2.48831	2.45361	1.75302	3.35854	2.75214	2.76514
TSS1_1191349	AT1G04410.1	mRNA	AT1G04410	protein_coding	36	0.0146104	2464	known_tss	1	1191276	1191421	-	1191349	68.7007	73.28	317.273	350.659	593.256	501.359	818.491	932.955	1010.9	902.962	892.805	832.22	624.553	679.096	655.3	824.013
TSS1_1191613	AT1G04420.1	mRNA	AT1G04420	protein_coding	37	0.0156382	2366	known_tss	1	1191557	1191641	+	1191613	4.52972	0.595772	1.96332	0	3.33056	8.57342	5.48673	6.75873	8.64489	8.87204	18.1646	22.3056	20.8769	18.9757	17.2371	14.2511
TSS1_1194170	AT1G04425.1	ncRNA	AT1G04425	other_rna	0	0	2703	known_tss	1	1194167	1194243	+	1194170	0	1.78732	5.10464	2.74565	1.66528	0.745515	2.09787	0.75097	1.37221	1.85386	4.47895	2.45361	3.98413	4.3661	3.91094	5.9557
TSS1_1198261	AT1G04430.3	mRNA	AT1G04430	protein_coding	0	0	3193	known_tss	1	1198195	1198318	+	1198261	0	0.595772	0	0.392236	2.49792	5.96412	10.4893	7.00906	22.2297	29.7942	125.908	112.866	137.054	129.304	139.925	176.544
TSS1_1198786	AT1G04430.3	mRNA	AT1G04430	protein_coding	407	0.127466	3193	known_tss	1	1198711	1198856	+	1198786	0	0	0	0	0	0	1.291	0.75097	24.9741	18.1413	7.46492	7.13778	3.82477	2.68683	3.04184	1.91433
TSS1_1201277								unknown_antisense	1	1201119	1201332	-	1201277	0	0	0	0	0	0.745515	0	0	1.09776	0.397255	1.24415	0.892222	3.02794	3.02268	0.869098	1.06352
TSS1_1202320	AT1G04440.1	mRNA	AT1G04440	protein_coding	0	0	3850	known_tss	1	1202160	1202375	+	1202320	8.30448	13.107	4.71198	5.4913	0.83264	4.10033	0.968247	3.2542	2.60719	2.78079	7.71376	8.03	4.46223	2.85476	5.35944	4.46677
TSS1_1207285	AT1G04445.1	mRNA	AT1G04445	protein_coding	-45	-0.0755034	596	known_tss	1	1207281	1207298	+	1207285	0	0	2.74865	0.784471	1.66528	0.372757	2.42062	0.500647	1.50943	0.529674	2.73714	4.23806	4.46223	5.37366	5.35944	2.33974
TSS1_1215832	AT1G04263.1	snRNA	AT1G04263	small_nuclear_rna	0	0	101	known_tss	1	1215758	1215906	-	1215832	224.221	256.182	170.809	332.224	304.746	175.942	155.726	151.446	128.713	110.967	98.537	94.3525	59.9214	66.667	65.4721	60.1951
TSS1_1216098	AT1G04480.1	mRNA	AT1G04480	protein_coding	128	0.0827408	1547	known_tss	1	1216054	1216172	+	1216098	5.28467	5.36195	55.3657	65.1111	47.4605	44.3581	50.3488	51.8169	63.3959	59.0586	27.6202	29.2203	84.623	99.0769	94.5868	81.8908
TSS1_1226588	AT1G04510.2	mRNA	AT1G04510	protein_coding	0	0	4253	known_tss	1	1226538	1226671	+	1226588	83.7997	81.6208	115.051	119.632	161.116	167.368	62.4519	54.3202	24.9741	35.4881	29.6109	29.8894	34.1042	43.1572	34.3294	54.4521
TSS1_1231626	AT1G04520.1	mRNA	AT1G04520	protein_coding	110	0.0426191	2581	known_tss	1	1231563	1231699	+	1231626	0	0	1.17799	0	0	0	6.45498	3.00388	14.6826	11.7852	10.6997	9.59139	7.49017	5.03781	4.34549	3.82866
TSS1_1236031	AT1G04530.1	mRNA	AT1G04530	protein_coding	95	0.046775	2031	known_tss	1	1235957	1236110	-	1236031	197.798	209.712	89.9202	98.8434	72.0233	80.1429	102.796	99.1281	70.943	74.1543	50.2638	41.2653	27.8889	31.4023	21.2929	28.2896
TSS1_1236728	AT1G04540.1	mRNA	AT1G04540	protein_coding	-2	-0.000817661	2446	known_tss	1	1236706	1236751	+	1236728	0	0	0	0	2.0816	1.11827	0.322749	0	3.29329	4.10497	0	0.223056	0.478096	0.503781	0.289699	0.212703
TSS1_1239055	STRINGTIE_RNA_00036348	putative_rna	STRINGTIE_RNA_00036348	putative_rna	0	0	2275	known_tss	1	1238985	1239082	-	1239055	0	0	0	0	0.41632	0	1.93649	1.25162	7.95879	8.47478	7.21609	8.69917	14.6616	18.9757	15.9335	22.972
TSS1_1240266								unknown_intergenic	1	1240241	1240290	-	1240266	0	0	0.392665	0	0	0	0.322749	0.500647	0.686103	0.794511	2.23948	1.78444	7.8089	4.03025	5.21459	3.61596
TSS1_1240414	AT1G04550.1	mRNA	AT1G04550	protein_coding	0	0	1746	known_tss	1	1240350	1240498	+	1240414	3.77476	4.76618	17.2773	12.9438	28.7261	32.4299	11.1348	9.01164	10.9776	10.4611	19.4088	16.7292	23.2673	21.3267	24.4796	33.8198
TSS1_1242705	AT1G04555.1	mRNA	AT1G04555	protein_coding	57	0.0327775	1739	known_tss	1	1242564	1242779	+	1242705	6.03962	14.8943	6.28264	2.35341	4.57952	7.82791	15.6533	11.2646	10.7032	15.6254	7.21609	7.36083	7.8089	5.70952	4.78004	1.48892
TSS1_1244185								unknown_antisense	1	1244177	1244227	-	1244185	9.81438	15.4901	3.53398	0	2.91424	1.11827	0.645498	0.250323	0	0	0	0.446111	0	0	0	0
TSS1_1244960	AT1G04560.1	mRNA	AT1G04560	protein_coding	0	0	1113	known_tss	1	1244912	1245035	+	1244960	2044.41	2198.99	342.011	149.442	232.723	173.705	286.601	227.794	99.8965	66.0768	0.497662	0	0.796827	0.167927	0	0
TSS1_1248672	AT1G04570.2	mRNA	AT1G04570	protein_coding	0	0	2162	known_tss	1	1248645	1248847	-	1248672	2.26486	1.78732	4.31931	5.4913	6.66112	1.86379	4.19574	2.00259	0.960544	3.04562	1.49298	0.669167	7.49017	7.89256	4.05579	9.57166
TSS1_1251392								unknown_antisense	1	1251364	1251432	+	1251392	0	0	0	1.17671	0	0	0	0.500647	0.137221	0.926929	0.248831	0.892222	1.75302	2.85476	1.4485	2.12703
TSS1_1257631	AT1G04580.1	mRNA	AT1G04580	protein_coding	259	0.0439803	5889	known_tss	1	1257595	1257633	-	1257631	9.05943	5.95772	0	0.784471	0	0	0.484123	1.00129	0.823323	0.529674	0	0	0.159365	0	0.14485	0
TSS1_1261446	AT1G04590.2	mRNA	AT1G04590	protein_coding	0	0	2848	known_tss	1	1261352	1261489	-	1261446	30.9531	35.1505	27.8792	39.6158	9.15904	14.1648	21.9469	28.2865	15.9176	13.6391	8.70908	9.14528	6.05588	6.2133	8.25643	4.67948
TSS1_1268330								unknown_antisense	1	1268327	1268332	-	1268330	0	0	0	0	0.83264	1.11827	0.322749	0.250323	0.274441	0	0	0	0	0.167927	0.14485	0
TSS1_1279388	AT1G04610.1	mRNA	AT1G04610	protein_coding	0	0	2268	known_tss	1	1279324	1279394	+	1279388	0	0	0	0	0	0	0.484123	0.500647	0.686103	0.926929	1.49298	2.45361	1.11556	0.671708	0.434549	1.48892
TSS1_1286560	AT1G04620.1	mRNA	AT1G04620	protein_coding	0	0	4457	known_tss	1	1286483	1286627	-	1286560	12.8342	13.7028	12.9579	19.2195	12.0733	35.0392	14.5237	16.7717	9.05655	9.53413	21.6483	19.8519	27.7296	28.5476	25.7832	44.455
TSS1_1287766								unknown_intergenic	1	1287733	1287797	+	1287766	5.28467	6.55349	8.63863	7.45248	3.74688	3.72757	0.806872	1.50194	0.137221	0	0	0	0.159365	0	0	0
TSS1_1291078	AT1G04630.1	mRNA	AT1G04630	protein_coding	0	0	1379	known_tss	1	1291003	1291127	-	1291078	35.4828	30.9801	16.4919	25.8876	18.7344	10.0645	79.719	69.0893	96.466	78.3917	78.8794	82.7536	31.395	27.54	32.0118	20.6322
TSS1_1291300	AT1G04635.1	mRNA	AT1G04635	protein_coding	0	0	725	known_tss	1	1291287	1291368	+	1291300	15.0991	13.7028	44.7638	18.4351	33.7219	43.9854	74.3936	67.5873	31.2863	32.9722	11.4462	10.4836	10.1994	13.0983	9.70493	4.25407
TSS1_1292111	AT1G04640.2	mRNA	AT1G04640	protein_coding	0	0	1139	known_tss	1	1292038	1292146	+	1292111	68.7007	39.9167	95.0249	69.4257	34.1382	38.394	168.959	175.727	136.123	172.939	167.463	238.223	77.9296	79.0936	69.6727	25.5244
TSS1_1298974	AT1G04650.1	mRNA	AT1G04650	protein_coding	0	0	4397	known_tss	1	1298911	1299024	-	1298974	3.01981	0	0.392665	0.784471	0	0.372757	1.61374	1.25162	2.05831	1.72144	2.73714	1.78444	1.91238	0.839635	3.47639	2.12703
TSS1_1301365	AT1G04660.1	mRNA	AT1G04660	protein_coding	349	0.248222	1406	known_tss	1	1301289	1301423	-	1301365	3.77476	13.107	13.7433	8.62918	4.99584	7.08239	5.16398	7.5097	4.80272	3.70772	0.746492	3.79194	1.75302	1.00756	1.1588	0.63811
TSS1_1307882	AT1G04680.1	mRNA	AT1G04680	protein_coding	42	0.00931884	4507	known_tss	1	1307811	1307930	-	1307882	0	2.38309	3.92665	0.392236	2.91424	4.10033	7.42322	11.0142	47.89	57.8669	261.272	243.131	129.723	150.463	140.504	177.607
TSS1_1313583	AT1G04690.1	mRNA	AT1G04690	protein_coding	101	0.0424192	2381	known_tss	1	1313545	1313656	+	1313583	24.9134	30.9801	20.8112	10.1981	12.9059	20.5017	45.5076	43.0556	32.2468	25.6892	18.6623	11.3758	17.0521	10.9152	17.2371	7.23192
TSS1_1316220	AT1G04700.2	mRNA	AT1G04700	protein_coding	0	0	4666	known_tss	1	1316216	1316293	+	1316220	0	0	0	0.392236	0.83264	2.23654	0.645498	0.75097	0.548882	1.19177	3.2348	0.892222	1.91238	1.34342	1.1588	1.27622
TSS1_1321270								unknown_intergenic	1	1321236	1321325	+	1321270	0	0	0.392665	0	0	0	0.484123	0.250323	0	0.926929	0.995323	0	1.11556	2.68683	1.01395	3.61596
TSS1_1321930	AT1G04710.1	mRNA	AT1G04710	protein_coding	0	0	2956	known_tss	1	1321852	1322021	+	1321930	0	2.97886	0	0	0.41632	0.745515	5.97085	8.01035	9.46822	6.75334	6.22077	7.36083	6.21525	4.03025	5.64914	6.80651
TSS1_1331314								unknown_intergenic	1	1331274	1331384	+	1331314	0	0	0.392665	1.17671	0	0	1.77512	2.50323	2.74441	1.32418	0.248831	0.446111	0.637461	0.335854	0.289699	0.63811
TSS1_1333510	AT1G04750.1	mRNA	AT1G04750	protein_coding	83	0.0379689	2186	known_tss	1	1333465	1333567	-	1333510	163.07	164.433	261.122	225.536	245.629	243.783	198.975	184.238	211.868	220.344	209.764	232.87	98.4878	94.207	81.4055	67.8524
TSS1_1333659	AT1G04287.1	lnc_RNA	AT1G04287	long_noncoding_rna	0	0	317	known_tss	1	1333654	1333728	+	1333659	0	0	5.88997	7.84471	4.57952	9.69169	0.645498	0.500647	0.960544	0.529674	0.248831	0.223056	3.18731	2.01512	3.04184	1.91433
TSS1_1334593	AT1G04760.2	mRNA	AT1G04760	protein_coding	0	0	2106	known_tss	1	1334528	1334632	+	1334593	0	0	0	0	0	0	0	1.00129	0.274441	0.264837	3.98129	4.46111	3.50604	2.5189	4.63519	4.67948
TSS1_1337849	AT1G04770.1	mRNA	AT1G04770	protein_coding	0	0	1576	known_tss	1	1337754	1337914	-	1337849	21.1387	17.8732	98.5589	59.6198	27.4771	30.9389	127.163	121.657	91.2516	82.0994	12.6904	10.0375	11.4743	10.7473	9.70493	11.6987
TSS1_1339660	AT1G04778.1	mRNA	AT1G04778	protein_coding	58	0.0593047	978	known_tss	1	1339647	1339700	+	1339660	0	0	0	0	0	0	0	0	0	0.397255	0.497662	0	0.159365	0	0.869098	0.63811
TSS1_1343700	AT1G04780.1	mRNA	AT1G04780	protein_coding	48	0.0148102	3241	known_tss	1	1343506	1343744	-	1343700	49.0719	48.8533	162.956	167.485	134.888	169.605	54.0604	52.8182	37.0495	40.7849	44.2919	51.3028	63.9055	62.8047	70.8315	94.0149
TSS1_1345060	AT1G04790.1	mRNA	AT1G04790	protein_coding	0	0	3880	known_tss	1	1344979	1345141	+	1345060	0.754953	4.76618	6.28264	14.1205	6.2448	3.72757	4.03436	8.26067	4.93994	6.09125	4.23012	3.56889	1.11556	0.839635	0.579399	0.850814
TSS1_1349303	AT1G04800.1	mRNA	AT1G04800	protein_coding	107	0.104187	1027	known_tss	1	1349170	1349370	-	1349303	2.26486	0	2.74865	3.92236	0.41632	0.372757	0.322749	2.00259	0.137221	0	143.575	109.074	42.8693	37.6156	38.6749	26.3752
TSS1_1349813	AT1G04800.1	mRNA	AT1G04800	protein_coding	-334	-0.325219	1027	known_tss	1	1349813	1349836	-	1349813	0	0	1.17799	1.96118	0.41632	0	0	0.500647	0	0.264837	0.248831	0	0.478096	0.167927	0	0.63811
TSS1_1350190	AT1G04810.1	mRNA	AT1G04810	protein_coding	53	0.0098385	5387	known_tss	1	1350134	1350271	+	1350190	121.547	115.58	248.557	248.285	244.796	220.672	109.412	104.385	93.996	121.56	66.9355	85.8764	96.8941	74.5595	77.6394	59.3443
TSS1_1358859								unknown_antisense	1	1358807	1358868	+	1358859	0	0	0	0	0	0	0.484123	0.250323	0	0	0	0	0.796827	0.503781	0	0.212703
TSS1_1361961	AT1G04830.3	mRNA	AT1G04830	protein_coding	0	0	3065	known_tss	1	1361855	1362028	-	1361961	187.228	193.626	48.6904	49.4217	66.6112	49.204	31.9521	39.5511	24.8369	25.1595	31.6015	33.0122	35.3791	35.9364	35.3433	47.0075
TSS1_1364990	AT1G04840.1	mRNA	AT1G04840	protein_coding	19	0.00678329	2801	known_tss	1	1364911	1365007	-	1364990	6.03962	10.1281	33.3765	46.2838	30.3914	28.3296	28.0792	26.5343	23.6019	30.3238	9.95323	14.2756	11.4743	15.1134	18.6856	14.2511
TSS1_1368777	AT1G04850.1	mRNA	AT1G04850	protein_coding	87	0.022757	3823	known_tss	1	1368675	1368852	-	1368777	188.738	141.198	65.1824	46.676	99.9168	64.487	95.2109	94.1216	119.931	146.587	55.4893	48.18	32.5105	20.655	24.1899	15.7401
TSS1_1369025								unknown_antisense	1	1369007	1369100	+	1369025	0	0	0	0.784471	0.41632	0	0.322749	0.500647	1.09776	0.794511	0.746492	1.56139	2.07175	2.68683	1.30365	1.06352
TSS1_1373028	AT1G04860.1	mRNA	AT1G04860	protein_coding	0	0	4068	known_tss	1	1372961	1373124	-	1373028	43.7873	39.9167	104.842	101.197	61.199	61.8777	41.4732	43.306	26.3463	32.8398	27.1226	28.9972	28.2077	34.425	30.853	40.4137
TSS1_1375716	AT1G04870.1	mRNA	AT1G04870	protein_coding	0	0	2509	known_tss	1	1375644	1375785	-	1375716	75.4953	67.918	144.893	147.873	179.434	189.361	260.62	258.083	121.44	143.012	64.4472	52.6411	68.5271	73.0482	64.0236	78.4876
TSS1_1383841	AT1G04900.1	mRNA	AT1G04900	protein_coding	0	0	4055	known_tss	1	1383781	1383930	+	1383841	0	3.57463	0.78533	1.17671	0.41632	0	3.06611	3.00388	4.93994	6.22367	0.497662	0.892222	0.478096	0.671708	0.579399	0
TSS1_1386382								unknown_genic	1	1386303	1386428	+	1386382	0	0	0	0	0	0	0	0	0	0.264837	1.74182	4.015	1.75302	2.01512	1.7382	1.48892
TSS1_1391188	AT1G04910.1	mRNA	AT1G04910	protein_coding	181	0.0515523	3511	known_tss	1	1391126	1391199	-	1391188	22.6486	24.4267	11.7799	18.8273	7.49376	8.94618	8.71422	12.0155	6.99825	8.20994	3.98129	3.79194	5.73715	5.70952	4.05579	3.40326
TSS1_1395969	AT1G04920.1	mRNA	AT1G04920	protein_coding	0	0	4520	known_tss	1	1395894	1396013	-	1395969	144.951	143.581	29.8425	41.1847	56.6195	63.3688	67.7773	64.0828	44.7339	48.3327	1.24415	5.13028	1.27492	1.67927	2.46244	2.55244
TSS1_1399016	AT1G04930.2	mRNA	AT1G04930	protein_coding	0	0	2763	known_tss	1	1398942	1399090	-	1399016	0.754953	0.595772	3.14132	6.66801	5.41216	0.745515	5.00261	5.75744	3.43051	3.44288	2.48831	2.67667	5.09969	3.19061	3.18669	5.10488
TSS1_1399235	AT1G04940.1	mRNA	AT1G04940	protein_coding	1	0.000606428	1649	known_tss	1	1399184	1399301	+	1399235	5.28467	4.1704	3.92665	2.35341	1.66528	6.70963	31.468	20.2762	30.463	32.7074	26.8737	25.8744	10.5181	9.40391	10.4292	7.23192
TSS1_1400908	AT1G04945.1	mRNA	AT1G04945	protein_coding	0	0	2205	known_tss	1	1400851	1401013	+	1400908	49.0719	53.0237	73.0357	61.1888	40.7993	52.186	70.0365	53.3189	24.8369	26.4837	5.72311	9.36833	14.821	9.57183	7.67703	3.82866
TSS1_1401348	HOMER_RNA_00035907	putative_rna	HOMER_RNA_00035907	putative_rna	0	0	730	known_tss	1	1401343	1401377	-	1401348	0	0	3.92665	5.88354	2.91424	1.11827	0.161374	0.250323	0	0.529674	0	0	0.159365	0.335854	0.14485	0.212703
TSS1_1407495	AT1G04950.3	mRNA	AT1G04950	protein_coding	9	0.00202429	4446	known_tss	1	1407441	1407520	-	1407495	70.9655	70.3011	28.2719	28.6332	19.567	16.7741	21.4628	18.2736	14.4082	21.9815	14.4322	14.7217	42.3912	48.5309	48.5246	66.7889
TSS1_1410739	AT1G04960.1	mRNA	AT1G04960	protein_coding	0	0	3149	known_tss	1	1410665	1410932	-	1410739	53.6016	62.5561	54.9731	35.3012	69.5254	84.6159	27.2723	20.5265	12.3498	12.977	26.8737	27.4358	23.7454	22.3343	29.6942	22.3339
TSS1_1411179	AT1G04970.3	mRNA	AT1G04970	protein_coding	23	0.00905512	2540	known_tss	1	1411112	1411216	+	1411179	166.845	147.156	106.805	133.36	124.48	115.555	70.5206	78.6016	100.72	104.478	102.518	83.1997	99.7627	116.037	119.646	114.86
TSS1_1416141	AT1G04980.1	mRNA	AT1G04980	protein_coding	54	0.0209709	2575	known_tss	1	1416056	1416163	-	1416141	4.52972	0.595772	3.92665	1.96118	7.91008	7.82791	12.5872	12.7665	44.0478	51.7756	14.9298	16.9522	7.01207	5.37366	4.20064	3.82866
TSS1_1418438	AT1G04985.1	mRNA	AT1G04985	protein_coding	0	0	2686	known_tss	1	1418359	1418492	-	1418438	132.117	118.559	62.041	60.0121	37.0525	37.2757	31.3066	28.0362	22.7786	32.3101	12.4415	16.5061	31.5543	20.655	21.8723	16.5909
TSS1_1418698	HOMER_RNA_00027565	putative_rna	HOMER_RNA_00027565	putative_rna	0	0	530	known_tss	1	1418612	1418755	+	1418698	0	0	0.78533	0	2.49792	0.372757	1.291	1.25162	1.23498	1.98628	0.248831	1.33833	2.07175	3.02268	0.724248	1.48892
TSS1_1419187	HOMER_RNA_00025416	putative_rna	HOMER_RNA_00025416	putative_rna	0	0	1607	known_tss	1	1419086	1419187	+	1419187	9.05943	2.38309	0.392665	0.392236	1.24896	0	0	0.500647	0.274441	0.132418	0	0	0.478096	0.167927	0.14485	0
TSS1_1421603	AT1G04990.2	mRNA	AT1G04990	protein_coding	0	0	3028	known_tss	1	1421522	1421684	-	1421603	4.52972	2.38309	5.88997	5.09906	3.74688	1.11827	5.80948	5.25679	9.05655	11.7852	20.4041	18.5136	9.88065	9.57183	7.38733	9.99706
TSS1_1425590	AT1G05000.3	mRNA	AT1G05000	protein_coding	0	0	3331	known_tss	1	1425477	1425676	+	1425590	7.54953	8.93658	12.5653	4.70683	12.9059	3.72757	8.2301	9.51229	13.7221	17.3468	19.6576	20.2981	61.1963	61.4613	46.6416	108.479
TSS1_1426704								unknown_genic	1	1426682	1426796	+	1426704	0	0	1.17799	0	0	0.372757	1.93649	0	0.960544	0.529674	3.2348	0.223056	3.34667	5.54159	3.91094	3.19055
TSS1_1426930								unknown_genic	1	1426930	1426989	+	1426930	0	0	0	0	0	0	0	0	1.37221	1.19177	0	0	0.159365	0	0	0
TSS1_1431532	HOMER_RNA_00027566	putative_rna	HOMER_RNA_00027566	putative_rna	7	0.00674374	1038	known_tss	1	1431440	1431573	+	1431532	0	0	0	0	0	0	0	0	0.137221	0	2.23948	5.13028	3.82477	5.03781	4.78004	3.82866
TSS1_1432858	AT1G05010.1	mRNA	AT1G05010	protein_coding	110	0.0599782	1834	known_tss	1	1432785	1432899	-	1432858	0.754953	1.19154	1.96332	1.96118	2.0816	0	0.968247	0.500647	2.46997	3.04562	27.6202	16.06	18.4864	17.1285	16.5129	14.6765
TSS1_1435585	HOMER_RNA_00017689	putative_rna	HOMER_RNA_00017689	putative_rna	0	0	571	known_tss	1	1435543	1435641	+	1435585	0	0	0	0	0	0	0	0	0.137221	0	1.99065	1.33833	3.34667	3.86232	3.04184	2.33974
TSS1_1437336	AT1G05020.1	mRNA	AT1G05020	protein_coding	368	0.14105	2609	known_tss	1	1437273	1437394	-	1437336	0	0.595772	10.9946	6.27577	0.83264	1.86379	1.45237	1.75226	2.05831	1.32418	4.23012	4.015	5.57779	3.52647	2.17275	2.55244
TSS1_1441440	AT1G05030.1	mRNA	AT1G05030	protein_coding	0	0	3370	known_tss	1	1441365	1441474	-	1441440	24.1585	42.8956	8.24596	7.06024	18.3181	25.3475	13.3941	13.2671	10.0171	11.388	21.3994	31.6739	26.9327	18.9757	22.0172	22.972
TSS1_1450856	AT1G05055.1	mRNA	AT1G05055	protein_coding	0	0	2271	known_tss	1	1450786	1450916	-	1450856	25.6684	19.0647	20.0259	16.4739	15.8202	21.6199	26.4654	29.0375	25.1114	26.6161	19.9065	18.5136	23.9048	18.1361	19.9893	15.9528
TSS1_1452869	AT1G05060.1	mRNA	AT1G05060	protein_coding	0	0	1871	known_tss	1	1452799	1452944	-	1452869	1.50991	17.2774	2.35599	3.53012	5.41216	3.35482	2.90474	2.00259	1.37221	0.926929	1.74182	0.446111	1.43429	1.17549	2.0279	0.63811
TSS1_1454501	AT1G05061.1	pseudogenic_transcript	AT1G05061	pseudogene	108	0.0655738	1647	known_tss	1	1454430	1454582	-	1454501	3.01981	4.1704	8.63863	6.27577	2.91424	1.86379	10.9735	12.7665	9.05655	7.94511	1.99065	0.669167	3.34667	3.35854	3.18669	2.12703
TSS1_1455172	AT1G05065.1	mRNA	AT1G05065	protein_coding	110	0.153417	717	known_tss	1	1455151	1455211	-	1455172	0	0.595772	0	1.96118	0	0	3.71161	3.75485	1.23498	2.25111	3.2348	2.0075	2.86858	1.34342	2.0279	4.04137
TSS1_1458648	AT1G05070.1	mRNA	AT1G05070	protein_coding	44	0.0244989	1796	known_tss	1	1458559	1458757	-	1458648	4.52972	14.8943	3.53398	3.13789	4.57952	2.6093	8.2301	8.511	11.5265	10.8583	10.6997	16.9522	17.5302	19.4795	18.3959	16.5909
TSS1_1463111	AT1G05087.2	mRNA	AT1G05087	protein_coding	0	0	1060	known_tss	1	1463086	1463118	+	1463111	0	0	0.78533	0	0	0	0.161374	0.75097	0.274441	0.794511	0.995323	0.669167	0.956192	0.503781	1.01395	0.63811
TSS1_1470366								unknown_antisense	1	1470361	1470405	-	1470366	0.754953	1.19154	2.74865	4.31459	2.91424	2.23654	0	0	0.274441	0.529674	0.497662	0.892222	0	0.503781	0.869098	0.212703
TSS1_1470591								unknown_antisense	1	1470550	1470661	-	1470591	0	0	0	0	0.41632	0	0	0	0	0	3.2348	2.23056	0.637461	1.17549	2.0279	3.40326
TSS1_1476095	AT1G05120.1	mRNA	AT1G05120	protein_coding	0	0	4828	known_tss	1	1476012	1476241	-	1476095	87.5745	104.26	42.8005	58.4431	26.6445	20.5017	30.9839	25.0323	17.7014	17.3468	9.95323	9.59139	10.5181	10.7473	8.83583	7.01921
TSS1_1478879	AT1G05135.1	pseudogenic_transcript	AT1G05135	pseudogene	0	0	1414	known_tss	1	1478806	1478948	-	1478879	0	0	1.17799	3.13789	0.83264	0.372757	5.16398	7.00906	15.6431	14.3012	79.8747	55.5408	21.1956	19.9833	17.2371	14.6765
TSS1_1482634	AT1G05140.1	mRNA	AT1G05140	protein_coding	0	0	1514	known_tss	1	1482518	1482707	+	1482634	43.7873	48.8533	27.8792	32.9478	47.4605	67.0963	47.4441	58.3254	40.6173	37.0772	95.0534	104.39	76.1766	78.2539	67.6448	76.5732
TSS1_1486932	AT1G05150.1	mRNA	AT1G05150	protein_coding	0	0	2961	known_tss	1	1486825	1487028	-	1486932	98.1438	106.643	60.4704	58.4431	20.816	29.0751	34.3728	44.3072	42.2639	43.4333	25.3807	27.6589	13.5461	13.77	13.3262	9.57166
TSS1_1489867	AT1G05160.2	mRNA	AT1G05160	protein_coding	1059	0.296639	3570	known_tss	1	1489827	1489887	-	1489867	0	2.38309	1.17799	0	0.41632	1.86379	0.161374	1.25162	2.05831	0.529674	1.99065	3.34583	4.1435	3.19061	2.31759	2.97785
TSS1_1490841	AT1G05160.2	mRNA	AT1G05160	protein_coding	0	0	3570	known_tss	1	1490767	1490971	-	1490841	10.5693	11.3197	15.3139	7.06024	20.3997	17.1468	39.8595	42.555	27.3069	30.4562	3.48363	3.79194	6.85271	7.72464	6.66308	4.25407
TSS1_1491179								unknown_antisense	1	1491101	1491202	+	1491179	0	0	0	0	0	0	0	0.75097	0.960544	0.529674	0	0	0	0	0	0
TSS1_1494240	AT1G05170.1	mRNA	AT1G05170	protein_coding	0	0	3138	known_tss	1	1494170	1494291	-	1494240	43.0323	39.9167	23.5599	29.8099	32.473	22.3654	24.3675	21.5278	35.1285	39.9904	24.1366	18.9597	15.6178	12.5945	15.0644	18.7179
TSS1_1498194								unknown_antisense	1	1498183	1498212	+	1498194	0	0	0.78533	1.17671	0	0	1.12962	1.00129	1.23498	1.58902	0.497662	0.892222	2.86858	0.839635	1.01395	0.425407
TSS1_1501786	AT1G05180.3	mRNA	AT1G05180	protein_coding	0	0	3711	known_tss	1	1501709	1501864	-	1501786	12.8342	13.107	7.46063	10.9826	13.7386	8.20066	13.8782	15.2697	11.9382	7.68027	3.73246	2.0075	2.70921	2.18305	1.01395	0.63811
TSS1_1502283								unknown_antisense	1	1502280	1502296	+	1502283	0	0	0.78533	1.56894	1.24896	2.23654	0.484123	0.250323	0.274441	0.264837	0.248831	0	0	0.167927	0	0
TSS1_1503824	AT1G05190.1	mRNA	AT1G05190	protein_coding	1	0.00062383	1603	known_tss	1	1503749	1503851	-	1503824	11.3243	11.3197	6.28264	7.06024	9.57536	13.4193	105.216	98.6274	229.433	261.394	425.998	434.289	180.88	165.408	154.989	150.169
TSS1_1505027	AT1G05200.5	mRNA	AT1G05200	protein_coding	0	0	2857	known_tss	1	1504963	1505081	+	1505027	0	0	0	0	0.83264	0	1.12962	1.00129	0.823323	1.85386	30.3574	33.4583	18.8051	20.655	24.4796	31.6928
TSS1_1505422	AT1G05200.7	mRNA	AT1G05200	protein_coding	131	0.0403201	3249	known_tss	1	1505398	1505472	+	1505422	0	0	0	0	0.83264	1.49103	1.93649	2.75356	5.07716	6.75334	3.73246	6.46861	6.53398	7.38878	8.11158	4.46677
TSS1_1510281	AT1G05205.1	mRNA	AT1G05205	protein_coding	55	0.0443906	1239	known_tss	1	1510193	1510285	-	1510281	8.30448	7.14926	9.03129	4.70683	13.7386	16.4013	29.3702	22.0285	57.6326	77.7296	39.8129	41.2653	20.3988	13.77	12.6019	9.99706
TSS1_1510409	AT1G05210.1	mRNA	AT1G05210	protein_coding	0	0	1280	known_tss	1	1510395	1510495	+	1510409	0	0	0	0	0	0	1.61374	1.50194	7.40991	11.7852	6.22077	7.58389	3.02794	2.18305	3.76609	0.63811
TSS1_1511916	AT1G05220.1	mRNA	AT1G05220	protein_coding	0	0	948	known_tss	1	1511873	1511971	+	1511916	0	0	0	0	0	0	0	0.250323	2.60719	4.23739	7.96259	5.13028	4.1435	5.20573	3.62124	6.80651
TSS1_1517102	AT1G05230.3	mRNA	AT1G05230	protein_coding	10	0.00229727	4353	known_tss	1	1517034	1517237	-	1517102	1.50991	1.19154	0	0	0	1.86379	0.968247	3.2542	0	1.05935	0	0	0.318731	0.167927	0.869098	0.212703
TSS1_1517671	AT1G05230.3	mRNA	AT1G05230	protein_coding	-354	-0.0813232	4353	known_tss	1	1517603	1517697	-	1517671	0	0	0	2.35341	0	0	0	0.250323	1.23498	2.1187	0.248831	0.669167	0	0.167927	0.289699	1.06352
TSS1_1518755	AT1G05230.12	mRNA	AT1G05230	protein_coding	0	0	4991	known_tss	1	1518720	1518802	-	1518755	0	0	0.78533	0	0.83264	0	2.90474	0	5.62604	5.0319	3.2348	8.25306	5.73715	5.37366	6.08369	7.01921
TSS1_1523677	AT1G04363.1	lnc_RNA	AT1G04363	long_noncoding_rna	32	0.0914286	350	known_tss	1	1523627	1523731	+	1523677	0	1.19154	2.74865	1.56894	0.83264	1.11827	7.10048	2.25291	5.21438	7.54785	17.667	19.8519	73.1487	93.8711	91.8347	115.285
TSS1_1524054	AT1G04357.1	lnc_RNA	AT1G04357	long_noncoding_rna	2	0.00392927	509	known_tss	1	1524054	1524066	-	1524054	0	0	0	0	0	0	0.484123	0	0.274441	0.132418	0.497662	0.446111	1.11556	0.839635	1.88305	0.850814
TSS1_1529768	AT1G05260.1	mRNA	AT1G05260	protein_coding	0	0	1718	known_tss	1	1529765	1529777	+	1529768	0	0	0	0	0	0	0	0	0	0.264837	0	0.446111	0.956192	0.839635	0.434549	0.850814
TSS1_1530880								unknown_genic	1	1530854	1530947	+	1530880	0	0	0	0	0	0	0	0	0.686103	0.662092	1.99065	1.33833	1.27492	0.671708	1.1588	0.425407
TSS1_1534390	AT1G05270.1	mRNA	AT1G05270	protein_coding	325	0.103933	3127	known_tss	1	1534311	1534441	-	1534390	52.0917	79.2377	43.9785	55.3052	34.9709	35.412	13.7168	10.7639	4.80272	6.4885	10.4509	15.6139	8.44636	9.57183	7.53218	15.9528
TSS1_1537585	AT1G05280.2	mRNA	AT1G05280	protein_coding	8	0.00288496	2773	known_tss	1	1537412	1537593	-	1537585	1.50991	0	0.392665	0	1.24896	1.11827	0.645498	0.250323	1.09776	2.1187	0	0.892222	3.98413	2.18305	1.01395	4.67948
TSS1_1540647	AT1G05290.1	mRNA	AT1G05290	protein_coding	-79	-0.0559887	1411	known_tss	1	1540642	1540651	-	1540647	0	0	0	0	0	0	0	0	0.960544	0	0.248831	0.892222	2.07175	1.00756	0.434549	2.33974
TSS1_1545895								unknown_genic	1	1545886	1545929	-	1545895	0	0	3.53398	6.66801	2.0816	1.86379	0	0	0.548882	0.264837	0	0	0.318731	0.335854	0	0
TSS1_1546212								unknown_antisense	1	1546163	1546270	+	1546212	0	0	0.392665	1.17671	0	0	0.322749	0	0.137221	0.264837	0	0	0.956192	0.839635	1.01395	0.425407
TSS1_1547826	AT1G05300.2	mRNA	AT1G05300	protein_coding	0	0	2583	known_tss	1	1547760	1547865	-	1547826	0	0	7.8533	7.45248	7.49376	4.47309	1.45237	3.00388	1.09776	0.529674	6.22077	7.13778	4.46223	7.55671	4.92489	6.59381
TSS1_1549789								unknown_intergenic	1	1549782	1549794	-	1549789	0	0	0	0	0	0	0	0.500647	0.411662	0.662092	1.74182	0.892222	2.70921	3.69439	3.91094	2.55244
TSS1_1551395								unknown_genic	1	1551332	1551460	-	1551395	0	3.57463	5.49731	10.9826	0	1.49103	1.12962	1.50194	1.50943	3.17804	0.995323	0.669167	0.637461	0.503781	1.1588	1.27622
TSS1_1553607	AT1G05320.7	mRNA	AT1G05320	protein_coding	0	0	4126	known_tss	1	1553578	1553678	+	1553607	0	1.78732	0	0	0	0	2.25924	2.00259	15.0943	17.7441	42.3012	40.5961	27.0921	32.9137	28.9699	46.1567
TSS1_1558100	AT1G05330.1	mRNA	AT1G05330	protein_coding	23	0.0334302	688	known_tss	1	1558082	1558170	+	1558100	1.50991	0	1.96332	0	4.1632	3.72757	2.58199	0.250323	0.274441	0.397255	0	0	0.478096	1.00756	0	0.212703
TSS1_1559396								unknown_antisense	1	1559353	1559423	+	1559396	0.754953	0	12.9579	16.4739	5.41216	7.45515	1.45237	2.25291	1.37221	0.397255	0	0.223056	1.43429	2.01512	3.76609	2.33974
TSS1_1559756	AT1G05340.1	mRNA	AT1G05340	protein_coding	73	0.0640351	1140	known_tss	1	1559691	1559843	-	1559756	154.765	232.947	56.1511	73.7403	49.5421	49.9495	15.1692	17.773	5.21438	2.38353	3.98129	4.015	3.6654	3.35854	3.18669	1.70163
TSS1_1564080	AT1G05350.1	mRNA	AT1G05350	protein_coding	245	0.0656484	3732	known_tss	1	1564011	1564163	-	1564080	2.26486	2.38309	3.53398	0.784471	1.66528	0.372757	4.03436	6.00776	12.0754	16.1551	9.20674	8.25306	7.17144	7.72464	8.69098	3.19055
TSS1_1564550	AT1G05360.3	mRNA	AT1G05360	protein_coding	0	0	2944	known_tss	1	1564547	1564719	+	1564550	8.30448	5.95772	1.17799	0	2.49792	2.6093	12.5872	17.2723	17.1526	21.3194	13.9345	16.5061	26.4546	26.5325	27.3766	18.7179
TSS1_1570581								unknown_genic	1	1570437	1570613	-	1570581	0	0	0.392665	0	0	0	0	1.50194	1.09776	1.85386	0	1.33833	1.91238	1.67927	1.4485	3.40326
TSS1_1572469	AT1G05370.1	mRNA	AT1G05370	protein_coding	0	0	3323	known_tss	1	1572425	1572472	-	1572469	0	0	0	0	0	0	0	0	0.274441	0.397255	0.746492	1.56139	3.6654	2.35098	2.89699	7.01921
TSS1_1576859	AT1G05380.1	mRNA	AT1G05380	protein_coding	0	0	5810	known_tss	1	1576810	1576930	+	1576859	28.6882	48.2575	63.219	95.7055	67.8601	95.4259	17.5898	13.7678	11.801	13.7715	14.1834	20.7442	42.5505	50.7139	54.4635	89.9736
TSS1_1582615								unknown_genic	1	1582546	1582626	+	1582615	0	0.595772	0	0	0	0	0.484123	0.75097	0.823323	1.58902	4.23012	3.79194	9.08382	9.23598	9.41523	8.93355
TSS1_1583662	AT1G05385.1	mRNA	AT1G05385	protein_coding	26	0.0238532	1090	known_tss	1	1583564	1583733	-	1583662	4.52972	12.5112	9.81662	7.84471	17.9018	15.6558	14.201	17.5226	21.5436	17.4792	26.6249	30.5586	16.7334	18.472	17.382	12.7622
TSS1_1584073	AT1G05400.2	mRNA	AT1G05400	protein_coding	0	0	1322	known_tss	1	1584041	1584150	+	1584073	35.4828	41.704	292.928	347.521	150.291	124.128	118.772	120.155	104.425	111.496	45.2872	50.1875	335.464	419.146	436.867	402.435
TSS1_1587647	AT1G05410.2	mRNA	AT1G05410	protein_coding	52	0.0216306	2404	known_tss	1	1587558	1587721	-	1587647	11.3243	11.3197	17.2773	10.5904	7.07744	4.47309	41.6346	46.5602	52.281	52.5701	26.8737	19.4058	19.4426	15.9531	16.0783	10.2098
TSS1_1590031	AT1G05420.1	mRNA	AT1G05420	protein_coding	0	0	961	known_tss	1	1589990	1590114	+	1590031	0	0.595772	1.57066	3.13789	2.49792	1.49103	0.161374	0	0	0.132418	0	0.223056	0	0.335854	1.59335	0.850814
TSS1_1595412								unknown_antisense	1	1595361	1595412	+	1595412	0	0	0	0	0	0	0	0	0.137221	0	0	0	1.27492	0.671708	0.289699	0.850814
TSS1_1595783	AT1G05430.1	mRNA	AT1G05430	protein_coding	7	0.00374131	1871	known_tss	1	1595709	1595915	-	1595783	33.9729	30.9801	24.3452	19.6118	24.1466	17.5196	46.1531	50.315	50.4971	45.4195	53.2498	34.1275	26.2953	23.6777	24.7693	13.1876
TSS1_1599909	AT1G05450.2	mRNA	AT1G05450	protein_coding	32	0.0238984	1339	known_tss	1	1599909	1599936	+	1599909	0	3.57463	0	0	0.41632	0	0.806872	1.00129	0.823323	0.132418	0.746492	0	0.318731	0	0.289699	0
TSS1_1605040	AT1G05460.2	mRNA	AT1G05460	protein_coding	0	0	3671	known_tss	1	1604941	1605049	-	1605040	7.54953	2.97886	1.17799	1.56894	2.49792	4.47309	15.8147	16.0207	16.6037	8.20994	10.6997	10.2606	12.2711	16.121	13.9056	19.7814
TSS1_1608305								unknown_antisense	1	1608305	1608352	+	1608305	0	0	0	0	0	0	0	0	0	0.132418	0.248831	0	0.796827	1.34342	1.01395	0.850814
TSS1_1611606	AT1G05470.2	mRNA	AT1G05470	protein_coding	0	0	4589	known_tss	1	1611541	1611815	-	1611606	0	0	0	0	0	0	2.42062	2.00259	5.21438	6.35609	16.174	15.3908	10.9962	11.7549	9.12553	11.2733
TSS1_1618280								unknown_intergenic	1	1618251	1618322	+	1618280	0	0	0.392665	0	0	0	0.645498	1.00129	0.274441	0.529674	0	0	1.43429	1.17549	1.1588	1.27622
TSS1_1623451	AT1G05490.1	mRNA	AT1G05490	protein_coding	0	0	4986	known_tss	1	1623385	1623566	-	1623451	0	0	0.78533	0.392236	0	0	0.322749	0.75097	0.137221	0.132418	0.497662	0.669167	0.637461	0.503781	1.30365	0.63811
TSS1_1625013	AT1G05500.1	mRNA	AT1G05500	protein_coding	0	0	4371	known_tss	1	1624918	1625090	+	1625013	174.394	116.176	50.2611	50.5984	52.4563	43.2399	93.5972	110.393	67.3753	77.3324	94.5557	87.8839	50.0407	37.7836	45.4828	25.9498
TSS1_1629297	HOMER_RNA_00026442	putative_rna	HOMER_RNA_00026442	putative_rna	0	0	1356	known_tss	1	1629136	1629318	-	1629297	2.26486	2.38309	5.10464	1.17671	0.41632	3.72757	0.806872	1.00129	1.09776	0.529674	0	0.223056	0	0	0.14485	0
TSS1_1629513	AT1G05510.1	mRNA	AT1G05510	protein_coding	0	0	1418	known_tss	1	1629437	1629586	+	1629513	2221.83	2025.62	322.77	171.407	214.405	178.924	131.197	101.882	13.8593	12.3149	0.497662	1.11528	0.318731	0	0	0
TSS1_1630671								unknown_antisense	1	1630663	1630699	-	1630671	0.754953	0.595772	0.78533	0.392236	1.66528	4.10033	2.25924	2.25291	1.09776	0.926929	0	0	2.23111	1.8472	1.59335	2.33974
TSS1_1635858	AT1G05520.1	mRNA	AT1G05520	protein_coding	86	0.0166344	5170	known_tss	1	1635731	1635931	-	1635858	36.9927	31.5759	28.6645	29.0254	49.5421	34.2937	46.1531	46.3098	32.7957	45.6844	36.3293	35.2428	45.7378	43.4931	50.6974	57.8553
TSS1_1639374	AT1G05540.2	mRNA	AT1G05540	protein_coding	0	0	1657	known_tss	1	1639202	1639375	+	1639374	0	0	0	0	0	0	0	0	0	0	0.746492	1.33833	2.39048	1.17549	1.4485	1.48892
TSS1_1645761	AT1G05562.1	antisense_lncRNA	AT1G05562	antisense_long_noncoding_rna	318	0.148876	2136	known_tss	1	1645619	1645902	+	1645761	0	1.78732	1.57066	0.392236	3.33056	11.9282	1.291	0.75097	0.686103	0.662092	4.97662	6.24556	14.9803	18.6399	16.8026	24.0355
TSS1_1647125	AT1G05560.1	mRNA	AT1G05560	protein_coding	0	0	1840	known_tss	1	1647096	1647161	-	1647125	49.0719	51.2364	22.7746	18.0428	52.04	61.8777	19.8491	22.0285	11.801	11.9177	8.95791	8.47611	17.5302	11.7549	8.98068	12.1241
TSS1_1659441	AT1G05570.2	mRNA	AT1G05570	protein_coding	0	0	11732	known_tss	1	1659380	1659506	-	1659441	0	1.19154	1.96332	2.74565	6.2448	11.1827	13.8782	7.25938	10.1543	11.5204	27.1226	38.1425	21.9924	33.7533	26.942	29.9912
TSS1_1661288	AT1G04397.1	lnc_RNA	AT1G04397	long_noncoding_rna	-54	-0.26087	207	known_tss	1	1661235	1661353	+	1661288	0	0	1.57066	4.31459	2.0816	6.70963	1.12962	1.00129	1.50943	2.91321	1.49298	1.56139	3.02794	5.70952	4.92489	5.53029
TSS1_1661591	AT1G04397.1	lnc_RNA	AT1G04397	long_noncoding_rna	94	0.454106	207	known_tss	1	1661503	1661643	+	1661591	0	0	4.71198	0	1.66528	1.86379	0.968247	1.25162	6.72381	5.16432	0.746492	2.45361	4.1435	1.67927	2.0279	1.48892
TSS1_1662184	AT1G05575.1	mRNA	AT1G05575	protein_coding	0	0	710	known_tss	1	1662110	1662261	-	1662184	4.52972	6.55349	124.475	103.942	265.196	325.417	37.6002	35.0453	83.2928	57.7345	57.9776	55.5408	111.078	140.051	127.902	125.495
TSS1_1668900	AT1G05580.2	mRNA	AT1G05580	protein_coding	0	0	3472	known_tss	1	1668850	1668974	-	1668900	9.05943	16.0858	0	0.784471	2.49792	1.49103	6.2936	2.00259	0.137221	1.19177	0.248831	0	0	0.671708	0.434549	0.212703
TSS1_1669398	AT1G05590.3	mRNA	AT1G05590	protein_coding	0	0	2553	known_tss	1	1669350	1669562	+	1669398	0.754953	0.595772	0.78533	0	2.0816	0.372757	9.19834	14.5188	34.7168	21.3194	22.1459	14.9447	15.2991	16.4568	13.3262	7.65732
TSS1_1671926	AT1G05600.1	mRNA	AT1G05600	protein_coding	0	0	1932	known_tss	1	1671901	1672001	+	1671926	14.3441	14.8943	17.6699	5.88354	8.74272	5.59136	34.6955	42.8053	45.2828	50.9811	39.0664	29.2203	32.0324	37.6156	40.9925	39.9883
TSS1_1679189	AT1G05620.2	mRNA	AT1G05620	protein_coding	-151	-0.0655098	2305	known_tss	1	1679114	1679254	+	1679189	4.52972	1.78732	2.35599	0.392236	1.24896	2.23654	7.74597	10.2633	33.4818	41.0497	22.3948	12.2681	10.3587	6.04537	6.95278	7.44462
TSS1_1682164	AT1G05630.2	mRNA	AT1G05630	protein_coding	0	0	5135	known_tss	1	1682124	1682233	+	1682164	0	0	1.17799	1.17671	0.41632	2.98206	2.74337	4.50582	14.957	19.9952	19.4088	13.1603	40.9569	33.7533	23.9002	35.0961
TSS1_1682449	AT1G05630.3	mRNA	AT1G05630	protein_coding	0	0	4988	known_tss	1	1682374	1682470	+	1682449	0	0	0	0	0	0	0.161374	0	0.823323	0.264837	18.1646	18.5136	3.98413	5.03781	3.76609	4.46677
TSS1_1689854	AT1G05640.1	mRNA	AT1G05640	protein_coding	68	0.0269841	2520	known_tss	1	1689699	1689886	-	1689854	0	0	0	0	0	0	1.291	3.00388	6.44936	3.70772	3.98129	4.015	1.43429	1.00756	1.7382	0.425407
TSS1_1701016	AT1G05670.3	mRNA	AT1G05670	protein_coding	0	0	3479	known_tss	1	1700949	1701091	-	1701016	7.54953	4.1704	10.2093	18.0428	12.4896	6.33688	17.9126	13.5175	17.427	22.3787	6.96726	6.69167	12.9086	13.2662	9.99463	9.99706
TSS1_1702746	AT1G05675.1	mRNA	AT1G05675	protein_coding	0	0	1634	known_tss	1	1702738	1702801	-	1702746	7.54953	8.34081	304.315	334.969	928.393	1094.04	69.2296	81.6054	64.6309	52.9674	83.856	91.4528	363.672	343.411	379.361	370.529
TSS1_1704691	AT1G05680.1	mRNA	AT1G05680	protein_coding	79	0.0430049	1837	known_tss	1	1704623	1704758	-	1704691	28.6882	31.5759	16.4919	12.1593	17.9018	17.8924	12.2645	9.26197	3.70495	0.926929	0	0.223056	0.318731	0	0.289699	0.212703
TSS1_1706900	AT1G05690.1	mRNA	AT1G05690	protein_coding	80	0.0304762	2625	known_tss	1	1706817	1707009	+	1706900	12.8342	26.8097	2.35599	8.23695	0.41632	2.6093	0.322749	2.75356	1.37221	1.58902	5.72311	4.90722	5.41842	5.20573	6.08369	5.10488
TSS1_1714334	AT1G05710.2	mRNA	AT1G05710	protein_coding	-483	-0.195309	2473	known_tss	1	1714269	1714334	+	1714334	0.754953	0	0	0	0.83264	0	0	0.500647	0.137221	0.132418	0.995323	0.446111	2.23111	1.8472	0.579399	0.850814
TSS1_1714925	AT1G05710.5	mRNA	AT1G05710	protein_coding	0	0	2327	known_tss	1	1714892	1715083	+	1714925	15.854	18.4689	15.3139	19.2195	21.6486	19.7561	3.38886	5.00647	1.50943	1.72144	5.97194	5.57639	6.85271	7.72464	6.08369	8.50814
TSS1_1715361	AT1G05710.13	mRNA	AT1G05710	protein_coding	0	0	1906	known_tss	1	1715290	1715423	+	1715361	1.50991	2.38309	1.57066	0.392236	0.41632	1.11827	10.328	8.26067	6.17492	6.22367	1.49298	2.23056	2.70921	4.70195	4.34549	4.46677
TSS1_1716060	AT1G05710.14	mRNA	AT1G05710	protein_coding	39	0.0292354	1334	known_tss	1	1715979	1716087	+	1716060	0	0	1.96332	0.784471	0.83264	0.745515	2.90474	2.75356	0.960544	1.32418	7.96259	5.35333	1.27492	1.67927	2.0279	0.425407
TSS1_1718881	AT1G05720.1	mRNA	AT1G05720	protein_coding	0	0	1521	known_tss	1	1718811	1718956	-	1718881	18.1189	17.8732	16.8846	12.5515	22.4813	14.9103	18.3967	18.7743	24.288	30.7211	14.681	18.2906	10.1994	7.55671	9.84978	5.53029
TSS1_1719018	AT1G05730.1	mRNA	AT1G05730	protein_coding	457	0.224791	2033	known_tss	1	1719013	1719100	+	1719018	6.03962	5.95772	13.3506	12.9438	11.657	16.4013	10.1666	9.01164	4.11662	4.23739	0	0.669167	0.637461	1.17549	0.579399	0.212703
TSS1_1721512	AT1G05750.2	mRNA	AT1G05750	protein_coding	0	0	3226	known_tss	1	1721495	1721544	+	1721512	0	1.19154	5.88997	8.23695	4.57952	4.47309	0.322749	1.00129	0.548882	1.72144	0.746492	0	0.637461	0.335854	1.30365	0.63811
TSS1_1726202	AT1G05770.1	mRNA	AT1G05770	protein_coding	0	0	934	known_tss	1	1726046	1726324	-	1726202	0	0	0	0.784471	1.66528	3.35482	0	0.250323	0.137221	0	1.24415	1.33833	1.27492	2.5189	1.1588	1.48892
TSS1_1726629	AT1G05780.1	mRNA	AT1G05780	protein_coding	0	0	1963	known_tss	1	1726556	1726711	+	1726629	64.171	70.8969	85.9936	75.3093	63.6969	41.3761	29.6929	28.2865	31.8352	27.9403	33.0945	37.6964	60.0807	73.8878	73.4388	74.0208
TSS1_1729981	AT1G05783.1	mRNA	AT1G05783	protein_coding	-88	-0.0777385	1132	known_tss	1	1729878	1730118	-	1729981	0	0	1.96332	1.96118	0	0	0.322749	0.500647	0.137221	0.264837	0.248831	0.446111	0.159365	1.00756	1.59335	1.70163
TSS1_1730268	AT1G05785.7	mRNA	AT1G05785	protein_coding	0	0	1943	known_tss	1	1730219	1730343	+	1730268	33.2179	42.2998	49.4758	27.8487	11.2406	13.792	24.2062	23.0298	16.7409	21.4518	13.9345	19.8519	13.3867	14.6096	14.1953	14.2511
TSS1_1732877	AT1G05790.2	mRNA	AT1G05790	protein_coding	0	0	4747	known_tss	1	1732816	1732952	+	1732877	92.1042	68.5138	73.4283	100.412	48.2931	64.487	32.4363	34.5446	30.463	23.7029	28.1179	27.2128	34.7416	37.6156	37.5161	36.1596
TSS1_1741144	AT1G05800.1	mRNA	AT1G05800	protein_coding	-37	-0.0261299	1416	known_tss	1	1741095	1741166	+	1741144	0	0	0	1.17671	2.91424	0.745515	1.45237	2.00259	2.46997	4.10497	6.71843	10.9297	12.5899	18.472	17.8165	23.6101
TSS1_1744780	AT1G05805.1	mRNA	AT1G05805	protein_coding	297	0.0902461	3291	known_tss	1	1744742	1744823	+	1744780	0	0	0	0	1.24896	1.86379	0.322749	0.75097	1.92109	1.19177	5.22545	6.91472	3.82477	6.38122	5.50429	5.31759
TSS1_1745589								unknown_antisense	1	1745408	1745623	-	1745589	0	0	0	0	0	0	1.61374	0	3.29329	2.91321	1.99065	2.67667	5.41842	2.68683	2.89699	2.76514
TSS1_1747003								unknown_antisense	1	1746983	1747056	-	1747003	0	0	0	0	0	0	0	0	0.411662	0	0.746492	0.446111	1.43429	1.17549	0.434549	2.33974
TSS1_1748334	AT1G05810.1	mRNA	AT1G05810	protein_coding	0	0	908	known_tss	1	1748294	1748475	+	1748334	0.754953	2.97886	16.4919	13.336	17.0691	20.1289	1.61374	2.50323	4.25384	5.56158	29.6109	38.1425	11.793	15.6172	15.0644	21.9085
TSS1_1754267	AT1G05830.2	mRNA	AT1G05830	protein_coding	0	0	7574	known_tss	1	1754189	1754313	+	1754267	116.263	98.3024	109.553	123.946	53.7053	56.6591	42.4415	50.315	62.5726	84.7478	37.0758	46.3956	40.3194	50.2101	40.5579	41.6899
TSS1_1762015	HOMER_RNA_00030312	putative_rna	HOMER_RNA_00030312	putative_rna	0	0	469	known_tss	1	1761959	1762072	-	1762015	0	0	0	0	0	0	0	0	0.274441	0	0.248831	1.78444	3.82477	4.03025	2.46244	5.31759
TSS1_1762224	AT1G05835.1	mRNA	AT1G05835	protein_coding	19	0.0283582	670	known_tss	1	1762165	1762263	+	1762224	0	0	0	0	0	0	0.161374	0.500647	1.64665	3.17804	0.995323	3.56889	1.59365	1.34342	0.869098	0.212703
TSS1_1766279	AT1G05840.1	mRNA	AT1G05840	protein_coding	0	0	3550	known_tss	1	1766207	1766304	-	1766279	36.9927	81.025	60.863	46.2838	77.8518	69.7056	37.4389	32.2917	26.758	25.8216	31.6015	27.2128	37.4508	37.7836	37.3712	34.6707
TSS1_1768663	AT1G05850.2	mRNA	AT1G05850	protein_coding	98	0.04197	2335	known_tss	1	1768589	1768738	-	1768663	67.9457	57.7899	56.1511	67.4645	18.3181	23.8565	51.6398	51.066	130.497	161.683	748.234	802.554	301.041	310.329	294.479	245.034
TSS1_1768993	AT1G05860.3	mRNA	AT1G05860	protein_coding	0	0	966	known_tss	1	1768969	1769060	+	1768993	33.9729	45.8744	32.5912	59.6198	48.2931	49.204	22.7538	22.7794	17.0153	20.7897	22.3948	34.1275	91.9538	120.068	100.091	185.903
TSS1_1773279	AT1G05870.4	mRNA	AT1G05870	protein_coding	0	0	1805	known_tss	1	1773212	1773354	-	1773279	0.754953	0.595772	2.35599	0.784471	2.91424	1.86379	1.77512	1.25162	7.27269	6.62092	7.96259	5.35333	10.6775	8.22842	13.3262	7.01921
TSS1_1779399	AT1G05890.1	mRNA	AT1G05890	protein_coding	11	0.00204727	5373	known_tss	1	1779315	1779472	+	1779399	164.58	163.837	202.222	161.209	202.748	175.196	58.7403	76.3486	47.2039	41.9767	43.7942	39.0347	107.89	129.472	139.056	128.898
TSS1_1779443								unknown_antisense	1	1779437	1779503	-	1779443	0	0	3.14132	4.31459	2.49792	0.372757	0.322749	1.00129	0.411662	1.19177	0.248831	0	2.23111	2.68683	1.01395	2.97785
TSS1_1786856	AT1G05900.1	mRNA	AT1G05900	protein_coding	0	0	2858	known_tss	1	1786827	1786969	+	1786856	18.8738	8.34081	3.92665	5.09906	2.0816	2.6093	7.42322	10.5136	7.82157	6.09125	16.6717	13.6064	8.60573	4.70195	6.22854	5.31759
TSS1_1790231	AT1G05910.1	mRNA	AT1G05910	protein_coding	0	0	6500	known_tss	1	1790149	1790300	+	1790231	6.03962	2.97886	9.81662	9.80589	15.4038	32.0571	7.42322	10.5136	7.40991	11.5204	5.22545	6.69167	29.9607	19.1437	27.0869	25.9498
TSS1_1803986	AT1G05940.4	mRNA	AT1G05940	protein_coding	0	0	2843	known_tss	1	1803914	1803997	-	1803986	45.2972	66.7265	27.4865	34.1245	12.4896	17.1468	17.4284	20.5265	22.6414	12.8446	19.16	21.8594	13.5461	15.6172	10.8637	12.5495
TSS1_1807623	AT1G05950.5	mRNA	AT1G05950	protein_coding	0	0	3270	known_tss	1	1807570	1807672	-	1807623	0	0	0.392665	0	0	0	0.645498	0.250323	2.19553	0.794511	0.497662	2.23056	1.59365	2.01512	2.46244	2.33974
TSS1_1815499	AT1G05960.2	mRNA	AT1G05960	protein_coding	0	0	7493	known_tss	1	1815391	1815562	-	1815499	57.3764	54.2152	32.9838	32.1633	47.4605	54.7953	29.8543	32.542	21.4064	27.9403	29.1132	34.1275	31.8731	33.4175	34.9088	35.9469
TSS1_1817304	AT1G05970.1	mRNA	AT1G05970	protein_coding	0	0	1237	known_tss	1	1817236	1817340	-	1817304	3.01981	2.97886	2.35599	3.53012	2.0816	7.45515	9.35972	7.5097	10.566	9.26929	9.20674	10.2606	7.64954	8.7322	9.99463	6.1684
TSS1_1820522	AT1G06002.1	antisense_lncRNA	AT1G06002	antisense_long_noncoding_rna	175	0.107099	1634	known_tss	1	1820430	1820589	+	1820522	1.50991	0.595772	40.4445	52.9518	64.5296	65.6053	4.03436	7.5097	29.0907	23.1732	22.8924	21.1903	37.9289	46.012	46.7864	62.7475
TSS1_1821892	AT1G06000.1	mRNA	AT1G06000	protein_coding	0	0	1587	known_tss	1	1821838	1821923	-	1821892	0	0	3.53398	10.5904	3.33056	7.45515	2.25924	1.25162	8.91933	12.4473	16.9205	10.9297	27.4108	22.8381	21.5826	18.0798
TSS1_1822618	AT1G06010.1	mRNA	AT1G06010	protein_coding	0	0	1654	known_tss	1	1822580	1822680	+	1822618	52.0917	67.918	40.8371	36.8702	32.8893	40.2578	38.7299	33.293	20.7203	18.5386	17.667	26.9897	19.6019	20.4871	19.9893	29.9912
TSS1_1826823	AT1G06030.1	mRNA	AT1G06030	protein_coding	0	0	1477	known_tss	1	1826769	1826841	+	1826823	0.754953	0	2.35599	1.17671	2.49792	2.23654	0.484123	1.00129	1.37221	1.98628	6.96726	7.13778	12.4305	12.0907	13.1813	6.1684
TSS1_1829799	AT1G06040.2	mRNA	AT1G06040	protein_coding	0	0	1478	known_tss	1	1829715	1829911	-	1829799	17.3639	19.0647	17.6699	17.2584	64.1133	79.0246	52.4467	47.0608	98.936	122.752	599.433	697.941	336.739	284.132	284.34	236.526
TSS1_1832523	AT1G06050.1	mRNA	AT1G06050	protein_coding	1	0.000479616	2085	known_tss	1	1832466	1832553	-	1832523	1.50991	2.97886	5.88997	3.53012	4.1632	2.23654	5.00261	6.25809	8.64489	7.01818	2.98597	9.14528	5.25906	4.53403	5.79399	3.19055
TSS1_1832943	AT1G06060.2	mRNA	AT1G06060	protein_coding	0	0	1919	known_tss	1	1832900	1832997	+	1832943	125.322	164.433	152.354	101.589	126.561	134.565	50.833	61.3292	40.4801	38.931	77.1376	66.2475	51.475	57.5989	45.9173	55.941
TSS1_1837669	AT1G06070.1	mRNA	AT1G06070	protein_coding	44	0.0150171	2930	known_tss	1	1837491	1837713	-	1837669	79.27	93.5362	77.7476	60.7965	72.856	88.7163	116.674	117.652	48.4388	51.1135	29.8597	31.0047	27.2515	27.8759	24.7693	33.8198
TSS1_1843565	AT1G06080.2	mRNA	AT1G06080	protein_coding	0	0	2735	known_tss	1	1843563	1843618	+	1843565	0.754953	0	0	0	0	0	3.06611	7.00906	24.4253	13.9039	2.73714	0.669167	0.796827	0	1.4485	1.27622
TSS1_1847883	AT1G06090.1	mRNA	AT1G06090	protein_coding	1177	0.393251	2993	known_tss	1	1847879	1847960	+	1847883	0	0	0	0	0	0	0	0	0.274441	0.132418	0.746492	2.45361	1.43429	0.839635	0.869098	0.425407
TSS1_1854967	AT1G06110.2	mRNA	AT1G06110	protein_coding	0	0	2023	known_tss	1	1854894	1855096	-	1854967	443.157	398.571	171.595	77.6627	171.107	159.913	76.9756	76.599	40.3428	37.0772	16.9205	17.6214	25.6578	21.6626	17.0923	20.2068
TSS1_1855907	AT1G06120.1	mRNA	AT1G06120	protein_coding	0	0	1809	known_tss	1	1855903	1855974	+	1855907	0	0	0.78533	0.392236	0	0	0	0	0	0.264837	9.7044	1.56139	7.17144	8.22842	8.11158	4.46677
TSS1_1860717	AT1G06130.2	mRNA	AT1G06130	protein_coding	0	0	2932	known_tss	1	1860636	1860763	-	1860717	71.7205	65.5349	36.1252	34.5167	25.3955	16.4013	56.1583	54.8208	45.2828	34.4288	22.1459	21.4133	12.2711	10.5794	7.96673	8.08273
TSS1_1864766	AT1G06140.1	mRNA	AT1G06140	protein_coding	0	0	2226	known_tss	1	1864594	1864807	+	1864766	0.754953	0	1.96332	3.53012	2.0816	3.72757	3.71161	5.50712	3.43051	3.70772	0.746492	0.446111	0.796827	0.335854	1.1588	0.212703
TSS1_1868831	AT1G06143.1	mRNA	AT1G06143	protein_coding	4	0.00214018	1869	known_tss	1	1868800	1868900	-	1868831	5.28467	5.36195	3.92665	1.56894	2.49792	0.372757	6.2936	6.50841	3.84217	3.31046	2.98597	3.34583	7.3308	7.89256	7.09763	11.2733
TSS1_1873718	AT1G06150.2	mRNA	AT1G06150	protein_coding	0	0	4742	known_tss	1	1873654	1873769	-	1873718	2.26486	4.76618	7.8533	11.3748	5.41216	7.82791	17.1057	16.271	13.8593	14.6984	30.1085	28.9972	43.3474	47.8592	43.5998	58.068
TSS1_1874571								unknown_intergenic	1	1874571	1874616	+	1874571	0	0	0	0	0	0	0	0	0	0	0.995323	0.223056	0	0	0.579399	0.850814
TSS1_1877495	AT1G06148.2	mRNA	AT1G06148	protein_coding	0	0	2644	known_tss	1	1877488	1877566	-	1877495	0	1.19154	13.3506	18.8273	1.24896	1.11827	1.12962	1.00129	0.274441	0.132418	0.497662	1.33833	3.50604	2.85476	2.89699	5.31759
TSS1_1880812								unknown_intergenic	1	1880774	1880812	-	1880812	0	0	0	0	0	0	0	0.75097	0.686103	0.662092	1.49298	0.223056	1.75302	1.17549	2.46244	2.76514
TSS1_1881297								unknown_intergenic	1	1881266	1881324	+	1881297	0	0	0	0	0	0	0	0	0	0.264837	0.497662	0.669167	0.956192	0.671708	1.30365	0.850814
TSS1_1883884								unknown_antisense	1	1883831	1883895	-	1883884	0	0	0	0	0	0	0	0	0	0	0	0	0.478096	0.671708	1.1588	2.76514
TSS1_1889398	AT1G06180.1	mRNA	AT1G06180	protein_coding	16	0.00835509	1915	known_tss	1	1889379	1889442	+	1889398	0	0	2.74865	1.96118	5.41216	5.2186	2.58199	2.00259	3.56773	2.78079	9.20674	13.3833	14.3429	19.3116	14.6298	15.7401
TSS1_1894138	AT1G06190.2	mRNA	AT1G06190	protein_coding	0	0	1876	known_tss	1	1894067	1894172	-	1894138	73.2304	63.1518	40.0518	56.4819	32.8893	26.8385	92.6289	73.0944	80.1368	86.3368	47.7755	45.7264	32.9886	25.8607	23.1759	21.6958
TSS1_1896935	AT1G06200.1	mRNA	AT1G06200	protein_coding	0	0	2613	known_tss	1	1896901	1897003	-	1896935	665.113	413.466	422.507	285.155	472.939	406.306	289.829	251.074	105.797	112.423	91.0721	97.6983	72.0331	75.5671	84.0128	66.5762
TSS1_1897248	AT1G06210.2	mRNA	AT1G06210	protein_coding	0	0	2006	known_tss	1	1897079	1897306	+	1897248	6.79457	23.8309	5.88997	6.27577	4.99584	2.6093	11.4576	9.76261	9.60544	8.73962	3.73246	10.0375	4.94032	5.54159	6.51824	5.53029
TSS1_1900019	AT1G06220.2	mRNA	AT1G06220	protein_coding	0	0	4947	known_tss	1	1899917	1900076	+	1900019	16.609	23.2351	28.2719	34.1245	21.2323	25.3475	24.3675	21.5278	16.8781	16.9496	9.95323	7.36083	11.793	12.4266	10.4292	15.9528
TSS1_1904968								unknown_intergenic	1	1904964	1905008	-	1904968	0	0	0	0	0	0	0.322749	0	0.137221	0	0	0	0.637461	1.00756	1.4485	0.63811
TSS1_1907141	AT1G06230.1	mRNA	AT1G06230	protein_coding	0	0	3882	known_tss	1	1907034	1907211	+	1907141	40.0125	66.7265	111.909	138.067	79.1008	59.6412	25.1744	25.7833	9.74266	14.0364	20.1553	33.4583	28.6858	26.1966	30.5633	34.458
TSS1_1911144	AT1G06240.1	mRNA	AT1G06240	protein_coding	0	0	2201	known_tss	1	1911082	1911232	+	1911144	1.50991	5.36195	1.57066	5.4913	2.91424	0.745515	7.74597	6.00776	10.9776	11.388	12.9392	17.6214	16.574	23.1739	30.4184	31.6928
TSS1_1919760	AT1G06270.1	mRNA	AT1G06270	protein_coding	0	0	1770	known_tss	1	1919633	1919822	-	1919760	13.5891	26.214	13.7433	7.84471	6.2448	3.35482	19.2036	21.2775	18.3875	12.4473	2.23948	0.446111	4.46223	2.68683	2.89699	2.76514
TSS1_1922393	AT1G06290.1	mRNA	AT1G06290	protein_coding	94	0.0230901	4071	known_tss	1	1922303	1922467	+	1922393	175.149	185.881	57.3291	39.2236	64.1133	52.186	103.764	101.381	128.576	139.172	62.4565	47.2878	23.7454	16.2889	18.1062	14.2511
TSS1_1923087								unknown_antisense	1	1923079	1923117	-	1923087	0	0	0.392665	1.17671	3.33056	2.98206	1.61374	0.75097	4.39106	2.64837	1.49298	0.892222	3.6654	2.01512	3.47639	1.70163
TSS1_1926632	AT1G06310.1	mRNA	AT1G06310	protein_coding	0	0	3746	known_tss	1	1926592	1926808	+	1926632	0	0	0	0	0.83264	0	4.84123	3.00388	5.48882	4.23739	2.48831	2.23056	2.70921	2.01512	1.88305	3.82866
TSS1_1930551	AT1G06320.1	mRNA	AT1G06320	protein_coding	0	0	927	known_tss	1	1930512	1930593	+	1930551	0.754953	0	1.17799	0.392236	1.66528	1.49103	1.61374	3.00388	0.960544	0.794511	1.49298	0.669167	0.159365	0.503781	0.724248	0
TSS1_1932428	AT1G06330.1	mRNA	AT1G06330	protein_coding	0	0	1201	known_tss	1	1932398	1932484	-	1932428	0	0	0	0	0	0	0	0	0.274441	1.58902	2.48831	1.33833	0.318731	0.335854	0.724248	0.212703
TSS1_1936817	AT1G06350.1	mRNA	AT1G06350	protein_coding	0	0	1615	known_tss	1	1936742	1936850	-	1936817	0	0	0	0	0.41632	0	13.3941	14.2684	90.1539	65.1499	14.4322	9.36833	15.7772	12.5945	12.8916	16.5909
TSS1_1940459	AT1G06360.1	mRNA	AT1G06360	protein_coding	0	0	1598	known_tss	1	1940386	1940466	-	1940459	0	0	0	0	0	0	3.22749	4.75615	38.6962	17.6117	7.71376	12.9372	9.56192	4.19817	6.22854	3.19055
TSS1_1940749	STRINGTIE_RNA_00000571	putative_rna	STRINGTIE_RNA_00000571	putative_rna	0	0	481	known_tss	1	1940742	1940811	+	1940749	0	0	0	0	0	0	2.25924	1.50194	2.60719	3.04562	0.248831	1.78444	0.956192	0.167927	0	0.63811
TSS1_1941323								unknown_intergenic	1	1941311	1941328	-	1941323	0	0	0	0.392236	0	0	2.58199	2.50323	7.54713	4.10497	2.48831	1.78444	4.62159	2.68683	1.59335	1.70163
TSS1_1941384								unknown_intergenic	1	1941371	1941386	+	1941384	0	0	0	0	0.83264	0	2.25924	1.75226	4.11662	3.70772	0.248831	0	0.796827	0.335854	0.14485	0
TSS1_1943157	HOMER_RNA_00021966	putative_rna	HOMER_RNA_00021966	putative_rna	0	0	323	known_tss	1	1942970	1943231	+	1943157	0	0.595772	0	0	2.49792	2.23654	9.84384	8.511	14.2709	13.7715	1.49298	2.23056	2.54985	2.35098	2.31759	2.55244
TSS1_1944914	AT1G06370.5	pseudogenic_transcript	AT1G06370	pseudogene	16	0.00680851	2350	known_tss	1	1944863	1944961	-	1944914	26.4233	22.0436	14.5286	7.06024	21.2323	22.3654	10.0052	8.01035	5.21438	3.17804	1.99065	4.23806	2.70921	4.19817	2.17275	3.19055
TSS1_1945083	AT1G06380.1	mRNA	AT1G06380	protein_coding	11	0.00839054	1311	known_tss	1	1945005	1945164	+	1945083	27.1783	29.1928	16.0993	14.1205	10.408	11.5555	22.2697	23.7807	12.7615	12.0501	5.72311	7.13778	4.30286	8.06049	6.66308	10.2098
TSS1_1946821	AT1G06390.2	mRNA	AT1G06390	protein_coding	0	0	4070	known_tss	1	1946752	1946885	+	1946821	2.26486	4.76618	3.92665	3.13789	2.49792	3.35482	7.74597	7.5097	10.4288	12.8446	5.97194	2.23056	3.98413	3.69439	1.7382	2.12703
TSS1_1952720	AT1G06400.1	mRNA	AT1G06400	protein_coding	84	0.0367615	2285	known_tss	1	1952652	1952795	-	1952720	175.149	172.178	132.328	121.593	60.7827	82.7522	44.8621	39.8014	31.0118	28.3376	19.6576	19.8519	12.4305	15.7851	17.8165	11.9114
TSS1_1953365	AT1G06400.1	mRNA	AT1G06400	protein_coding	-422	-0.184683	2285	known_tss	1	1953303	1953368	-	1953365	1.50991	0	0	0	0	0	0.484123	1.00129	0.411662	0.926929	0.248831	0.669167	2.70921	1.8472	2.31759	0.63811
TSS1_1954838	AT1G06410.3	mRNA	AT1G06410	protein_coding	0	0	4136	known_tss	1	1954688	1954924	+	1954838	38.5026	33.959	23.9526	30.5944	45.3789	45.1037	16.1374	19.0246	18.7992	18.9358	26.3761	24.09	8.287	6.71708	9.84978	4.25407
TSS1_1958929	AT1G06420.2	mRNA	AT1G06420	protein_coding	0	0	1025	known_tss	1	1958918	1958999	+	1958929	0	0	0.392665	0	0	2.23654	0.968247	0.250323	5.76326	5.0319	1.74182	2.67667	1.75302	1.51134	1.4485	0.212703
TSS1_1963011	AT1G06430.3	mRNA	AT1G06430	protein_coding	0	0	2935	known_tss	1	1962932	1963078	-	1963011	3.77476	5.36195	4.71198	9.80589	4.99584	1.11827	3.87299	6.75873	5.48882	3.5753	10.9486	13.6064	21.9924	25.8607	27.2317	32.969
TSS1_1965064	AT1G06440.1	mRNA	AT1G06440	protein_coding	73	0.0382399	1909	known_tss	1	1964988	1965135	-	1965064	0	2.97886	0	3.92236	0	0	8.39147	5.25679	9.46822	5.82641	0.995323	1.11528	0.796827	0.335854	0.724248	0
TSS1_1965842	AT1G06450.1	mRNA	AT1G06450	protein_coding	0	0	1380	known_tss	1	1965747	1965915	+	1965842	12.0792	28.5971	22.3819	21.9652	14.5712	23.111	26.304	29.5382	14.5454	10.8583	6.96726	10.0375	17.5302	15.6172	15.2092	19.1433
TSS1_1969486	AT1G06460.1	mRNA	AT1G06460	protein_coding	81	0.0315175	2570	known_tss	1	1969399	1969574	-	1969486	3.77476	13.107	4.31931	2.74565	4.99584	2.6093	13.3941	15.0194	4.80272	3.44288	76.8887	122.011	71.555	81.6125	87.1995	89.5482
TSS1_1969731	AT1G06470.3	mRNA	AT1G06470	protein_coding	0	0	4549	known_tss	1	1969692	1969801	+	1969731	12.8342	5.95772	11.3873	16.4739	12.0733	8.20066	25.6585	29.0375	34.854	29.7942	22.8924	26.0975	35.0604	37.1118	36.647	32.1182
TSS1_1970163	HOMER_RNA_00040233	putative_rna	HOMER_RNA_00040233	putative_rna	0	0	254	known_tss	1	1970093	1970179	-	1970163	0	0	0.392665	1.96118	2.49792	2.6093	0	0	0	0	0	0	0	0	0	0
TSS1_1974303	AT1G06475.1	mRNA	AT1G06475	protein_coding	32	0.0557491	574	known_tss	1	1974257	1974374	-	1974303	0	0	0	0	0	0	5.64811	5.75744	5.3516	6.35609	7.71376	11.1528	22.7892	19.1437	25.2038	28.0769
TSS1_1977486	STRINGTIE_RNA_00026255	putative_rna	STRINGTIE_RNA_00026255	putative_rna	0	0	217	known_tss	1	1977422	1977512	+	1977486	0	0	0	0	0	0	1.12962	1.00129	0.137221	0.264837	0	0	0.318731	0.671708	0.434549	1.27622
TSS1_1978350	AT1G06490.2	mRNA	AT1G06490	protein_coding	-16	-0.00145033	11032	known_tss	1	1978292	1978361	+	1978350	0	0	3.92665	3.92236	0	0	0.484123	0.250323	0.686103	0.264837	0.248831	1.11528	0	0.335854	0.579399	0.212703
TSS1_1986189								unknown_genic	1	1986168	1986264	+	1986189	0.754953	0	0	0	0	0	1.12962	2.50323	3.01885	3.5753	0	0	0.318731	0	0.289699	0
TSS1_1989229								unknown_antisense	1	1989194	1989281	-	1989229	0	0	0.392665	3.53012	0	1.49103	1.93649	2.75356	0.960544	1.72144	0.746492	0.892222	1.59365	3.02268	2.46244	1.48892
TSS1_1989491	AT1G06500.3	mRNA	AT1G06500	protein_coding	0	0	1229	known_tss	1	1989411	1989583	+	1989491	10.5693	15.4901	6.6753	6.66801	7.91008	4.10033	9.84384	5.75744	13.8593	9.13687	4.97662	5.13028	5.57779	5.54159	7.96673	8.50814
TSS1_1992206	AT1G06515.1	mRNA	AT1G06515	protein_coding	0	0	1562	known_tss	1	1992077	1992252	-	1992206	12.0792	4.76618	1.96332	6.66801	4.99584	4.47309	16.6216	17.2723	18.5248	19.7304	12.6904	16.5061	5.73715	6.04537	4.20064	2.97785
TSS1_1992338	AT1G06510.1	mRNA	AT1G06510	protein_coding	104	0.0644761	1613	known_tss	1	1992334	1992422	+	1992338	12.0792	13.107	10.9946	13.7282	25.3955	11.9282	11.2962	18.5239	18.3875	17.8765	25.1319	27.4358	11.6337	13.0983	9.99463	10.6352
TSS1_1996110	AT1G06520.1	mRNA	AT1G06520	protein_coding	182	0.0741949	2453	known_tss	1	1996054	1996172	-	1996110	2.26486	7.14926	30.6279	21.9652	9.15904	24.9748	3.71161	3.00388	2.60719	3.31046	0.248831	0.892222	1.59365	2.18305	2.0279	1.27622
TSS1_1998651								unknown_intergenic	1	1998618	1998683	-	1998651	0	0	4.71198	1.56894	7.91008	5.2186	1.12962	0.250323	0.274441	0.397255	0	0	0	0	0	0
TSS1_1998959								unknown_intergenic	1	1998935	1998988	-	1998959	2.26486	1.78732	2.74865	0.392236	0.41632	2.98206	1.45237	1.75226	0.137221	0.529674	0	0	0.159365	0	0.14485	0.425407
TSS1_2001570	AT1G06530.1	mRNA	AT1G06530	protein_coding	112	0.0788177	1421	known_tss	1	2001495	2001643	+	2001570	29.4432	25.6182	13.3506	22.7497	11.2406	7.82791	22.7538	16.5213	13.3104	14.566	14.681	12.9372	7.8089	10.2435	6.37339	6.59381
TSS1_2007063	AT1G06550.1	mRNA	AT1G06550	protein_coding	73	0.0203569	3586	known_tss	1	2006986	2007138	-	2007063	0	0	0	0	0	0	0.322749	0.250323	0.823323	1.4566	1.49298	3.12278	4.78096	2.85476	5.35944	6.1684
TSS1_2007214	AT1G06550.1	mRNA	AT1G06550	protein_coding	0	0	3586	known_tss	1	2007161	2007230	-	2007214	0	0	0	0	0	0	2.09787	1.25162	2.05831	3.31046	0.497662	1.11528	1.75302	2.5189	2.46244	1.70163
TSS1_2007619	AT1G06560.1	mRNA	AT1G06560	protein_coding	0	0	4392	known_tss	1	2007614	2007728	+	2007619	0	0.595772	0.78533	0	3.33056	2.6093	1.61374	3.50453	1.78387	1.4566	0.248831	2.45361	2.86858	2.35098	1.30365	2.12703
TSS1_2013419	AT1G06570.1	mRNA	AT1G06570	protein_coding	0	0	1445	known_tss	1	2013387	2013608	-	2013419	41.5224	32.1717	11.7799	13.336	13.3222	15.6558	2.25924	4.75615	1.92109	1.05935	4.23012	1.78444	3.02794	1.8472	1.88305	1.06352
TSS1_2013884	HOMER_RNA_00027647	putative_rna	HOMER_RNA_00027647	putative_rna	0	0	259	known_tss	1	2013840	2013987	+	2013884	0	0	0	0	0	0	0.484123	0	0.411662	0.662092	1.49298	0.892222	2.23111	1.17549	2.17275	1.91433
TSS1_2016054	AT1G06580.3	mRNA	AT1G06580	protein_coding	90	0.0399467	2253	known_tss	1	2015976	2016164	-	2016054	0	1.19154	1.17799	1.96118	0	1.86379	2.74337	2.00259	1.78387	1.85386	2.23948	1.78444	2.23111	2.5189	2.60729	3.19055
TSS1_2024662	AT1G06590.1	mRNA	AT1G06590	protein_coding	22	0.0026054	8444	known_tss	1	2024599	2024726	-	2024662	0	0	0	1.56894	1.66528	2.23654	1.45237	1.00129	1.78387	0.926929	0.248831	1.56139	0.318731	0.503781	0.579399	1.27622
TSS1_2025177	AT1G06590.1	mRNA	AT1G06590	protein_coding	-427	-0.0505685	8444	known_tss	1	2025177	2025199	-	2025177	0	0	1.17799	0	0	0	0.484123	0	0	0.132418	0	0	0.637461	0.503781	0.289699	0.850814
TSS1_2025544	AT1G06620.2	mRNA	AT1G06620	protein_coding	0	0	1870	known_tss	1	2025500	2025659	+	2025544	0.754953	0	0	0	0	0	1.12962	0.75097	17.2898	13.6391	7.46492	6.46861	5.73715	8.7322	5.35944	4.67948
TSS1_2027760	AT1G06630.1	mRNA	AT1G06630	protein_coding	0	0	3650	known_tss	1	2027699	2027806	+	2027760	81.5349	82.2165	142.93	91.7831	68.6928	65.6053	37.923	32.7924	15.2315	15.3605	20.1553	23.1978	19.6019	18.472	17.2371	17.0163
TSS1_2029983								unknown_genic	1	2029939	2030033	+	2029983	0	4.1704	7.8533	9.02142	5.41216	4.47309	6.2936	3.00388	6.17492	6.22367	6.22077	3.34583	5.41842	5.20573	3.47639	4.25407
TSS1_2032350	AT1G06640.2	mRNA	AT1G06640	protein_coding	0	0	1677	known_tss	1	2032288	2032421	+	2032350	0.754953	0	0	0	0	3.72757	0.645498	1.25162	2.46997	3.5753	29.362	30.1125	28.0483	29.0514	21.5826	25.7371
TSS1_2034158	AT1G06645.1	mRNA	AT1G06645	protein_coding	0	0	1669	known_tss	1	2034127	2034233	+	2034158	353.318	329.462	219.107	178.467	136.553	111.454	47.2827	48.0621	38.4217	50.5839	48.2732	49.9644	46.3753	61.2933	56.3465	53.1759
TSS1_2035495	HOMER_RNA_00030341	putative_rna	HOMER_RNA_00030341	putative_rna	0	0	1638	known_tss	1	2035454	2035554	-	2035495	0	0	0	0	0	0	0	0	1.23498	0.529674	1.24415	2.0075	2.54985	2.01512	3.18669	1.06352
TSS1_2035814	AT1G06650.2	mRNA	AT1G06650	protein_coding	0	0	1528	known_tss	1	2035710	2035891	+	2035814	120.792	100.09	65.9677	44.7149	67.0275	81.2611	57.4493	60.8286	90.4283	63.5609	108.739	93.6833	55.9372	53.2328	47.9452	49.1345
TSS1_2040233	AT1G06660.1	mRNA	AT1G06660	protein_coding	162	0.0521068	3109	known_tss	1	2040159	2040256	-	2040233	0	0	0.392665	0.392236	0	0	0	1.00129	1.37221	2.25111	6.4696	3.34583	2.07175	0.671708	1.88305	3.40326
TSS1_2040464	AT1G06670.2	mRNA	AT1G06670	protein_coding	0	0	7200	known_tss	1	2040410	2040569	+	2040464	13.5891	21.4478	25.1305	20.7885	33.3056	36.5302	57.2879	62.3305	27.0324	22.5111	14.1834	19.4058	18.6457	20.8229	20.7135	20.2068
TSS1_2047637	HOMER_RNA_00030347	putative_rna	HOMER_RNA_00030347	putative_rna	0	0	524	known_tss	1	2047567	2047677	-	2047637	0	0	0	0	0	0	0.322749	0.75097	1.09776	1.72144	6.22077	6.46861	15.7772	13.6021	16.6577	17.6544
TSS1_2047883	AT1G06680.2	mRNA	AT1G06680	protein_coding	0	0	1520	known_tss	1	2047813	2047980	+	2047883	12.8342	4.76618	1.57066	0	7.07744	11.5555	10.6507	6.25809	44.7339	39.858	629.293	552.509	293.551	169.606	191.926	133.578
TSS1_2052154	AT1G06690.1	mRNA	AT1G06690	protein_coding	7	0.00252616	2771	known_tss	1	2051991	2052162	-	2052154	0.754953	8.93658	0	3.13789	2.49792	0	0.322749	1.50194	2.46997	2.38353	6.22077	10.4836	11.4743	9.40391	9.84978	10.6352
TSS1_2055274	AT1G06700.1	mRNA	AT1G06700	protein_coding	161	0.0511436	3148	known_tss	1	2055152	2055385	-	2055274	9.05943	9.53235	14.1359	9.02142	29.5587	26.4658	13.7168	14.7691	17.0153	17.6117	22.6436	34.5736	23.2673	21.6626	17.8165	16.8036
TSS1_2056066	AT1G04493.1	lnc_RNA	AT1G04493	long_noncoding_rna	57	0.181529	314	known_tss	1	2056049	2056216	+	2056066	0	0	0	0	0	0	0	0.250323	0.274441	1.19177	0	0.892222	1.27492	1.17549	1.4485	1.70163
TSS1_2060347	AT1G06710.1	mRNA	AT1G06710	protein_coding	0	0	3668	known_tss	1	2060236	2060400	-	2060347	2.26486	6.55349	25.9159	21.9652	37.0525	35.412	15.0078	14.2684	13.9965	12.4473	2.23948	4.46111	3.98413	4.86988	4.20064	3.40326
TSS1_2060732								unknown_antisense	1	2060639	2060732	+	2060732	0	0	0	0	0	0	0	0.250323	0.137221	0.132418	0	0.446111	2.86858	1.67927	0.724248	2.97785
TSS1_2067340	AT1G06720.3	mRNA	AT1G06720	protein_coding	0	0	5608	known_tss	1	2067285	2067380	-	2067340	172.129	154.305	148.427	125.515	285.179	238.565	328.236	335.433	112.658	114.807	23.6389	21.4133	20.5581	25.0211	29.2596	29.5658
TSS1_2067534	AT1G06730.1	mRNA	AT1G06730	protein_coding	0	0	2947	known_tss	1	2067502	2067591	+	2067534	23.4035	15.4901	29.4499	11.3748	27.0608	17.5196	35.1796	40.8027	36.6379	40.3876	36.0805	26.7667	31.7137	35.7684	41.427	34.6707
TSS1_2070704	AT1G06740.1	mRNA	AT1G06740	protein_coding	0	0	2638	known_tss	1	2070671	2070782	+	2070704	2.26486	1.78732	5.88997	8.62918	11.2406	11.1827	8.06872	10.7639	3.15607	4.36981	4.47895	1.11528	4.46223	4.19817	4.63519	9.14625
TSS1_2077694	AT1G06760.1	mRNA	AT1G06760	protein_coding	25	0.0197785	1264	known_tss	1	2077620	2077741	-	2077694	9.05943	19.0647	21.2039	21.573	8.74272	13.0465	4.19574	8.26067	16.8781	11.9177	22.8924	19.1828	10.6775	8.90013	13.0365	11.0606
TSS1_2081876	AT1G06770.2	mRNA	AT1G06770	protein_coding	2	0.000644122	3105	known_tss	1	2081813	2081981	-	2081876	20.3837	19.6605	24.7379	24.7108	12.0733	9.31894	20.9787	24.5317	12.3498	12.1825	11.4462	17.1753	13.7054	23.6777	17.5268	24.4609
TSS1_2083424	AT1G06780.1	mRNA	AT1G06780	protein_coding	45	0.0118859	3786	known_tss	1	2083402	2083482	+	2083424	13.5891	21.4478	113.48	169.838	73.2723	70.8239	31.1453	32.0414	26.3463	39.1959	53.7475	53.7564	75.6985	78.9256	61.8508	93.3768
TSS1_2087232	AT1G06790.2	mRNA	AT1G06790	protein_coding	0	0	2555	known_tss	1	2087179	2087298	+	2087232	21.8936	22.0436	20.4186	13.336	37.0525	51.8133	103.602	105.636	60.377	70.0494	40.8083	31.0047	40.4788	56.0876	51.4216	82.7416
TSS1_2090323								unknown_genic	1	2090290	2090396	+	2090323	1.50991	0	0	0.392236	0	0	0.806872	0.250323	1.09776	0.529674	0	1.56139	3.98413	8.22842	6.51824	9.57166
TSS1_2091020								unknown_genic	1	2090953	2091073	-	2091020	2.26486	5.95772	6.28264	10.1981	3.74688	7.82791	5.00261	4.00517	3.56773	1.4566	0.995323	3.79194	0.637461	2.01512	1.1588	1.27622
TSS1_2091473	AT1G06800.2	mRNA	AT1G06800	protein_coding	184	0.100492	1831	known_tss	1	2091397	2091501	-	2091473	6.03962	3.57463	15.7066	16.0817	27.4771	14.9103	1.93649	2.50323	7.27269	6.75334	13.4369	17.8444	36.8134	49.0347	44.6137	58.9189
TSS1_2096240	AT1G06820.4	mRNA	AT1G06820	protein_coding	213	0.0596138	3573	known_tss	1	2096152	2096304	-	2096240	6.79457	13.7028	15.3139	4.31459	7.91008	5.2186	36.1479	33.293	49.2622	48.4652	49.7662	44.165	22.6299	19.4795	22.4517	13.4003
TSS1_2096388								unknown_antisense	1	2096377	2096426	+	2096388	0	0	0	0	0	0	2.58199	3.00388	2.19553	4.23739	4.47895	2.0075	6.85271	7.89256	11.1534	8.72084
TSS1_2103296	AT1G06840.1	mRNA	AT1G06840	protein_coding	132	0.0229127	5761	known_tss	1	2103198	2103374	-	2103296	1.50991	2.38309	13.3506	9.41366	15.8202	21.2472	8.39147	5.75744	4.6655	9.00446	29.362	31.4508	16.574	21.9984	16.9474	16.8036
TSS1_2108584	AT1G06870.1	mRNA	AT1G06870	protein_coding	63	0.0254545	2475	known_tss	1	2108576	2108673	+	2108584	12.0792	7.14926	25.1305	37.6546	37.8851	38.0213	20.3332	20.5265	27.0324	23.8353	25.6296	34.5736	67.4115	66.667	73.0042	85.9322
TSS1_2114551	AT1G06890.3	mRNA	AT1G06890	protein_coding	0	0	3261	known_tss	1	2114463	2114615	-	2114551	194.778	218.648	152.747	141.205	80.3497	79.0246	110.219	97.3758	109.914	129.77	103.514	93.9064	50.2001	37.1118	34.1845	26.3752
TSS1_2115179	HOMER_RNA_00033093	putative_rna	HOMER_RNA_00033093	putative_rna	0	0	376	known_tss	1	2115085	2115268	+	2115179	0	0	2.35599	2.35341	2.0816	1.49103	0	0	0	0.397255	0.248831	1.33833	0	0.839635	0.434549	1.06352
TSS1_2120749	AT1G06900.1	mRNA	AT1G06900	protein_coding	0	0	5981	known_tss	1	2120670	2120816	-	2120749	17.3639	26.8097	19.2406	27.8487	21.6486	34.2937	63.0974	64.5834	46.5178	40.2552	26.8737	25.2053	22.3111	21.8305	24.3347	15.3146
TSS1_2121018	AT1G06910.1	mRNA	AT1G06910	protein_coding	0	0	2811	known_tss	1	2120909	2121045	+	2121018	6.79457	6.55349	0.392665	0	3.33056	2.23654	11.2962	6.25809	3.84217	3.84014	1.49298	0.669167	2.70921	1.17549	1.4485	0.425407
TSS1_2123876	HOMER_RNA_00030367	putative_rna	HOMER_RNA_00030367	putative_rna	0	0	280	known_tss	1	2123845	2123884	-	2123876	0	0	5.10464	4.31459	6.2448	3.35482	12.2645	19.0246	20.4459	19.0683	7.46492	5.13028	9.40255	5.87744	8.83583	7.01921
TSS1_2124123								unknown_intergenic	1	2124013	2124197	+	2124123	0	0	5.88997	5.09906	4.57952	2.6093	5.16398	5.00647	8.64489	4.36981	1.24415	2.23056	7.01207	3.86232	3.76609	2.12703
TSS1_2126783	AT1G06923.1	mRNA	AT1G06923	protein_coding	100	0.110988	901	known_tss	1	2126771	2126798	+	2126783	0	0	0	0	0	0	0	0	0.411662	0.529674	34.8363	30.7817	1.91238	2.68683	1.30365	2.97785
TSS1_2128218	AT1G04533.1	antisense_lncRNA	AT1G04533	antisense_long_noncoding_rna	-186	-0.332143	560	known_tss	1	2128160	2128229	-	2128218	111.733	94.7277	478.266	494.609	471.274	543.853	183.967	197.255	98.1127	113.747	42.5501	38.8117	114.902	133.166	149.775	130.813
TSS1_2129010	AT1G06930.1	mRNA	AT1G06930	protein_coding	127	0.121998	1041	known_tss	1	2128971	2129139	+	2129010	0	0	0	0	0	0	0	1.25162	4.93994	7.81269	1.24415	2.0075	1.27492	1.17549	1.59335	0.850814
TSS1_2135665	AT1G06950.1	mRNA	AT1G06950	protein_coding	0	0	5651	known_tss	1	2135588	2135708	-	2135665	138.156	145.368	86.3863	86.6841	98.6678	152.085	190.099	175.477	222.434	275.828	325.72	282.834	117.93	124.77	118.052	120.816
TSS1_2135893	AT1G06960.6	mRNA	AT1G06960	protein_coding	0	0	1962	known_tss	1	2135820	2135921	+	2135893	21.1387	23.2351	9.03129	2.35341	7.07744	12.6738	32.759	33.7937	23.053	24.1002	19.16	27.2128	19.4426	16.4568	20.7135	16.5909
TSS1_2142872								unknown_intergenic	1	2142803	2142899	+	2142872	0	0	0	0	0	0	0	0	0.137221	0	1.24415	0.223056	0.956192	0.839635	1.30365	0.212703
TSS1_2143263								unknown_antisense	1	2143201	2143290	+	2143263	0	0	0	0	0	0	0	0	0	0	0.248831	0	1.11556	2.01512	1.30365	2.33974
TSS1_2143767	AT1G06980.1	mRNA	AT1G06980	protein_coding	114	0.109721	1039	known_tss	1	2143735	2143862	-	2143767	0	0	0	0	0	0	0.161374	0	0.137221	0.264837	2.23948	4.46111	5.73715	5.37366	5.50429	3.19055
TSS1_2152549	AT1G07000.1	mRNA	AT1G07000	protein_coding	0	0	2384	known_tss	1	2152318	2152571	-	2152549	2.26486	3.57463	25.9159	16.0817	20.3997	28.3296	8.39147	7.00906	17.8387	17.4792	8.95791	9.14528	31.2356	25.6928	32.0118	21.483
TSS1_2152852	AT1G07010.3	mRNA	AT1G07010	protein_coding	0	0	2359	known_tss	1	2152798	2152945	+	2152852	1.50991	0	3.14132	2.35341	4.99584	6.70963	10.328	10.0129	34.854	27.8079	31.1039	30.3356	37.4508	27.3721	23.3208	19.7814
TSS1_2156008	AT1G07020.1	mRNA	AT1G07020	protein_coding	138	0.146652	941	known_tss	1	2155910	2156014	-	2156008	21.1387	16.6816	8.63863	5.4913	14.9875	20.5017	47.4441	52.3176	76.7063	52.7025	62.2077	63.1247	76.336	94.207	94.5868	105.501
TSS1_2156187	AT1G04543.1	transcript_region	AT1G04543	novel_transcribed_region	0	0	676	known_tss	1	2156097	2156266	+	2156187	0	0	3.14132	2.35341	1.66528	1.86379	4.84123	1.75226	3.43051	2.51595	0.746492	1.78444	2.39048	2.68683	3.91094	1.48892
TSS1_2160763	AT1G07030.1	mRNA	AT1G07030	protein_coding	0	0	2406	known_tss	1	2160575	2160820	-	2160763	62.6611	75.0673	77.355	58.8354	98.2515	73.4332	48.8965	55.8221	23.3275	19.4655	11.695	14.2756	10.9962	11.2511	12.0225	10.4225
TSS1_2163119	AT1G07040.1	mRNA	AT1G07040	protein_coding	174	0.0704739	2469	known_tss	1	2163059	2163212	-	2163119	87.5745	114.388	18.0626	30.2021	32.0566	41.7488	23.0765	18.7743	15.2315	10.5935	21.3994	16.2831	13.2273	13.9379	12.4571	10.6352
TSS1_2164441	HOMER_RNA_00027668	putative_rna	HOMER_RNA_00027668	putative_rna	0	0	864	known_tss	1	2164370	2164571	+	2164441	0	0.595772	0	0	0.41632	0	0	0	0.548882	0.662092	4.72779	2.23056	7.49017	8.90013	11.0086	13.613
TSS1_2165193	AT1G07050.1	mRNA	AT1G07050	protein_coding	17	0.0158287	1074	known_tss	1	2165109	2165243	-	2165193	0	0	0	0	0	0.372757	0	0.250323	1.92109	1.05935	6.71843	3.12278	5.89652	5.20573	6.51824	2.97785
TSS1_2168371	AT1G07060.1	mRNA	AT1G07060	protein_coding	1	0.000774593	1291	known_tss	1	2168314	2168395	-	2168371	3.77476	1.78732	2.35599	2.74565	1.24896	1.86379	1.12962	2.00259	0.274441	0.132418	0.497662	0	0	0.167927	0.14485	0
TSS1_2168576	AT1G07070.1	mRNA	AT1G07070	protein_coding	0	0	1397	known_tss	1	2168534	2168657	+	2168576	0.754953	6.55349	8.63863	3.13789	8.74272	7.08239	55.0287	48.5627	50.3599	67.6658	30.3574	24.7592	16.7334	14.2738	8.69098	6.1684
TSS1_2169853								unknown_antisense	1	2169786	2169866	-	2169853	0	0	8.24596	3.92236	3.74688	8.57342	2.58199	3.50453	6.17492	5.95883	0	0.446111	0	0	0	0.212703
TSS1_2170040	AT1G07080.1	mRNA	AT1G07080	protein_coding	0	0	2218	known_tss	1	2169942	2170107	+	2170040	488.454	621.39	297.64	303.983	190.258	157.676	212.692	226.292	174.544	172.144	109.237	93.9064	38.2477	38.7911	37.0815	24.4609
TSS1_2175026	AT1G07090.1	mRNA	AT1G07090	protein_coding	0	0	1087	known_tss	1	2174794	2175087	-	2175026	3.77476	6.55349	52.2244	57.2664	74.9376	60.3867	10.0052	9.51229	10.1543	8.34236	13.4369	22.3056	19.4426	20.9909	18.6856	18.7179
TSS1_2177678	AT1G07100.1	tRNA	AT1G07100	pre_trna	-171	-2.31081	74	known_tss	1	2177668	2177713	+	2177678	0	0	0	0	0	0	0	0	0	0	0.248831	0.669167	0.956192	1.17549	2.17275	1.91433
TSS1_2184085	AT1G07110.1	mRNA	AT1G07110	protein_coding	22	0.00356448	6172	known_tss	1	2183932	2184170	-	2184085	34.7278	44.0871	20.0259	20.3963	44.9625	54.4226	27.7564	29.0375	31.6979	35.0909	48.7708	68.255	32.8293	22.3343	23.1759	21.0576
TSS1_2184318	AT1G07119.4	antisense_lncRNA	AT1G07119	antisense_long_noncoding_rna	0	0	3615	known_tss	1	2184255	2184403	+	2184318	5.28467	11.9154	3.92665	14.1205	9.99168	12.6738	7.26185	8.26067	4.80272	3.70772	1.99065	2.45361	0.796827	1.00756	1.7382	0.212703
TSS1_2187875	AT1G07130.1	mRNA	AT1G07130	protein_coding	37	0.0386221	958	known_tss	1	2187814	2187912	+	2187875	2.26486	2.38309	3.14132	1.56894	2.49792	0.745515	0	1.00129	1.78387	1.72144	0.995323	0.223056	3.18731	1.51134	4.20064	4.67948
TSS1_2188531	AT1G07128.1	antisense_lncRNA	AT1G07128	antisense_long_noncoding_rna	184	0.157399	1169	known_tss	1	2188335	2188549	-	2188531	46.0521	20.852	47.1198	63.5422	43.7136	59.6412	17.4284	12.5162	25.523	23.8353	26.6249	21.8594	44.1442	41.6459	46.7864	45.5185
TSS1_2190654	AT1G07135.1	mRNA	AT1G07135	protein_coding	57	0.0627753	908	known_tss	1	2190582	2190726	-	2190654	1.50991	2.97886	3.14132	0	2.91424	4.47309	4.19574	2.50323	10.566	8.6072	8.70908	11.1528	7.64954	8.90013	10.8637	8.72084
TSS1_2193780	AT1G07140.1	mRNA	AT1G07140	protein_coding	0	0	2158	known_tss	1	2193703	2193851	-	2193780	23.4035	38.1294	63.219	70.2102	122.814	109.218	51.3171	46.5602	27.8558	41.9767	48.522	52.6411	37.4508	36.1043	32.736	27.4387
TSS1_2194114	AT1G07140.1	mRNA	AT1G07140	protein_coding	-226	-0.104727	2158	known_tss	1	2194063	2194164	-	2194114	6.03962	0.595772	19.2406	31.7711	21.6486	17.8924	0	0.500647	0	0.397255	0	0	0.159365	0	0.434549	0
TSS1_2194313								unknown_antisense	1	2194260	2194384	+	2194313	0	0	5.10464	4.70683	0.83264	2.23654	0.322749	0.250323	0.137221	0	0	0.223056	0	0.503781	0	0.212703
TSS1_2194778								unknown_antisense	1	2194707	2194808	+	2194778	0	4.76618	0.392665	3.53012	1.66528	3.72757	1.93649	0.500647	0.274441	0.397255	0.248831	0.223056	0.796827	1.17549	2.31759	0.63811
TSS1_2195794	AT1G07150.2	mRNA	AT1G07150	protein_coding	0	0	1858	known_tss	1	2195731	2195842	-	2195794	200.817	184.094	170.417	96.49	175.271	151.34	81.1713	80.8545	155.334	134.67	215.736	182.459	438.892	318.725	384.286	231.209
TSS1_2200159	AT1G07170.6	mRNA	AT1G07170	protein_coding	0	0	876	known_tss	1	2200091	2200233	+	2200159	209.122	147.156	76.5696	82.3695	74.9376	72.6877	34.5341	41.5537	41.4406	43.8305	27.3714	34.3506	24.861	27.3721	21.4378	28.715
TSS1_2204311	AT1G07180.1	mRNA	AT1G07180	protein_coding	135	0.0450601	2996	known_tss	1	2204240	2204386	+	2204311	9.81438	8.34081	2.74865	5.09906	4.99584	5.96412	8.2301	7.25938	0.548882	0.662092	11.1974	13.3833	3.6654	4.70195	5.35944	3.82866
TSS1_2212376	AT1G07200.2	mRNA	AT1G07200	protein_coding	283	0.0667138	4242	known_tss	1	2212317	2212434	-	2212376	6.03962	5.36195	9.42396	5.4913	12.4896	18.6379	19.5263	13.0168	20.1714	25.8216	47.5267	51.7489	67.4115	69.3538	66.1963	71.6811
TSS1_2212731								unknown_antisense	1	2212694	2212800	+	2212731	0	0	0	0	0	0	0	0	0	0	0.248831	1.11528	2.86858	2.5189	3.47639	2.33974
TSS1_2215223	AT1G07210.1	mRNA	AT1G07210	protein_coding	0	0	1767	known_tss	1	2215189	2215315	+	2215223	92.8592	67.918	64.0044	56.4819	99.5005	83.4977	126.195	132.922	88.2328	93.6199	64.696	90.1144	45.5785	41.9817	39.8337	48.2837
TSS1_2218977								unknown_genic	1	2218904	2219005	-	2218977	0	0	1.17799	0	1.66528	1.11827	3.22749	3.00388	6.0377	8.6072	2.23948	2.0075	2.07175	0.839635	1.1588	0.212703
TSS1_2219465	AT1G07220.1	mRNA	AT1G07220	protein_coding	74	0.027156	2725	known_tss	1	2219377	2219574	-	2219465	5.28467	0.595772	4.71198	7.84471	7.07744	10.4372	15.1692	8.01035	15.9176	13.1094	1.49298	4.23806	2.54985	0.503781	0.869098	0.850814
TSS1_2222960	AT1G07230.1	mRNA	AT1G07230	protein_coding	3	0.00105708	2838	known_tss	1	2222793	2223014	-	2222960	33.2179	44.0871	18.0626	19.6118	14.5712	10.4372	19.5263	16.5213	13.5848	11.1232	16.6717	27.2128	16.0959	14.2738	14.3401	20.4195
TSS1_2223855	AT1G07240.1	mRNA	AT1G07240	protein_coding	182	0.0957895	1900	known_tss	1	2223808	2223935	+	2223855	4.52972	7.74504	22.3819	20.3963	24.9792	26.4658	10.8121	9.51229	6.86103	5.56158	9.45557	6.24556	15.6178	14.4417	16.0783	12.3368
TSS1_2224501	HOMER_RNA_00023654	putative_rna	HOMER_RNA_00023654	putative_rna	0	0	1070	known_tss	1	2224430	2224553	-	2224501	36.9927	21.4478	61.6484	61.9732	59.1174	48.4585	6.77773	8.76132	3.29329	2.91321	5.22545	7.13778	11.3149	21.3267	20.7135	13.1876
TSS1_2224725								unknown_genic	1	2224654	2224776	+	2224725	0	1.19154	0	0	0.41632	0	0.322749	0.250323	1.50943	1.98628	1.99065	1.33833	1.43429	2.01512	2.0279	2.55244
TSS1_2225202	HOMER_RNA_00040257	putative_rna	HOMER_RNA_00040257	putative_rna	0	0	205	known_tss	1	2225169	2225271	-	2225202	0	0	0	0	0	0	0	0	0.548882	0.132418	2.23948	2.67667	4.30286	4.19817	4.05579	4.89218
TSS1_2225863	AT1G07250.1	mRNA	AT1G07250	protein_coding	38	0.0205405	1850	known_tss	1	2225798	2225937	+	2225863	0	0	0	0	0.41632	0	2.09787	1.25162	6.0377	3.84014	37.8223	41.7114	58.9652	60.4537	64.4581	71.4684
TSS1_2226916								unknown_antisense	1	2226850	2226939	-	2226916	255.174	241.288	75.7843	90.2142	50.3747	55.1681	32.9204	34.2943	21.2692	18.0089	6.71843	4.90722	6.37461	7.55671	7.53218	5.31759
TSS1_2227767	STRINGTIE_RNA_00029966	putative_rna	STRINGTIE_RNA_00029966	putative_rna	0	0	1589	known_tss	1	2227698	2227793	+	2227767	0	0.595772	3.53398	8.23695	1.24896	0	0	0.500647	0.960544	0.397255	1.99065	0.669167	1.75302	2.01512	2.17275	1.91433
TSS1_2229217	AT1G07260.1	mRNA	AT1G07260	protein_coding	106	0.0600907	1764	known_tss	1	2229144	2229250	-	2229217	0	0.595772	2.74865	1.96118	2.49792	5.59136	0.968247	2.75356	3.70495	3.44288	1.24415	1.33833	2.07175	2.5189	2.75214	0.850814
TSS1_2229902								unknown_antisense	1	2229867	2229972	+	2229902	0	0	0	0	0	1.11827	0.968247	1.00129	1.64665	1.19177	1.24415	0.892222	1.91238	1.51134	2.46244	4.04137
TSS1_2232954	AT1G07270.2	mRNA	AT1G07270	protein_coding	-15	-0.0044405	3378	known_tss	1	2232913	2232983	-	2232954	0	0	0	0	0	0	0.161374	0.250323	0.411662	0.264837	0.497662	0.446111	0.956192	1.17549	0	0.212703
TSS1_2238087	AT1G07280.3	mRNA	AT1G07280	protein_coding	0	0	3064	known_tss	1	2238029	2238209	+	2238087	0	0	0.392665	0.784471	2.0816	1.11827	3.71161	2.00259	2.88163	5.0319	4.47895	4.23806	4.94032	5.87744	4.63519	4.67948
TSS1_2239837	HOMER_RNA_00030381	putative_rna	HOMER_RNA_00030381	putative_rna	0	0	1039	known_tss	1	2239763	2239905	-	2239837	0	0	1.17799	1.17671	2.0816	6.70963	5.16398	7.00906	2.46997	3.31046	5.22545	3.12278	5.25906	4.03025	2.60729	4.67948
TSS1_2240737								unknown_genic	1	2240724	2240833	+	2240737	0.754953	3.57463	0.78533	0.392236	1.24896	0.745515	0.806872	1.75226	1.64665	0.926929	2.48831	1.78444	2.39048	1.17549	1.7382	1.27622
TSS1_2248933	AT1G07310.1	mRNA	AT1G07310	protein_coding	0	0	1850	known_tss	1	2248867	2248968	-	2248933	1062.22	932.979	577.61	240.833	342.215	425.316	182.999	169.219	118.284	139.569	216.234	223.948	171.158	124.938	143.401	91.4625
TSS1_2249141	AT1G07320.4	mRNA	AT1G07320	protein_coding	0	0	1358	known_tss	1	2249097	2249222	+	2249141	33.9729	32.7675	10.6019	15.6894	29.975	38.394	107.153	109.642	210.633	242.988	512.84	478.9	281.599	230.06	240.74	190.157
TSS1_2260089	AT1G07350.6	mRNA	AT1G07350	protein_coding	0	0	2681	known_tss	1	2260043	2260139	-	2260089	213.652	197.796	235.599	164.739	358.868	380.958	169.443	167.967	153.824	165.788	121.429	106.398	212.115	211.252	220.461	207.386
TSS1_2262824	AT1G07360.1	mRNA	AT1G07360	protein_coding	31	0.0118911	2607	known_tss	1	2262770	2262891	-	2262824	303.491	344.952	320.807	233.772	279.351	317.589	213.498	226.042	135.162	135.729	97.5417	78.0694	102.791	93.7032	92.5589	90.6117
TSS1_2263137	AT1G07370.1	mRNA	AT1G07370	protein_coding	52	0.0342782	1517	known_tss	1	2263090	2263193	+	2263137	0	0	0	0	0	0.372757	24.0448	24.782	66.2775	69.6521	43.2966	21.4133	25.3391	18.472	24.1899	12.1241
TSS1_2266406								unknown_genic	1	2266353	2266456	-	2266406	0	0	0	0	0	0	0	0	2.33275	2.78079	8.21142	7.58389	5.41842	5.20573	4.05579	3.61596
TSS1_2266947	HOMER_RNA_00027676	putative_rna	HOMER_RNA_00027676	putative_rna	0	0	650	known_tss	1	2266899	2266971	+	2266947	0	0	0	0	0	0	0	0	0	0	0.746492	1.56139	0.956192	2.35098	2.31759	1.91433
TSS1_2269051	AT1G07380.2	mRNA	AT1G07380	protein_coding	20	0.00445633	4488	known_tss	1	2268987	2269100	-	2269051	12.0792	13.7028	27.0939	25.1031	24.9792	29.4478	51.3171	58.5757	31.8352	28.9996	22.3948	33.4583	41.9131	69.8576	58.9538	111.669
TSS1_2269680	AT1G07390.4	mRNA	AT1G07390	protein_coding	4	0.000758725	5272	known_tss	1	2269627	2269751	+	2269680	0	0.595772	0.78533	1.17671	0.83264	0	5.80948	4.50582	3.01885	2.64837	5.72311	6.24556	11.793	6.54915	8.83583	6.3811
TSS1_2274749								unknown_antisense	1	2274700	2274751	-	2274749	0	0	1.17799	0	0	0	4.67986	3.75485	6.17492	3.5753	1.49298	1.33833	3.50604	1.34342	2.0279	0.850814
TSS1_2275061	AT1G07400.1	mRNA	AT1G07400	protein_coding	62	0.0722611	858	known_tss	1	2274989	2275134	+	2275061	367.662	408.104	142.537	74.917	216.07	176.687	47.9282	50.8157	28.4046	40.2552	6.4696	6.24556	20.2394	12.9304	12.7468	7.87003
TSS1_2276083	AT1G07410.1	mRNA	AT1G07410	protein_coding	0	0	1495	known_tss	1	2276029	2276159	+	2276083	0	0.595772	0.392665	0	2.49792	0	1.77512	1.75226	4.39106	4.23739	5.22545	6.24556	2.70921	3.35854	3.47639	4.04137
TSS1_2277830	AT1G07420.2	mRNA	AT1G07420	protein_coding	0	0	2468	known_tss	1	2277781	2277979	+	2277830	28.6882	49.4491	23.9526	38.0469	28.3098	24.9748	22.2697	22.7794	13.0359	11.9177	31.3527	35.2428	61.6744	61.6292	76.1909	106.352
TSS1_2282821	AT1G07430.1	mRNA	AT1G07430	protein_coding	0	0	2083	known_tss	1	2282749	2282834	-	2282821	64.171	71.4926	82.0669	64.3267	52.04	58.8957	16.7829	17.2723	10.1543	7.94511	0.497662	0.446111	1.75302	0.503781	1.88305	0.63811
TSS1_2287701	AT1G07440.2	mRNA	AT1G07440	protein_coding	7	0.00776053	902	known_tss	1	2287600	2287722	-	2287701	3.01981	0.595772	0.78533	0.784471	1.24896	0	2.74337	4.75615	9.33099	10.0638	13.4369	12.4911	13.8648	5.70952	9.27038	5.74299
TSS1_2289220	AT1G07450.1	mRNA	AT1G07450	protein_coding	43	0.0304748	1411	known_tss	1	2289212	2289292	-	2289220	0	0	0	0	0	0	0	0	0	0.264837	2.98597	6.24556	3.98413	2.68683	2.89699	3.40326
TSS1_2291461	AT1G07470.1	mRNA	AT1G07470	protein_coding	0	0	3102	known_tss	1	2291395	2291541	+	2291461	425.793	524.875	343.974	319.28	460.45	536.771	142.494	135.926	107.444	167.509	208.52	194.728	251.478	304.116	290.713	358.193
TSS1_2295173	AT1G07473.1	mRNA	AT1G07473	protein_coding	243	0.262987	924	known_tss	1	2295099	2295245	-	2295173	85.3096	65.5349	17.2773	9.41366	9.57536	10.4372	4.51848	5.00647	0.274441	0.132418	0	0	0.159365	0.335854	0	0
TSS1_2299466	AT1G07480.3	mRNA	AT1G07480	protein_coding	0	0	2703	known_tss	1	2299402	2299533	-	2299466	527.712	546.919	436.251	415.77	718.568	722.404	120.547	111.644	80.6857	107.656	150.045	217.925	293.551	431.404	361.69	452.633
TSS1_2300494								unknown_intergenic	1	2300441	2300500	+	2300494	0	0	0	0	0	0	0	0	0.137221	0.132418	13.188	5.57639	7.8089	7.22086	8.54613	4.89218
TSS1_2305057	AT1G07500.1	mRNA	AT1G07500	protein_coding	0	0	266	known_tss	1	2304983	2305117	-	2305057	5123.86	3986.31	1247.1	689.943	1071.61	1139.89	91.6607	68.8389	19.0737	25.954	3.73246	6.69167	6.53398	4.70195	5.93884	5.10488
TSS1_2305504	AT1G07510.1	mRNA	AT1G07510	protein_coding	1004	0.126051	7965	known_tss	1	2305440	2305579	+	2305504	132.117	128.091	66.3604	58.8354	44.1299	58.1502	37.923	47.8118	18.662	14.566	14.9298	14.2756	10.1994	5.20573	9.27038	9.57166
TSS1_2312212	AT1G07520.4	mRNA	AT1G07520	protein_coding	0	0	2662	known_tss	1	2312140	2312247	-	2312212	0.754953	0.595772	3.14132	5.09906	5.41216	8.94618	4.84123	3.75485	4.52828	6.35609	4.47895	6.69167	9.40255	9.40391	10.4292	15.3146
TSS1_2316420	AT1G07530.1	mRNA	AT1G07530	protein_coding	0	0	2927	known_tss	1	2316320	2316517	-	2316420	194.778	274.651	107.983	83.9384	155.704	185.26	29.0474	28.0362	14.5454	11.7852	19.6576	20.5211	25.3391	24.8532	26.3626	37.8612
TSS1_2318224								unknown_antisense	1	2318161	2318250	+	2318224	0	0	0	0	0	0	0.484123	0.500647	1.09776	0.397255	0.746492	0.892222	0.478096	0.167927	0.869098	0.850814
TSS1_2321719	AT1G07540.1	mRNA	AT1G07540	protein_coding	-54	-0.0153322	3522	known_tss	1	2321719	2321785	-	2321719	3.77476	0.595772	0.392665	4.31459	4.99584	2.6093	0.645498	0	0.274441	0.397255	0	0	0.478096	0	0.289699	0
TSS1_2322113	STRINGTIE_RNA_00016163	putative_rna	STRINGTIE_RNA_00016163	putative_rna	0	0	248	known_tss	1	2322013	2322176	+	2322113	0	0	0	0	0	0	0	0.500647	0.137221	0.397255	0	0	0.478096	0	0.869098	0.63811
TSS1_2322260								unknown_antisense	1	2322203	2322323	-	2322260	0	0	1.57066	0.392236	0	0.745515	2.90474	1.75226	2.05831	2.1187	0.995323	1.56139	1.91238	1.17549	1.30365	2.33974
TSS1_2327367	AT1G07560.1	mRNA	AT1G07560	protein_coding	0	0	3834	known_tss	1	2327287	2327424	+	2327367	0	0	0.392665	0	0	0	0	0	0	0.132418	1.99065	2.0075	3.6654	4.19817	3.04184	6.80651
TSS1_2333245	AT1G07570.1	mRNA	AT1G07570	protein_coding	215	0.0903361	2380	known_tss	1	2333183	2333299	-	2333245	0	0	1.17799	0.392236	0.83264	0	0.645498	1.25162	0.686103	0.529674	23.6389	22.7517	8.44636	12.7624	9.27038	8.72084
TSS1_2333542	AT1G07570.5	mRNA	AT1G07570	protein_coding	0	0	2553	known_tss	1	2333470	2333737	-	2333542	10.5693	29.1928	16.8846	15.2972	17.4854	10.81	21.9469	19.7756	37.7356	32.1777	14.9298	20.5211	11.3149	13.9379	8.54613	5.10488
TSS1_2338431								unknown_genic	1	2338356	2338507	-	2338431	4.52972	5.95772	12.1726	18.8273	23.3139	11.1827	7.42322	6.25809	5.48882	5.16432	2.23948	2.23056	1.43429	2.18305	2.89699	1.70163
TSS1_2339385	AT1G07600.1	mRNA	AT1G07600	protein_coding	0	0	418	known_tss	1	2339310	2339458	-	2339385	63.416	93.5362	11.7799	14.5127	32.8893	25.7203	46.4758	47.5615	98.6615	68.3279	197.074	220.825	122.871	50.7139	70.6866	23.1847
TSS1_2340911								unknown_antisense	1	2340882	2340913	-	2340911	0	0	23.5599	15.2972	4.1632	6.33688	3.22749	3.00388	2.05831	2.51595	3.98129	1.11528	1.75302	1.17549	1.4485	1.27622
TSS1_2341544	AT1G07610.1	mRNA	AT1G07610	protein_coding	39	0.0555556	702	known_tss	1	2341487	2341619	+	2341544	8.30448	7.14926	23.1672	20.3963	32.0566	36.5302	54.3832	69.5899	116.775	81.7022	329.203	380.533	132.273	53.4008	80.8261	17.6544
TSS1_2344305	AT1G07615.1	mRNA	AT1G07615	protein_coding	0	0	2117	known_tss	1	2344201	2344337	-	2344305	34.7278	43.4914	14.1359	15.6894	15.8202	15.2831	6.2936	6.25809	3.43051	3.31046	1.74182	3.34583	0.956192	1.67927	1.4485	3.40326
TSS1_2346871	AT1G07620.1	mRNA	AT1G07620	protein_coding	0	0	2500	known_tss	1	2346733	2346919	-	2346871	2.26486	0	0.392665	1.17671	6.66112	6.70963	3.87299	4.75615	9.87988	11.388	5.22545	2.67667	1.59365	3.02268	0.869098	1.27622
TSS1_2349024	AT1G07630.1	mRNA	AT1G07630	protein_coding	0	0	2885	known_tss	1	2348851	2349133	+	2349024	5.28467	6.55349	29.8425	38.0469	22.8976	25.3475	7.42322	5.75744	8.23323	9.26929	13.188	17.6214	11.4743	11.587	11.7328	10.2098
TSS1_2350350								unknown_antisense	1	2350308	2350420	-	2350350	0	0	0.78533	0.784471	0.41632	0	0	1.50194	0.548882	0.264837	0.497662	0.669167	1.91238	3.69439	2.75214	4.89218
TSS1_2351506	HOMER_RNA_00030393	putative_rna	HOMER_RNA_00030393	putative_rna	0	0	389	known_tss	1	2351485	2351657	-	2351506	0	0	11.3873	13.336	0.41632	4.10033	9.84384	4.2555	30.1885	23.4381	6.4696	7.36083	11.9524	13.4342	12.1674	16.3782
TSS1_2352312								unknown_antisense	1	2352163	2352322	+	2352312	0	0	3.92665	5.4913	3.74688	1.49103	2.42062	1.25162	3.56773	5.56158	1.74182	2.89972	3.18731	3.69439	6.08369	3.19055
TSS1_2355965	AT1G07640.2	mRNA	AT1G07640	protein_coding	0	0	2936	known_tss	1	2355959	2356053	-	2355965	0	1.19154	0	0	0.41632	0	3.22749	2.50323	2.60719	1.85386	3.98129	2.23056	2.23111	1.17549	1.59335	2.33974
TSS1_2356203	AT1G07640.3	mRNA	AT1G07640	protein_coding	154	0.0455217	3383	known_tss	1	2356174	2356258	-	2356203	0	0	1.17799	2.74565	0.83264	4.84585	3.22749	1.75226	0.686103	1.32418	2.48831	4.46111	3.02794	4.70195	2.89699	2.55244
TSS1_2358951	HOMER_RNA_00000957	putative_rna	HOMER_RNA_00000957	putative_rna	0	0	209	known_tss	1	2358948	2359171	+	2358951	0	0	0	0	1.66528	0	0.484123	1.25162	1.64665	3.5753	0.746492	0.223056	2.39048	4.53403	5.93884	3.40326
TSS1_2364685								unknown_genic	1	2364642	2364723	-	2364685	0	0	0	0	0	0	0.645498	1.75226	2.46997	3.17804	4.97662	3.56889	4.46223	5.03781	5.93884	4.67948
TSS1_2366561	AT1G07650.2	mRNA	AT1G07650	protein_coding	0	0	7045	known_tss	1	2366488	2366635	-	2366561	0.754953	0	5.10464	3.13789	4.99584	5.59136	2.90474	3.50453	2.88163	4.23739	16.6717	11.8219	12.1118	15.4493	13.1813	12.1241
TSS1_2368385	AT1G07645.1	mRNA	AT1G07645	protein_coding	0	0	1000	known_tss	1	2368310	2368456	-	2368385	4354.57	3977.37	962.421	476.959	827.644	725.759	409.568	373.733	92.8983	75.3461	3.73246	0.669167	3.18731	1.34342	0.869098	0
TSS1_2368887	AT1G07660.2	mRNA	AT1G07660	protein_coding	0	0	898	known_tss	1	2368699	2368899	+	2368887	0	2.38309	7.8533	9.41366	3.33056	6.33688	1.291	1.75226	1.78387	1.85386	1.49298	1.11528	2.07175	3.02268	1.30365	0.212703
TSS1_2374540	AT1G07670.1	mRNA	AT1G07670	protein_coding	0	0	4588	known_tss	1	2374499	2374608	-	2374540	54.3566	46.4702	119.763	80.4083	145.712	134.193	59.2244	46.0595	57.9071	88.0583	68.4285	65.1322	117.612	117.885	108.637	126.771
TSS1_2376012	AT1G07680.1	mRNA	AT1G07680	protein_coding	0	0	1175	known_tss	1	2376008	2376080	+	2376012	0	0	0	0	0	0	0.806872	0.250323	1.09776	0.794511	3.98129	3.79194	1.27492	2.18305	2.17275	1.06352
TSS1_2379666	AT1G07700.3	mRNA	AT1G07700	protein_coding	0	0	1716	known_tss	1	2379616	2379727	+	2379666	21.1387	29.7886	45.1565	53.7363	9.99168	16.7741	14.201	16.5213	17.427	21.0545	39.8129	52.6411	35.6978	44.3327	35.633	27.226
TSS1_2381617	AT1G07705.1	mRNA	AT1G07705	protein_coding	0	0	4478	known_tss	1	2381578	2381694	+	2381617	16.609	13.107	32.9838	38.8313	47.8768	51.8133	55.0287	69.5899	65.5914	42.9036	22.3948	18.0675	25.3391	12.7624	22.0172	17.229
TSS1_2389215								unknown_intergenic	1	2389187	2389290	-	2389215	0	0	1.17799	0	0	0	1.291	0.500647	2.33275	0.529674	0.497662	0	0.478096	0.167927	0.14485	0.212703
TSS1_2392453	AT1G07720.1	mRNA	AT1G07720	protein_coding	0	0	1846	known_tss	1	2392380	2392528	-	2392453	0.754953	1.19154	0	0	0	0.372757	1.77512	0	3.15607	3.5753	21.8971	30.3356	11.4743	10.5794	10.8637	10.6352
TSS1_2395445	AT1G07728.2	antisense_lncRNA	AT1G07728	antisense_long_noncoding_rna	434	0.17971	2415	known_tss	1	2395420	2395520	+	2395445	105.693	107.239	212.824	383.606	253.539	251.239	28.2405	26.7846	14.4082	12.3149	12.6904	16.9522	11.4743	9.23598	9.84978	9.78436
TSS1_2398745	AT1G07730.2	mRNA	AT1G07730	protein_coding	-32	-0.0273504	1170	known_tss	1	2398729	2398775	-	2398745	0	0	0	0	0.41632	0	0	0	0	0	13.9345	6.24556	5.25906	4.86988	6.08369	7.23192
TSS1_2400508	AT1G07740.1	mRNA	AT1G07740	protein_coding	0	0	3067	known_tss	1	2400432	2400612	-	2400508	21.1387	14.2985	20.4186	20.3963	15.4038	10.4372	29.3702	28.7872	13.8593	18.9358	1.24415	2.45361	3.50604	3.35854	2.89699	1.91433
TSS1_2402866	AT1G07745.1	mRNA	AT1G07745	protein_coding	0	0	2334	known_tss	1	2402795	2402956	-	2402866	18.1189	12.5112	5.88997	5.09906	6.66112	4.47309	5.48673	7.76003	5.21438	4.36981	2.73714	3.34583	2.39048	2.35098	3.76609	3.61596
TSS1_2405942	AT1G07750.1	mRNA	AT1G07750	protein_coding	45	0.0218659	2058	known_tss	1	2405871	2406003	-	2405942	14.3441	8.93658	20.8112	28.241	20.3997	14.1648	15.9761	13.5175	7.68435	10.0638	19.16	26.0975	16.8927	20.655	18.8305	31.2674
TSS1_2411927	AT1G07780.4	mRNA	AT1G07780	protein_coding	719	0.281299	2556	known_tss	1	2411890	2411955	-	2411927	0.754953	2.38309	0.78533	0.392236	2.49792	0	0.484123	1.00129	0.274441	0	1.49298	0.669167	0.637461	0.335854	2.0279	2.97785
TSS1_2412708	AT1G07780.7	mRNA	AT1G07780	protein_coding	0	0	2821	known_tss	1	2412693	2412713	-	2412708	0	0	1.17799	1.56894	0	0	0	1.00129	3.01885	3.04562	1.24415	0.446111	1.59365	0.671708	0.434549	1.70163
TSS1_2412996	AT1G07790.1	mRNA	AT1G07790	protein_coding	33	0.038687	853	known_tss	1	2412972	2413046	+	2412996	0	0.595772	20.0259	8.62918	4.57952	7.45515	5.48673	5.75744	3.43051	5.29674	4.72779	3.12278	5.57779	3.35854	2.46244	2.76514
TSS1_2414292	AT1G07795.1	mRNA	AT1G07795	protein_coding	142	0.172121	825	known_tss	1	2414286	2414326	+	2414292	0	0	0	0	0	0	0	0	0.274441	0.132418	0.248831	0.892222	2.86858	2.01512	2.31759	1.27622
TSS1_2416258	AT1G07810.1	mRNA	AT1G07810	protein_coding	7	0.00150473	4652	known_tss	1	2416186	2416333	+	2416258	4.52972	10.7239	18.4552	11.7671	15.8202	12.301	35.1796	39.8014	27.4441	33.3695	29.8597	20.7442	7.96827	5.37366	8.98068	5.53029
TSS1_2421945	AT1G07820.2	mRNA	AT1G07820	protein_coding	60	0.0613497	978	known_tss	1	2421833	2422005	-	2421945	45.2972	46.4702	51.8318	40.4003	24.1466	19.3834	54.7059	61.8299	73.1385	52.1729	79.6259	78.9617	38.5664	44.8365	47.8004	38.712
TSS1_2422298	AT1G07830.1	mRNA	AT1G07830	protein_coding	102	0.0607867	1678	known_tss	1	2422229	2422374	+	2422298	33.2179	36.9379	55.3657	71.3869	46.6278	52.9316	54.2218	53.8195	28.4046	32.1777	8.95791	13.6064	8.44636	9.23598	7.24248	8.50814
TSS1_2424082	AT1G07840.2	mRNA	AT1G07840	protein_coding	0	0	2613	known_tss	1	2424031	2424172	+	2424082	53.6016	82.8123	58.1144	52.1673	61.6153	67.4691	68.7455	52.8182	34.3051	43.8305	14.4322	19.1828	32.6699	27.7079	32.736	41.9026
TSS1_2432020	AT1G07870.2	mRNA	AT1G07870	protein_coding	0	0	3285	known_tss	1	2431945	2432063	-	2432020	12.8342	19.6605	14.9213	37.2624	35.8035	26.8385	9.35972	10.7639	4.93994	8.6072	16.9205	18.9597	23.5861	25.0211	24.1899	41.6899
TSS1_2437478	AT1G07890.8	mRNA	AT1G07890	protein_coding	0	0	2134	known_tss	1	2437404	2437553	+	2437478	46.8071	37.5336	59.2924	43.9304	166.528	176.314	364.706	431.307	1169.94	1587.17	4351.8	4320.36	2710.17	2613.95	2691.89	2587.96
TSS1_2439192								unknown_antisense	1	2439184	2439253	-	2439192	0	0	0	0	0	0	0	0	0	0	0	0	0.956192	0.671708	0.724248	1.48892
TSS1_2442557	AT1G07900.1	mRNA	AT1G07900	protein_coding	0	0	1177	known_tss	1	2442542	2442609	+	2442557	0	0	0.392665	1.96118	0.41632	1.11827	0.806872	1.00129	1.09776	0.794511	4.23012	4.015	11.3149	20.1512	15.4989	22.7593
TSS1_2443859	AT1G07902.1	mRNA	AT1G07902	protein_coding	0	0	1223	known_tss	1	2443804	2443933	+	2443859	15.0991	18.4689	34.9472	29.8099	31.6403	23.4837	18.2353	15.2697	13.1732	13.5067	6.22077	7.13778	5.57779	4.53403	7.24248	6.59381
TSS1_2444764	HOMER_RNA_00036039	putative_rna	HOMER_RNA_00036039	putative_rna	0	0	515	known_tss	1	2444738	2444870	-	2444764	0	0	0	0	2.0816	0.372757	1.12962	0	0.823323	0.662092	0	1.33833	1.75302	1.8472	1.1588	1.91433
TSS1_2445068	HOMER_RNA_00036039	putative_rna	HOMER_RNA_00036039	putative_rna	-205	-0.398058	515	known_tss	1	2445004	2445137	-	2445068	0	0	4.31931	5.4913	2.91424	0	2.58199	1.25162	1.50943	0.926929	0.497662	3.12278	2.07175	2.35098	1.59335	0.63811
TSS1_2445244	HOMER_RNA_00036039	putative_rna	HOMER_RNA_00036039	putative_rna	-369	-0.716505	515	known_tss	1	2445168	2445308	-	2445244	0	0	3.92665	7.45248	0.83264	0.745515	4.35711	2.75356	2.88163	3.17804	0.746492	0.892222	3.34667	3.52647	3.33154	1.27622
TSS1_2446224	AT1G07910.2	mRNA	AT1G07910	protein_coding	0	0	8610	known_tss	1	2446006	2446295	+	2446224	36.2377	33.959	14.9213	18.8273	10.8243	13.792	14.201	11.5149	4.52828	7.28302	8.70908	5.79944	7.49017	5.87744	5.35944	7.87003
TSS1_2454887	AT1G07920.1	mRNA	AT1G07920	protein_coding	57	0.0223442	2551	known_tss	1	2454829	2454952	+	2454887	420.509	603.517	2173.01	1967.06	2056.2	2274.19	2136.92	2069.67	1350.66	1600.54	1305.86	1396.55	1148.39	1055.59	1085.79	735.954
TSS1_2458129								unknown_intergenic	1	2458090	2458129	-	2458129	0	0	0.392665	0	0	0	0.161374	1.50194	0.960544	1.19177	0.497662	0	0.159365	1.00756	0.14485	0
TSS1_2458277	AT1G07930.2	mRNA	AT1G07930	protein_coding	0	0	2547	known_tss	1	2458243	2458339	+	2458277	55.1115	84.5996	159.422	175.329	181.932	162.522	594.181	645.584	298.866	306.151	223.201	219.487	179.605	214.107	198.879	277.365
TSS1_2465460	AT1G07940.2	mRNA	AT1G07940	protein_coding	0	0	2551	known_tss	1	2465385	2465509	-	2465460	259.704	379.507	980.877	911.556	860.117	1146.23	1159.64	1120.7	577.836	444.926	467.553	589.09	373.871	314.527	322.725	348.834
TSS1_2466992	AT1G07950.1	mRNA	AT1G07950	protein_coding	19	0.0142857	1330	known_tss	1	2466976	2467038	-	2466992	17.3639	32.1717	99.3442	83.154	62.8643	66.7236	28.7247	27.2853	36.5007	27.1458	19.6576	26.3206	14.3429	10.7473	10.574	7.23192
TSS1_2467161	AT1G07960.4	mRNA	AT1G07960	protein_coding	0	0	2008	known_tss	1	2467120	2467215	+	2467161	61.9061	60.7687	236.384	299.276	169.859	281.432	127.486	132.922	115.814	131.624	173.684	157.923	83.1887	128.464	113.707	146.553
TSS1_2472610	AT1G07970.1	mRNA	AT1G07970	protein_coding	145	0.0404012	3589	known_tss	1	2472518	2472660	-	2472610	52.0917	39.9167	15.3139	11.7671	19.1507	20.8744	38.2457	35.2956	14.2709	19.5979	9.95323	9.14528	3.82477	5.03781	6.22854	3.61596
TSS1_2474911	AT1G07980.2	mRNA	AT1G07980	protein_coding	16	0.00865333	1849	known_tss	1	2474839	2474996	-	2474911	43.0323	42.8956	28.6645	18.8273	31.6403	31.3116	21.6242	23.0298	15.3687	15.3605	7.71376	5.57639	14.0241	14.7776	17.8165	10.4225
TSS1_2475405	AT1G07985.1	mRNA	AT1G07985	protein_coding	96	0.101911	942	known_tss	1	2475323	2475519	+	2475405	4053.34	4602.93	409.157	324.771	400.083	381.704	361.156	366.974	192.109	177.176	35.5828	17.6214	16.2553	13.4342	10.7189	17.8671
TSS1_2476636								unknown_intergenic	1	2476633	2476648	-	2476636	0	0	4.31931	1.96118	6.66112	5.2186	0	0	0.411662	0.132418	0	0	0.159365	0	0	0
TSS1_2477184	AT1G07990.2	mRNA	AT1G07990	protein_coding	188	0.0301089	6244	known_tss	1	2477142	2477252	+	2477184	98.1438	115.58	77.7476	110.218	139.051	196.443	29.8543	27.7859	17.9759	17.6117	28.3667	28.9972	31.7137	31.7382	27.0869	46.7948
TSS1_2485052	AT1G08000.2	mRNA	AT1G08000	protein_coding	-21	-0.0125673	1671	known_tss	1	2484932	2485127	-	2485052	3.77476	6.55349	2.35599	3.13789	3.74688	9.31894	10.0052	10.0129	13.7221	10.1962	8.21142	12.4911	16.7334	17.6323	17.0923	19.356
TSS1_2488027	AT1G08010.1	mRNA	AT1G08010	protein_coding	4	0.00178731	2238	known_tss	1	2487958	2488080	-	2488027	25.6684	25.0224	14.9213	12.9438	16.6528	12.301	22.2697	16.5213	26.758	34.0315	26.8737	26.9897	25.1797	30.5627	24.1899	31.4801
TSS1_2489648	HOMER_RNA_00027702	putative_rna	HOMER_RNA_00027702	putative_rna	0	0	590	known_tss	1	2489611	2489675	+	2489648	0	0	0	0	0	0	0	0	0	0	1.24415	0.669167	7.64954	4.53403	5.06974	7.01921
TSS1_2493206	AT1G08030.1	mRNA	AT1G08030	protein_coding	5	0.00127584	3919	known_tss	1	2493195	2493321	-	2493206	35.4828	26.214	10.2093	11.3748	8.3264	6.33688	9.52109	5.00647	7.27269	7.01818	7.21609	4.46111	6.21525	7.72464	6.80793	7.01921
TSS1_2494714	AT1G08035.3	mRNA	AT1G08035	protein_coding	0	0	811	known_tss	1	2494474	2494793	+	2494714	0	0	0	0.392236	0	0	0.484123	1.00129	1.50943	0.662092	1.24415	1.11528	0.796827	1.34342	1.88305	1.27622
TSS1_2498612	AT1G08040.2	mRNA	AT1G08040	protein_coding	0	0	3300	known_tss	1	2498544	2498699	-	2498612	42.2773	53.6195	19.2406	14.5127	7.49376	7.45515	22.431	24.2814	15.3687	14.1688	9.45557	10.0375	8.76509	7.38878	5.93884	9.35895
TSS1_2501406	AT1G08050.1	mRNA	AT1G08050	protein_coding	78	0.027977	2788	known_tss	1	2501333	2501502	-	2501406	56.6214	72.0884	46.3344	32.5556	22.4813	23.111	3.87299	6.00776	1.64665	0.926929	10.2021	6.0225	5.25906	5.87744	4.92489	8.29543
TSS1_2501978								unknown_antisense	1	2501947	2502006	+	2501978	0	0	0.392665	0	0	0	0	0	0	0	0.746492	0	0.637461	0.335854	0.724248	1.70163
TSS1_2510979	AT1G08060.3	mRNA	AT1G08060	protein_coding	0	0	9343	known_tss	1	2510937	2511105	-	2510979	10.5693	23.8309	12.5653	13.336	13.7386	14.1648	8.2301	5.75744	4.11662	6.75334	5.22545	3.12278	4.94032	4.70195	5.06974	4.67948
TSS1_2516621	AT1G08070.2	mRNA	AT1G08070	protein_coding	0	0	2471	known_tss	1	2516531	2516637	-	2516621	0	0.595772	6.28264	8.23695	6.66112	9.31894	8.87559	9.01164	13.1732	18.8034	1.49298	2.67667	3.98413	7.55671	5.64914	4.67948
TSS1_2518627	AT1G08080.1	mRNA	AT1G08080	protein_coding	-2	-0.00123381	1621	known_tss	1	2518614	2518637	-	2518627	0	0.595772	9.81662	5.09906	7.07744	8.20066	3.06611	2.50323	2.19553	0.529674	0.248831	0	1.27492	1.8472	1.59335	1.27622
TSS1_2524076	AT1G08090.1	mRNA	AT1G08090	protein_coding	0	0	2300	known_tss	1	2524004	2524076	+	2524076	0	0	3.14132	1.17671	0	0.745515	0.484123	0.75097	0.274441	0.397255	5.47428	4.90722	2.39048	1.00756	0.869098	0
TSS1_2535350	AT1G08110.4	mRNA	AT1G08110	protein_coding	0	0	2570	known_tss	1	2535274	2535422	+	2535350	111.733	110.814	43.1931	50.5984	121.149	91.3256	110.057	114.898	72.0408	58.1317	94.058	136.287	100.719	162.721	148.036	205.259
TSS1_2538238	AT1G08115.1	snRNA	AT1G08115	small_nuclear_rna	0	0	165	known_tss	1	2538164	2538311	-	2538238	958.79	905.573	578.395	502.454	621.566	769.371	1255.98	1587.3	307.511	425.196	540.958	263.652	112.353	97.0618	131.668	136.13
TSS1_2538609	AT1G08120.1	mRNA	AT1G08120	protein_coding	0	0	1047	known_tss	1	2538570	2538680	+	2538609	0	0	0	0	0	0	0.161374	0.500647	3.56773	3.97255	0	0	1.43429	0.839635	0.434549	2.55244
TSS1_2542269	AT1G08125.4	mRNA	AT1G08125	protein_coding	0	0	2587	known_tss	1	2542200	2542368	-	2542269	112.488	82.8123	61.2557	78.4471	37.0525	52.5588	105.7	113.897	77.5296	68.8576	40.8083	36.135	15.7772	13.2662	21.1481	18.9306
TSS1_2542575								unknown_intergenic	1	2542562	2542643	+	2542575	0	0	0	0	0.83264	0.372757	1.291	2.75356	1.92109	2.51595	1.74182	0.892222	3.18731	3.19061	3.33154	1.48892
TSS1_2547858	AT1G08130.1	mRNA	AT1G08130	protein_coding	15	0.00283876	5284	known_tss	1	2547729	2547930	-	2547858	16.609	28.0013	9.81662	10.1981	4.57952	6.33688	22.431	23.2801	11.6637	11.2556	6.4696	5.13028	3.50604	2.01512	3.76609	4.67948
TSS1_2560398	AT1G08160.1	mRNA	AT1G08160	protein_coding	0	0	1020	known_tss	1	2560353	2560461	-	2560398	0	0	0	0	0	0	0	0.250323	1.78387	1.58902	1.49298	2.23056	0.478096	0.167927	0.289699	0.850814
TSS1_2562149	AT1G08165.1	mRNA	AT1G08165	protein_coding	135	0.15553	868	known_tss	1	2562088	2562180	-	2562149	4.52972	3.57463	3.92665	2.35341	1.24896	1.11827	0	0	0	0.264837	1.24415	1.56139	1.91238	1.51134	1.1588	0.425407
TSS1_2563682	AT1G08170.1	mRNA	AT1G08170	protein_coding	0	0	938	known_tss	1	2563619	2563716	-	2563682	1053.16	885.913	255.625	230.242	244.796	181.533	25.8199	17.2723	4.80272	4.89948	0	0	0.478096	1.00756	0.579399	0
TSS1_2564127								unknown_intergenic	1	2564062	2564165	+	2564127	0	0	1.17799	0	0.41632	2.23654	0.645498	0.250323	1.78387	0.926929	1.99065	1.56139	3.6654	2.01512	3.91094	2.76514
TSS1_2565244	AT1G08180.1	mRNA	AT1G08180	protein_coding	0	0	958	known_tss	1	2564969	2565322	-	2565244	4.52972	10.1281	23.1672	31.7711	27.0608	32.0571	10.1666	11.2646	7.54713	6.88576	4.23012	4.68417	5.57779	2.68683	4.63519	3.61596
TSS1_2567532	AT1G08190.1	mRNA	AT1G08190	protein_coding	42	0.00696633	6029	known_tss	1	2567463	2567599	+	2567532	89.8394	55.4068	43.9785	23.5341	27.4771	29.8206	124.42	120.155	82.3323	102.492	87.0908	79.6308	55.9372	50.7139	56.4914	37.8612
TSS1_2573167	HOMER_RNA_00036057	putative_rna	HOMER_RNA_00036057	putative_rna	39	0.0417559	934	known_tss	1	2573159	2573172	-	2573167	0	0	16.8846	27.4565	4.57952	1.86379	2.42062	2.75356	1.50943	0.794511	0.248831	0	1.59365	1.00756	0.724248	1.06352
TSS1_2573581								unknown_intergenic	1	2573546	2573589	+	2573581	0	0	0.78533	0.784471	0.41632	0	0.484123	0.250323	1.09776	2.78079	0.746492	0	2.54985	2.18305	2.89699	5.9557
TSS1_2576693	AT1G08200.1	mRNA	AT1G08200	protein_coding	79	0.0260984	3027	known_tss	1	2576619	2576764	-	2576693	71.7205	88.1743	165.705	195.726	89.9251	83.4977	104.087	97.8765	219.278	207.102	419.529	390.347	314.268	319.061	323.449	296.721
TSS1_2577151								unknown_antisense	1	2577144	2577217	+	2577151	0	0	0	0	0	0	0	0	0.137221	0.397255	0.995323	0.669167	0.159365	1.17549	0.434549	0.425407
TSS1_2580607	AT1G08210.2	mRNA	AT1G08210	protein_coding	1	0.000273299	3659	known_tss	1	2580554	2580676	-	2580607	163.07	156.688	93.0616	116.886	100.749	82.0066	33.5659	41.3034	33.8935	33.8991	18.9111	16.2831	8.76509	11.419	9.56008	14.0384
TSS1_2583322	AT1G08220.2	mRNA	AT1G08220	protein_coding	0	0	2019	known_tss	1	2583224	2583395	-	2583322	20.3837	14.8943	36.1252	29.0254	32.8893	49.5767	36.7934	35.0453	26.0719	27.4106	8.46025	6.24556	6.21525	8.39635	9.56008	7.65732
TSS1_2586227	HOMER_RNA_00027709	putative_rna	HOMER_RNA_00027709	putative_rna	0	0	266	known_tss	1	2586106	2586290	+	2586227	9.81438	7.14926	2.35599	2.35341	0	0.745515	1.61374	3.2542	0.686103	0.794511	0.746492	0.669167	1.75302	0.335854	1.1588	0.63811
TSS1_2586680	AT1G08230.3	mRNA	AT1G08230	protein_coding	0	0	3211	known_tss	1	2586646	2586807	-	2586680	43.0323	30.3844	13.7433	9.41366	21.6486	41.3761	8.71422	11.0142	6.44936	9.26929	13.188	10.7067	16.0959	16.121	16.2232	19.5687
TSS1_2590246	AT1G08250.1	mRNA	AT1G08250	protein_coding	228	0.124318	1834	known_tss	1	2590175	2590380	-	2590246	5.28467	3.57463	1.57066	5.4913	3.33056	1.49103	2.09787	2.00259	3.01885	2.51595	5.97194	4.46111	6.21525	3.86232	2.89699	1.70163
TSS1_2590546	AT1G08250.1	mRNA	AT1G08250	protein_coding	0	0	1834	known_tss	1	2590507	2590637	-	2590546	2.26486	0.595772	10.2093	14.905	16.6528	16.0286	7.42322	6.00776	7.82157	6.35609	3.73246	2.89972	10.5181	7.89256	13.6159	7.23192
TSS1_2590930	AT1G08260.1	mRNA	AT1G08260	protein_coding	1898	0.105216	18039	known_tss	1	2590753	2590963	+	2590930	0	0	0.392665	0	0	0	4.03436	6.75873	2.33275	5.95883	6.22077	6.69167	3.6654	3.35854	5.50429	3.19055
TSS1_2607703	AT1G08270.2	mRNA	AT1G08270	protein_coding	0	0	1239	known_tss	1	2607456	2607726	-	2607703	3.77476	4.1704	13.7433	20.3963	7.49376	3.35482	5.00261	15.7704	5.48882	6.09125	5.97194	5.13028	10.1994	9.73976	6.95278	8.72084
TSS1_2607960	AT1G08280.1	mRNA	AT1G08280	protein_coding	7	0.00334129	2095	known_tss	1	2607885	2608147	+	2607960	0	0.595772	1.17799	1.17671	0.41632	1.11827	11.9417	14.7691	9.74266	8.47478	6.96726	7.36083	12.4305	11.0832	11.4431	6.80651
TSS1_2613237	AT1G08290.1	mRNA	AT1G08290	protein_coding	121	0.0357776	3382	known_tss	1	2613206	2613255	-	2613237	0	0.595772	0	0	0	0.745515	0	0	0	0	1.24415	0.446111	3.02794	2.68683	3.62124	2.12703
TSS1_2615009	AT1G08300.3	mRNA	AT1G08300	protein_coding	35	0.00980667	3569	known_tss	1	2614994	2615038	+	2615009	0	2.38309	3.14132	1.96118	2.49792	1.49103	5.32536	4.2555	0.960544	1.32418	0.995323	0.446111	0.796827	0.839635	0.724248	0.850814
TSS1_2618749	AT1G08310.2	mRNA	AT1G08310	protein_coding	0	0	1806	known_tss	1	2618583	2618816	+	2618749	0	0	0	0	0	0	0.161374	0.500647	0.686103	0.794511	0.995323	1.11528	1.75302	1.67927	2.17275	1.27622
TSS1_2620494	AT1G04647.1	antisense_lncRNA	AT1G04647	antisense_long_noncoding_rna	25	0.0225632	1108	known_tss	1	2620465	2620615	+	2620494	0	0	1.57066	0	0.83264	0	0.322749	0	0.548882	0.264837	0.497662	0.446111	1.59365	1.51134	1.88305	1.27622
TSS1_2621466	AT1G08315.1	mRNA	AT1G08315	protein_coding	0	0	1211	known_tss	1	2621391	2621556	-	2621466	68.7007	87.5785	214.002	216.906	155.704	146.866	39.6981	48.5627	60.9259	44.3602	56.7334	39.9269	87.9697	97.0618	99.8014	74.6589
TSS1_2626828								unknown_antisense	1	2626812	2626855	+	2626828	0	0	0	1.56894	0	0	0.968247	0.250323	0	0.926929	0.248831	0.223056	1.43429	2.18305	1.4485	1.48892
TSS1_2627873	AT1G08320.2	mRNA	AT1G08320	protein_coding	0	0	6021	known_tss	1	2627777	2627919	-	2627873	12.0792	15.4901	44.3711	26.672	29.975	27.5841	31.3066	32.542	10.1543	11.9177	12.4415	11.8219	11.6337	15.1134	8.54613	9.14625
TSS1_2628669								unknown_intergenic	1	2628669	2628723	+	2628669	0	0	0	0	0	0	0.806872	0	0.137221	0	0	0	1.11556	0.671708	0.869098	2.76514
TSS1_2631068	AT1G08340.1	mRNA	AT1G08340	protein_coding	0	0	1981	known_tss	1	2630869	2631141	+	2631068	6.03962	4.76618	18.0626	23.9264	11.2406	12.301	2.42062	0	0.960544	1.4566	12.9392	15.8369	3.34667	1.8472	3.76609	1.70163
TSS1_2635788	AT1G08350.3	mRNA	AT1G08350	protein_coding	0	0	2873	known_tss	1	2635653	2635860	-	2635788	0	0.595772	0.78533	0.392236	0	0.745515	9.84384	7.00906	18.662	16.1551	14.9298	16.7292	8.287	9.40391	10.1395	11.6987
TSS1_2636036	AT1G08360.1	mRNA	AT1G08360	protein_coding	63	0.0304937	2066	known_tss	1	2636003	2636112	+	2636036	22.6486	19.6605	128.401	121.985	129.059	169.232	401.5	377.488	317.528	370.639	191.6	154.801	185.023	176.995	209.453	218.234
TSS1_2638235	AT1G08370.1	mRNA	AT1G08370	protein_coding	137	0.0521507	2627	known_tss	1	2638175	2638302	+	2638235	62.6611	76.2588	23.5599	25.1031	28.7261	26.4658	25.3358	24.031	9.05655	10.1962	22.1459	27.6589	14.6616	13.6021	13.471	10.8479
TSS1_2641778	AT1G08380.1	mRNA	AT1G08380	protein_coding	71	0.0627208	1132	known_tss	1	2641704	2641862	-	2641778	1.50991	0	1.17799	1.17671	3.33056	5.2186	2.09787	3.2542	33.0701	39.9904	929.134	816.606	404.31	268.347	313.165	172.077
TSS1_2642217	AT1G08390.2	mRNA	AT1G08390	protein_coding	0	0	1074	known_tss	1	2642147	2642289	+	2642217	36.9927	32.7675	22.3819	16.4739	11.657	11.1827	10.9735	12.5162	13.1732	12.1825	13.188	10.0375	7.49017	7.05293	5.64914	4.67948
TSS1_2646056	AT1G08400.1	mRNA	AT1G08400	protein_coding	0	0	3030	known_tss	1	2645979	2646097	-	2646056	7.54953	16.0858	29.8425	40.008	39.5504	48.0857	9.03697	13.7678	11.2521	11.6528	12.1927	10.2606	9.88065	8.56427	9.70493	11.0606
TSS1_2646274	AT1G08410.1	mRNA	AT1G08410	protein_coding	46	0.0139521	3297	known_tss	1	2646191	2646324	+	2646274	63.416	61.3645	113.48	61.1888	84.9293	89.8346	121.676	121.157	30.463	36.4151	16.9205	11.1528	11.1556	8.56427	10.574	10.8479
TSS1_2649123								unknown_antisense	1	2649104	2649309	-	2649123	0	0	0	0	0	0	0.161374	0.250323	0.686103	0.662092	2.48831	4.015	12.7492	12.9304	13.3262	15.1019
TSS1_2649598								unknown_antisense	1	2649574	2649605	-	2649598	0	0	1.17799	0.392236	0	1.49103	0.322749	1.50194	1.09776	1.98628	0.746492	2.0075	9.88065	13.77	11.7328	14.4638
TSS1_2649754	AT1G08420.2	mRNA	AT1G08420	protein_coding	149	0.0196466	7584	known_tss	1	2649687	2649829	+	2649754	136.646	112.005	187.301	95.7055	180.683	181.906	105.539	89.8661	56.1232	53.8943	64.9448	70.4856	36.9728	30.8986	35.4882	17.8671
TSS1_2658583	AT1G08430.1	mRNA	AT1G08430	protein_coding	0	0	2709	known_tss	1	2658557	2658719	+	2658583	0	0	0.78533	0	0	0.745515	0.806872	2.00259	0.137221	0	0	0	0.478096	0.839635	0.869098	1.06352
TSS1_2671825	AT1G08450.2	mRNA	AT1G08450	protein_coding	0	0	3987	known_tss	1	2671754	2671846	-	2671825	47.562	33.3632	17.2773	23.1419	10.408	14.1648	132.811	138.179	120.891	151.354	73.6539	54.4256	52.4312	42.4855	36.5021	25.7371
TSS1_2672499	AT1G08460.2	mRNA	AT1G08460	protein_coding	225	0.0891442	2524	known_tss	1	2672424	2672569	+	2672499	94.3691	109.026	49.8684	52.1673	72.0233	81.2611	24.8517	26.5343	12.3498	12.7122	17.667	16.7292	16.0959	20.655	20.4238	21.2703
TSS1_2673832	HOMER_RNA_00042869	putative_rna	HOMER_RNA_00042869	putative_rna	0	0	1652	known_tss	1	2673792	2673879	-	2673832	0	0	0	0.392236	0	0	0	0	2.19553	2.25111	17.9158	24.7592	55.7779	57.9348	48.8143	34.8834
TSS1_2673980								unknown_genic	1	2673974	2674054	+	2673980	0	0	0	0	0	0	0	0	0.137221	0.662092	2.98597	5.57639	2.23111	1.00756	1.88305	1.91433
TSS1_2675845	AT1G08465.1	mRNA	AT1G08465	protein_coding	0	0	4012	known_tss	1	2675779	2675920	+	2675845	2.26486	2.38309	3.53398	8.23695	14.5712	13.0465	0.484123	1.50194	1.50943	1.05935	1.99065	4.23806	4.62159	2.5189	4.63519	3.61596
TSS1_2677755								unknown_genic	1	2677653	2677759	+	2677755	0	0	0	0	0	0	0	0	0	0	1.24415	0.223056	2.23111	2.18305	3.76609	3.82866
TSS1_2684004	AT1G08470.1	mRNA	AT1G08470	protein_coding	68	0.0321665	2114	known_tss	1	2683977	2684102	-	2684004	1.50991	0	1.17799	0.784471	0.83264	1.11827	3.06611	2.50323	4.39106	3.31046	7.46492	5.79944	9.72128	7.38878	6.08369	7.23192
TSS1_2684290	AT1G08480.1	mRNA	AT1G08480	protein_coding	39	0.0255403	1527	known_tss	1	2684216	2684361	+	2684290	41.5224	54.811	36.5178	16.0817	25.3955	11.9282	73.1026	63.8325	101.132	87.9259	27.6202	33.4583	22.1518	12.5945	13.0365	7.23192
TSS1_2688563	AT1G08490.1	mRNA	AT1G08490	protein_coding	19	0.00633333	3000	known_tss	1	2688491	2688638	-	2688563	54.3566	54.2152	25.5232	25.8876	23.7302	28.3296	20.6559	25.0323	20.1714	20.1276	19.4088	18.7367	14.6616	10.4115	9.41523	8.93355
TSS1_2689066	AT1G08500.1	mRNA	AT1G08500	protein_coding	123	0.0897155	1371	known_tss	1	2689004	2689178	+	2689066	2.26486	0	1.96332	0.784471	0.83264	4.84585	40.505	41.3034	86.3117	64.7526	7.46492	6.24556	7.17144	4.3661	5.06974	5.9557
TSS1_2689826	HOMER_RNA_00009788	putative_rna	HOMER_RNA_00009788	putative_rna	41	0.0671031	611	known_tss	1	2689764	2689879	-	2689826	0	0	0	0	0	0	0.806872	2.00259	3.70495	4.36981	2.48831	0.223056	1.43429	1.67927	3.18669	1.48892
TSS1_2690978								unknown_intergenic	1	2690893	2691002	+	2690978	0	0	0	0.392236	0	0.372757	0.322749	0.75097	1.23498	1.58902	0.995323	1.56139	1.27492	1.67927	3.47639	2.12703
TSS1_2694169	AT1G08510.1	mRNA	AT1G08510	protein_coding	306	0.0877797	3486	known_tss	1	2694095	2694240	-	2694169	77.0052	61.9603	20.0259	12.9438	40.383	65.9781	60.0313	55.3215	40.8917	52.5701	57.4799	68.255	43.8255	28.8834	27.2317	17.229
TSS1_2694377	AT1G08510.1	mRNA	AT1G08510	protein_coding	131	0.0375789	3486	known_tss	1	2694298	2694415	-	2694377	14.3441	9.53235	31.0205	44.3226	51.6237	51.8133	9.52109	7.76003	4.80272	10.4611	31.6015	41.4883	38.2477	34.2571	25.059	43.3915
TSS1_2696528	AT1G08520.1	mRNA	AT1G08520	protein_coding	41	0.0088324	4642	known_tss	1	2696423	2696591	+	2696528	12.0792	14.2985	12.1726	9.80589	18.3181	15.2831	19.2036	24.2814	35.9518	45.0223	81.6165	76.7311	43.8255	47.8592	42.2961	45.0931
TSS1_2701220	AT1G08530.3	mRNA	AT1G08530	protein_coding	69	0.0333656	2068	known_tss	1	2701155	2701284	+	2701220	70.2106	56.0026	46.3344	40.008	19.567	19.3834	64.5498	61.0789	73.413	72.4329	73.6539	63.5708	41.7537	49.2026	53.1598	38.2866
TSS1_2703140	HOMER_RNA_00030432	putative_rna	HOMER_RNA_00030432	putative_rna	0	0	244	known_tss	1	2703030	2703182	-	2703140	0	0	1.96332	0.784471	0	2.23654	0.806872	1.50194	4.11662	2.1187	2.48831	3.12278	2.39048	2.35098	0.14485	0.425407
TSS1_2703338	AT1G08540.1	mRNA	AT1G08540	protein_coding	0	0	3566	known_tss	1	2703276	2703446	+	2703338	3.01981	4.76618	4.31931	6.27577	13.3222	9.31894	12.91	9.51229	12.6243	10.4611	31.1039	39.9269	20.8769	16.6248	14.6298	11.6987
TSS1_2707067	AT1G08550.2	mRNA	AT1G08550	protein_coding	0	0	2423	known_tss	1	2706890	2707131	+	2707067	25.6684	20.2562	12.5653	8.62918	12.0733	9.69169	10.9735	9.76261	7.82157	12.0501	32.348	53.3103	35.5385	31.4023	31.8669	41.0518
TSS1_2710911	AT1G08560.1	mRNA	AT1G08560	protein_coding	25	0.0169377	1476	known_tss	1	2710849	2710974	-	2710911	0	0.595772	0	0	0.41632	0	0	0.250323	1.64665	0.132418	6.96726	7.58389	3.50604	4.3661	3.04184	1.48892
TSS1_2712659								unknown_antisense	1	2712619	2712711	-	2712659	2.26486	3.57463	0.392665	3.53012	1.66528	2.98206	2.42062	4.00517	2.46997	3.44288	5.47428	3.56889	6.85271	3.35854	5.50429	3.82866
TSS1_2712927	AT1G08570.4	mRNA	AT1G08570	protein_coding	0	0	1804	known_tss	1	2712856	2713013	+	2712927	1074.3	985.407	204.186	184.743	139.467	135.311	57.1266	66.586	44.7339	61.8394	67.4331	62.2325	93.2287	81.9483	85.0268	77.6368
TSS1_2716374	AT1G08580.1	mRNA	AT1G08580	protein_coding	85	0.0552307	1539	known_tss	1	2716290	2716446	-	2716374	28.6882	25.6182	58.8997	27.4565	64.9459	67.0963	172.832	154.95	78.6274	92.4281	24.3854	36.3581	21.0362	11.9228	13.1813	11.0606
TSS1_2721918	AT1G08592.1	antisense_lncRNA	AT1G08592	antisense_long_noncoding_rna	0	0	3295	known_tss	1	2721908	2721968	-	2721918	9.05943	6.55349	1.57066	0	4.57952	2.6093	5.16398	5.25679	3.01885	2.51595	1.24415	1.11528	2.23111	3.52647	2.89699	3.19055
TSS1_2723827	AT1G08600.4	mRNA	AT1G08600	protein_coding	0	0	9790	known_tss	1	2723714	2723895	+	2723827	46.8071	63.7476	64.397	67.4645	46.2115	43.9854	37.1161	28.2865	31.5607	26.2189	14.4322	21.4133	43.188	58.6065	60.692	94.8657
TSS1_2732625								unknown_genic	1	2732620	2732682	+	2732625	10.5693	9.53235	0.392665	3.13789	0	0	0.968247	1.50194	0.274441	0	0.497662	0	0	0	0	0
TSS1_2735791	AT1G08610.1	mRNA	AT1G08610	protein_coding	0	0	2224	known_tss	1	2735755	2735894	-	2735791	2.26486	1.19154	3.14132	2.74565	7.49376	9.31894	8.39147	6.75873	4.25384	4.76706	0.746492	0.892222	0.956192	1.51134	1.01395	0.850814
TSS1_2736909	AT1G08620.1	mRNA	AT1G08620	protein_coding	0	0	7028	known_tss	1	2736585	2737099	+	2736909	1.50991	11.9154	8.24596	8.23695	5.82848	4.10033	5.80948	8.76132	7.95879	11.1232	4.72779	6.69167	4.78096	4.19817	5.06974	4.04137
TSS1_2746747	AT1G08630.3	mRNA	AT1G08630	protein_coding	0	0	2980	known_tss	1	2746695	2746815	-	2746747	26.4233	23.2351	10.2093	4.31459	7.49376	7.45515	11.4576	13.0168	8.78211	13.1094	4.72779	2.23056	11.9524	13.0983	15.0644	11.2733
TSS1_2747936	AT1G08630.5	mRNA	AT1G08630	protein_coding	0	0	4207	known_tss	1	2747866	2748030	-	2747936	0	0	0	0	0.83264	0	0	0.250323	0.137221	0	5.22545	4.015	6.69334	10.2435	5.21459	4.46677
TSS1_2748128	HOMER_RNA_00041689	putative_rna	HOMER_RNA_00041689	putative_rna	0	0	231	known_tss	1	2748057	2748197	+	2748128	0	0	0	0	0	0	0.161374	0.250323	0.548882	0.264837	5.47428	6.46861	9.08382	13.4342	9.41523	14.0384
TSS1_2751253	AT1G08640.1	mRNA	AT1G08640	protein_coding	338	0.103681	3260	known_tss	1	2751136	2751281	-	2751253	25.6684	42.8956	63.6117	97.2744	63.2806	94.6804	66.3249	74.5964	59.9654	58.1317	58.2264	67.8089	44.7817	55.4159	50.5525	55.941
TSS1_2752156	AT1G08650.2	mRNA	AT1G08650	protein_coding	0	0	1545	known_tss	1	2752092	2752254	+	2752156	33.9729	42.2998	83.2449	97.2744	130.308	152.085	41.6346	44.3072	64.082	40.7849	14.681	7.80694	19.9207	17.4644	20.4238	18.2925
TSS1_2759728	AT1G08660.2	mRNA	AT1G08660	protein_coding	22	0.00736772	2986	known_tss	1	2759653	2759866	-	2759728	4.52972	6.55349	1.17799	1.17671	2.49792	2.23654	15.3306	18.5239	22.7786	25.0271	22.1459	20.2981	19.4426	11.2511	11.7328	9.78436
TSS1_2761545	AT1G08670.2	mRNA	AT1G08670	protein_coding	0	0	1417	known_tss	1	2761488	2761630	-	2761545	0	0	0	0	0	0	0	0.250323	0	0	3.48363	2.89972	2.54985	3.19061	1.88305	1.06352
TSS1_2762643	AT1G08680.5	mRNA	AT1G08680	protein_coding	0	0	6378	known_tss	1	2762573	2762694	+	2762643	18.1189	34.5548	14.1359	16.8661	23.3139	17.5196	34.6955	40.5524	36.9123	22.3787	16.9205	11.8219	8.12763	12.2587	6.08369	5.31759
TSS1_2771431	AT1G08700.1	mRNA	AT1G08700	protein_coding	0	0	1863	known_tss	1	2771364	2771477	-	2771431	44.5422	53.6195	81.2816	74.917	84.0966	96.5442	37.4389	39.8014	23.4647	28.7348	31.1039	35.0197	21.355	25.6928	23.0311	29.9912
TSS1_2771712	AT1G08710.2	mRNA	AT1G08710	protein_coding	27	0.0141213	1912	known_tss	1	2771648	2771785	+	2771712	23.4035	29.7886	24.3452	8.23695	22.4813	16.7741	17.2671	15.5201	6.72381	11.6528	4.23012	5.35333	14.3429	11.9228	10.574	6.59381
TSS1_2774029	AT1G08720.2	mRNA	AT1G08720	protein_coding	27	0.00502981	5368	known_tss	1	2773969	2774091	+	2774029	6.03962	2.97886	3.53398	0.392236	6.66112	6.70963	5.48673	6.50841	6.17492	7.41543	4.23012	4.46111	4.94032	3.52647	3.76609	3.82866
TSS1_2785816								unknown_antisense	1	2785753	2785850	-	2785816	0	0	0	0	0	0	0	0.75097	0.686103	0.926929	0	0	1.11556	0.671708	0.579399	0.425407
TSS1_2786540								unknown_antisense	1	2786531	2786545	-	2786540	0	0	0	0	0	0	1.291	0.250323	0.823323	0.264837	0.995323	1.11528	2.39048	3.19061	3.04184	3.82866
TSS1_2801075	AT1G08750.2	mRNA	AT1G08750	protein_coding	0	0	3460	known_tss	1	2801024	2801141	+	2801075	17.3639	15.4901	16.4919	13.336	17.0691	14.1648	10.9735	12.0155	7.27269	7.01818	10.2021	18.2906	8.287	9.40391	7.96673	10.6352
TSS1_2805053	AT1G08760.1	mRNA	AT1G08760	protein_coding	0	0	3580	known_tss	1	2804997	2805194	+	2805053	3.77476	4.76618	11.3873	9.41366	32.0566	22.3654	17.7512	19.5252	16.4665	17.082	18.6623	17.1753	26.4546	21.6626	21.4378	19.9941
TSS1_2805229								unknown_antisense	1	2805197	2805229	-	2805229	0	0	0	0	0	0	0.161374	0	0.137221	0.264837	0.497662	0.892222	0.159365	0.503781	0.869098	0.850814
TSS1_2805343	AT1G08760.1	mRNA	AT1G08760	protein_coding	225	0.0628492	3580	known_tss	1	2805270	2805418	+	2805343	12.8342	22.6393	16.0993	10.9826	28.3098	41.3761	8.55285	8.76132	5.90048	7.1506	16.6717	12.2681	6.37461	9.23598	8.40128	7.65732
TSS1_2808872	AT1G08770.1	mRNA	AT1G08770	protein_coding	51	0.0501969	1016	known_tss	1	2808812	2808955	+	2808872	1.50991	3.57463	7.46063	3.92236	2.0816	1.49103	1.61374	0.500647	0.686103	0.397255	1.99065	0	0.637461	1.17549	0.434549	0.212703
TSS1_2811189	AT1G08780.1	mRNA	AT1G08780	protein_coding	64	0.0416667	1536	known_tss	1	2811135	2811248	-	2811189	21.8936	20.2562	21.9892	16.4739	21.6486	11.9282	15.8147	14.7691	20.5831	15.493	10.4509	9.81444	11.3149	8.7322	7.24248	1.27622
TSS1_2817768	AT1G08800.3	mRNA	AT1G08800	protein_coding	-110	-0.0239808	4587	known_tss	1	2817750	2817871	-	2817768	7.54953	21.4478	10.2093	8.23695	4.1632	10.4372	15.3306	13.2671	26.3463	21.9815	33.3433	32.3431	12.7492	10.9152	12.0225	14.8892
TSS1_2819399	HOMER_RNA_00017817	putative_rna	HOMER_RNA_00017817	putative_rna	0	0	332	known_tss	1	2819281	2819426	+	2819399	0	0	0	0	0	0	0	0	0	0	3.73246	1.56139	3.34667	2.68683	2.89699	1.91433
TSS1_2820351	AT1G08810.2	mRNA	AT1G08810	protein_coding	74	0.0523338	1414	known_tss	1	2820282	2820403	-	2820351	5.28467	2.97886	1.96332	1.17671	1.24896	1.49103	0.968247	2.50323	1.37221	1.85386	20.4041	25.4283	26.614	25.0211	19.6996	24.8863
TSS1_2820493								unknown_antisense	1	2820432	2820521	+	2820493	0	0	0	0	0	0	0	0	0	0	0.746492	1.56139	0.796827	0.839635	0.289699	1.06352
TSS1_2824897	AT1G08820.1	mRNA	AT1G08820	protein_coding	348	0.0934479	3724	known_tss	1	2824890	2824926	-	2824897	0.754953	0.595772	1.17799	0.784471	2.0816	1.49103	1.77512	1.00129	1.78387	1.32418	0.248831	0.446111	0.796827	0.167927	0.724248	0.212703
TSS1_2825255	AT1G08820.1	mRNA	AT1G08820	protein_coding	0	0	3724	known_tss	1	2825194	2825303	-	2825255	18.1189	20.2562	10.2093	10.5904	27.4771	13.792	7.90735	10.7639	11.2521	11.388	20.4041	27.6589	17.2115	20.8229	17.8165	30.6293
TSS1_2827063	AT1G08830.2	mRNA	AT1G08830	protein_coding	0	0	2198	known_tss	1	2827025	2827162	+	2827063	1.50991	7.74504	8.63863	3.53012	19.9834	11.5555	30.8225	29.0375	24.288	19.0683	10.2021	12.045	7.8089	7.55671	7.09763	3.82866
TSS1_2830834								unknown_genic	1	2830834	2830853	-	2830834	0	0.595772	7.46063	22.7497	34.5546	2.98206	0	0	0	0	0	0	1.59365	2.68683	0.724248	5.31759
TSS1_2838862	AT1G08840.1	mRNA	AT1G08840	protein_coding	0	0	9277	known_tss	1	2838829	2838877	-	2838862	16.609	13.7028	13.7433	23.1419	12.0733	15.6558	9.19834	8.01035	3.97939	4.63465	3.98129	2.67667	9.24319	11.0832	12.0225	19.9941
TSS1_2839144	AT1G08845.1	mRNA	AT1G08845	protein_coding	0	0	2083	known_tss	1	2839024	2839204	+	2839144	3.01981	2.97886	5.49731	3.92236	3.33056	2.98206	3.87299	2.50323	2.74441	2.1187	0	0.669167	2.07175	2.01512	1.30365	0.425407
TSS1_2842332								unknown_antisense	1	2842229	2842339	-	2842332	0	0	0	0.392236	0.41632	0	1.291	0.250323	4.52828	5.0319	2.23948	0.892222	1.43429	2.01512	0.434549	1.91433
TSS1_2847778	AT1G08880.1	mRNA	AT1G08880	protein_coding	260	0.21541	1207	known_tss	1	2847711	2847839	-	2847778	68.7007	90.5573	113.087	162.386	88.6761	138.666	91.0152	93.3706	86.4489	54.2916	78.3817	104.167	51.475	71.5369	69.5278	97.4182
TSS1_2848130	AT1G08880.1	mRNA	AT1G08880	protein_coding	-21	-0.0173985	1207	known_tss	1	2848122	2848161	-	2848130	0.754953	0	7.8533	9.02142	11.657	16.7741	2.09787	0.75097	0.411662	0.662092	0.497662	0.223056	1.91238	2.18305	2.31759	0.425407
TSS1_2848350	AT1G08890.1	mRNA	AT1G08890	protein_coding	130	0.0315381	4122	known_tss	1	2848280	2848376	+	2848350	1.50991	0.595772	41.2298	61.1888	71.607	96.9169	43.2484	34.044	20.4459	18.9358	10.9486	11.5989	17.0521	19.1437	27.2317	21.0576
TSS1_2852454	AT1G08900.3	mRNA	AT1G08900	protein_coding	0	0	3482	known_tss	1	2852412	2852514	+	2852454	3.77476	0.595772	0.78533	2.35341	1.66528	2.6093	3.71161	2.25291	5.3516	4.10497	23.8878	22.5286	20.7175	17.8003	22.4517	10.4225
TSS1_2852806	HOMER_RNA_00042880	putative_rna	HOMER_RNA_00042880	putative_rna	0	0	297	known_tss	1	2852748	2852808	-	2852806	0	0	0	0	0.41632	0	0.806872	0.75097	0.960544	0.397255	1.49298	0.223056	2.70921	2.5189	1.59335	5.53029
TSS1_2856162	AT1G08910.1	mRNA	AT1G08910	protein_coding	0	0	5009	known_tss	1	2856161	2856227	+	2856162	36.2377	41.704	18.0626	17.6506	33.7219	49.204	49.8647	36.2969	27.8558	36.0178	12.9392	9.14528	7.17144	5.37366	6.95278	6.59381
TSS1_2861800	AT1G04673.1	lnc_RNA	AT1G04673	long_noncoding_rna	0	0	209	known_tss	1	2861744	2861879	-	2861800	0	0	0	0	0	0	0	0	0.686103	2.1187	3.98129	1.78444	9.40255	6.885	6.95278	5.74299
TSS1_2865734	AT1G04683.1	lnc_RNA	AT1G04683	long_noncoding_rna	0	0	275	known_tss	1	2865687	2865794	-	2865734	0	0	0.392665	0	0	0	0.484123	0	0.137221	0.132418	0.746492	0.892222	3.34667	3.86232	3.76609	3.61596
TSS1_2867376	AT1G08920.3	mRNA	AT1G08920	protein_coding	0	0	2960	known_tss	1	2867250	2867469	+	2867376	30.1981	19.0647	4.31931	2.74565	1.24896	2.6093	8.06872	9.26197	15.5059	13.5067	46.7802	27.6589	20.8769	26.3645	19.9893	19.5687
TSS1_2872644								unknown_intergenic	1	2872606	2872672	-	2872644	0	0	4.31931	1.56894	3.33056	2.23654	0	0.250323	1.37221	1.32418	0	0	0.159365	0.167927	0	0.425407
TSS1_2873492	AT1G08930.2	mRNA	AT1G08930	protein_coding	0	0	3806	known_tss	1	2873425	2873620	+	2873492	1.50991	0	11.7799	17.2584	17.9018	14.1648	12.5872	8.26067	13.8593	15.2281	32.0992	33.4583	23.9048	26.3645	21.0032	20.4195
TSS1_2874511								unknown_genic	1	2874469	2874587	+	2874511	0	0	0	0	0	0	1.93649	2.00259	5.07716	5.69399	10.4509	6.46861	3.18731	3.86232	4.20064	2.33974
TSS1_2877676	AT1G08940.1	mRNA	AT1G08940	protein_coding	184	0.105747	1740	known_tss	1	2877615	2877753	+	2877676	1.50991	1.19154	1.57066	2.35341	9.15904	10.4372	3.38886	3.00388	3.84217	4.23739	22.3948	15.8369	27.0921	28.5476	24.045	24.4609
TSS1_2878137	HOMER_RNA_00040303	putative_rna	HOMER_RNA_00040303	putative_rna	0	0	263	known_tss	1	2878064	2878206	-	2878137	2.26486	0.595772	0.78533	2.35341	4.1632	2.23654	0.322749	0.250323	2.05831	1.4566	4.23012	3.12278	5.89652	7.05293	6.08369	5.31759
TSS1_2879642	AT1G08960.1	mRNA	AT1G08960	protein_coding	60	0.0219861	2729	known_tss	1	2879567	2879715	+	2879642	0.754953	0	1.57066	0	0.41632	0	5.32536	11.5149	10.9776	11.7852	6.71843	10.2606	6.85271	7.72464	5.64914	5.74299
TSS1_2882543	AT1G08970.4	mRNA	AT1G08970	protein_coding	0	0	1795	known_tss	1	2882490	2882660	+	2882543	30.9531	46.4702	42.4078	78.8394	21.6486	17.1468	27.1109	22.0285	24.4253	17.8765	14.4322	13.6064	10.3587	12.0907	12.4571	12.9749
TSS1_2884411	AT1G08980.1	mRNA	AT1G08980	protein_coding	5	0.00220167	2271	known_tss	1	2884357	2884508	+	2884411	0.754953	0	0.392665	2.74565	8.74272	6.33688	10.8121	9.26197	18.9364	25.5568	52.0056	54.2025	48.2877	57.2631	48.5246	49.3472
TSS1_2886396	HOMER_RNA_00040304	putative_rna	HOMER_RNA_00040304	putative_rna	9	0.0227273	396	known_tss	1	2886346	2886396	-	2886396	0	0.595772	0	0	1.66528	1.49103	0.484123	0	0	0	0.497662	0.892222	2.23111	1.17549	0.869098	0.850814
TSS1_2889502								unknown_antisense	1	2889444	2889505	-	2889502	0	0	0	0	0	0	0	0	0	0	0.497662	0.223056	1.11556	1.67927	0.579399	0.425407
TSS1_2891040	AT1G09000.1	mRNA	AT1G09000	protein_coding	15	0.00360404	4162	known_tss	1	2891037	2891124	+	2891040	0	2.97886	1.57066	0.392236	0	1.49103	2.58199	0.75097	0.823323	1.19177	1.24415	0.669167	1.59365	3.35854	3.18669	1.91433
TSS1_2898852								unknown_antisense	1	2898807	2898861	+	2898852	0	0	0	0	0	0	0	1.00129	0	0.529674	0.497662	1.33833	0.796827	1.17549	1.4485	0.63811
TSS1_2899315	AT1G09010.1	mRNA	AT1G09010	protein_coding	14	0.00327026	4281	known_tss	1	2899282	2899431	-	2899315	11.3243	23.2351	13.3506	5.4913	17.4854	10.81	18.0739	22.5291	19.3481	14.0364	8.95791	13.3833	10.1994	11.2511	9.99463	7.01921
TSS1_2904871	AT1G09020.1	mRNA	AT1G09020	protein_coding	0	0	5087	known_tss	1	2904750	2904901	-	2904871	3.77476	11.3197	14.1359	7.06024	9.57536	16.0286	8.71422	9.26197	8.64489	10.8583	9.7044	6.46861	9.72128	6.54915	5.79399	10.4225
TSS1_2911269	AT1G09040.1	mRNA	AT1G09040	protein_coding	0	0	4157	known_tss	1	2911232	2911274	+	2911269	0	0	0	0	0	0	0.645498	0.500647	1.09776	1.4566	1.74182	1.78444	4.62159	5.03781	5.06974	8.72084
TSS1_2916060								unknown_intergenic	1	2916057	2916066	-	2916060	0	0	0.392665	0	0.83264	0	0	0.250323	0	0.662092	0.497662	0	0.318731	0.335854	0.724248	1.70163
TSS1_2916958	AT1G09050.1	mRNA	AT1G09050	protein_coding	0	0	4144	known_tss	1	2916927	2916971	+	2916958	0	0	0	0	0	0	0.645498	0.250323	0.548882	0.397255	2.23948	2.67667	4.1435	3.02268	2.17275	2.55244
TSS1_2925756	AT1G09060.4	mRNA	AT1G09060	protein_coding	0	0	4693	known_tss	1	2925691	2925815	-	2925756	15.0991	20.2562	21.5966	15.2972	6.66112	11.1827	20.1718	17.773	28.2674	20.26	36.827	39.9269	31.8731	41.9817	39.544	47.2202
TSS1_2927703	AT1G09070.1	mRNA	AT1G09070	protein_coding	141	0.0877958	1606	known_tss	1	2927644	2927805	+	2927703	291.412	308.014	318.058	233.772	258.535	210.235	59.8699	65.3344	38.8334	29.5293	39.8129	39.7039	21.9924	23.6777	24.045	25.3117
TSS1_2931847	AT1G09080.2	mRNA	AT1G09080	protein_coding	0	0	2634	known_tss	1	2931839	2931875	-	2931847	0	0.595772	3.53398	1.56894	9.57536	1.11827	6.77773	7.25938	5.48882	2.38353	0.248831	0.446111	1.59365	2.18305	1.01395	0.212703
TSS1_2932727	AT1G09090.2	mRNA	AT1G09090	protein_coding	0	0	3848	known_tss	1	2932721	2932762	+	2932727	0	0.595772	1.96332	1.56894	7.49376	4.10033	10.8121	6.75873	12.6243	8.34236	2.48831	6.0225	3.82477	5.54159	5.35944	2.76514
TSS1_2939287	AT1G09100.1	mRNA	AT1G09100	protein_coding	3	0.00105783	2836	known_tss	1	2939240	2939359	-	2939287	78.5151	70.3011	132.721	110.61	252.29	232.601	145.883	134.424	72.7269	79.5835	24.1366	20.9672	46.5347	35.6005	39.2543	31.0547
TSS1_2942254	AT1G09130.2	mRNA	AT1G09130	protein_coding	0	0	2432	known_tss	1	2942184	2942319	-	2942254	40.7674	41.704	30.2352	22.3574	19.567	18.6379	21.4628	20.5265	17.2898	12.4473	14.9298	16.7292	15.9365	13.2662	12.6019	10.4225
TSS1_2945951	AT1G09140.3	mRNA	AT1G09140	protein_coding	0	0	3439	known_tss	1	2945798	2945997	-	2945951	344.258	365.208	137.825	160.032	111.574	110.336	87.7877	80.3538	33.8935	46.4789	39.3153	36.8042	58.1683	55.5838	58.2296	74.0208
TSS1_2946228	AT1G09150.1	mRNA	AT1G09150	protein_coding	124	0.0396166	3130	known_tss	1	2946155	2946316	+	2946228	43.7873	36.3421	58.8997	58.0509	42.8809	64.1143	89.5628	62.5809	84.2534	106.332	37.8223	48.6261	26.2953	21.6626	21.4378	22.1212
TSS1_2953070	HOMER_RNA_00027780	putative_rna	HOMER_RNA_00027780	putative_rna	0	0	1263	known_tss	1	2952996	2953096	+	2953070	0	0	0	0	0	0	0	0	1.78387	2.25111	13.6857	9.59139	16.8927	17.4644	18.2511	11.6987
TSS1_2955690	AT1G09160.2	mRNA	AT1G09160	protein_coding	20	0.00635122	3149	known_tss	1	2955656	2955724	-	2955690	2.26486	1.19154	3.53398	7.06024	10.8243	10.81	41.9574	35.7963	62.9842	60.5152	67.4331	62.2325	61.8337	86.1465	81.4055	85.9322
TSS1_2956620								unknown_antisense	1	2956466	2956676	+	2956620	0	0	0	0	0	0	0.484123	0.250323	0.960544	0.926929	0.248831	0.223056	0	0	0.434549	0
TSS1_2961356								unknown_genic	1	2961356	2961407	-	2961356	0	0	0	0	0	0	0	0	0	0	1.49298	1.33833	0.159365	0.671708	0.579399	0.425407
TSS1_2962559	AT1G09170.5	mRNA	AT1G09170	protein_coding	0	0	6265	known_tss	1	2962512	2962622	-	2962559	0	0	0	0	0	0	0	0	0.137221	0	4.97662	4.68417	0.478096	0.671708	1.30365	1.06352
TSS1_2963992	AT1G09176.1	mRNA	AT1G09176	protein_coding	0	0	713	known_tss	1	2963963	2964053	+	2963992	0	0	1.96332	1.56894	0.41632	4.47309	2.42062	0.500647	1.37221	3.44288	2.23948	0.669167	1.59365	2.01512	2.17275	2.55244
TSS1_2965011	AT1G09180.1	mRNA	AT1G09180	protein_coding	0	0	950	known_tss	1	2965011	2965064	+	2965011	0	2.97886	0.78533	2.35341	4.1632	3.35482	14.0396	13.5175	17.2898	16.9496	6.22077	3.34583	4.78096	4.70195	7.24248	8.08273
TSS1_2967729	AT1G09190.1	mRNA	AT1G09190	protein_coding	0	0	1614	known_tss	1	2967683	2967782	-	2967729	4.52972	2.97886	5.49731	5.4913	2.91424	5.2186	13.3941	17.5226	10.1543	12.5798	1.99065	1.78444	4.46223	2.01512	2.60729	6.3811
TSS1_2972199	AT1G09200.1	mRNA	AT1G09200	protein_coding	88	0.115183	764	known_tss	1	2972124	2972245	-	2972199	29.4432	25.0224	373.032	245.147	333.889	422.707	114.576	88.3642	534.886	387.192	571.316	500.76	331.799	295.216	282.167	304.166
TSS1_2972597								unknown_intergenic	1	2972589	2972630	+	2972597	0	0	0	0	0	0	1.12962	0.500647	3.15607	3.84014	0	0.223056	1.75302	1.17549	0.869098	1.06352
TSS1_2976696	AT1G09210.1	mRNA	AT1G09210	protein_coding	231	0.052921	4365	known_tss	1	2976621	2976770	-	2976696	21.8936	19.6605	118.977	75.7015	89.0925	87.598	479.443	475.615	1534.95	2000.58	558.874	414.437	285.583	229.892	225.676	119.539
TSS1_2982582	AT1G09230.3	mRNA	AT1G09230	protein_coding	53	0.0181943	2913	known_tss	1	2982529	2982659	-	2982582	13.5891	17.8732	11.3873	16.8661	11.2406	12.301	15.9761	17.773	9.19377	7.1506	4.72779	4.23806	4.1435	4.53403	6.08369	8.08273
TSS1_2983222	AT1G09230.1	mRNA	AT1G09230	protein_coding	-497	-0.155167	3203	known_tss	1	2983211	2983227	-	2983222	0	0	1.96332	4.31459	2.49792	2.6093	0.645498	1.00129	1.23498	1.4566	3.2348	4.90722	11.6337	12.0907	10.8637	12.9749
TSS1_2984881	AT1G09240.1	mRNA	AT1G09240	protein_coding	21	0.0149679	1403	known_tss	1	2984851	2985009	+	2984881	0	0	0	0	0.83264	2.98206	0.806872	0.250323	2.19553	3.17804	5.22545	3.56889	1.91238	1.8472	2.31759	2.12703
TSS1_2989377	AT1G09250.1	mRNA	AT1G09250	protein_coding	174	0.135198	1287	known_tss	1	2989316	2989464	+	2989377	10.5693	17.8732	12.9579	11.3748	9.99168	7.82791	3.71161	7.5097	4.25384	4.63465	7.71376	4.23806	8.44636	5.54159	8.98068	6.1684
TSS1_2993847	HOMER_RNA_00036117	putative_rna	HOMER_RNA_00036117	putative_rna	0	0	640	known_tss	1	2993818	2993944	-	2993847	0	0.595772	1.96332	1.96118	0	0.745515	0.161374	1.75226	0.548882	0	0	0	0	0	0	0
TSS1_2994423	AT1G09270.3	mRNA	AT1G09270	protein_coding	0	0	3809	known_tss	1	2994334	2994498	+	2994423	107.958	70.3011	42.4078	22.3574	42.0483	43.2399	31.3066	34.2943	26.0719	38.5338	36.5781	32.7892	20.7175	17.1285	16.9474	9.14625
TSS1_3001302	AT1G09280.1	mRNA	AT1G09280	protein_coding	0	0	3263	known_tss	1	3001228	3001376	-	3001302	46.8071	35.1505	27.0939	14.5127	46.2115	31.6844	34.05	30.5395	22.5042	26.7485	11.1974	16.2831	8.44636	7.89256	6.22854	4.67948
TSS1_3003762	AT1G09290.1	mRNA	AT1G09290	protein_coding	0	0	2324	known_tss	1	3003661	3003827	-	3003762	18.1189	16.6816	9.03129	5.09906	3.33056	9.31894	17.2671	15.5201	9.33099	9.40171	3.98129	2.45361	3.18731	1.51134	1.88305	1.48892
TSS1_3003904	AT1G09300.1	mRNA	AT1G09300	protein_coding	72	0.0155878	4619	known_tss	1	3003836	3003983	+	3003904	51.3368	64.9391	22.3819	24.7108	20.816	15.2831	53.5763	45.5589	66.1403	57.602	13.4369	12.9372	7.8089	7.72464	7.24248	6.3811
TSS1_3007314								unknown_genic	1	3007312	3007323	+	3007314	0	0	0	0	0	0	0	0.250323	0.274441	0.132418	1.49298	0.892222	2.07175	2.18305	2.31759	2.33974
TSS1_3008292								unknown_antisense	1	3008234	3008356	-	3008292	0	0	0	0	0	0	0.484123	0	1.78387	3.5753	1.49298	0.669167	2.07175	2.5189	1.4485	1.48892
TSS1_3012413	AT1G09320.1	mRNA	AT1G09320	protein_coding	0	0	2518	known_tss	1	3012314	3012446	-	3012413	0	2.97886	2.35599	3.13789	1.66528	1.11827	5.48673	2.50323	2.33275	2.51595	0.746492	2.23056	0.637461	1.17549	1.01395	0
TSS1_3015061	AT1G09330.2	mRNA	AT1G09330	protein_coding	124	0.049265	2517	known_tss	1	3015004	3015130	-	3015061	21.8936	25.6182	31.4132	23.1419	18.7344	26.093	50.9943	47.3111	85.9	85.6747	52.5033	35.4658	23.5861	18.6399	17.0923	8.72084
TSS1_3015453	AT1G09340.1	mRNA	AT1G09340	protein_coding	0	0	3302	known_tss	1	3015231	3015525	+	3015453	2.26486	1.19154	4.31931	0.784471	8.74272	10.81	36.4706	36.7975	42.8128	48.73	198.567	201.642	116.655	87.1541	85.1716	55.3029
TSS1_3018204	HOMER_RNA_00036123	putative_rna	HOMER_RNA_00036123	putative_rna	0	0	573	known_tss	1	3018131	3018267	-	3018204	0	0	9.03129	9.80589	4.1632	0.745515	1.93649	1.00129	1.78387	1.19177	1.99065	0.223056	1.75302	1.00756	1.4485	1.48892
TSS1_3019819	AT1G09350.1	mRNA	AT1G09350	protein_coding	178	0.098615	1805	known_tss	1	3019818	3019830	+	3019819	0	0	0.392665	3.53012	1.24896	0	0	0	0	0	8.21142	2.67667	7.96827	7.38878	8.54613	9.35895
TSS1_3029490	AT1G09380.1	mRNA	AT1G09380	protein_coding	0	0	3488	known_tss	1	3029486	3029563	-	3029490	2.26486	0	0.78533	1.17671	0	1.11827	5.32536	6.00776	10.8404	16.6847	0.248831	0	0.637461	0.839635	1.30365	0
TSS1_3031233	AT1G09390.1	mRNA	AT1G09390	protein_coding	80	0.0315333	2537	known_tss	1	3031127	3031303	+	3031233	0	0	0.78533	0	4.1632	3.35482	41.3119	34.795	54.3393	35.2233	39.8129	42.8267	22.9486	26.1966	28.8251	32.7563
TSS1_3038333	AT1G09415.1	mRNA	AT1G09415	protein_coding	0	0	655	known_tss	1	3038263	3038478	-	3038333	0	0	0	0	2.49792	0.372757	0	0.75097	5.48882	5.82641	6.4696	10.0375	6.53398	2.35098	4.78004	1.91433
TSS1_3038533	AT1G09421.1	antisense_lncRNA	AT1G09421	antisense_long_noncoding_rna	-27	-0.0387931	696	known_tss	1	3038476	3038603	+	3038533	0	0	0	0	0	0	0	0	0.411662	0.397255	0.497662	0.223056	3.02794	1.67927	2.46244	1.48892
TSS1_3041798	AT1G09420.1	mRNA	AT1G09420	protein_coding	0	0	3358	known_tss	1	3041703	3041833	-	3041798	55.1115	54.2152	42.4078	31.7711	27.8934	30.1934	47.1213	58.3254	37.1868	35.6206	18.6623	16.9522	10.04	10.0756	8.83583	8.29543
TSS1_3042029	AT1G09430.1	mRNA	AT1G09430	protein_coding	0	0	3546	known_tss	1	3041928	3042140	+	3042029	89.0844	92.9404	50.6538	38.8313	71.1907	61.8777	48.251	44.5576	40.2056	38.931	65.9402	64.4631	25.9765	22.5022	21.2929	18.7179
TSS1_3047481	AT1G09440.1	mRNA	AT1G09440	protein_coding	380	0.144213	2635	known_tss	1	3047349	3047512	-	3047481	0	0	0	0	0	0	0	0	1.23498	2.1187	5.22545	3.79194	2.86858	4.19817	3.04184	4.67948
TSS1_3048815								unknown_intergenic	1	3048805	3048817	-	3048815	0	0	1.57066	0.784471	0	2.6093	0.968247	0.75097	1.23498	1.19177	0.746492	0.892222	2.07175	0.671708	3.47639	2.97785
TSS1_3049024	AT1G09450.1	mRNA	AT1G09450	protein_coding	0	0	4198	known_tss	1	3048967	3049039	+	3049024	0	0.595772	0.78533	1.56894	0	0.372757	2.25924	4.75615	4.6655	7.01818	13.9345	13.3833	5.73715	6.2133	4.63519	2.55244
TSS1_3053555	AT1G09460.1	mRNA	AT1G09460	protein_coding	-74	-0.0444979	1663	known_tss	1	3053515	3053623	+	3053555	0	0	0	0.392236	0	0	0.645498	0.250323	1.78387	1.98628	6.96726	6.46861	2.23111	6.38122	3.47639	5.31759
TSS1_3057142	AT1G09470.1	mRNA	AT1G09470	protein_coding	0	0	1767	known_tss	1	3056997	3057186	-	3057142	0	0	0	0	0	0	0.484123	0.250323	2.33275	0.926929	5.47428	4.68417	4.46223	1.8472	3.33154	2.76514
TSS1_3057463	AT1G09470.3	mRNA	AT1G09470	protein_coding	4	0.00185787	2153	known_tss	1	3057437	3057538	-	3057463	0.754953	0	0	0	1.24896	0	1.93649	2.00259	3.15607	1.72144	0.995323	0.223056	1.27492	2.18305	1.4485	0.850814
TSS1_3058082								unknown_antisense	1	3058069	3058088	-	3058082	0	0	0	0	0	0	0.645498	0	0.137221	0.397255	1.99065	0.892222	3.98413	2.18305	3.62124	4.67948
TSS1_3058526	AT1G09480.2	mRNA	AT1G09480	protein_coding	72	0.0304697	2363	known_tss	1	3058468	3058557	+	3058526	1.50991	1.19154	16.0993	11.3748	7.91008	9.31894	4.84123	3.50453	2.74441	1.98628	4.47895	2.67667	5.25906	5.70952	5.06974	3.82866
TSS1_3063397	AT1G09486.1	pseudogenic_transcript	AT1G09486	pseudogene	0	0	1174	known_tss	1	3063371	3063419	-	3063397	3.77476	2.38309	10.9946	14.905	4.99584	8.94618	23.722	21.7781	17.7014	13.1094	10.2021	11.8219	3.6654	7.55671	4.63519	4.04137
TSS1_3064161	AT1G09490.2	mRNA	AT1G09490	protein_coding	159	0.0789474	2014	known_tss	1	3064096	3064210	+	3064161	22.6486	13.107	25.9159	24.7108	15.4038	17.1468	35.1796	35.5459	35.2657	37.7393	33.5922	33.0122	130.998	117.381	139.49	130.813
TSS1_3065784								unknown_antisense	1	3065773	3065784	-	3065784	0	0	0	0	0	0	0	0	0	0	0	0.223056	1.91238	1.51134	0.869098	0.850814
TSS1_3066753	AT1G09500.3	mRNA	AT1G09500	protein_coding	0	0	1580	known_tss	1	3066753	3066859	+	3066753	24.1585	19.0647	2.74865	6.66801	8.74272	7.08239	2.42062	0.75097	1.50943	1.98628	0	0.223056	0.956192	0.503781	0.724248	0
TSS1_3069357	AT1G09510.1	mRNA	AT1G09510	protein_coding	0	0	1554	known_tss	1	3069357	3069370	+	3069357	0	0	0.392665	1.17671	2.91424	0	0.645498	1.00129	1.92109	0.926929	0	0.446111	0.956192	0.671708	1.59335	0.425407
TSS1_3072050	AT1G09520.1	mRNA	AT1G09520	protein_coding	0	0	1160	known_tss	1	3071998	3072090	-	3072050	407.674	356.867	326.304	403.611	286.428	284.787	251.744	247.82	180.994	169.098	107.744	91.8989	220.243	284.132	267.103	358.193
TSS1_3075752	AT1G09530.3	mRNA	AT1G09530	protein_coding	0	0	3887	known_tss	1	3075736	3075804	+	3075752	0	0	0	0	0	0	4.03436	4.75615	2.88163	1.4566	1.74182	0	3.34667	2.35098	1.59335	0.63811
TSS1_3076550	AT1G09530.6	mRNA	AT1G09530	protein_coding	53	0.0168575	3144	known_tss	1	3076455	3076624	+	3076550	50.5818	45.2787	11.3873	10.9826	17.9018	24.2292	59.8699	68.088	64.6309	71.506	38.3199	26.5436	31.395	23.3418	25.4935	17.8671
TSS1_3079370								unknown_antisense	1	3079312	3079376	-	3079370	0	0	0	0	0	0	0.322749	0	0.686103	0.264837	0.746492	1.78444	1.91238	1.67927	0.724248	0.850814
TSS1_3083994	AT1G04703.1	lnc_RNA	AT1G04703	long_noncoding_rna	70	0.173697	403	known_tss	1	3083891	3083994	+	3083994	0	0	0	0	0	0	0	0	0.137221	0	0.497662	0.892222	1.43429	0.839635	1.30365	1.48892
TSS1_3086110	AT1G09540.1	mRNA	AT1G09540	protein_coding	0	0	1814	known_tss	1	3086101	3086267	+	3086110	0	0	0	0	0	0	0	0.500647	0.686103	0.397255	1.99065	3.34583	2.54985	2.35098	2.46244	1.91433
TSS1_3087687								unknown_antisense	1	3087678	3087713	-	3087687	0	0	0	0	0	0	0	0	0	0	0.497662	0.223056	0.637461	0.839635	0.579399	0.212703
TSS1_3093421								unknown_intergenic	1	3093421	3093452	-	3093421	0	0	7.06797	5.4913	4.1632	7.08239	0	0	0	0	0	0	0.159365	0	0.289699	0.212703
TSS1_3093675	AT1G09560.1	mRNA	AT1G09560	protein_coding	0	0	1311	known_tss	1	3093637	3093718	+	3093675	0.754953	1.78732	0.78533	1.17671	0.83264	1.49103	1.61374	2.00259	5.62604	4.63465	6.4696	6.46861	3.18731	3.02268	5.64914	3.40326
TSS1_3093845	AT1G09560.1	mRNA	AT1G09560	protein_coding	120	0.0915332	1311	known_tss	1	3093765	3093958	+	3093845	3.77476	3.57463	12.1726	18.4351	11.2406	9.31894	2.58199	4.2555	3.29329	3.44288	14.681	17.3983	18.327	14.6096	14.1953	17.0163
TSS1_3094867	HOMER_RNA_00042890	putative_rna	HOMER_RNA_00042890	putative_rna	0	0	396	known_tss	1	3094767	3094907	-	3094867	0	0	0	0	0	0.745515	0	0.250323	2.19553	1.72144	1.49298	3.34583	1.91238	1.51134	1.4485	0.850814
TSS1_3100180	HOMER_RNA_00038967	putative_rna	HOMER_RNA_00038967	putative_rna	-272	-0.441558	616	known_tss	1	3100180	3100199	+	3100180	0	0	7.06797	7.84471	1.66528	2.98206	0	0.500647	0.823323	0.662092	0.248831	0	0.318731	0.335854	0.289699	0
TSS1_3100266	AT1G09570.2	mRNA	AT1G09570	protein_coding	0	0	5102	known_tss	1	3100192	3100403	-	3100266	67.9457	92.3447	135.862	118.847	258.118	264.658	521.724	539.197	199.244	200.879	143.327	128.926	64.3836	42.8214	50.2628	33.6071
TSS1_3100550	HOMER_RNA_00038967	putative_rna	HOMER_RNA_00038967	putative_rna	0	0	616	known_tss	1	3100449	3100621	+	3100550	0	0	4.31931	3.13789	2.0816	1.49103	4.51848	6.00776	4.25384	4.23739	1.49298	0.446111	1.59365	0.503781	0.14485	0
TSS1_3101527								unknown_antisense	1	3101326	3101565	+	3101527	0	0	0	0	4.57952	0.372757	0.484123	0.500647	0.960544	1.19177	1.49298	2.0075	3.6654	2.68683	3.62124	4.67948
TSS1_3102925	AT1G09575.1	mRNA	AT1G09575	protein_coding	216	0.106509	2028	known_tss	1	3102859	3102959	-	3102925	0	0	0	0	1.24896	3.35482	2.90474	1.75226	22.2297	22.1139	36.827	35.0197	10.04	14.7776	13.6159	15.1019
TSS1_3104424								unknown_intergenic	1	3104396	3104427	-	3104424	0	0	3.92665	1.17671	0.83264	3.35482	1.12962	1.25162	1.50943	0.662092	2.23948	2.23056	5.25906	8.22842	7.53218	6.3811
TSS1_3104583	AT1G09580.1	mRNA	AT1G09580	protein_coding	67	0.0357333	1875	known_tss	1	3104560	3104653	+	3104583	10.5693	9.53235	3.14132	2.74565	6.66112	1.86379	33.8886	31.7911	58.1815	43.4333	31.6015	31.4508	21.833	19.4795	21.8723	11.9114
TSS1_3106535	AT1G09590.1	mRNA	AT1G09590	protein_coding	147	0.102439	1435	known_tss	1	3106515	3106607	+	3106535	105.693	81.6208	149.998	96.0977	247.71	232.973	816.232	903.167	1135.5	963.212	429.482	308.932	204.944	156.844	167.881	77.4241
TSS1_3116657	AT1G09620.1	mRNA	AT1G09620	protein_coding	0	0	3922	known_tss	1	3116576	3116731	-	3116657	205.347	151.922	207.72	187.881	238.135	240.801	167.023	161.959	94.5449	102.492	98.537	102.829	101.675	94.8787	100.381	117.412
TSS1_3119593	AT1G09630.1	mRNA	AT1G09630	protein_coding	165	0.0993377	1661	known_tss	1	3119514	3119649	-	3119593	2.26486	1.78732	9.42396	4.31459	9.15904	10.4372	43.4097	45.3085	85.4884	67.9307	61.4612	35.4658	51.6344	40.9742	42.7307	37.8612
TSS1_3119974	AT1G09640.2	mRNA	AT1G09640	protein_coding	0	0	2358	known_tss	1	3119901	3120011	+	3119974	112.488	127.495	410.727	317.319	211.074	229.246	648.887	629.313	434.577	449.163	298.597	318.3	130.68	157.683	138.766	84.656
TSS1_3123008	AT1G09645.1	mRNA	AT1G09645	protein_coding	0	0	1742	known_tss	1	3122912	3123082	+	3123008	21.8936	23.2351	26.7012	27.4565	24.5629	21.9927	22.1083	32.542	27.1697	26.2189	16.6717	15.1678	10.6775	5.87744	7.96673	5.53029
TSS1_3124417								unknown_antisense	1	3124398	3124424	-	3124417	0	0	0	0	0	0	0	0	0.274441	0.529674	2.73714	1.11528	3.6654	3.02268	3.91094	2.55244
TSS1_3125954	AT1G09650.1	mRNA	AT1G09650	protein_coding	776	0.367773	2110	known_tss	1	3125952	3126002	+	3125954	0	0	0	0	0.41632	0	0.322749	0.250323	0.823323	0.794511	0.497662	0.223056	1.75302	1.17549	0.579399	0.212703
TSS1_3131065	AT1G09660.3	mRNA	AT1G09660	protein_coding	0	0	3325	known_tss	1	3130926	3131119	-	3131065	0	2.97886	5.49731	7.45248	9.99168	12.301	21.9469	26.7846	20.3086	25.5568	16.6717	18.5136	18.0083	15.4493	16.6577	19.7814
TSS1_3133478								unknown_antisense	1	3133419	3133557	-	3133478	22.6486	30.3844	1.57066	1.56894	2.91424	0	0.161374	0.75097	0.137221	0	0	0	0	0	0	0.425407
TSS1_3133811								unknown_intergenic	1	3133695	3133811	+	3133811	2.26486	0	0.392665	0.392236	0	0	0.484123	1.00129	0	0	0	0	0	0	0	0
TSS1_3135964	AT1G09680.1	mRNA	AT1G09680	protein_coding	0	0	2092	known_tss	1	3135907	3136022	-	3135964	0.754953	2.97886	5.49731	3.13789	5.82848	5.59136	9.52109	4.00517	4.11662	4.89948	1.49298	1.33833	0.956192	0.671708	2.17275	1.70163
TSS1_3137468	AT1G09690.1	mRNA	AT1G09690	protein_coding	178	0.118904	1497	known_tss	1	3137388	3137505	-	3137468	61.9061	28.5971	23.1672	10.1981	69.1091	52.186	406.986	331.679	626.823	662.092	182.642	133.833	46.0566	32.9137	26.0729	11.486
TSS1_3140888	AT1G09710.4	mRNA	AT1G09710	protein_coding	0	0	3500	known_tss	1	3140846	3140954	+	3140888	0.754953	5.95772	3.92665	10.1981	7.91008	8.57342	5.16398	6.25809	3.84217	6.35609	1.74182	4.46111	7.96827	10.5794	9.70493	16.1655
TSS1_3154384	AT1G09730.1	mRNA	AT1G09730	protein_coding	0	0	6714	known_tss	1	3154247	3154403	-	3154384	145.706	160.263	115.443	78.4471	114.488	101.763	67.7773	67.8376	45.42	56.8075	54.4939	57.1022	64.2242	81.7804	99.3669	146.127
TSS1_3154553	AT1G09740.2	mRNA	AT1G09740	protein_coding	75	0.0397667	1886	known_tss	1	3154491	3154645	+	3154553	6.03962	4.1704	7.8533	5.4913	12.4896	10.4372	1.93649	1.25162	2.60719	1.72144	27.8691	14.7217	9.56192	7.05293	7.67703	3.82866
TSS1_3157504	AT1G09750.1	mRNA	AT1G09750	protein_coding	0	0	1648	known_tss	1	3157449	3157579	+	3157504	0	1.19154	6.6753	7.06024	6.2448	3.72757	5.64811	7.76003	59.142	14.8309	43.2966	35.6889	87.0135	112.175	103.278	108.266
TSS1_3161692	AT1G09760.1	mRNA	AT1G09760	protein_coding	0	0	2568	known_tss	1	3161578	3161708	-	3161692	127.587	113.792	147.249	119.632	161.532	186.751	193.004	198.006	160.96	162.08	88.5838	76.0619	58.1683	66.667	55.4774	52.1123
TSS1_3161822	AT1G09770.1	mRNA	AT1G09770	protein_coding	0	0	3785	known_tss	1	3161809	3161929	+	3161822	191.758	183.498	133.113	140.028	104.913	123.755	102.15	103.133	143.121	163.934	84.3536	73.8314	68.2084	67.0028	70.3969	80.8273
TSS1_3167869	AT1G09780.1	mRNA	AT1G09780	protein_coding	0	0	2555	known_tss	1	3167805	3167932	-	3167869	0	0.595772	5.10464	4.31459	0	1.49103	18.8808	19.7756	89.4678	147.779	89.5791	104.39	41.2756	40.8062	29.4045	21.2703
TSS1_3172118	AT1G09794.1	mRNA	AT1G09794	protein_coding	151	0.0940224	1606	known_tss	1	3172057	3172207	+	3172118	52.0917	44.0871	85.9936	62.7577	44.5462	34.6664	26.304	23.2801	15.3687	18.0089	11.9439	11.1528	8.76509	7.22086	5.64914	4.04137
TSS1_3173384	HOMER_RNA_00036132	putative_rna	HOMER_RNA_00036132	putative_rna	0	0	320	known_tss	1	3173312	3173417	-	3173384	0	0	4.31931	6.27577	7.07744	2.6093	1.77512	0.75097	0.411662	0.132418	0	0.223056	0	0.671708	1.01395	0.850814
TSS1_3173544	AT1G09795.1	mRNA	AT1G09795	protein_coding	0	0	3377	known_tss	1	3173514	3173622	+	3173544	21.8936	36.3421	41.2298	51.3829	36.6362	36.5302	11.9417	10.2633	3.01885	4.10497	7.46492	9.14528	14.5022	17.4644	18.8305	27.0133
TSS1_3180796								unknown_intergenic	1	3180757	3180844	+	3180796	0	0	3.92665	3.13789	6.2448	5.2186	2.74337	2.50323	3.70495	1.19177	0.995323	0.446111	4.78096	2.5189	3.18669	2.76514
TSS1_3184187	AT1G09810.3	mRNA	AT1G09810	protein_coding	0	0	3289	known_tss	1	3184016	3184264	-	3184187	58.1313	33.959	105.234	111.003	59.5337	59.2684	23.2379	22.5291	8.50767	9.79897	6.4696	5.35333	12.2711	10.9152	12.0225	11.486
TSS1_3187460	AT1G09812.1	mRNA	AT1G09812	protein_coding	12	0.00849257	1413	known_tss	1	3187455	3187520	+	3187460	0	0	1.17799	0	0	0	1.77512	1.50194	0.823323	1.98628	6.71843	4.015	2.39048	1.51134	1.59335	1.91433
TSS1_3189369	AT1G09815.1	mRNA	AT1G09815	protein_coding	14	0.014862	942	known_tss	1	3189316	3189470	+	3189369	169.864	107.239	96.5955	50.5984	127.394	128.974	74.555	64.8338	37.8729	34.6936	23.8878	22.7517	25.4985	23.5098	26.942	16.3782
TSS1_3195025	AT1G09830.1	mRNA	AT1G09830	protein_coding	0	0	2477	known_tss	1	3194888	3195051	-	3195025	0	2.38309	12.1726	7.45248	6.66112	8.94618	26.1427	29.2878	15.3687	22.1139	14.4322	10.4836	22.9486	19.8154	21.1481	23.6101
TSS1_3195659	HOMER_RNA_00041713	putative_rna	HOMER_RNA_00041713	putative_rna	-349	-0.775556	450	known_tss	1	3195612	3195668	+	3195659	0	0	0.78533	1.17671	0	0.745515	0.322749	2.00259	1.78387	3.5753	1.24415	0.892222	3.18731	1.17549	2.0279	1.27622
TSS1_3196005	HOMER_RNA_00041713	putative_rna	HOMER_RNA_00041713	putative_rna	0	0	450	known_tss	1	3195972	3196020	+	3196005	0	0	0	0	0	0	0	0	1.50943	0.662092	2.23948	2.0075	4.62159	3.19061	3.91094	0.850814
TSS1_3200227	AT1G09840.6	mRNA	AT1G09840	protein_coding	0	0	4208	known_tss	1	3200020	3200301	-	3200227	2.26486	1.78732	0.78533	1.17671	2.0816	4.84585	9.68247	11.2646	12.4871	10.4611	12.9392	6.69167	9.72128	5.20573	8.11158	7.44462
TSS1_3201828	AT1G09850.1	mRNA	AT1G09850	protein_coding	91	0.0369019	2466	known_tss	1	3201777	3201902	+	3201828	1.50991	0	0	0	0	0	1.291	0.500647	9.60544	5.29674	19.4088	24.7592	19.7613	20.4871	25.7832	25.7371
TSS1_3205803	AT1G09870.1	mRNA	AT1G09870	protein_coding	113	0.0360332	3136	known_tss	1	3205693	3205832	+	3205803	98.8988	74.4715	51.8318	19.6118	62.448	82.0066	180.094	173.724	123.224	156.651	102.269	87.2147	68.3677	57.0952	72.1351	35.5215
TSS1_3212285	AT1G09880.2	mRNA	AT1G09880	protein_coding	0	0	3561	known_tss	1	3212252	3212298	-	3212285	0	0	0	0	0	0	0	0	0.411662	0.397255	0	0	0.159365	0.335854	0.434549	1.48892
TSS1_3218045	AT1G09900.1	mRNA	AT1G09900	protein_coding	-53	-0.0294936	1797	known_tss	1	3217963	3218079	+	3218045	21.1387	18.4689	26.3085	17.6506	32.473	17.1468	21.9469	25.533	21.5436	20.6573	11.9439	10.0375	11.9524	13.77	14.6298	16.1655
TSS1_3224539	AT1G09910.2	mRNA	AT1G09910	protein_coding	0	0	4507	known_tss	1	3224423	3224601	-	3224539	18.1189	37.5336	13.3506	9.02142	26.6445	30.1934	8.87559	5.25679	4.11662	3.31046	2.23948	5.13028	3.02794	4.03025	4.78004	6.1684
TSS1_3226692								unknown_antisense	1	3226639	3226692	+	3226692	2.26486	0	4.31931	7.06024	3.33056	0.745515	0	0	0	0	0	0	0	0	0	0
TSS1_3226977	AT1G09920.1	mRNA	AT1G09920	protein_coding	30	0.0125	2400	known_tss	1	3226904	3227052	-	3226977	149.481	139.411	59.2924	58.0509	38.3014	43.2399	34.5341	46.8105	45.6944	63.4284	65.4425	70.9317	62.7899	73.552	73.8733	60.8332
TSS1_3227523								unknown_antisense	1	3227508	3227653	+	3227523	0	0	0	0	0	0	1.291	3.00388	4.11662	2.25111	0.248831	0.446111	5.89652	3.02268	7.09763	7.01921
TSS1_3233130	AT1G09932.4	mRNA	AT1G09932	protein_coding	0	0	2739	known_tss	1	3233031	3233199	-	3233130	0	0	0	0	0.41632	2.23654	0.968247	0	2.46997	2.91321	31.6015	35.9119	15.9365	17.8003	17.5268	16.1655
TSS1_3239425	AT1G09940.1	mRNA	AT1G09940	protein_coding	23	0.00868908	2647	known_tss	1	3239339	3239530	-	3239425	28.6882	28.5971	32.5912	38.0469	67.4438	59.2684	9.84384	11.2646	15.5059	10.4611	30.1085	29.2203	22.9486	30.3948	25.7832	35.0961
TSS1_3240554	HOMER_RNA_00033224	putative_rna	HOMER_RNA_00033224	putative_rna	-144	-0.339623	424	known_tss	1	3240540	3240629	+	3240554	0	0	0	1.56894	1.24896	4.10033	3.22749	2.00259	3.70495	3.97255	1.49298	0.223056	3.6654	2.35098	2.17275	2.76514
TSS1_3240757	HOMER_RNA_00033224	putative_rna	HOMER_RNA_00033224	putative_rna	0	0	424	known_tss	1	3240748	3240864	+	3240757	0	0	0.78533	0.784471	0	3.35482	1.45237	1.75226	0.274441	0.264837	0.746492	0.892222	2.07175	1.34342	4.05579	2.97785
TSS1_3241576	AT1G09950.1	mRNA	AT1G09950	protein_coding	278	0.208552	1333	known_tss	1	3241539	3241584	-	3241576	0.754953	2.38309	18.0626	30.5944	20.816	18.2651	4.51848	4.75615	1.50943	0.662092	1.24415	0.223056	1.75302	1.17549	0.579399	0.212703
TSS1_3244208	AT1G09960.1	mRNA	AT1G09960	protein_coding	128	0.0396162	3231	known_tss	1	3244115	3244296	+	3244208	9.05943	8.34081	8.24596	9.80589	14.9875	7.08239	32.4363	27.7859	18.7992	20.6573	4.23012	5.79944	4.46223	5.54159	3.47639	6.1684
TSS1_3247952	AT1G04753.1	lnc_RNA	AT1G04753	long_noncoding_rna	105	0.375	280	known_tss	1	3247932	3247952	-	3247952	0	0	3.53398	2.35341	3.74688	6.70963	0.161374	0	0.137221	0	0	0	0	1.67927	0.434549	1.27622
TSS1_3252260	AT1G09970.2	mRNA	AT1G09970	protein_coding	0	0	3338	known_tss	1	3252211	3252335	+	3252260	70.9655	108.43	74.999	93.7443	106.578	91.3256	10.9735	16.5213	1.92109	2.78079	7.21609	4.46111	9.40255	12.0907	10.574	17.4417
TSS1_3261538	AT1G09980.2	mRNA	AT1G09980	protein_coding	0	0	5370	known_tss	1	3261480	3261705	-	3261538	18.8738	21.4478	18.8479	12.9438	19.1507	17.8924	23.0765	21.5278	20.4459	18.9358	24.1366	19.8519	23.2673	29.891	29.1148	31.0547
TSS1_3262629								unknown_antisense	1	3262625	3262686	+	3262629	0	0	0	0	0	0	1.12962	0.75097	1.64665	1.72144	0.746492	1.56139	1.59365	5.70952	0.869098	2.12703
TSS1_3263913	HOMER_RNA_00033225	putative_rna	HOMER_RNA_00033225	putative_rna	0	0	1505	known_tss	1	3263859	3264013	+	3263913	1.50991	0	2.35599	1.56894	0	0.372757	1.93649	1.00129	1.37221	1.72144	0.746492	0.446111	2.54985	1.51134	3.76609	1.91433
TSS1_3264517								unknown_genic	1	3264442	3264635	-	3264517	0	0.595772	12.1726	5.4913	4.99584	6.70963	5.64811	3.2542	3.29329	3.17804	0.497662	0	0	0	1.01395	0.425407
TSS1_3264738								unknown_genic	1	3264681	3264803	+	3264738	0	0	0	0	0.41632	1.11827	1.77512	0.75097	2.74441	3.04562	0.497662	0.223056	0	0	0	0
TSS1_3264970	AT1G10000.1	mRNA	AT1G10000	protein_coding	161	0.121326	1327	known_tss	1	3264906	3265014	-	3264970	4.52972	2.38309	5.49731	7.84471	4.57952	4.10033	5.80948	4.00517	4.52828	4.76706	0.746492	2.89972	1.11556	1.17549	1.01395	0.425407
TSS1_3271965	AT1G10020.1	mRNA	AT1G10020	protein_coding	80	0.0311042	2572	known_tss	1	3271905	3272029	-	3271965	1.50991	0.595772	7.46063	11.3748	4.57952	6.33688	18.0739	21.5278	19.4853	22.2463	48.522	62.9017	76.9734	89.673	85.4613	104.65
TSS1_3273495	AT1G10030.1	mRNA	AT1G10030	protein_coding	-233	-0.105861	2201	known_tss	1	3273487	3273519	+	3273495	3.01981	0	0	2.74565	0.41632	0	0.161374	0	0.548882	0.794511	0.746492	0.223056	0.796827	1.00756	2.0279	2.12703
TSS1_3273813	AT1G10030.1	mRNA	AT1G10030	protein_coding	0	0	2201	known_tss	1	3273741	3273957	+	3273813	7.54953	10.1281	4.31931	3.92236	3.74688	2.23654	12.5872	13.5175	29.0907	32.3101	29.362	24.09	14.0241	9.90769	14.7747	10.4225
TSS1_3278709	AT1G10040.2	mRNA	AT1G10040	protein_coding	0	0	2779	known_tss	1	3278636	3278730	-	3278709	4.52972	4.76618	27.8792	20.004	27.0608	20.1289	36.7934	34.2943	48.7133	35.8854	13.188	8.69917	33.9448	24.5173	26.7972	19.7814
TSS1_3279104	AT1G10050.3	mRNA	AT1G10050	protein_coding	0	0	4575	known_tss	1	3278905	3279124	+	3279104	1.50991	1.19154	0.392665	2.35341	1.24896	1.11827	3.38886	1.75226	1.92109	1.05935	6.4696	5.13028	4.46223	3.19061	3.62124	5.74299
TSS1_3283748								unknown_intergenic	1	3283701	3283819	-	3283748	0	0	0	0	0	0	0	0.250323	0.548882	0.397255	0.995323	0.669167	3.34667	3.35854	4.49034	4.04137
TSS1_3284311	AT1G10060.2	mRNA	AT1G10060	protein_coding	0	0	3048	known_tss	1	3284239	3284334	+	3284311	2.26486	1.19154	0.392665	1.96118	0.83264	0	0	0.500647	1.92109	1.58902	6.71843	10.0375	3.98413	3.35854	2.75214	5.9557
TSS1_3287279	HOMER_RNA_00030493	putative_rna	HOMER_RNA_00030493	putative_rna	0	0	533	known_tss	1	3287216	3287308	-	3287279	0	0	0	0	0.41632	0.745515	0	0.250323	0	0.132418	0.497662	0	1.91238	3.02268	1.7382	0.850814
TSS1_3288090	AT1G10070.3	mRNA	AT1G10070	protein_coding	0	0	2385	known_tss	1	3288036	3288312	+	3288090	71.7205	91.7489	14.5286	19.2195	48.2931	43.9854	14.3623	17.022	2.05831	0.926929	21.6483	26.7667	11.6337	16.7927	15.7886	21.0576
TSS1_3291166								unknown_genic	1	3291132	3291166	-	3291166	1.50991	4.76618	1.17799	0.784471	1.66528	1.86379	0.968247	1.50194	0	0.132418	0	0	0	0	0	0
TSS1_3296109	AT1G10090.1	mRNA	AT1G10090	protein_coding	0	0	5888	known_tss	1	3296012	3296264	-	3296109	8.30448	5.95772	0.78533	1.17671	1.24896	2.6093	6.13223	6.25809	6.58658	7.1506	7.46492	11.5989	4.62159	5.54159	6.22854	2.76514
TSS1_3296583	HOMER_RNA_00027816	putative_rna	HOMER_RNA_00027816	putative_rna	0	0	583	known_tss	1	3296490	3296654	+	3296583	0	0.595772	0.78533	0	0	0	0.484123	0.250323	1.09776	1.19177	2.73714	2.45361	3.98413	3.35854	4.05579	3.19055
TSS1_3296791	HOMER_RNA_00027816	putative_rna	HOMER_RNA_00027816	putative_rna	167	0.286449	583	known_tss	1	3296791	3296867	+	3296791	0	0	4.31931	3.13789	2.0816	6.33688	0.645498	0.250323	0.274441	0.264837	0	0	0.796827	0.503781	0.289699	0.212703
TSS1_3300511	AT1G10095.3	mRNA	AT1G10095	protein_coding	0	0	3193	known_tss	1	3300452	3300568	-	3300511	26.4233	26.214	28.6645	45.8916	20.3997	24.9748	14.0396	14.2684	13.0359	14.6984	5.47428	8.47611	4.78096	9.06805	5.93884	9.35895
TSS1_3302729	AT1G10110.1	mRNA	AT1G10110	protein_coding	99	0.072	1375	known_tss	1	3302664	3302748	+	3302729	10.5693	12.5112	59.685	65.8956	29.1424	35.0392	98.5998	115.649	88.6444	72.3005	62.4565	42.1575	286.061	340.556	372.553	410.305
TSS1_3306189								unknown_genic	1	3306116	3306262	-	3306189	0.754953	0.595772	0	0.392236	3.33056	0	4.84123	7.76003	15.6431	20.5249	28.6155	30.1125	18.6457	17.6323	15.4989	27.6514
TSS1_3310986	AT1G10130.1	mRNA	AT1G10130	protein_coding	1	8.81834e-05	11340	known_tss	1	3310932	3311061	+	3310986	12.8342	12.5112	27.0939	30.2021	45.7952	49.204	64.5498	67.8376	69.708	82.4967	68.9261	65.3553	100.719	102.435	108.492	105.714
TSS1_3323052	HOMER_RNA_00033234	putative_rna	HOMER_RNA_00033234	putative_rna	0	0	658	known_tss	1	3322937	3323054	+	3323052	7.54953	1.19154	1.96332	4.31459	0	2.23654	3.06611	0.75097	1.64665	2.1187	1.49298	0	1.27492	2.18305	1.01395	1.70163
TSS1_3323548	AT1G10140.1	mRNA	AT1G10140	protein_coding	96	0.0812183	1182	known_tss	1	3323361	3323638	-	3323548	3.01981	4.76618	4.31931	1.17671	24.5629	17.5196	1.93649	1.25162	2.88163	2.25111	2.23948	2.0075	1.11556	1.17549	3.62124	1.06352
TSS1_3324597	STRINGTIE_RNA_00023122	putative_rna	STRINGTIE_RNA_00023122	putative_rna	6	0.0151134	397	known_tss	1	3324390	3324613	-	3324597	0	0	0.392665	0.392236	4.1632	1.49103	0	0	1.09776	1.05935	0.746492	0.892222	3.18731	3.02268	2.60729	3.40326
TSS1_3325837	AT1G10150.1	mRNA	AT1G10150	protein_coding	14	0.00770925	1816	known_tss	1	3325814	3326057	+	3325837	8.30448	8.93658	11.7799	13.336	34.5546	31.6844	7.74597	11.0142	20.9947	14.9633	30.6062	29.6664	29.6419	40.3025	31.4324	46.3694
TSS1_3327414								unknown_genic	1	3327378	3327461	-	3327414	0	0	0	0	0	0.372757	0	0	3.84217	1.98628	0.995323	0	0.318731	0.503781	0.289699	0.425407
TSS1_3328563	AT1G10160.1	mRNA	AT1G10160	transposable_element_gene	-355	-0.0788889	4500	known_tss	1	3328366	3328615	+	3328563	0	0	0	0	0	0	0.322749	0.500647	5.21438	5.16432	0.995323	1.78444	1.27492	2.5189	2.89699	1.27622
TSS1_3329016	AT1G10160.1	mRNA	AT1G10160	transposable_element_gene	0	0	4500	known_tss	1	3328935	3329064	+	3329016	0	0	0	0	0	0.372757	1.291	1.50194	5.07716	6.35609	6.71843	5.35333	9.56192	5.20573	9.27038	7.23192
TSS1_3331117								unknown_genic	1	3331112	3331123	-	3331117	0	0	0.78533	0	0.83264	0.745515	0.161374	0.500647	0.823323	1.05935	0.497662	0.669167	1.43429	2.5189	1.30365	0.212703
TSS1_3332620								unknown_genic	1	3332586	3332700	-	3332620	0	4.1704	10.9946	7.06024	4.99584	7.45515	2.09787	1.50194	0.823323	0.529674	0	0	0	0	0.14485	0
TSS1_3333258	HOMER_RNA_00023768	putative_rna	HOMER_RNA_00023768	putative_rna	0	0	2643	known_tss	1	3333198	3333337	-	3333258	3.77476	1.78732	23.1672	23.9264	16.2365	15.6558	8.06872	11.7652	15.9176	10.4611	3.2348	4.015	15.6178	11.587	17.9614	6.59381
TSS1_3338060	AT1G10170.4	mRNA	AT1G10170	protein_coding	0	0	4490	known_tss	1	3337991	3338135	-	3338060	322.365	342.569	1695.53	2840.18	862.615	781.3	103.925	96.3745	55.5743	52.835	55.2404	55.0947	40.1601	50.2101	46.4967	52.3251
TSS1_3338356	HOMER_RNA_00033239	putative_rna	HOMER_RNA_00033239	putative_rna	0	0	1672	known_tss	1	3338348	3338415	+	3338356	3.01981	3.57463	28.6645	28.6332	22.065	22.7382	8.87559	4.00517	0.137221	0.662092	0	0.669167	1.75302	2.85476	0.869098	0
TSS1_3341574	AT1G10180.1	mRNA	AT1G10180	protein_coding	0	0	3444	known_tss	1	3341518	3341643	-	3341574	32.463	30.3844	25.1305	25.4953	25.3955	39.8851	68.2614	63.0815	55.1626	64.885	42.7989	40.8192	28.367	33.5854	37.5161	24.6736
TSS1_3346575								unknown_antisense	1	3346545	3346595	+	3346575	0	0	0	0	0	0	0	0	0.137221	0.132418	0	0.223056	0.956192	1.67927	2.17275	2.55244
TSS1_3347852	AT1G10200.2	mRNA	AT1G10200	protein_coding	209	0.119429	1750	known_tss	1	3347752	3347922	-	3347852	0.754953	0	0	0.392236	2.49792	3.35482	19.2036	18.0233	53.3788	68.7252	124.415	118.889	60.5588	68.0104	70.6866	85.0814
TSS1_3349210	AT1G10210.2	mRNA	AT1G10210	protein_coding	0	0	1961	known_tss	1	3349181	3349312	+	3349210	6.79457	6.55349	5.49731	7.84471	7.49376	4.10033	6.2936	2.75356	4.11662	3.97255	3.48363	2.67667	5.09969	10.0756	8.11158	12.1241
TSS1_3355571	AT1G10230.1	mRNA	AT1G10230	protein_coding	-33	-0.0691824	477	known_tss	1	3355505	3355641	+	3355571	15.854	13.7028	83.6376	99.2356	48.2931	55.1681	54.2218	51.5666	33.7562	28.47	18.9111	14.7217	23.108	25.8607	22.162	22.1212
TSS1_3356417								unknown_intergenic	1	3356303	3356485	-	3356417	0	0	0.78533	0	0.41632	0.372757	2.58199	3.50453	3.97939	6.62092	0.746492	1.33833	2.07175	4.19817	4.05579	3.19055
TSS1_3359748	AT1G10240.2	mRNA	AT1G10240	protein_coding	0	0	3227	known_tss	1	3359692	3359868	-	3359748	3.01981	6.55349	7.8533	10.9826	15.4038	9.69169	31.1453	33.0427	32.5213	32.4425	33.0945	36.3581	40.9569	44.8365	56.0568	54.6648
TSS1_3361844	AT1G04783.1	lnc_RNA	AT1G04783	long_noncoding_rna	130	0.215589	603	known_tss	1	3361735	3361881	-	3361844	0	0	0.78533	0.784471	0	1.11827	5.48673	7.25938	5.3516	5.69399	1.24415	2.23056	3.02794	2.5189	2.89699	2.33974
TSS1_3363445	AT1G10270.1	mRNA	AT1G10270	protein_coding	0	0	3062	known_tss	1	3363393	3363548	+	3363445	25.6684	33.959	65.9677	84.3307	111.99	106.236	54.0604	62.5809	17.0153	16.5523	9.95323	5.35333	34.4229	47.3554	37.8058	57.4299
TSS1_3369104	AT1G10280.1	mRNA	AT1G10280	protein_coding	0	0	2633	known_tss	1	3369042	3369136	-	3369104	0.754953	1.78732	16.0993	22.3574	14.1549	7.08239	9.35972	6.50841	23.4647	16.5523	9.45557	9.81444	15.4584	16.6248	15.7886	17.0163
TSS1_3370527	AT1G10290.1	mRNA	AT1G10290	protein_coding	12	0.00169924	7062	known_tss	1	3370415	3370596	+	3370527	18.1189	25.0224	16.4919	13.7282	20.3997	26.4658	26.9495	22.2788	25.9347	37.8717	32.348	35.6889	25.0204	19.9833	25.7832	21.6958
TSS1_3377880	AT1G10300.2	mRNA	AT1G10300	protein_coding	0	0	2349	known_tss	1	3377851	3377963	+	3377880	0.754953	0.595772	1.17799	0.784471	0	0	4.67986	2.25291	1.92109	3.84014	1.74182	2.67667	4.30286	7.38878	6.08369	4.04137
TSS1_3381754								unknown_antisense	1	3381693	3381769	+	3381754	0	0	0	0	0	0	0	0	0	0.132418	0.497662	0.446111	0.956192	0.671708	1.01395	2.76514
TSS1_3383906	AT1G10310.1	mRNA	AT1G10310	protein_coding	34	0.0132968	2557	known_tss	1	3383831	3383968	-	3383906	491.474	396.784	440.177	383.606	312.24	348.901	117.803	95.8739	61.8865	80.6428	38.8176	46.1725	52.9093	60.6216	59.5332	56.7918
TSS1_3384117	HOMER_RNA_00033244	putative_rna	HOMER_RNA_00033244	putative_rna	0	0	384	known_tss	1	3384097	3384221	+	3384117	0.754953	1.19154	6.28264	9.80589	2.49792	0	1.291	1.50194	0.686103	0.264837	0	1.33833	0	0.167927	0	0
TSS1_3388591	AT1G10330.1	mRNA	AT1G10330	protein_coding	0	0	1552	known_tss	1	3388514	3388646	+	3388591	0.754953	0.595772	1.57066	0.392236	1.66528	1.49103	8.2301	6.25809	3.43051	5.56158	1.99065	1.33833	3.6654	4.3661	3.04184	2.12703
TSS1_3392549	AT1G10340.2	mRNA	AT1G10340	protein_coding	0	0	2203	known_tss	1	3392510	3392614	-	3392549	0	0	0	0	0	0	0.161374	0	0.411662	0.529674	2.48831	8.03	7.64954	8.56427	7.53218	5.74299
TSS1_3392961								unknown_antisense	1	3392875	3393003	+	3392961	0	0	0	0	0	0	0.968247	0	0.137221	0.132418	1.24415	1.56139	1.11556	2.18305	0.724248	0.425407
TSS1_3395085	AT1G10350.1	mRNA	AT1G10350	protein_coding	73	0.0326038	2239	known_tss	1	3394982	3395107	-	3395085	3.77476	0	0	0	0.41632	3.72757	2.25924	2.00259	3.01885	3.17804	11.4462	15.6139	7.17144	7.55671	7.53218	7.01921
TSS1_3396871	AT1G10360.1	mRNA	AT1G10360	protein_coding	23	0.0163934	1403	known_tss	1	3396774	3396929	-	3396871	0	0.595772	0.392665	3.13789	2.0816	3.72757	1.291	0.500647	0.960544	1.72144	26.3761	28.7742	30.2794	20.1512	22.5965	32.7563
TSS1_3398329	AT1G10370.1	mRNA	AT1G10370	protein_coding	0	0	1476	known_tss	1	3398249	3398383	-	3398329	11.3243	12.5112	5.49731	5.88354	4.99584	6.70963	4.03436	6.25809	10.566	8.87204	11.9439	14.4986	9.72128	8.22842	6.80793	2.55244
TSS1_3402149								unknown_antisense	1	3402108	3402165	-	3402149	0	0	0	0	0	0	0	0	0.137221	0	0.497662	0.892222	1.75302	1.8472	0.724248	1.91433
TSS1_3412789	AT1G10390.3	mRNA	AT1G10390	protein_coding	0	0	5815	known_tss	1	3412736	3412863	-	3412789	57.3764	94.7277	36.1252	30.2021	71.1907	46.9674	34.6955	35.5459	29.0907	22.776	19.16	14.0525	11.6337	9.90769	10.1395	10.4225
TSS1_3414878								unknown_antisense	1	3414871	3414930	+	3414878	0	0	0	0	0	0	0.645498	0	2.46997	2.78079	1.74182	0.223056	1.91238	0.503781	1.01395	2.76514
TSS1_3416382	AT1G10400.1	mRNA	AT1G10400	protein_coding	0	0	1652	known_tss	1	3416351	3416507	+	3416446	0	0	0	0	0	0	0.645498	1.50194	12.2126	10.4611	2.48831	4.68417	3.82477	3.52647	3.33154	3.19055
TSS1_3416446								unknown_antisense	1	3416317	3416540	-	3416382	0	0	0	0	0	0	0	0	0.411662	0.529674	2.48831	1.11528	0.318731	0.839635	1.30365	1.48892
TSS1_3419604	AT1G10410.1	mRNA	AT1G10410	protein_coding	11	0.00337216	3262	known_tss	1	3419532	3419679	-	3419604	24.1585	27.4055	115.443	116.102	84.5129	164.013	13.2327	21.5278	17.7014	15.8902	23.1413	20.2981	11.3149	12.5945	9.12553	11.6987
TSS1_3423895								unknown_intergenic	1	3423873	3424008	+	3423895	0	0	0	0	1.66528	0.745515	0.322749	1.00129	0	0	0	0	0.318731	0.335854	0.14485	0.212703
TSS1_3424374								unknown_antisense	1	3424326	3424393	+	3424374	0	0	0	0	0	0	0	0	0	0.264837	0.248831	0	0.956192	1.17549	1.1588	0.850814
TSS1_3430602	AT1G10430.1	mRNA	AT1G10430	protein_coding	0	0	2159	known_tss	1	3430517	3430653	-	3430602	11.3243	20.852	18.0626	19.2195	17.9018	14.5375	14.5237	16.7717	16.7409	17.6117	18.4135	25.2053	22.1518	22.1664	23.3208	19.5687
TSS1_3430955	AT1G10430.2	mRNA	AT1G10430	protein_coding	-27	-0.0110339	2447	known_tss	1	3430952	3430993	-	3430955	1.50991	0.595772	1.57066	1.17671	0.41632	7.82791	0.322749	0	1.09776	0.529674	1.24415	1.56139	2.39048	2.68683	3.04184	2.55244
TSS1_3431790	AT1G10450.2	mRNA	AT1G10450	protein_coding	0	0	6607	known_tss	1	3431724	3431803	+	3431790	20.3837	31.5759	66.3604	83.154	41.2157	60.3867	27.4337	25.2827	13.5848	10.9907	19.4088	35.9119	36.1759	43.8289	39.6888	63.3856
TSS1_3440865	AT1G10460.1	mRNA	AT1G10460	protein_coding	-458	-0.344361	1330	known_tss	1	3440818	3440886	-	3440865	0	0	0	0	0	0	0.161374	0.75097	2.19553	3.17804	2.98597	2.67667	0.956192	1.8472	3.62124	1.70163
TSS1_3442626	HOMER_RNA_00041726	putative_rna	HOMER_RNA_00041726	putative_rna	0	0	416	known_tss	1	3442547	3442646	+	3442626	0.754953	0.595772	5.88997	7.45248	1.24896	4.47309	0.968247	1.50194	2.88163	3.44288	3.48363	6.24556	7.3308	9.23598	5.50429	7.23192
TSS1_3443837	AT1G10470.3	mRNA	AT1G10470	protein_coding	0	0	1631	known_tss	1	3443763	3443989	-	3443837	4.52972	4.76618	3.14132	3.53012	2.0816	1.49103	11.1348	9.51229	20.3086	20.9221	107.246	115.766	56.7341	51.5536	50.4077	55.0902
TSS1_3444852	STRINGTIE_RNA_00026323	putative_rna	STRINGTIE_RNA_00026323	putative_rna	0	0	813	known_tss	1	3444813	3444880	+	3444852	0	0	0	0.784471	0	0.745515	0.968247	0	0.686103	0.132418	2.48831	0.892222	1.27492	2.35098	0.869098	0.425407
TSS1_3449778	AT1G10480.1	mRNA	AT1G10480	protein_coding	158	0.0951807	1660	known_tss	1	3449726	3449778	+	3449778	0	0	0	0	0	0	0	0	0	0	0	0	0.796827	0.839635	0.869098	1.27622
TSS1_3450621								unknown_antisense	1	3450619	3450666	-	3450621	0	0.595772	0	2.74565	0.41632	0	0	0.500647	0.274441	0	1.74182	0	0.796827	1.34342	1.1588	0
TSS1_3453257	AT1G10490.2	mRNA	AT1G10490	protein_coding	0	0	6698	known_tss	1	3453124	3453293	+	3453257	8.30448	8.34081	17.6699	9.80589	18.3181	8.20066	58.5789	49.8144	22.2297	19.4655	10.2021	6.46861	5.09969	8.22842	7.53218	5.10488
TSS1_3461376	AT1G10500.1	mRNA	AT1G10500	protein_coding	0	0	1486	known_tss	1	3461302	3461526	-	3461376	169.864	170.987	75.3916	40.7925	68.2765	51.0678	52.2853	51.066	38.559	45.6844	46.2825	40.15	34.2635	15.4493	23.6105	18.5052
TSS1_3461639	AT1G10510.1	mRNA	AT1G10510	protein_coding	0	0	4152	known_tss	1	3461606	3461710	+	3461639	30.9531	36.3421	40.8371	32.1633	52.04	65.2326	43.5711	33.7937	43.0872	32.1777	86.5931	64.6861	29.4826	32.9137	42.441	49.9853
TSS1_3462734								unknown_genic	1	3462666	3462805	+	3462734	0	0	0.392665	0	0.83264	2.23654	0.806872	1.00129	2.74441	2.51595	2.23948	0.892222	0.637461	0.839635	0.289699	0.212703
TSS1_3465913	AT1G10520.2	mRNA	AT1G10520	protein_coding	0	0	3530	known_tss	1	3465845	3465963	+	3465913	8.30448	1.78732	3.14132	2.74565	0.83264	0.745515	11.7803	13.5175	6.17492	4.89948	1.99065	0.669167	0.637461	1.00756	0.724248	0.212703
TSS1_3469973	AT1G10522.2	mRNA	AT1G10522	protein_coding	347	0.182248	1904	known_tss	1	3469928	3470037	+	3469973	0	2.97886	2.35599	1.56894	7.49376	9.31894	34.05	34.795	40.8917	42.5063	10.2021	4.68417	3.50604	1.00756	2.31759	0.425407
TSS1_3472674	AT1G10530.1	mRNA	AT1G10530	protein_coding	0	0	1219	known_tss	1	3472639	3472699	-	3472674	4.52972	4.1704	5.10464	10.9826	5.82848	4.84585	1.291	1.25162	2.33275	1.72144	1.99065	4.68417	5.41842	5.87744	6.08369	7.65732
TSS1_3474515	AT1G10538.1	pseudogenic_transcript	AT1G10538	pseudogene	0	0	251	known_tss	1	3474448	3474573	+	3474515	0	0	0.392665	0	0	0	1.93649	1.50194	0.411662	2.1187	2.73714	1.33833	6.69334	7.72464	5.35944	2.33974
TSS1_3480937	AT1G10550.1	mRNA	AT1G10550	protein_coding	43	0.0217611	1976	known_tss	1	3480879	3480997	-	3480937	0	0	0	0	0	0	0.322749	1.75226	1.78387	0.397255	1.99065	3.34583	2.23111	3.02268	2.17275	4.04137
TSS1_3487641	AT1G10570.1	mRNA	AT1G10570	protein_coding	0	0	3705	known_tss	1	3487573	3487683	+	3487641	1.50991	4.1704	7.46063	4.70683	3.74688	9.31894	7.74597	6.00776	11.3893	11.6528	9.95323	6.91472	14.1835	9.40391	9.56008	4.67948
TSS1_3488804								unknown_genic	1	3488751	3488831	+	3488804	1.50991	1.19154	3.14132	2.35341	0	0	0	0.250323	0	0	0	0	0	0	0	0
TSS1_3493681	AT1G10580.1	mRNA	AT1G10580	protein_coding	55	0.0213426	2577	known_tss	1	3493618	3493778	-	3493681	13.5891	20.852	41.6225	27.8487	21.6486	16.0286	17.9126	17.5226	9.46822	10.0638	5.22545	7.13778	5.89652	6.04537	6.80793	1.70163
TSS1_3503432	AT1G10590.2	mRNA	AT1G10590	protein_coding	0	0	1429	known_tss	1	3503402	3503458	-	3503432	231.015	285.971	204.578	107.865	198.585	241.174	219.469	181.735	151.491	135.861	175.177	188.482	103.906	94.0391	87.7789	75.0843
TSS1_3503770	AT1G10600.3	mRNA	AT1G10600	protein_coding	0	0	1799	known_tss	1	3503597	3503790	+	3503770	7.54953	15.4901	7.46063	3.92236	8.3264	10.0645	5.97085	3.75485	3.01885	3.44288	2.48831	3.56889	3.34667	2.5189	3.04184	4.89218
TSS1_3509265								unknown_genic	1	3509209	3509331	-	3509265	0	0	0	1.56894	1.66528	0	0	0	0.411662	0.397255	0.746492	0.223056	1.75302	2.01512	1.7382	1.91433
TSS1_3514711	AT1G10630.2	mRNA	AT1G10630	protein_coding	0	0	2017	known_tss	1	3514637	3514780	-	3514711	6.79457	11.9154	3.14132	10.1981	11.2406	12.6738	54.0604	47.0608	187.169	226.038	206.032	206.996	100.878	86.3144	86.0407	72.1065
TSS1_3517224								unknown_antisense	1	3517202	3517323	+	3517224	0	0	0	0	0	0	0	0	0	0	2.23948	1.11528	0.159365	0.167927	0.289699	0
TSS1_3517888	AT1G10640.1	mRNA	AT1G10640	protein_coding	79	0.0276804	2854	known_tss	1	3517865	3517955	-	3517888	0	0	0	0	0	0	0	0	1.23498	0.397255	2.48831	1.33833	3.98413	3.69439	2.0279	3.61596
TSS1_3522483								unknown_intergenic	1	3522471	3522485	-	3522483	0	0	0.392665	0	0.41632	1.11827	1.291	1.00129	0.960544	1.19177	2.23948	0.446111	4.62159	6.54915	3.04184	1.91433
TSS1_3524109								unknown_antisense	1	3524067	3524149	+	3524109	0.754953	0	0	0	0	0	0.161374	0	0.548882	2.25111	2.73714	0.892222	2.39048	3.69439	2.31759	3.19055
TSS1_3526139	AT1G10650.2	mRNA	AT1G10650	protein_coding	108	0.0463718	2329	known_tss	1	3526093	3526237	-	3526139	0.754953	3.57463	3.92665	9.80589	0.41632	0	2.58199	4.50582	7.54713	7.54785	58.7241	61.1172	14.0241	11.587	14.3401	8.72084
TSS1_3526350	AT1G10650.2	mRNA	AT1G10650	protein_coding	0	0	2329	known_tss	1	3526275	3526376	-	3526350	0.754953	2.97886	2.35599	9.80589	0.83264	0	1.291	0.500647	1.50943	2.1187	12.4415	12.045	19.4426	23.6777	30.2736	31.9055
TSS1_3527216	STRINGTIE_RNA_00028144	putative_rna	STRINGTIE_RNA_00028144	putative_rna	0	0	428	known_tss	1	3527206	3527231	-	3527216	0	0	0	0.392236	1.24896	1.11827	0.484123	0	0.960544	0.264837	0.248831	0.446111	1.27492	1.17549	1.30365	0.63811
TSS1_3530512	AT1G10657.1	mRNA	AT1G10657	protein_coding	11	0.00701978	1567	known_tss	1	3530463	3530583	+	3530512	0	0	0	0	0	0	0	0	2.60719	3.31046	10.2021	7.36083	9.72128	7.89256	8.25643	8.08273
TSS1_3531523								unknown_antisense	1	3531490	3531552	-	3531523	0	0	0	0	0	0	0	0	0	0	1.24415	1.33833	0.318731	1.8472	0.724248	0.212703
TSS1_3532475	AT1G10660.4	mRNA	AT1G10660	protein_coding	0	0	2665	known_tss	1	3532410	3532593	+	3532475	47.562	44.0871	20.0259	23.5341	24.1466	26.8385	24.6903	22.2788	21.9553	18.8034	19.6576	23.8669	16.574	14.9455	21.5826	18.5052
TSS1_3535514	AT1G10670.2	mRNA	AT1G10670	protein_coding	0	0	2727	known_tss	1	3535453	3535589	+	3535514	13.5891	4.76618	3.14132	2.74565	8.74272	8.20066	39.6981	31.2904	79.4507	117.058	116.95	119.335	61.3556	47.0195	43.3101	32.3309
TSS1_3545471	AT1G10682.1	ncRNA	AT1G10682	other_rna	72	0.102564	702	known_tss	1	3545406	3545541	-	3545471	2.26486	1.19154	1.17799	0	1.24896	4.10033	0.806872	1.00129	6.86103	3.70772	57.9776	53.3103	25.4985	25.8607	18.6856	10.8479
TSS1_3550780	AT1G10690.1	mRNA	AT1G10690	protein_coding	9	0.00968784	929	known_tss	1	3550588	3550838	-	3550780	11.3243	20.852	3.92665	4.70683	2.0816	1.11827	1.61374	0.500647	0.137221	0.264837	1.49298	2.67667	2.86858	3.69439	2.60729	2.97785
TSS1_3554109	AT1G10700.1	mRNA	AT1G10700	protein_coding	0	0	2441	known_tss	1	3554098	3554201	+	3554109	10.5693	13.7028	4.31931	2.74565	8.3264	8.20066	8.06872	15.0194	16.8781	21.187	22.6436	18.2906	11.6337	14.6096	11.4431	6.1684
TSS1_3558364	AT1G10710.1	mRNA	AT1G10710	protein_coding	0	0	2348	known_tss	1	3558358	3558379	+	3558364	0	0	0	0.392236	0	0.745515	1.12962	1.25162	2.74441	3.31046	0.746492	0.669167	1.59365	0.335854	0.579399	0.425407
TSS1_3562961	AT1G10720.1	mRNA	AT1G10720	protein_coding	59	0.0293532	2010	known_tss	1	3562901	3563033	+	3562961	6.03962	4.76618	11.3873	7.45248	2.91424	6.70963	5.97085	7.76003	6.72381	9.79897	9.45557	8.03	8.44636	9.90769	9.99463	8.93355
TSS1_3565251	AT1G10730.1	mRNA	AT1G10730	protein_coding	0	0	2850	known_tss	1	3565179	3565337	+	3565251	32.463	22.0436	33.7692	30.5944	21.2323	34.6664	25.013	33.7937	18.7992	17.3468	21.3994	29.6664	32.9886	24.1815	25.4935	15.9528
TSS1_3570699	AT1G10740.2	mRNA	AT1G10740	protein_coding	0	0	2701	known_tss	1	3570585	3570917	-	3570699	3.01981	1.19154	3.92665	9.02142	4.1632	3.72757	18.5581	17.773	33.2074	40.7849	34.5875	33.0122	27.4108	24.5173	25.7832	21.9085
TSS1_3577345	HOMER_RNA_00027853	putative_rna	HOMER_RNA_00027853	putative_rna	4	0.00729927	548	known_tss	1	3577306	3577405	+	3577345	0	0	0	0	0	0	0.484123	0	1.78387	0.794511	0.248831	0.446111	1.75302	1.67927	0.869098	0.63811
TSS1_3578200								unknown_genic	1	3578137	3578282	-	3578200	0	0	0.392665	0	0.41632	1.49103	17.5898	18.2736	8.78211	4.76706	0	1.11528	0.318731	0.671708	0.579399	0
TSS1_3578555	AT1G10750.2	mRNA	AT1G10750	protein_coding	26	0.0078764	3301	known_tss	1	3578528	3578588	-	3578555	0	0	0.78533	0	0	1.49103	1.12962	1.00129	1.37221	0.397255	1.99065	2.67667	0.478096	1.34342	1.1588	3.19055
TSS1_3590571	AT1G10760.2	mRNA	AT1G10760	protein_coding	99	0.0100938	9808	known_tss	1	3590493	3590601	-	3590571	0	0.595772	0.78533	3.13789	16.6528	29.8206	64.227	67.337	78.7646	98.1221	37.8223	47.0647	88.129	84.2993	81.1158	85.0814
TSS1_3592416	AT1G10770.1	mRNA	AT1G10770	protein_coding	160	0.168776	948	known_tss	1	3592360	3592419	-	3592416	5.28467	8.93658	0	0.392236	0.41632	2.6093	0.645498	0.250323	0.137221	0.132418	0.248831	0.446111	0	0.167927	0	0.212703
TSS1_3595087	AT1G10780.1	mRNA	AT1G10780	protein_coding	0	0	2541	known_tss	1	3595075	3595248	-	3595087	0	2.38309	3.53398	1.96118	1.66528	1.11827	0.968247	2.75356	1.78387	2.1187	1.24415	1.78444	6.21525	5.70952	5.64914	3.61596
TSS1_3596310	AT1G10790.1	mRNA	AT1G10790	protein_coding	0	0	1584	known_tss	1	3596252	3596335	+	3596310	0	0	0	0	0	0	0	0	0	0	0	0	0.956192	0.671708	0	0.425407
TSS1_3599270	AT1G10810.3	mRNA	AT1G10810	protein_coding	81	0.0473131	1712	known_tss	1	3599248	3599345	+	3599270	0	0	0	0	0	0	0	0	0.274441	0.926929	0.995323	1.78444	0.478096	0.167927	0.289699	0
TSS1_3604471								unknown_antisense	1	3604430	3604471	+	3604471	0	0	0	0	0	0	0	0	0	0	0.248831	0.446111	0.478096	0.671708	0.579399	0
TSS1_3605050	AT1G10820.1	mRNA	AT1G10820	protein_coding	0	0	4167	known_tss	1	3604876	3605081	-	3605050	8.30448	7.74504	8.24596	7.45248	18.7344	16.4013	15.6533	17.773	19.4853	16.6847	9.45557	6.24556	13.7054	19.8154	17.9614	21.483
TSS1_3607474	AT1G10830.2	mRNA	AT1G10830	protein_coding	0	0	1812	known_tss	1	3607396	3607548	-	3607474	46.8071	35.7463	16.0993	23.9264	10.8243	21.9927	18.0739	21.0272	18.2503	16.8171	29.8597	24.9822	18.1676	15.7851	19.4099	12.9749
TSS1_3610464	AT1G10840.2	mRNA	AT1G10840	protein_coding	0	0	2756	known_tss	1	3610378	3610554	-	3610464	58.1313	69.7053	60.863	48.245	79.5171	44.3581	129.261	153.949	87.8211	73.8895	44.5407	47.0647	27.2515	22.6701	23.1759	22.3339
TSS1_3611465								unknown_intergenic	1	3611461	3611475	-	3611465	0	0	0	0	0	0	0	0.250323	0.411662	0.264837	0.248831	0.446111	3.6654	3.86232	4.05579	11.2733
TSS1_3611609	AT1G10850.1	mRNA	AT1G10850	protein_coding	44	0.0140845	3124	known_tss	1	3611535	3611677	+	3611609	0	0	0	0	0	0	1.291	0.75097	2.60719	0.926929	0.995323	4.23806	34.4229	27.7079	30.2736	9.14625
TSS1_3611934	AT1G10850.1	mRNA	AT1G10850	protein_coding	251	0.0803457	3124	known_tss	1	3611742	3611993	+	3611934	0	0	0	0	0	0	2.42062	3.75485	7.27269	8.20994	4.72779	8.47611	3.82477	4.70195	5.93884	3.40326
TSS1_3616142	AT1G10865.2	mRNA	AT1G10865	protein_coding	0	0	1647	known_tss	1	3616074	3616197	-	3616142	55.8665	48.8533	47.5124	48.245	42.8809	48.4585	37.923	37.2982	16.7409	14.8309	21.1506	23.1978	14.3429	7.55671	11.0086	11.0606
TSS1_3623757	AT1G10870.2	mRNA	AT1G10870	protein_coding	0	0	7197	known_tss	1	3623674	3623830	-	3623757	15.854	27.4055	64.7897	55.6975	37.8851	42.4944	29.5315	26.7846	28.8163	25.2919	29.8597	27.2128	29.0045	30.2268	24.045	30.4166
TSS1_3627082	AT1G10880.1	mRNA	AT1G10880	protein_coding	0	0	1460	known_tss	1	3627071	3627091	-	3627082	25.6684	17.2774	22.3819	20.3963	24.1466	24.602	21.4628	18.7743	11.2521	8.47478	1.99065	3.34583	1.75302	2.01512	0.869098	0
TSS1_3627726	AT1G10890.3	mRNA	AT1G10890	protein_coding	0	0	3149	known_tss	1	3627626	3627795	+	3627726	9.05943	14.8943	20.4186	25.4953	20.3997	20.1289	8.39147	10.0129	7.27269	7.54785	7.71376	7.80694	16.574	17.6323	17.6717	19.7814
TSS1_3637177	AT1G10900.3	mRNA	AT1G10900	protein_coding	37	0.00722797	5119	known_tss	1	3637116	3637212	-	3637177	20.3837	12.5112	11.7799	9.80589	14.5712	8.94618	23.2379	26.5343	12.4871	20.7897	10.4509	8.69917	9.08382	6.885	6.08369	4.25407
TSS1_3639907	AT1G10910.2	mRNA	AT1G10910	protein_coding	0	0	4353	known_tss	1	3639821	3639971	+	3639907	49.0719	65.5349	58.8997	59.2276	37.0525	23.111	58.2562	73.0944	77.5296	69.6521	62.7054	78.7386	74.2642	95.2146	96.1802	102.098
TSS1_3647636	AT1G10920.1	mRNA	AT1G10920	protein_coding	0	0	3492	known_tss	1	3647578	3647787	-	3647636	0	0	1.17799	0.392236	4.99584	6.70963	1.61374	1.00129	6.44936	7.54785	5.97194	4.46111	9.72128	5.54159	6.80793	6.80651
TSS1_3648122	HOMER_RNA_00017894	putative_rna	HOMER_RNA_00017894	putative_rna	0	0	570	known_tss	1	3647984	3648231	+	3648122	0	0	0	0	0	0	0.322749	0.75097	3.84217	4.23739	12.6904	10.0375	30.2794	31.7382	36.9367	35.5215
TSS1_3655588	AT1G10930.1	mRNA	AT1G10930	protein_coding	28	0.00358515	7810	known_tss	1	3655499	3655656	-	3655588	17.3639	14.2985	12.5653	9.41366	9.15904	12.6738	20.6559	19.7756	29.6396	33.5019	24.1366	21.6364	22.7892	17.2965	21.7275	20.2068
TSS1_3658414	AT1G10940.2	mRNA	AT1G10940	protein_coding	104	0.037196	2796	known_tss	1	3658208	3658503	-	3658414	20.3837	12.5112	6.6753	7.06024	6.66112	7.08239	10.328	7.5097	12.4871	16.4199	24.8831	27.4358	10.5181	10.2435	8.69098	13.4003
TSS1_3659259	AT1G10950.1	mRNA	AT1G10950	protein_coding	0	0	5061	known_tss	1	3659170	3659333	+	3659259	76.2502	65.5349	77.355	83.154	134.471	123.383	110.703	91.1177	114.991	132.816	119.19	158.593	99.6033	95.2146	91.2553	112.307
TSS1_3664389	AT1G10960.1	mRNA	AT1G10960	protein_coding	127	0.148712	854	known_tss	1	3664315	3664471	+	3664389	9.81438	13.107	34.9472	30.9866	34.9709	38.394	249.808	299.637	848.846	651.102	1432.77	1227.03	884.796	896.226	918.202	1066.92
TSS1_3666963	AT1G10970.2	mRNA	AT1G10970	protein_coding	0	0	2053	known_tss	1	3666879	3667188	-	3666963	15.854	20.2562	10.2093	6.66801	5.41216	1.49103	36.7934	35.7963	33.619	31.648	13.9345	7.36083	5.09969	6.71708	4.92489	3.40326
TSS1_3670479								unknown_antisense	1	3670441	3670528	+	3670479	0	0	0	0	0	0	0	0.250323	0.548882	1.19177	0.248831	0.223056	0.318731	0.503781	0.579399	0.63811
TSS1_3671147	AT1G10990.2	mRNA	AT1G10990	protein_coding	27	0.028451	949	known_tss	1	3671135	3671163	-	3671147	0.754953	0.595772	4.71198	5.4913	2.91424	1.49103	1.12962	2.25291	5.3516	5.29674	3.48363	7.13778	5.41842	6.71708	7.53218	6.59381
TSS1_3675941	AT1G11000.2	mRNA	AT1G11000	protein_coding	29	0.00675833	4291	known_tss	1	3675898	3676016	-	3675941	0	0	1.57066	0.392236	2.91424	0	1.77512	0.250323	1.92109	4.36981	2.48831	3.34583	1.59365	0.671708	1.59335	0
TSS1_3676109	AT1G11000.3	mRNA	AT1G11000	protein_coding	0	0	4378	known_tss	1	3676034	3676178	-	3676109	0	0	1.17799	1.17671	2.49792	0.745515	10.1666	6.50841	4.80272	5.42916	0.995323	1.33833	1.27492	2.35098	2.17275	2.55244
TSS1_3676760	AT1G11020.1	mRNA	AT1G11020	protein_coding	0	0	1877	known_tss	1	3676679	3676873	+	3676760	36.2377	34.5548	25.1305	32.9478	23.7302	18.6379	5.32536	9.76261	5.48882	6.22367	10.4509	10.2606	7.17144	9.73976	12.8916	11.0606
TSS1_3678852	AT1G11030.1	tRNA	AT1G11030	pre_trna	0	0	74	known_tss	1	3678808	3678857	-	3678852	1.50991	0	0	0	0	0	0.484123	1.00129	0.548882	2.25111	0	0.223056	2.23111	1.8472	3.33154	3.82866
TSS1_3681669	AT1G11050.1	mRNA	AT1G11050	protein_coding	0	0	2491	known_tss	1	3681624	3681701	+	3681669	0.754953	0.595772	12.1726	8.62918	6.2448	5.59136	0.645498	1.00129	0.274441	0.264837	0	0	0.637461	1.34342	0.869098	0.212703
TSS1_3681924	AT1G11050.1	mRNA	AT1G11050	protein_coding	133	0.0533922	2491	known_tss	1	3681813	3681960	+	3681924	8.30448	23.2351	9.81662	6.27577	4.99584	5.59136	5.32536	6.00776	2.19553	0.662092	3.98129	6.0225	7.3308	5.70952	6.51824	13.4003
TSS1_3684722	AT1G11060.1	mRNA	AT1G11060	protein_coding	75	0.0140845	5325	known_tss	1	3684644	3684755	+	3684722	58.8863	66.7265	115.836	117.671	81.1824	77.9063	46.7986	52.3176	31.1491	34.9585	33.0945	32.5661	32.8293	33.2495	31.2875	47.6456
TSS1_3697808	AT1G11080.2	mRNA	AT1G11080	protein_coding	0	0	3137	known_tss	1	3697800	3697811	-	3697808	1.50991	0.595772	2.35599	1.96118	0	0	0.484123	0.500647	0	0.264837	3.48363	1.78444	0.956192	1.67927	2.31759	0.850814
TSS1_3702632	AT1G11090.1	mRNA	AT1G11090	protein_coding	0	0	1172	known_tss	1	3702544	3702705	+	3702632	1.50991	4.76618	20.4186	20.7885	27.0608	21.2472	8.55285	7.25938	13.5848	7.54785	5.47428	6.91472	14.9803	10.9152	11.0086	8.50814
TSS1_3709527	AT1G11100.4	mRNA	AT1G11100	protein_coding	0	0	5653	known_tss	1	3709457	3709647	-	3709527	1.50991	0.595772	7.8533	13.336	8.3264	4.84585	4.67986	3.00388	2.46997	2.78079	1.99065	1.33833	6.37461	7.22086	5.93884	7.44462
TSS1_3710208	AT1G11110.1	mRNA	AT1G11110	protein_coding	0	0	2296	known_tss	1	3710208	3710246	+	3710208	2.26486	2.97886	11.7799	12.9438	7.49376	7.82791	6.2936	5.50712	8.23323	8.20994	4.97662	4.46111	7.17144	8.7322	8.54613	8.29543
TSS1_3713609	AT1G11112.1	mRNA	AT1G11112	protein_coding	33	0.0431373	765	known_tss	1	3713554	3713701	-	3713609	0	0	0	0	0	0	0.645498	1.00129	0.686103	0.529674	0.995323	0.223056	1.59365	1.17549	0.289699	0.63811
TSS1_3715146	AT1G11120.2	mRNA	AT1G11120	protein_coding	0	0	2576	known_tss	1	3715045	3715178	+	3715146	0	0.595772	1.17799	1.56894	0.83264	2.6093	9.35972	7.76003	5.48882	7.81269	3.2348	3.34583	3.6654	5.70952	3.91094	6.1684
TSS1_3719446								unknown_antisense	1	3719422	3719526	-	3719446	0	0	0.78533	3.13789	0	0.372757	1.77512	1.75226	2.05831	1.4566	0.497662	1.11528	2.07175	2.35098	3.62124	1.27622
TSS1_3722845	AT1G11130.1	mRNA	AT1G11130	protein_coding	70	0.0147586	4743	known_tss	1	3722779	3722982	+	3722845	0	0	0	0	0	0	0	3.2542	5.07716	3.84014	2.98597	2.67667	2.07175	3.35854	5.50429	6.59381
TSS1_3728872	AT1G11150.1	mRNA	AT1G11150	transposable_element_gene	0	0	2654	known_tss	1	3728856	3729060	+	3728872	10.5693	2.97886	10.9946	6.66801	14.1549	7.45515	33.2431	33.0427	23.8764	23.9677	19.16	17.6214	33.3074	29.5551	35.3433	26.8006
TSS1_3732849								unknown_intergenic	1	3732826	3732966	-	3732849	0	0	0	0.392236	1.24896	1.86379	0.161374	0.250323	0.686103	1.32418	0	0	0.478096	0	0.434549	0
TSS1_3733110	AT1G11160.1	mRNA	AT1G11160	protein_coding	0	0	6761	known_tss	1	3733044	3733159	+	3733110	0	0	0	0.392236	0	0	2.09787	0.250323	2.05831	3.97255	7.71376	9.59139	7.64954	9.40391	9.56008	8.50814
TSS1_3735422								unknown_antisense	1	3735421	3735422	-	3735422	3.77476	0.595772	4.71198	2.35341	6.66112	2.6093	0.645498	1.50194	0	0.264837	1.24415	1.11528	0.159365	0.503781	0	0.212703
TSS1_3740765	AT1G11170.4	mRNA	AT1G11170	protein_coding	8	0.00200602	3988	known_tss	1	3740697	3740839	+	3740765	70.9655	80.4292	84.8156	96.8822	87.8435	95.0532	14.0396	13.5175	7.54713	3.84014	8.46025	15.8369	11.9524	15.7851	16.6577	26.3752
TSS1_3744446								unknown_antisense	1	3744424	3744487	-	3744446	0	0	0	0	0	0	0.322749	0	0.548882	1.72144	0.497662	0	0.637461	0.839635	0.14485	0.63811
TSS1_3744889	AT1G11175.1	ncRNA	AT1G11175	other_rna	0	0	798	known_tss	1	3744817	3744951	+	3744889	176.659	184.689	110.731	133.752	82.4313	51.8133	14.6851	17.773	14.1337	13.5067	8.95791	5.79944	5.89652	6.38122	7.24248	4.67948
TSS1_3745499	HOMER_RNA_00010236	putative_rna	HOMER_RNA_00010236	putative_rna	0	0	692	known_tss	1	3745375	3745536	-	3745499	0	0	0.392665	0.784471	1.24896	1.49103	0.645498	1.00129	0.960544	0.926929	0	0.669167	0.956192	0.839635	1.30365	0.425407
TSS1_3745789	AT1G11180.2	mRNA	AT1G11180	protein_coding	0	0	2775	known_tss	1	3745723	3745871	+	3745789	3.77476	7.74504	3.14132	0.784471	3.74688	6.33688	6.13223	3.50453	5.21438	6.4885	6.22077	7.80694	4.94032	4.70195	5.35944	1.48892
TSS1_3749508	AT1G11185.1	ncRNA	AT1G11185	other_rna	0	0	526	known_tss	1	3749506	3749540	+	3749508	0	1.19154	1.96332	0.784471	0	1.49103	5.97085	3.75485	9.19377	5.0319	4.72779	3.79194	18.8051	16.121	13.0365	15.3146
TSS1_3752774	AT1G11190.1	mRNA	AT1G11190	protein_coding	0	0	2715	known_tss	1	3752702	3752832	-	3752774	17.3639	8.93658	5.10464	4.31459	4.57952	4.84585	11.619	4.75615	5.76326	6.75334	3.48363	2.67667	0.478096	0.839635	0	0.850814
TSS1_3753370	AT1G11200.1	mRNA	AT1G11200	protein_coding	81	0.0331153	2446	known_tss	1	3753295	3753444	+	3753370	34.7278	36.9379	13.3506	11.3748	8.74272	7.08239	27.1109	33.5433	44.7339	37.8717	40.0618	40.15	18.0083	20.8229	17.0923	20.6322
TSS1_3756998	AT1G11210.1	mRNA	AT1G11210	protein_coding	0	0	1331	known_tss	1	3756923	3757051	-	3756998	4.52972	15.4901	89.9202	74.5248	164.863	210.235	40.9891	45.5589	34.3051	26.4837	40.0618	41.0422	116.018	148.279	144.125	100.396
TSS1_3761200	AT1G11220.1	mRNA	AT1G11220	protein_coding	-30	-0.0230061	1304	known_tss	1	3761196	3761232	-	3761200	0	0	0	0	0	0	0.322749	0	1.37221	0.794511	4.97662	3.56889	1.11556	0.671708	0.434549	0.425407
TSS1_3764967								unknown_intergenic	1	3764967	3765092	+	3764967	0	0	1.96332	0	0	0	0	1.50194	0.411662	1.4566	0.746492	1.11528	0.478096	1.67927	1.30365	1.06352
TSS1_3768261	AT1G11240.1	mRNA	AT1G11240	protein_coding	1473	0.483585	3046	known_tss	1	3768208	3768325	-	3768261	352.563	336.611	236.777	230.242	190.258	151.712	157.017	160.457	122.95	152.149	50.7615	48.18	28.0483	23.006	21.8723	17.4417
TSS1_3772162								unknown_intergenic	1	3772160	3772167	+	3772162	0	0	2.35599	1.56894	1.24896	2.98206	0	0.75097	1.09776	0.794511	2.23948	3.12278	3.82477	6.04537	4.92489	5.9557
TSS1_3774555								unknown_intergenic	1	3774524	3774630	+	3774555	0.754953	1.19154	3.92665	0.784471	4.57952	6.70963	2.09787	3.2542	2.88163	1.85386	4.47895	4.015	4.46223	4.53403	5.50429	4.89218
TSS1_3775019								unknown_intergenic	1	3774948	3775037	-	3775019	0.754953	0	8.63863	9.41366	8.74272	14.5375	16.6216	17.2723	15.6431	19.8628	9.20674	9.36833	18.9645	14.1059	12.8916	9.78436
TSS1_3775917								unknown_intergenic	1	3775904	3775938	-	3775917	0.754953	0.595772	1.17799	0	0.83264	2.23654	0.484123	0.500647	0.411662	0.264837	2.48831	8.25306	8.92446	8.39635	6.22854	8.72084
TSS1_3777330	AT1G11260.1	mRNA	AT1G11260	protein_coding	24	0.00668896	3588	known_tss	1	3777261	3777405	+	3777330	21.1387	41.704	107.983	107.865	62.8643	53.3043	35.8251	39.0505	20.1714	24.7623	149.05	169.076	80.7982	114.694	85.4613	96.9928
TSS1_3786959	AT1G11270.3	mRNA	AT1G11270	protein_coding	0	0	6543	known_tss	1	3786868	3787094	-	3786959	7.54953	14.2985	6.28264	6.66801	6.2448	4.10033	9.19834	5.50712	6.86103	5.82641	3.2348	6.69167	4.94032	3.86232	4.78004	4.46677
TSS1_3790818	AT1G11280.5	mRNA	AT1G11280	protein_coding	0	0	3545	known_tss	1	3790600	3790893	-	3790818	3.01981	5.36195	9.03129	12.1593	12.9059	12.6738	53.5763	52.8182	65.4542	50.8487	38.0711	37.0272	38.7258	33.5854	34.7639	30.4166
TSS1_3793381	HOMER_RNA_00022123	putative_rna	HOMER_RNA_00022123	putative_rna	0	0	506	known_tss	1	3793375	3793425	+	3793381	0	0	1.17799	0	0	0	0.484123	0	0.686103	0.132418	0.746492	1.78444	1.11556	2.18305	2.0279	1.70163
TSS1_3793911	AT1G11290.1	mRNA	AT1G11290	protein_coding	133	0.0455324	2921	known_tss	1	3793856	3793954	-	3793911	0	0	0.392665	2.35341	0.41632	3.35482	3.87299	2.50323	4.11662	2.38353	1.74182	0.669167	2.70921	3.19061	2.75214	1.91433
TSS1_3794318	AT1G11300.2	mRNA	AT1G11300	protein_coding	0	0	3188	known_tss	1	3794246	3794391	+	3794318	44.5422	49.4491	99.3442	78.0549	32.8893	51.0678	137.491	155.451	50.3599	41.3146	9.20674	8.69917	10.8368	12.4266	12.1674	9.35895
TSS1_3797748	AT1G11303.1	mRNA	AT1G11303	protein_coding	24	0.00753532	3185	known_tss	1	3797692	3797799	+	3797748	0	0	0	0	0	0	0	0	0.274441	0.529674	2.73714	2.67667	4.62159	3.35854	3.91094	1.27622
TSS1_3804031	AT1G11310.2	mRNA	AT1G11310	protein_coding	8	0.00234192	3416	known_tss	1	3803948	3804176	-	3804031	19.6288	30.9801	21.9892	18.4351	53.2889	46.9674	43.2484	42.8053	45.0083	51.7756	66.4378	74.2775	91.3163	90.8485	114.576	104.65
TSS1_3807147	AT1G11320.1	mRNA	AT1G11320	protein_coding	274	0.129306	2119	known_tss	1	3807097	3807201	+	3807147	3.01981	3.57463	1.57066	3.53012	1.66528	1.11827	5.00261	3.2542	5.21438	3.70772	2.48831	0.669167	1.75302	0.503781	0.579399	0.850814
TSS1_3810289	AT1G11330.1	mRNA	AT1G11330	protein_coding	0	0	3387	known_tss	1	3810162	3810364	+	3810289	0	0	1.17799	0	0	2.23654	3.06611	1.75226	4.93994	2.64837	4.47895	1.33833	0.796827	0.503781	1.30365	0.850814
TSS1_3817239	AT1G11340.1	mRNA	AT1G11340	protein_coding	0	0	3101	known_tss	1	3817192	3817247	-	3817239	0	0	0	0	0	0	0	0	0.274441	0.132418	1.74182	2.89972	0.637461	1.34342	1.1588	0.212703
TSS1_3817506								unknown_antisense	1	3817479	3817527	+	3817506	0	0	0	0	0	0	0	0	0	0.264837	0.746492	0.669167	2.23111	0.335854	0.579399	1.27622
TSS1_3820793	AT1G11350.1	mRNA	AT1G11350	protein_coding	64	0.0184758	3464	known_tss	1	3820725	3820822	-	3820793	0	0	0.392665	0	0	0	0.161374	0	0.686103	0.794511	5.72311	2.67667	3.18731	4.19817	3.47639	4.67948
TSS1_3822942	AT1G11360.3	mRNA	AT1G11360	protein_coding	93	0.0565006	1646	known_tss	1	3822883	3822994	-	3822942	120.792	115.58	35.7325	32.9478	42.4646	33.1754	32.1135	21.5278	32.384	27.543	24.8831	20.2981	20.2394	13.9379	16.9474	12.7622
TSS1_3824862	HOMER_RNA_00027875	putative_rna	HOMER_RNA_00027875	putative_rna	0	0	362	known_tss	1	3824801	3824900	+	3824862	0	0	0.392665	0	0	0	0	0.75097	0	0	2.23948	4.015	3.34667	3.86232	2.89699	5.10488
TSS1_3825290	AT1G11362.1	mRNA	AT1G11362	protein_coding	0	0	722	known_tss	1	3825226	3825330	-	3825290	0.754953	0	0	0	0	0	0	0	0	0	0.995323	0.669167	6.21525	7.72464	3.91094	3.19055
TSS1_3828007								unknown_antisense	1	3827991	3828059	+	3828007	0	0	0	0.392236	0.41632	0	0.484123	0	0.274441	0	0	0	0.956192	2.18305	1.59335	2.55244
TSS1_3828469								unknown_antisense	1	3828406	3828515	+	3828469	0	0	23.1672	23.1419	22.8976	23.111	7.10048	10.5136	9.33099	6.09125	3.2348	2.0075	6.85271	7.22086	9.56008	13.4003
TSS1_3830245								unknown_genic	1	3830167	3830254	-	3830245	0.754953	4.76618	8.63863	9.02142	9.99168	8.20066	2.09787	2.25291	0.411662	0.794511	0	0	0.637461	0	0.14485	0.212703
TSS1_3832691	AT1G11380.1	mRNA	AT1G11380	protein_coding	29	0.0152632	1900	known_tss	1	3832593	3832863	+	3832691	1.50991	2.38309	1.57066	1.56894	1.24896	3.72757	1.45237	1.50194	3.56773	3.70772	3.2348	6.0225	4.1435	3.86232	4.78004	2.12703
TSS1_3837545	AT1G11390.1	mRNA	AT1G11390	protein_coding	40	0.0123267	3245	known_tss	1	3837470	3837635	-	3837545	98.1438	84.5996	61.6484	80.8006	107.827	87.598	44.7007	45.0582	35.4029	44.4926	53.2498	64.0169	63.4274	74.3916	68.0793	111.882
TSS1_3837884	AT1G11400.1	mRNA	AT1G11400	protein_coding	0	0	2358	known_tss	1	3837823	3838002	+	3837884	62.6611	97.7066	57.7217	70.2102	73.2723	49.204	40.1822	39.0505	32.1096	30.1914	20.1553	17.1753	17.3708	19.9833	21.0032	19.356
TSS1_3846949	AT1G11420.1	mRNA	AT1G11420	protein_coding	0	0	2496	known_tss	1	3846927	3847096	-	3846949	0	0	1.57066	2.74565	0	1.11827	4.35711	5.75744	3.70495	4.76706	0.497662	0.446111	2.39048	0.839635	1.01395	1.27622
TSS1_3847266	AT1G11430.1	mRNA	AT1G11430	protein_coding	0	0	2005	known_tss	1	3847203	3847340	+	3847266	10.5693	35.7463	21.5966	29.0254	26.6445	21.2472	41.1505	30.2891	36.7751	28.3376	31.1039	32.3431	18.8051	19.1437	20.7135	23.8228
TSS1_3849317	AT1G11440.1	mRNA	AT1G11440	protein_coding	2	0.00130293	1535	known_tss	1	3849204	3849392	+	3849317	30.9531	22.6393	12.5653	17.2584	15.8202	18.2651	18.8808	19.5252	40.4801	26.0864	34.3387	34.3506	43.3474	36.2722	43.5998	38.4993
TSS1_3853243	AT1G11450.1	mRNA	AT1G11450	protein_coding	0	0	2178	known_tss	1	3853169	3853308	+	3853243	0	1.19154	1.57066	0	0	0.372757	2.25924	1.75226	0.411662	1.05935	8.70908	7.58389	7.64954	5.37366	5.35944	4.25407
TSS1_3862438	AT1G11475.1	mRNA	AT1G11475	protein_coding	0	0	1676	known_tss	1	3862395	3862526	+	3862438	31.708	20.852	18.8479	11.7671	22.4813	15.2831	68.2614	73.5951	34.0307	29.5293	5.97194	5.57639	6.05588	2.18305	4.20064	2.55244
TSS1_3866926	AT1G11480.2	mRNA	AT1G11480	protein_coding	0	0	2817	known_tss	1	3866851	3866981	-	3866926	446.177	362.229	257.588	167.877	216.903	193.461	158.308	157.954	171.8	214.65	158.256	140.525	301.2	271.034	295.348	182.287
TSS1_3874437	AT1G11530.1	mRNA	AT1G11530	protein_coding	0	0	1089	known_tss	1	3874375	3874564	+	3874437	73.9854	92.9404	36.9105	30.2021	37.4688	33.9209	8.06872	6.75873	9.87988	10.9907	15.9252	15.3908	19.2832	15.2813	15.7886	11.0606
TSS1_3878697	HOMER_RNA_00001550	putative_rna	HOMER_RNA_00001550	putative_rna	0	0	644	known_tss	1	3878674	3878754	+	3878697	0	0	0	0	0	0	0	2.00259	6.44936	6.62092	0.995323	2.45361	0.956192	0.839635	1.01395	0.63811
TSS1_3879020								unknown_genic	1	3878963	3879067	-	3879020	0	0	0	0	0	0	0.645498	1.00129	2.88163	3.97255	1.99065	3.79194	0.637461	1.17549	1.4485	1.27622
TSS1_3880360	AT1G11545.1	mRNA	AT1G11545	protein_coding	0	0	1897	known_tss	1	3880281	3880408	-	3880360	0	1.78732	0.392665	0.784471	0	0.745515	5.16398	5.75744	32.6585	30.4562	84.6025	56.4331	35.5385	36.6081	40.5579	39.3501
TSS1_3884407	AT1G11572.1	mRNA	AT1G11572	protein_coding	0	0	619	known_tss	1	3884335	3884482	+	3884407	0	0	0	0	0	1.11827	0.161374	0.250323	1.92109	1.4566	2.23948	3.79194	3.82477	6.2133	4.49034	7.87003
TSS1_3887935								unknown_intergenic	1	3887898	3887949	-	3887935	0	0	0	0	0	1.49103	1.61374	1.75226	0.411662	0.397255	0	0.892222	1.75302	2.5189	2.31759	1.48892
TSS1_3888690	AT1G11580.1	mRNA	AT1G11580	protein_coding	0	0	2131	known_tss	1	3888615	3888765	+	3888690	0	0	0	0	2.49792	1.11827	11.7803	10.7639	79.7251	53.2322	9.20674	7.36083	6.21525	5.03781	5.35944	2.12703
TSS1_3896940	AT1G11592.1	ncRNA	AT1G11592	other_rna	0	0	1667	known_tss	1	3896859	3896994	-	3896940	30.1981	33.3632	24.3452	31.3789	20.3997	21.9927	22.7538	19.5252	9.74266	13.9039	12.6904	17.1753	22.6299	26.8683	29.1148	32.3309
TSS1_3902017	AT1G11600.1	mRNA	AT1G11600	protein_coding	49	0.0251799	1946	known_tss	1	3902000	3902086	+	3902017	0.754953	0	0	0	0	0.372757	5.16398	5.50712	36.089	36.6799	90.3256	60.6711	17.8489	19.4795	22.0172	21.6958
TSS1_3905579	AT1G11608.1	mRNA	AT1G11608	protein_coding	0	0	1240	known_tss	1	3905515	3905642	+	3905579	0	0	1.17799	0	0	0	0.322749	3.2542	0.960544	0.529674	0	0	2.07175	2.35098	3.18669	3.82866
TSS1_3914415	AT1G11630.1	mRNA	AT1G11630	protein_coding	0	0	1712	known_tss	1	3914324	3914475	-	3914415	5.28467	2.97886	5.88997	2.74565	9.99168	2.6093	9.35972	9.51229	6.44936	7.1506	3.73246	8.47611	2.70921	6.04537	4.78004	5.53029
TSS1_3914829	AT1G11650.2	mRNA	AT1G11650	protein_coding	0	0	3470	known_tss	1	3914753	3914895	+	3914829	194.778	241.288	135.077	106.296	92.8393	101.763	169.12	167.466	159.176	145.263	135.862	129.818	63.9055	55.5838	59.9678	54.2394
TSS1_3918304								unknown_antisense	1	3918212	3918343	-	3918304	0	0	0	1.56894	2.0816	3.72757	1.61374	1.25162	2.46997	2.64837	1.24415	0.223056	2.70921	3.19061	4.78004	5.31759
TSS1_3919272	AT1G11655.1	mRNA	AT1G11655	protein_coding	2	0.00315956	633	known_tss	1	3919240	3919286	+	3919272	0	0	0	0	1.66528	0	0.806872	1.00129	0.823323	1.32418	88.5838	71.3778	7.3308	12.2587	9.99463	6.80651
TSS1_3920556	AT1G11660.2	mRNA	AT1G11660	protein_coding	0	0	4070	known_tss	1	3920483	3920579	+	3920556	32.463	19.6605	9.81662	5.4913	9.15904	10.4372	36.9547	35.5459	39.9312	51.7756	66.9355	47.7339	32.6699	29.3872	33.75	19.9941
TSS1_3924754								unknown_intergenic	1	3924690	3924791	-	3924754	0	0	1.17799	0	0.83264	3.72757	0.161374	0.75097	0.137221	0.264837	0	0.446111	0.956192	1.8472	0.579399	0.425407
TSS1_3930343								unknown_antisense	1	3930326	3930352	+	3930343	0	0	0.392665	1.17671	1.24896	1.86379	1.61374	1.25162	1.50943	1.4566	0	0	0.637461	0.503781	0.14485	0.850814
TSS1_3931588	AT1G11670.1	mRNA	AT1G11670	protein_coding	53	0.0147756	3587	known_tss	1	3931562	3931647	-	3931588	0	0	16.8846	6.27577	53.2889	71.9422	50.3488	45.8092	99.7593	93.355	124.664	104.613	199.047	184.048	202.355	225.253
TSS1_3931880								unknown_intergenic	1	3931877	3931917	+	3931880	0	0	0.392665	1.56894	1.24896	1.49103	1.77512	1.50194	1.92109	2.51595	0	0	0.956192	0	0.14485	0
TSS1_3937601	AT1G04863.1	lnc_RNA	AT1G04863	long_noncoding_rna	147	0.274766	535	known_tss	1	3937580	3937632	-	3937601	0	0	0	3.13789	5.41216	2.6093	0	0.250323	0.686103	0.926929	0	0.223056	0	0.503781	0	0
TSS1_3937855	STRINGTIE_RNA_00001110	putative_rna	STRINGTIE_RNA_00001110	putative_rna	0	0	339	known_tss	1	3937784	3937861	+	3937855	0	0	3.53398	2.74565	16.2365	10.0645	0.968247	0.75097	3.84217	5.42916	0	0	0.478096	0.167927	0.289699	0
TSS1_3938575	AT1G11680.1	mRNA	AT1G11680	protein_coding	78	0.0318367	2450	known_tss	1	3938501	3938638	+	3938575	4.52972	4.1704	1.57066	1.96118	10.408	5.59136	5.48673	6.75873	6.99825	9.40171	13.188	14.9447	12.1118	12.4266	10.7189	15.3146
TSS1_3945737	AT1G11700.1	mRNA	AT1G11700	protein_coding	117	0.0996593	1174	known_tss	1	3945702	3945759	+	3945737	308.776	302.652	166.883	129.046	76.1865	129.72	128.454	98.6274	126.38	149.898	202.797	161.938	147.094	135.517	125.005	68.7032
TSS1_3946431								unknown_antisense	1	3946358	3946480	-	3946431	0	0	0.392665	0.784471	0	0.745515	0.322749	0.500647	1.09776	0.662092	4.23012	2.23056	0.956192	1.51134	1.30365	0
TSS1_3947904								unknown_intergenic	1	3947850	3947971	-	3947904	0	0	0	0	0	0	0	0	0	0	0	0	0.637461	0.335854	1.4485	0.850814
TSS1_3948720	AT1G11710.2	mRNA	AT1G11710	protein_coding	0	0	2646	known_tss	1	3948686	3948782	+	3948720	5.28467	6.55349	17.2773	20.004	18.7344	6.33688	6.61635	8.76132	3.84217	1.72144	1.74182	0.892222	1.27492	5.20573	3.04184	2.55244
TSS1_3951557	AT1G11720.1	mRNA	AT1G11720	protein_coding	0	0	5492	known_tss	1	3951345	3951628	+	3951557	18.1189	13.107	3.92665	2.35341	4.1632	8.57342	10.6507	8.76132	10.1543	10.3286	14.681	11.5989	9.40255	7.55671	8.25643	4.89218
TSS1_3961705	ath-MIR171b	miRNA	AT1G11735	miRNA	-192	-1.64103	117	known_tss	1	3961657	3961800	-	3961705	1.50991	0	0	0	0.83264	1.49103	3.87299	4.2555	7.27269	11.1232	6.4696	10.2606	11.793	9.57183	17.2371	15.5274
TSS1_3963689								unknown_genic	1	3963629	3963752	-	3963689	0	0.595772	0	0	0	0.745515	7.42322	8.511	20.0342	19.9952	99.0347	122.681	35.8572	42.1497	43.4549	38.0739
TSS1_3966843	AT1G11740.1	mRNA	AT1G11740	protein_coding	0	0	3797	known_tss	1	3966843	3966879	-	3966843	0	0	1.17799	2.35341	0.41632	0	0.161374	0	0	0.264837	0	0.446111	0	0.167927	0	0
TSS1_3967548	AT1G11750.2	mRNA	AT1G11750	protein_coding	0	0	2395	known_tss	1	3967469	3967634	+	3967548	73.9854	88.77	33.3765	31.7711	50.791	39.8851	45.9917	44.0569	38.559	39.5931	89.5791	110.636	44.1442	37.4477	39.6888	31.0547
TSS1_3973286	AT1G11760.1	mRNA	AT1G11760	protein_coding	0	0	1309	known_tss	1	3973248	3973320	-	3973286	220.446	280.609	272.902	415.77	281.849	260.93	166.216	195.252	149.021	171.085	97.044	98.8136	117.93	108.481	109.217	134.216
TSS1_3973875	AT1G11765.1	mRNA	AT1G11765	protein_coding	0	0	721	known_tss	1	3973861	3973880	+	3973875	12.0792	8.93658	0	0.784471	1.66528	1.49103	3.06611	1.25162	0	0.529674	0.248831	0.223056	0	0	0	0
TSS1_3979204	AT1G11780.1	mRNA	AT1G11780	protein_coding	0	0	2399	known_tss	1	3979134	3979282	-	3979204	13.5891	8.34081	21.9892	30.5944	18.7344	12.6738	27.2723	27.5356	27.7185	33.1046	15.9252	13.3833	17.6896	19.6474	21.0032	23.3974
TSS1_3981038	AT1G11785.1	mRNA	AT1G11785	protein_coding	3	0.00238663	1257	known_tss	1	3981015	3981075	-	3981038	9.05943	2.97886	0.78533	1.56894	1.24896	2.6093	1.77512	2.00259	1.23498	0.132418	0	0.892222	0.159365	0.167927	0.14485	0.212703
TSS1_3981245	AT1G11790.2	mRNA	AT1G11790	protein_coding	0	0	3968	known_tss	1	3981174	3981400	+	3981245	5.28467	10.1281	1.17799	0.784471	4.57952	1.11827	16.6216	12.2658	33.0701	47.9355	86.0955	79.4078	89.0852	87.8258	91.1104	98.4817
TSS1_3987252	AT1G11800.1	mRNA	AT1G11800	protein_coding	0	0	2107	known_tss	1	3987179	3987290	-	3987252	41.5224	22.6393	87.9569	85.5074	38.7178	38.394	33.2431	33.293	14.4082	15.6254	18.1646	19.6289	27.7296	34.2571	34.0397	26.8006
TSS1_3993547	AT1G11820.3	mRNA	AT1G11820	protein_coding	0	0	1945	known_tss	1	3993412	3993618	-	3993547	0	13.107	19.6332	13.336	9.15904	15.6558	22.1083	25.0323	19.2109	20.3924	45.2872	44.3881	25.1797	26.5325	23.9002	18.9306
TSS1_3995417	AT1G11840.4	mRNA	AT1G11840	protein_coding	0	0	2436	known_tss	1	3995328	3995473	+	3995417	56.6214	53.0237	29.0572	27.0643	12.9059	15.6558	24.2062	26.0336	24.4253	26.6161	32.8457	30.7817	17.8489	14.2738	11.8777	18.2925
TSS1_3998495								unknown_intergenic	1	3998491	3998499	-	3998495	0	0	0	0	0	0	0	0	0.137221	0.264837	1.49298	1.11528	2.70921	3.02268	2.89699	2.33974
TSS1_3999199	AT1G11850.1	mRNA	AT1G11850	protein_coding	0	0	627	known_tss	1	3999181	3999271	+	3999199	0	0	6.28264	1.17671	2.49792	1.11827	1.12962	1.00129	15.9176	12.5798	49.0197	28.3281	37.2915	13.6021	23.9002	11.6987
TSS1_4001078								unknown_antisense	1	4001066	4001124	-	4001078	0	0	0	0	0	0	0	0	0.411662	0.926929	2.98597	4.23806	1.75302	1.00756	0.434549	1.70163
TSS1_4001410	AT1G11860.2	mRNA	AT1G11860	protein_coding	52	0.0242086	2148	known_tss	1	4001348	4001438	+	4001410	54.3566	36.3421	15.7066	8.23695	12.0733	5.2186	40.505	35.7963	67.5125	76.0082	144.82	160.823	76.6547	68.85	58.2296	50.6234
TSS1_4003840	AT1G11870.3	mRNA	AT1G11870	protein_coding	0	0	2893	known_tss	1	4003815	4003912	+	4003840	21.8936	20.2562	69.8943	75.7015	47.0441	47.713	54.5446	48.3124	44.4594	43.1684	48.2732	46.3956	39.3632	41.6459	46.6416	61.0459
TSS1_4007055	AT1G04903.1	transcript_region	AT1G04903	novel_transcribed_region	-117	-0.361111	324	known_tss	1	4007051	4007111	+	4007055	0	0	0.392665	0	0	1.86379	0.161374	0.500647	2.60719	1.72144	0.995323	0.892222	4.46223	4.3661	5.64914	5.9557
TSS1_4007397	AT1G04907.1	snRNA	AT1G04907	small_nuclear_rna	0	0	160	known_tss	1	4007332	4007442	-	4007397	771.562	498.661	330.624	398.119	1057.04	1032.54	566.908	587.759	1280.13	1332	1956.06	1688.75	1148.23	1470.03	1320.74	1456.59
TSS1_4010824	AT1G11890.1	mRNA	AT1G11890	protein_coding	0	0	2348	known_tss	1	4010748	4010850	+	4010824	30.1981	30.3844	28.2719	31.7711	40.7993	33.1754	38.7299	41.5537	54.0649	51.2459	73.9027	85.6533	48.1283	35.4326	40.1234	51.8996
TSS1_4014850	AT1G11905.1	mRNA	AT1G11905	protein_coding	19	0.0107771	1763	known_tss	1	4014802	4014912	+	4014850	3.01981	8.34081	9.42396	7.45248	1.24896	9.69169	6.77773	7.5097	10.2915	13.1094	9.7044	13.6064	11.3149	15.7851	13.1813	8.29543
TSS1_4020918	AT1G11910.1	mRNA	AT1G11910	protein_coding	53	0.0122742	4318	known_tss	1	4020843	4020989	-	4020918	823.653	1158.78	576.039	652.68	304.33	241.547	895.628	970.754	772.551	748.694	455.36	516.151	136.895	112.847	131.524	69.3413
TSS1_4021818	AT1G11915.1	mRNA	AT1G11915	protein_coding	49	0.0317563	1543	known_tss	1	4021800	4021892	+	4021818	0	0	0	0	0	0	0.484123	0	2.60719	1.4566	0.746492	0.669167	0.159365	0	0.289699	0.63811
TSS1_4028771	AT1G11930.1	mRNA	AT1G11930	protein_coding	6	0.0032538	1844	known_tss	1	4028699	4028842	+	4028771	405.41	324.1	136.255	98.4512	110.741	114.437	74.555	73.8454	72.8641	76.8027	88.5838	75.6158	58.8058	49.7064	49.8283	37.8612
TSS1_4031000								unknown_intergenic	1	4030975	4031064	-	4031000	0	0	0	0	0	0	0.161374	0.250323	0.137221	0	0.248831	0	1.43429	0.839635	0.579399	2.12703
TSS1_4034150	AT1G11940.2	mRNA	AT1G11940	protein_coding	4	0.00152555	2622	known_tss	1	4034043	4034150	-	4034150	0.754953	3.57463	0.392665	0.392236	0	0	1.12962	1.00129	1.50943	1.4566	2.23948	1.11528	1.43429	0.671708	1.30365	1.27622
TSS1_4038861	AT1G11950.3	mRNA	AT1G11950	protein_coding	0	0	4587	known_tss	1	4038686	4039066	-	4038861	12.0792	22.0436	6.6753	8.62918	6.2448	4.10033	11.2962	10.0129	11.5265	9.26929	11.4462	13.1603	6.53398	8.90013	6.22854	6.80651
TSS1_4043879	AT1G11960.1	mRNA	AT1G11960	protein_coding	21	0.00471275	4456	known_tss	1	4043812	4043999	-	4043879	7.54953	5.36195	5.49731	1.17671	1.24896	1.86379	0.645498	1.75226	1.09776	1.58902	4.23012	7.80694	4.1435	8.06049	5.93884	3.19055
TSS1_4045585	AT1G11980.1	mRNA	AT1G11980	protein_coding	0	0	237	known_tss	1	4045571	4045643	+	4045585	0	0	0	0	0	0	0	0	0	0	0	0	0.318731	0	0.724248	0.425407
TSS1_4053835	AT1G12000.1	mRNA	AT1G12000	protein_coding	10	0.00251509	3976	known_tss	1	4053754	4053860	-	4053835	3.01981	4.76618	31.0205	24.7108	19.567	24.9748	66.0022	60.5783	100.857	138.775	53.4986	46.8417	70.4395	50.3781	52.7253	13.1876
TSS1_4058161	AT1G12013.1	snoRNA	AT1G12013	small_nucleolar_rna	-52	-0.4	130	known_tss	1	4058117	4058234	+	4058161	3.01981	2.97886	55.7584	56.0897	36.6362	59.6412	200.911	192.499	179.484	225.509	62.4565	82.9767	61.8337	58.2706	67.2102	66.3635
TSS1_4058984	HOMER_RNA_00042930	putative_rna	HOMER_RNA_00042930	putative_rna	0	0	254	known_tss	1	4058913	4059011	-	4058984	0	0	1.57066	0	0	1.11827	3.71161	2.00259	8.09601	7.01818	0.746492	0.669167	3.18731	0.839635	1.7382	1.27622
TSS1_4062627	HOMER_RNA_00001620	putative_rna	HOMER_RNA_00001620	putative_rna	0	0	994	known_tss	1	4062591	4062734	+	4062627	0	1.19154	4.71198	7.45248	5.82848	4.47309	3.22749	2.00259	4.52828	2.64837	2.73714	5.35333	10.3587	17.9682	13.471	18.2925
TSS1_4063337	AT1G12020.1	mRNA	AT1G12020	protein_coding	159	0.0727023	2187	known_tss	1	4063248	4063389	-	4063337	9.81438	4.1704	24.7379	21.1807	16.6528	20.5017	29.3702	32.542	15.5059	19.2007	15.1787	14.2756	15.9365	18.6399	14.3401	9.57166
TSS1_4066335	AT1G12030.1	mRNA	AT1G12030	protein_coding	0	0	1860	known_tss	1	4066292	4066359	-	4066335	0	0	1.96332	0.784471	5.41216	1.49103	2.74337	2.75356	2.88163	0.926929	2.73714	4.23806	6.21525	4.19817	4.05579	3.82866
TSS1_4070124	AT1G12040.1	mRNA	AT1G12040	protein_coding	62	0.0230483	2690	known_tss	1	4070055	4070198	+	4070124	0	0	0	0	0	0	0	0	0.274441	0.264837	27.8691	31.0047	1.75302	2.85476	2.89699	1.91433
TSS1_4072625								unknown_antisense	1	4072574	4072625	-	4072625	0	0	4.31931	4.70683	1.24896	0.372757	1.93649	1.75226	0.137221	0.264837	0	0.223056	0	0	0	0.425407
TSS1_4072795	AT1G12050.1	mRNA	AT1G12050	protein_coding	0	0	3467	known_tss	1	4072732	4072869	+	4072795	25.6684	35.1505	13.7433	13.7282	25.3955	14.9103	40.1822	33.0427	24.6997	37.6068	32.8457	42.1575	22.6299	26.5325	23.6105	27.8642
TSS1_4076345	AT1G12060.1	mRNA	AT1G12060	protein_coding	48	0.0477612	1005	known_tss	1	4076275	4076395	+	4076345	8.30448	19.0647	9.03129	22.3574	4.99584	1.49103	3.87299	4.00517	3.43051	2.51595	3.48363	1.56139	1.59365	1.67927	1.01395	1.48892
TSS1_4076933								unknown_antisense	1	4076888	4077015	-	4076933	21.8936	25.0224	12.5653	12.5515	14.9875	10.81	5.64811	3.50453	2.05831	1.4566	2.48831	7.58389	10.8368	12.2587	10.8637	14.2511
TSS1_4078077	AT1G12064.1	mRNA	AT1G12064	protein_coding	0	0	598	known_tss	1	4078015	4078149	-	4078077	40.7674	79.8334	76.9623	98.4512	68.6928	50.695	143.623	123.409	84.8023	67.6658	16.9205	10.0375	2.54985	3.69439	2.89699	2.33974
TSS1_4080340	AT1G12070.1	mRNA	AT1G12070	protein_coding	-39	-0.0230769	1690	known_tss	1	4080276	4080408	-	4080340	0	1.78732	0	1.17671	0.83264	0	4.19574	5.50712	9.19377	9.79897	7.96259	7.36083	7.64954	6.04537	6.80793	4.67948
TSS1_4084207	AT1G12080.2	mRNA	AT1G12080	protein_coding	41	0.0400391	1024	known_tss	1	4084204	4084245	+	4084207	0.754953	3.57463	2.35599	3.53012	2.49792	1.49103	1.12962	2.25291	3.29329	2.64837	17.1693	28.105	17.3708	26.5325	18.9753	27.226
TSS1_4090647	AT1G12090.1	mRNA	AT1G12090	protein_coding	135	0.113065	1194	known_tss	1	4090572	4090721	-	4090647	0	0	0.392665	0	0	0.372757	5.64811	8.76132	44.5967	31.7804	170.947	184.244	66.296	60.4537	63.1545	30.4166
TSS1_4095251	AT1G12100.1	mRNA	AT1G12100	protein_coding	0	0	638	known_tss	1	4095201	4095322	+	4095251	0	0	0	0	0	0	0	0	1.92109	1.85386	0.248831	0.223056	0.318731	0.335854	0.724248	0
TSS1_4095635								unknown_genic	1	4095595	4095689	+	4095635	0	0	0	0	0	0	0	0	0.411662	0.264837	0.995323	3.12278	1.91238	2.01512	1.7382	1.91433
TSS1_4095959								unknown_intergenic	1	4095923	4096083	-	4095959	0	0	0	0	0	0	0	0	1.78387	1.72144	3.73246	0.669167	1.43429	1.8472	1.7382	0.850814
TSS1_4105238	AT1G12110.1	mRNA	AT1G12110	protein_coding	0	0	4379	known_tss	1	4105210	4105310	+	4105238	11.3243	14.2985	58.5071	58.8354	117.819	102.881	193.488	223.539	195.402	81.0401	115.209	96.1369	164.624	96.558	94.8765	75.7224
TSS1_4106636	HOMER_RNA_00023828	putative_rna	HOMER_RNA_00023828	putative_rna	0	0	1029	known_tss	1	4106612	4106787	-	4106636	6.79457	1.78732	14.1359	7.45248	4.57952	4.47309	3.22749	4.2555	1.37221	2.1187	0.995323	1.33833	3.18731	1.51134	1.59335	0.425407
TSS1_4117428	AT1G12120.1	mRNA	AT1G12120	protein_coding	170	0.0578035	2941	known_tss	1	4117338	4117443	-	4117428	3.01981	10.1281	2.35599	0.392236	2.49792	1.49103	4.35711	4.75615	7.13547	9.13687	25.1319	28.7742	13.2273	13.6021	16.6577	15.9528
TSS1_4117587	AT1G12120.1	mRNA	AT1G12120	protein_coding	0	0	2941	known_tss	1	4117499	4117621	-	4117587	5.28467	3.57463	16.0993	44.3226	12.0733	32.4299	9.19834	9.51229	8.91933	9.26929	4.47895	2.67667	2.07175	3.52647	3.76609	2.55244
TSS1_4118536	AT1G12130.1	mRNA	AT1G12130	protein_coding	0	0	2366	known_tss	1	4118505	4118639	+	4118536	143.441	156.688	50.2611	37.2624	30.3914	29.4478	51.4785	43.8066	25.2486	19.7304	0.746492	1.11528	3.34667	2.01512	1.88305	1.48892
TSS1_4121372	AT1G12140.2	mRNA	AT1G12140	protein_coding	0	0	2174	known_tss	1	4121369	4121442	+	4121372	9.05943	28.5971	28.6645	35.6934	24.9792	23.4837	5.80948	7.25938	4.11662	2.91321	10.2021	13.8294	43.6661	48.195	44.0343	54.6648
TSS1_4125668	AT1G12150.1	mRNA	AT1G12150	protein_coding	0	0	2122	known_tss	1	4125594	4125671	-	4125668	0	0.595772	0	0.392236	0	0	0	0	0.548882	0.529674	4.23012	5.13028	0.637461	0.503781	1.1588	2.12703
TSS1_4126057	AT1G12160.1	mRNA	AT1G12160	protein_coding	0	0	2321	known_tss	1	4125983	4126107	+	4126057	0	1.19154	2.74865	0.392236	4.1632	0.745515	2.58199	2.50323	6.86103	8.6072	3.2348	5.13028	7.64954	7.05293	9.27038	7.44462
TSS1_4130396	AT1G12180.1	mRNA	AT1G12180	protein_coding	0	0	773	known_tss	1	4130396	4130434	+	4130396	0	0.595772	20.4186	26.672	17.9018	18.2651	10.0052	7.76003	8.23323	3.44288	1.99065	3.12278	9.56192	15.2813	16.6577	8.08273
TSS1_4134105	AT1G12190.1	mRNA	AT1G12190	protein_coding	0	0	1128	known_tss	1	4134065	4134129	-	4134105	0	0	0	0	0.83264	0	2.74337	1.50194	6.31214	6.4885	0.248831	0.446111	0.478096	0.167927	0.434549	1.27622
TSS1_4135257	STRINGTIE_RNA_00001165	putative_rna	STRINGTIE_RNA_00001165	putative_rna	0	0	502	known_tss	1	4135222	4135292	+	4135257	0	0	0	0	0	1.86379	2.90474	2.75356	7.68435	9.00446	1.24415	0	0	0	0	0
TSS1_4136029	AT1G08885.1	transcript_region	AT1G08885	novel_transcribed_region	0	0	555	known_tss	1	4135946	4136099	-	4136029	0	0	0	0	1.24896	1.86379	1.93649	1.75226	5.62604	3.04562	0	0.223056	0	0.167927	0.14485	0.212703
TSS1_4137535	AT1G12200.2	mRNA	AT1G12200	protein_coding	17	0.00642965	2644	known_tss	1	4137533	4137599	+	4137535	0	0	2.35599	2.35341	2.0816	3.72757	3.22749	1.75226	2.19553	1.19177	1.24415	0.892222	1.59365	1.51134	0.869098	3.19055
TSS1_4139972								unknown_antisense	1	4139966	4140011	-	4139972	0	2.38309	4.31931	1.17671	8.3264	11.9282	0.161374	0.500647	1.09776	0.662092	0.995323	0.223056	0.318731	0.167927	0.14485	0.212703
TSS1_4140274	AT1G12210.3	mRNA	AT1G12210	protein_coding	0	0	3356	known_tss	1	4140225	4140342	+	4140274	4.52972	2.97886	5.49731	5.09906	7.49376	8.20066	14.201	17.022	12.8987	6.88576	0.746492	0.446111	1.11556	1.67927	1.30365	1.06352
TSS1_4143716								unknown_genic	1	4143627	4143755	-	4143716	0	0	0	0	0.41632	0	0	0	0	0.132418	0.497662	0.223056	0.478096	0.671708	0.869098	1.06352
TSS1_4144130	AT1G12211.1	mRNA	AT1G12211	protein_coding	0	0	3240	known_tss	1	4143946	4144135	-	4144130	9.05943	5.36195	11.7799	12.9438	10.408	7.08239	9.19834	6.25809	2.88163	1.4566	0.995323	0.669167	2.23111	3.69439	2.89699	0.850814
TSS1_4144270	AT1G12220.2	mRNA	AT1G12220	protein_coding	0	0	3658	known_tss	1	4144228	4144335	+	4144270	7.54953	4.1704	1.17799	5.09906	1.24896	0	5.32536	6.00776	5.3516	7.54785	0.746492	0.223056	1.91238	2.18305	1.1588	1.70163
TSS1_4144942	AT1G12220.3	mRNA	AT1G12220	protein_coding	0	0	2957	known_tss	1	4144906	4145003	+	4144942	0	1.78732	0	0	14.5712	21.9927	3.22749	2.50323	1.23498	1.4566	3.98129	10.2606	11.6337	14.7776	11.7328	19.7814
TSS1_4147890								unknown_antisense	1	4147815	4147918	-	4147890	0	0	0	0	0	0.372757	0	0.500647	0.686103	0.397255	0.497662	0.669167	1.91238	1.67927	1.7382	2.97785
TSS1_4148066	AT1G12230.1	mRNA	AT1G12230	protein_coding	0	0	3035	known_tss	1	4147975	4148098	+	4148066	8.30448	5.36195	5.88997	2.35341	12.0733	15.2831	13.3941	10.7639	25.2486	27.2782	153.529	177.552	57.6902	93.0315	71.7006	88.0592
TSS1_4153652	AT1G12240.1	mRNA	AT1G12240	protein_coding	0	0	4013	known_tss	1	4153627	4153730	+	4153652	3.77476	5.95772	0.392665	0.784471	1.24896	3.35482	2.25924	3.2542	22.5042	29.2645	29.1132	18.9597	25.3391	15.1134	18.8305	7.87003
TSS1_4154782	HOMER_RNA_00030579	putative_rna	HOMER_RNA_00030579	putative_rna	15	0.0215827	695	known_tss	1	4154659	4154854	-	4154782	0	0	0	0	0	0	0	0	0	0	1.74182	1.78444	2.23111	2.35098	3.47639	3.61596
TSS1_4157736	AT1G12244.1	mRNA	AT1G12244	protein_coding	1	0.000717875	1393	known_tss	1	4157656	4157812	+	4157736	13.5891	10.7239	3.53398	2.35341	4.57952	9.69169	47.1213	36.7975	56.5349	65.9444	77.884	78.2925	47.0128	40.4704	36.5021	38.712
TSS1_4159085	HOMER_RNA_00030580	putative_rna	HOMER_RNA_00030580	putative_rna	0	0	700	known_tss	1	4158988	4159164	-	4159085	0	0	0	0	0	0	0.645498	0	2.33275	3.17804	5.22545	6.0225	5.09969	5.20573	4.78004	2.76514
TSS1_4159267	AT1G12250.2	mRNA	AT1G12250	protein_coding	0	0	2191	known_tss	1	4159225	4159358	+	4159267	0.754953	1.19154	0.392665	0	1.24896	2.98206	2.58199	7.00906	7.54713	6.09125	39.0664	47.0647	32.0324	27.0362	27.0869	31.9055
TSS1_4165682	AT1G12260.2	mRNA	AT1G12260	protein_coding	144	0.0464067	3103	known_tss	1	4165682	4165783	-	4165682	0	0	0	0	0	0.745515	0	0.75097	0.548882	0.662092	1.99065	2.67667	1.59365	0.839635	1.7382	1.91433
TSS1_4172083	AT1G12270.1	mRNA	AT1G12270	protein_coding	0	0	2696	known_tss	1	4171961	4172131	+	4172083	15.0991	7.14926	15.7066	10.1981	14.5712	11.5555	9.35972	12.5162	14.8198	10.3286	7.46492	2.89972	4.1435	3.19061	4.05579	5.10488
TSS1_4177607	AT1G12280.1	mRNA	AT1G12280	protein_coding	0	0	2786	known_tss	1	4177582	4177662	-	4177607	0	0	0	0	0	0	0	0	0.137221	0	6.71843	9.14528	4.1435	4.53403	6.08369	4.46677
TSS1_4181410	AT1G12290.1	mRNA	AT1G12290	protein_coding	42	0.0135135	3108	known_tss	1	4181250	4181423	-	4181410	0	0	0	0	0	0	0	0	0	0	0.497662	0.669167	2.23111	2.18305	2.31759	1.06352
TSS1_4182703	AT1G12290.2	mRNA	AT1G12290	protein_coding	-39	-0.00833868	4677	known_tss	1	4182633	4182739	-	4182703	16.609	19.0647	14.9213	12.5515	36.6362	33.9209	34.05	30.2891	15.7804	14.566	15.9252	16.06	7.64954	6.54915	6.22854	4.04137
TSS1_4186151	AT1G12300.1	mRNA	AT1G12300	protein_coding	16	0.00494132	3238	known_tss	1	4186091	4186230	-	4186151	0	0	1.96332	0	1.24896	0.745515	5.00261	8.01035	4.93994	4.23739	1.99065	3.79194	3.02794	2.01512	3.47639	2.12703
TSS1_4188027	AT1G12310.1	mRNA	AT1G12310	protein_coding	138	0.0872865	1581	known_tss	1	4187955	4188094	-	4188027	91.3493	67.3222	163.349	143.95	160.283	168.114	101.827	99.6287	208.164	198.363	167.463	145.655	113.627	97.9014	104.292	67.0016
TSS1_4189355								unknown_genic	1	4189308	4189427	+	4189355	60.3962	39.321	188.086	107.473	67.0275	71.5694	29.5315	27.5356	12.8987	14.6984	2.98597	3.79194	12.1118	8.06049	8.98068	4.46677
TSS1_4194636	AT1G12330.1	mRNA	AT1G12330	protein_coding	192	0.0824034	2330	known_tss	1	4194613	4194784	+	4194636	63.416	50.0448	18.0626	13.7282	11.657	13.0465	15.8147	15.5201	11.6637	10.0638	6.4696	8.03	2.70921	3.19061	2.46244	2.33974
TSS1_4196190								unknown_antisense	1	4196123	4196206	-	4196190	2.26486	0	0	0	0	0	0.645498	0	0.274441	1.4566	0.497662	1.78444	0.796827	0.839635	1.30365	1.91433
TSS1_4197019	AT1G12340.1	mRNA	AT1G12340	protein_coding	-318	-0.347541	915	known_tss	1	4196994	4197077	+	4197019	0	0	0	0	0	0	0.322749	0.75097	3.01885	4.10497	1.49298	1.33833	0.478096	0.503781	0.869098	0
TSS1_4198474	AT1G12350.2	mRNA	AT1G12350	protein_coding	10	0.00402576	2484	known_tss	1	4198377	4198558	+	4198474	25.6684	29.7886	14.1359	12.9438	6.66112	12.6738	11.7803	10.2633	8.91933	7.81269	6.4696	8.03	12.1118	7.55671	10.8637	8.72084
TSS1_4201040	AT1G12360.1	mRNA	AT1G12360	protein_coding	111	0.0197404	5623	known_tss	1	4200976	4201117	+	4201040	23.4035	20.2562	10.6019	10.5904	16.6528	13.792	14.5237	13.7678	17.1526	18.0089	25.6296	26.0975	11.4743	8.39635	11.4431	10.4225
TSS1_4208951	AT1G12370.1	mRNA	AT1G12370	protein_coding	0	0	2537	known_tss	1	4208881	4208966	-	4208951	1.50991	4.1704	0.392665	0	0	1.86379	0.161374	0	0.686103	1.19177	0.995323	1.11528	0.956192	1.00756	0.434549	1.06352
TSS1_4217105	AT1G12380.1	mRNA	AT1G12380	protein_coding	238	0.0754358	3155	known_tss	1	4217049	4217173	-	4217105	0	0	0	0	0	0	0.322749	0	1.23498	0.794511	1.99065	0.669167	2.23111	2.35098	1.01395	1.27622
TSS1_4220192	AT1G12390.1	mRNA	AT1G12390	protein_coding	74	0.0420455	1760	known_tss	1	4220119	4220264	+	4220192	40.0125	60.173	30.2352	24.3186	28.3098	22.3654	44.5393	50.315	45.1455	43.1684	47.2779	38.1425	36.654	33.9212	34.0397	26.8006
TSS1_4221916	AT1G12400.3	mRNA	AT1G12400	protein_coding	24	0.0230991	1039	known_tss	1	4221852	4221946	+	4221916	7.54953	6.55349	6.28264	3.13789	4.1632	1.11827	24.3675	17.2723	20.3086	8.34236	6.96726	8.25306	7.01207	4.19817	6.08369	4.67948
TSS1_4222629	HOMER_RNA_00030587	putative_rna	HOMER_RNA_00030587	putative_rna	0	0	354	known_tss	1	4222504	4222677	-	4222629	0	0	1.17799	0.784471	0	0.372757	0.161374	0.250323	0.686103	0.264837	0	0	0.318731	0.503781	0.434549	0.425407
TSS1_4223052	AT1G12410.1	mRNA	AT1G12410	protein_coding	0	0	2225	known_tss	1	4223011	4223117	+	4223052	92.1042	148.347	109.553	117.278	81.5987	86.107	109.251	119.905	102.367	83.0264	92.3162	73.6083	48.9252	51.7215	53.015	44.0296
TSS1_4229135	AT1G12420.1	mRNA	AT1G12420	protein_coding	50	0.016818	2973	known_tss	1	4229124	4229160	-	4229135	9.05943	1.19154	14.5286	4.31459	7.91008	7.82791	8.55285	10.0129	9.33099	12.5798	10.6997	7.80694	14.5022	8.06049	8.83583	2.76514
TSS1_4238760	AT1G12430.2	mRNA	AT1G12430	protein_coding	0	0	4892	known_tss	1	4238599	4238793	-	4238760	3.01981	4.76618	4.71198	2.35341	8.74272	5.2186	8.55285	6.50841	9.74266	9.79897	6.96726	13.3833	10.04	13.0983	11.1534	9.78436
TSS1_4242457	AT1G12440.2	mRNA	AT1G12440	protein_coding	436	0.282566	1543	known_tss	1	4242382	4242526	-	4242457	21.8936	29.7886	9.81662	14.905	8.74272	4.47309	11.7803	17.5226	9.60544	10.1962	3.98129	3.34583	2.86858	3.86232	2.60729	1.70163
TSS1_4242719	HOMER_RNA_00027927	putative_rna	HOMER_RNA_00027927	putative_rna	37	0.0711538	520	known_tss	1	4242681	4242863	+	4242719	3.01981	2.97886	15.3139	8.62918	10.408	7.08239	20.6559	16.0207	20.9947	15.3605	5.72311	4.90722	11.4743	11.2511	12.6019	4.89218
TSS1_4242989	AT1G12440.2	mRNA	AT1G12440	protein_coding	0	0	1543	known_tss	1	4242916	4243049	-	4242989	746.648	855.529	1013.86	1199.85	721.482	891.636	198.652	201.761	173.172	194.655	248.333	320.754	180.242	231.067	189.608	202.494
TSS1_4244403	AT1G12450.1	mRNA	AT1G12450	protein_coding	350	0.167464	2090	known_tss	1	4244255	4244477	+	4244403	3.77476	5.95772	5.88997	1.96118	0.83264	4.10033	2.25924	3.00388	5.3516	6.88576	5.47428	7.80694	6.37461	9.73976	6.66308	6.3811
TSS1_4247330	AT1G12460.2	mRNA	AT1G12460	protein_coding	0	0	3440	known_tss	1	4247116	4247403	+	4247330	0	0	0	0	0	0	0.645498	0.250323	2.05831	2.78079	12.4415	10.4836	7.96827	12.2587	9.27038	10.6352
TSS1_4247742								unknown_genic	1	4247719	4247775	+	4247742	0	0	0	0	0	0	2.25924	2.50323	7.82157	3.5753	3.73246	3.12278	3.98413	5.54159	3.76609	2.97785
TSS1_4250979	AT1G12470.1	mRNA	AT1G12470	protein_coding	0	0	6448	known_tss	1	4250920	4251064	+	4250979	54.3566	62.5561	52.6171	64.7189	44.1299	34.2937	25.013	34.044	38.9706	42.2415	31.3527	38.5886	22.4705	23.3418	26.7972	24.6736
TSS1_4260747	AT1G12490.1	mRNA	AT1G12490	protein_coding	-28	-0.025759	1087	known_tss	1	4260743	4260754	+	4260747	0	0	1.96332	0.392236	0	0	1.12962	0.250323	0.823323	0.132418	0.248831	0.892222	2.07175	1.34342	1.59335	1.27622
TSS1_4263544	HOMER_RNA_00027937	putative_rna	HOMER_RNA_00027937	putative_rna	0	0	316	known_tss	1	4263544	4263600	+	4263544	0	0	0	0	0	0	0	0	0.137221	0.397255	1.74182	2.0075	0.956192	2.18305	2.31759	1.27622
TSS1_4265057	AT1G12500.1	mRNA	AT1G12500	protein_coding	54	0.0269058	2007	known_tss	1	4264983	4265101	-	4265057	0	0	4.71198	3.92236	2.91424	1.49103	1.93649	1.25162	8.09601	6.62092	14.1834	21.4133	5.09969	7.55671	5.93884	3.82866
TSS1_4268901	AT1G12520.3	mRNA	AT1G12520	protein_coding	0	0	1809	known_tss	1	4268834	4268944	-	4268901	61.9061	64.9391	66.3604	90.2142	73.2723	52.9316	89.0787	94.6223	33.3446	19.7304	26.1272	29.8894	22.1518	26.1966	26.7972	19.356
TSS1_4270790	AT1G12530.1	mRNA	AT1G12530	protein_coding	62	0.0322581	1922	known_tss	1	4270681	4270844	-	4270790	9.81438	5.95772	2.74865	1.56894	2.91424	3.35482	12.4258	9.76261	6.99825	9.66655	11.9439	11.5989	8.287	6.71708	8.40128	7.23192
TSS1_4274594	AT1G12550.1	mRNA	AT1G12550	protein_coding	42	0.0279813	1501	known_tss	1	4274574	4274651	+	4274594	5.28467	4.1704	3.14132	1.17671	2.49792	0	4.51848	4.00517	2.74441	3.84014	7.21609	6.91472	4.62159	4.86988	4.34549	3.40326
TSS1_4280811	AT1G12570.1	mRNA	AT1G12570	protein_coding	292	0.0916797	3185	known_tss	1	4280780	4280838	-	4280811	0	0	0	0	0	0	2.42062	2.25291	2.74441	0.926929	4.72779	5.13028	10.1994	4.86988	8.25643	4.46677
TSS1_4282474	AT1G12580.1	mRNA	AT1G12580	protein_coding	-283	-0.0917937	3083	known_tss	1	4282414	4282510	+	4282474	0	0	0.78533	0	1.24896	0.745515	0.968247	1.00129	1.37221	1.32418	5.22545	3.12278	19.4426	14.6096	15.2092	18.9306
TSS1_4282904	AT1G12580.1	mRNA	AT1G12580	protein_coding	53	0.017191	3083	known_tss	1	4282848	4282967	+	4282904	30.9531	36.9379	93.4542	87.4686	127.81	103.254	45.3462	45.0582	44.7339	60.5152	77.1376	79.1847	107.093	110.496	102.988	108.479
TSS1_4291014	AT1G12610.1	mRNA	AT1G12610	protein_coding	0	0	1135	known_tss	1	4290972	4291020	-	4291014	0.754953	2.97886	155.495	233.772	306.828	301.561	45.3462	50.5653	41.4406	23.9677	26.8737	26.0975	156.815	173.301	175.558	192.922
TSS1_4297069	AT1G12620.1	mRNA	AT1G12620	protein_coding	40	0.0152265	2627	known_tss	1	4296994	4297137	-	4297069	3.01981	2.38309	13.3506	11.7671	17.4854	7.82791	28.7247	26.284	27.4441	43.6981	32.5968	24.7592	21.355	17.6323	19.4099	21.6958
TSS1_4298760	AT1G12630.1	mRNA	AT1G12630	protein_coding	93	0.102649	906	known_tss	1	4298760	4298762	+	4298760	0	0	0	0	0	0	0	0	0	0	0.995323	1.56139	0.637461	1.17549	1.30365	0.63811
TSS1_4305723	AT1G12640.1	mRNA	AT1G12640	protein_coding	98	0.0372907	2628	known_tss	1	4305652	4305808	-	4305723	170.619	127.495	68.7163	58.4431	70.7744	51.4405	40.6664	32.7924	25.7975	24.8947	35.8316	30.5586	14.0241	17.8003	12.6019	9.57166
TSS1_4305933	AT1G12650.4	mRNA	AT1G12650	protein_coding	0	0	2032	known_tss	1	4305895	4305990	+	4305933	45.2972	47.066	40.4445	29.0254	29.975	33.5482	45.5076	51.5666	31.5607	42.5063	20.653	27.6589	19.2832	16.4568	18.6856	18.7179
TSS1_4317187								unknown_intergenic	1	4317166	4317215	+	4317187	0	0	0	0	0	0	0	0	0	0	0	0	0.478096	0.671708	0.724248	1.27622
TSS1_4317593								unknown_intergenic	1	4317563	4317601	-	4317593	0	0	0	0	0	0	0	0	0	0	0	0.223056	0.956192	0.671708	0.869098	1.27622
TSS1_4319701								unknown_intergenic	1	4319701	4319761	+	4319701	0	0	0	0	0	0.372757	0.161374	0.250323	0.823323	1.19177	0.248831	0	0.478096	0	0	0
TSS1_4322945	AT1G12680.1	mRNA	AT1G12680	protein_coding	273	0.0805547	3389	known_tss	1	4322872	4322991	-	4322945	54.3566	50.0448	71.465	80.0161	27.8934	41.0033	40.505	36.2969	66.2775	82.6291	49.0197	61.7864	76.1766	81.6125	75.0321	81.4654
TSS1_4326296	AT1G12700.3	mRNA	AT1G12700	protein_coding	0	0	2778	known_tss	1	4326259	4326414	-	4326296	0	0	1.96332	0.392236	1.24896	1.11827	1.93649	3.00388	4.80272	4.50223	2.23948	4.015	3.6654	3.02268	4.20064	2.76514
TSS1_4326393								unknown_antisense	1	4326356	4326428	+	4326393	2.26486	1.78732	0	0	0	0	1.12962	0	0	0	0	0	0.159365	0	0.14485	0
TSS1_4328547	AT1G12710.2	mRNA	AT1G12710	protein_coding	0	0	1808	known_tss	1	4328458	4328564	-	4328547	4.52972	5.36195	28.6645	32.1633	13.7386	11.9282	3.87299	3.00388	3.97939	4.10497	2.48831	3.56889	6.85271	10.7473	7.24248	8.29543
TSS1_4334641	AT1G12730.2	mRNA	AT1G12730	protein_coding	0	0	3319	known_tss	1	4334565	4334678	+	4334641	3.77476	1.19154	3.92665	0	2.49792	3.72757	2.09787	4.00517	3.97939	4.50223	2.73714	2.45361	2.39048	2.18305	2.46244	2.55244
TSS1_4342282	AT1G12740.4	mRNA	AT1G12740	protein_coding	0	0	2594	known_tss	1	4342254	4342355	+	4342282	0	0	0	0	0	0	0	0.250323	0.686103	0.529674	31.8503	35.6889	8.92446	12.4266	10.1395	10.8479
TSS1_4348327	AT1G12750.6	mRNA	AT1G12750	protein_coding	0	0	3371	known_tss	1	4348255	4348379	-	4348327	55.1115	65.5349	20.8112	18.0428	14.9875	8.20066	22.7538	29.5382	22.9158	26.4837	29.6109	28.9972	38.8851	43.661	39.6888	37.6485
TSS1_4348520	AT1G12760.1	mRNA	AT1G12760	protein_coding	0	0	2496	known_tss	1	4348433	4348648	+	4348520	28.6882	47.066	22.7746	17.2584	18.3181	21.6199	20.3332	21.7781	11.6637	10.3286	39.5641	43.2728	16.8927	18.8078	15.9335	25.5244
TSS1_4351215	AT1G12770.2	mRNA	AT1G12770	protein_coding	145	0.052177	2779	known_tss	1	4351165	4351285	+	4351215	72.4754	75.663	129.187	100.412	122.814	131.211	348.569	370.228	303.806	230.541	226.685	183.575	109.962	111.168	97.339	73.8081
TSS1_4351449	HOMER_RNA_00023840	putative_rna	HOMER_RNA_00023840	putative_rna	0	0	308	known_tss	1	4351379	4351494	-	4351449	2.26486	5.36195	12.5653	7.45248	4.99584	2.6093	3.87299	3.75485	0.411662	0.397255	0	0.446111	1.27492	1.67927	1.1588	1.48892
TSS1_4351777	AT1G12770.2	mRNA	AT1G12770	protein_coding	691	0.248651	2779	known_tss	1	4351711	4351879	+	4351777	19.6288	26.8097	11.3873	9.41366	4.57952	4.47309	1.93649	2.00259	0	0.264837	0	0	16.8927	14.7776	14.1953	8.72084
TSS1_4353880	AT1G12775.1	mRNA	AT1G12775	protein_coding	6	0.00287356	2088	known_tss	1	4353849	4353908	+	4353880	3.01981	1.19154	4.31931	1.96118	1.66528	2.98206	5.97085	5.00647	9.87988	11.9177	8.46025	5.13028	17.0521	9.90769	14.485	15.9528
TSS1_4358224	AT1G12780.1	mRNA	AT1G12780	protein_coding	565	0.1903	2969	known_tss	1	4358155	4358328	-	4358224	15.854	22.0436	24.7379	20.3963	36.2198	37.2757	76.0074	72.0931	65.0425	62.5015	25.1319	22.3056	28.6858	27.7079	23.1759	33.6071
TSS1_4361273	AT1G12790.1	mRNA	AT1G12790	protein_coding	36	0.0145337	2477	known_tss	1	4361187	4361334	-	4361273	13.5891	11.3197	12.9579	5.88354	9.99168	10.4372	16.6216	12.0155	13.4476	15.6254	12.9392	20.2981	11.3149	16.7927	8.83583	16.3782
TSS1_4361394								unknown_intergenic	1	4361387	4361405	+	4361394	0	0	0	0	7.07744	11.5555	8.39147	10.7639	9.60544	12.8446	2.98597	2.67667	5.09969	6.2133	6.66308	5.74299
TSS1_4365322	AT1G12800.1	mRNA	AT1G12800	protein_coding	4	0.0010352	3864	known_tss	1	4365252	4365409	-	4365322	3.77476	6.55349	10.2093	8.62918	21.6486	19.3834	60.8382	63.0815	71.2174	55.6158	61.9589	61.5633	50.2001	36.4401	42.2961	32.3309
TSS1_4366059								unknown_intergenic	1	4365995	4366122	-	4366059	0.754953	0	6.6753	11.3748	42.8809	38.0213	7.74597	6.50841	50.4971	34.9585	1.24415	0.446111	1.27492	0.671708	0.14485	0
TSS1_4366118	AT1G12805.1	mRNA	AT1G12805	protein_coding	-439	-0.783929	560	known_tss	1	4366106	4366137	+	4366118	0	0	7.8533	7.84471	9.15904	10.4372	8.71422	9.76261	17.427	15.8902	0.248831	0.223056	0.318731	0.167927	0.869098	0
TSS1_4366609	AT1G12805.1	mRNA	AT1G12805	protein_coding	0	0	560	known_tss	1	4366560	4366680	+	4366609	0	4.1704	258.766	279.664	463.364	424.198	191.713	228.545	632.449	422.945	10.6997	9.14528	3.18731	1.51134	1.30365	0.850814
TSS1_4367291	AT1G12810.1	mRNA	AT1G12810	protein_coding	0	0	1567	known_tss	1	4367181	4367363	+	4367291	95.124	98.8981	80.1036	74.5248	74.9376	55.5409	28.886	25.0323	8.09601	9.79897	12.4415	13.6064	10.5181	10.0756	7.96673	5.9557
TSS1_4371293	AT1G12820.1	mRNA	AT1G12820	protein_coding	0	0	2539	known_tss	1	4371218	4371306	-	4371293	13.5891	25.6182	45.9418	43.9304	24.5629	29.4478	51.3171	46.3098	40.7545	61.707	80.6212	99.7058	89.4039	120.236	106.03	172.077
TSS1_4375125	AT1G12830.1	mRNA	AT1G12830	protein_coding	27	0.027027	999	known_tss	1	4375052	4375219	-	4375125	49.8269	50.6406	111.909	83.154	68.6928	56.6591	59.3858	61.0789	45.42	39.858	16.9205	20.7442	17.5302	15.4493	14.1953	8.72084
TSS1_4375515	AT1G12840.1	mRNA	AT1G12840	protein_coding	1269	0.294432	4310	known_tss	1	4375475	4375634	+	4375515	61.9061	62.5561	39.6591	34.909	37.0525	36.5302	86.3353	90.6171	114.442	121.693	131.631	129.595	59.1245	44.1648	52.2907	30.4166
TSS1_4379410	AT1G12845.1	mRNA	AT1G12845	protein_coding	61	0.0786082	776	known_tss	1	4379340	4379545	-	4379410	0.754953	0	0	0	2.91424	0	1.45237	1.00129	6.99825	11.2556	10.4509	6.46861	6.85271	4.70195	5.21459	4.25407
TSS1_4381604	AT1G12850.1	mRNA	AT1G12850	protein_coding	59	0.0284887	2071	known_tss	1	4381536	4381704	-	4381604	5.28467	5.36195	20.4186	7.06024	10.8243	12.301	17.4284	17.773	17.9759	18.5386	24.1366	15.3908	17.0521	16.6248	17.2371	12.7622
TSS1_4383150								unknown_genic	1	4383140	4383193	+	4383150	0	0	0	0	0	0	0	0	0.548882	1.19177	2.23948	3.56889	5.57779	5.20573	2.60729	3.19055
TSS1_4383575								unknown_antisense	1	4383481	4383609	-	4383575	0	0	0	0	0	0	0.161374	0	2.05831	1.98628	2.73714	0	4.1435	2.01512	2.89699	1.70163
TSS1_4384471	AT1G12860.3	mRNA	AT1G12860	protein_coding	0	0	2319	known_tss	1	4384276	4384588	+	4384471	6.03962	3.57463	1.17799	2.35341	2.49792	1.86379	13.8782	17.022	9.19377	7.54785	13.4369	10.2606	3.02794	3.86232	3.04184	4.67948
TSS1_4389752	AT1G12880.1	mRNA	AT1G12880	protein_coding	53	0.0317936	1667	known_tss	1	4389732	4389823	+	4389752	2.26486	0	0	0	0	0	1.61374	0.75097	6.31214	7.81269	6.71843	5.35333	5.09969	3.02268	3.18669	1.48892
TSS1_4390997								unknown_antisense	1	4390958	4391065	-	4390997	0	0	0	0	0	0	7.10048	4.2555	6.58658	6.09125	0.248831	0.223056	0.318731	0.671708	0.579399	0.63811
TSS1_4391688	AT1G12890.1	mRNA	AT1G12890	protein_coding	0	0	723	known_tss	1	4391616	4391725	+	4391688	0	0	0	0	0	0	15.0078	15.2697	16.3292	12.5798	1.99065	4.23806	3.02794	1.8472	2.0279	1.48892
TSS1_4394311	AT1G12900.3	mRNA	AT1G12900	protein_coding	0	0	1858	known_tss	1	4394236	4394383	-	4394311	3.01981	0.595772	2.74865	2.74565	1.66528	7.45515	4.35711	5.25679	53.6532	33.5019	1575.85	1540.42	1066.31	1157.52	1094.34	1143.71
TSS1_4394666	HOMER_RNA_00041777	putative_rna	HOMER_RNA_00041777	putative_rna	0	0	388	known_tss	1	4394456	4394730	+	4394666	0	0	0	0	0	0	1.291	0.75097	2.33275	3.04562	6.71843	3.12278	11.4743	11.0832	11.1534	11.9114
TSS1_4396213	AT1G12910.1	mRNA	AT1G12910	protein_coding	19	0.0136201	1395	known_tss	1	4396142	4396271	-	4396213	19.6288	14.2985	15.3139	12.5515	12.9059	13.792	21.9469	18.7743	19.7598	20.26	17.1693	13.3833	7.3308	5.54159	4.92489	2.55244
TSS1_4398150	AT1G12920.1	mRNA	AT1G12920	protein_coding	0	0	1846	known_tss	1	4398065	4398217	-	4398150	32.463	30.9801	102.093	50.2062	77.4355	77.9063	65.0339	71.0919	24.8369	29.5293	21.1506	32.12	14.3429	15.2813	14.6298	13.4003
TSS1_4405540	AT1G12930.1	mRNA	AT1G12930	protein_coding	60	0.00816549	7348	known_tss	1	4405456	4405608	-	4405540	7.54953	4.76618	0.392665	0	2.0816	7.08239	9.52109	5.75744	7.95879	9.00446	6.4696	7.13778	5.57779	3.35854	5.35944	2.76514
TSS1_4416349	AT1G12940.1	mRNA	AT1G12940	protein_coding	0	0	2276	known_tss	1	4416274	4416390	+	4416349	30.9531	36.9379	103.271	98.4512	27.8934	25.7203	6.61635	8.511	1.09776	0.926929	0.746492	0.892222	3.34667	3.52647	4.05579	2.97785
TSS1_4417064	HOMER_RNA_00036254	putative_rna	HOMER_RNA_00036254	putative_rna	0	0	587	known_tss	1	4416995	4417128	-	4417064	0	0	3.14132	4.31459	0	0	0	0.500647	0	0	0	0	0	0	0.14485	0
TSS1_4419770	AT1G12950.1	mRNA	AT1G12950	protein_coding	41	0.0138001	2971	known_tss	1	4419756	4419834	+	4419770	0	0	0	0	0	0	0	0.500647	3.15607	1.85386	42.0524	42.6036	6.69334	5.37366	6.37339	9.99706
TSS1_4423173	AT1G12960.1	mRNA	AT1G12960	protein_coding	0	0	449	known_tss	1	4423111	4423175	-	4423173	0	0	3.92665	1.96118	1.24896	2.98206	1.77512	0.500647	0	0.529674	0	0	0	0	0	0
TSS1_4423708	AT1G12970.1	mRNA	AT1G12970	protein_coding	29	0.0120985	2397	known_tss	1	4423570	4423750	+	4423708	44.5422	50.0448	18.4552	24.7108	11.657	9.31894	10.0052	13.2671	14.4082	8.07753	14.4322	14.7217	20.8769	37.2798	35.0536	44.8804
TSS1_4429718	AT1G12980.1	mRNA	AT1G12980	protein_coding	0	0	1248	known_tss	1	4429717	4429797	+	4429718	0	0	0	0.784471	0	0	0.322749	0.250323	0.686103	1.05935	1.24415	1.78444	2.23111	3.19061	2.75214	2.76514
TSS1_4433628	AT1G12990.1	mRNA	AT1G12990	protein_coding	11	0.00440352	2498	known_tss	1	4433617	4433769	+	4433628	2.26486	0.595772	9.03129	13.7282	5.41216	3.35482	3.38886	4.2555	3.43051	5.82641	25.6296	24.5361	20.08	21.3267	20.1341	35.5215
TSS1_4439329	AT1G13000.5	mRNA	AT1G13000	protein_coding	0	0	3456	known_tss	1	4439312	4439584	-	4439329	0.754953	2.38309	3.92665	1.56894	6.2448	4.84585	10.0052	10.0129	7.27269	8.20994	9.20674	17.3983	8.44636	8.7322	11.7328	4.46677
TSS1_4443682	AT1G13020.1	mRNA	AT1G13020	protein_coding	124	0.0349197	3551	known_tss	1	4443589	4443829	-	4443682	25.6684	23.2351	27.8792	28.241	22.8976	15.6558	26.9495	28.0362	27.3069	27.6755	19.4088	17.8444	14.5022	15.7851	14.9195	8.50814
TSS1_4447412	AT1G13030.1	mRNA	AT1G13030	protein_coding	0	0	3370	known_tss	1	4447316	4447438	-	4447412	0	0.595772	6.28264	1.17671	2.49792	5.59136	4.67986	3.75485	2.74441	2.38353	0	2.67667	0.956192	1.8472	1.7382	2.97785
TSS1_4447553	AT1G13040.1	mRNA	AT1G13040	protein_coding	0	0	1652	known_tss	1	4447494	4447613	+	4447553	9.81438	17.2774	25.5232	17.2584	20.816	8.94618	23.722	33.293	16.192	18.2737	8.21142	4.68417	6.05588	8.39635	6.66308	4.25407
TSS1_4452313	AT1G13060.3	mRNA	AT1G13060	protein_coding	17	0.00637899	2665	known_tss	1	4452230	4452368	+	4452313	89.8394	100.09	69.109	65.1111	80.7661	66.7236	78.2666	64.3331	43.3617	49.5245	60.2171	83.1997	32.6699	30.2268	32.1566	28.0769
TSS1_4459166	AT1G13080.2	mRNA	AT1G13080	protein_coding	0	0	1775	known_tss	1	4459092	4459219	+	4459166	0	0	0	3.13789	7.49376	5.2186	45.1848	57.0737	77.2551	50.319	61.71	77.8464	31.2356	20.1512	22.7414	17.8671
TSS1_4461806	AT1G13090.2	mRNA	AT1G13090	protein_coding	0	0	1732	known_tss	1	4461733	4461885	+	4461806	47.562	61.3645	30.2352	31.3789	29.5587	36.5302	36.1479	42.555	7.95879	4.76706	8.46025	10.0375	8.92446	5.54159	6.22854	8.29543
TSS1_4464857								unknown_genic	1	4464797	4464860	-	4464857	0	0	0	0	0	0	0	0	0.274441	0	1.49298	0	1.11556	1.34342	1.01395	0.850814
TSS1_4465551	HOMER_RNA_00030617	putative_rna	HOMER_RNA_00030617	putative_rna	0	0	1041	known_tss	1	4465490	4465568	-	4465551	0	0	0	0	0	0	0	0	0	0.132418	1.74182	0.446111	2.23111	2.5189	3.76609	4.25407
TSS1_4467220	AT1G13110.1	mRNA	AT1G13110	protein_coding	73	0.0376289	1940	known_tss	1	4467168	4467288	+	4467220	0	0	0	0	1.24896	0.745515	0	0.250323	2.74441	1.85386	9.95323	10.2606	6.53398	4.03025	5.35944	1.48892
TSS1_4468885	HOMER_RNA_00030618	putative_rna	HOMER_RNA_00030618	putative_rna	0	0	1077	known_tss	1	4468812	4468945	-	4468885	0	0	0	0	0	0	0	0	0	0	0.497662	1.11528	2.07175	2.35098	2.0279	1.48892
TSS1_4473320	AT1G13120.1	mRNA	AT1G13120	protein_coding	0	0	4176	known_tss	1	4473182	4473397	-	4473320	68.7007	63.1518	106.805	96.8822	72.0233	86.8525	124.258	114.147	47.7527	56.2778	28.3667	18.5136	16.574	18.304	19.1202	13.4003
TSS1_4480821	AT1G13145.1	pseudogenic_transcript	AT1G13145	pseudogene	0	0	475	known_tss	1	4480781	4480931	+	4480821	4.52972	5.95772	1.57066	1.56894	4.1632	4.84585	29.8543	36.7975	36.5007	36.6799	32.0992	41.0422	16.8927	18.8078	19.6996	18.9306
TSS1_4484587	AT1G13160.1	mRNA	AT1G13160	protein_coding	0	0	3994	known_tss	1	4484570	4484663	+	4484587	0	0.595772	7.8533	8.62918	13.7386	16.7741	4.35711	6.75873	3.29329	2.38353	1.74182	0.446111	4.46223	3.69439	4.34549	2.76514
TSS1_4488460	HOMER_RNA_00040409	putative_rna	HOMER_RNA_00040409	putative_rna	0	0	862	known_tss	1	4488394	4488515	-	4488460	5.28467	4.76618	78.533	102.374	26.2282	28.7023	25.8199	18.0233	5.48882	4.10497	0	0	0.318731	0	0	0.425407
TSS1_4488665								unknown_antisense	1	4488589	4488671	+	4488665	0	0	0	0.784471	0	0	0.806872	0.75097	1.09776	1.05935	0.248831	0	0	0	0.434549	0.63811
TSS1_4492558	AT1G13170.2	mRNA	AT1G13170	protein_coding	0	0	4055	known_tss	1	4492452	4492604	-	4492558	3.01981	0	1.17799	0.392236	0.41632	0.745515	6.45498	4.00517	21.6808	18.2737	21.6483	20.9672	11.793	15.7851	14.1953	17.6544
TSS1_4495080	AT1G13180.1	mRNA	AT1G13180	protein_coding	40	0.0112803	3546	known_tss	1	4494965	4495149	+	4495080	21.1387	20.852	24.3452	18.4351	39.9667	28.7023	54.0604	53.0686	51.3205	56.4103	30.3574	35.4658	33.3074	35.9364	34.7639	36.585
TSS1_4498881	AT1G13190.1	mRNA	AT1G13190	protein_coding	43	0.0150297	2861	known_tss	1	4498808	4498971	+	4498881	258.194	264.523	153.139	183.566	161.116	166.623	109.735	108.891	79.039	88.9852	71.9121	74.5006	72.0331	61.7971	63.7339	69.1286
TSS1_4503480	AT1G13195.2	mRNA	AT1G13195	protein_coding	0	0	1963	known_tss	1	4503412	4503590	-	4503480	12.0792	12.5112	9.81662	13.336	6.2448	11.9282	2.74337	4.00517	2.60719	3.84014	5.47428	6.0225	5.73715	7.38878	9.84978	10.6352
TSS1_4504550								unknown_intergenic	1	4504550	4504596	+	4504550	0	0	0	0	0	1.86379	0	0	0.137221	0.132418	0	0	1.27492	1.8472	0.434549	1.06352
TSS1_4507886								unknown_antisense	1	4507884	4507959	+	4507886	0	0	0	0	0	0	0	0	0	0	0.746492	0	0.318731	0.167927	0.724248	2.12703
TSS1_4513876	AT1G13210.1	mRNA	AT1G13210	protein_coding	38	0.00744368	5105	known_tss	1	4513804	4513971	-	4513876	0	0.595772	0.392665	0	0.41632	1.86379	2.09787	1.00129	2.46997	1.85386	2.23948	2.45361	1.11556	0.839635	1.7382	0.212703
TSS1_4515588	AT1G13220.1	mRNA	AT1G13220	protein_coding	0	0	1990	known_tss	1	4515520	4515662	+	4515588	6.03962	8.34081	24.3452	20.3963	14.9875	23.4837	17.4284	12.2658	9.33099	7.28302	4.97662	4.23806	4.46223	3.19061	4.20064	5.31759
TSS1_4520657	AT1G13230.1	mRNA	AT1G13230	protein_coding	0	0	2086	known_tss	1	4520550	4520720	+	4520657	0	0	0.78533	0	0.83264	2.6093	9.35972	6.25809	11.1149	12.4473	2.23948	2.0075	1.59365	0.839635	1.7382	1.48892
TSS1_4523205								unknown_intergenic	1	4523173	4523217	+	4523205	0	0	0	0	0	0	0	0	0.686103	0.926929	1.99065	1.78444	2.39048	1.34342	0.869098	2.97785
TSS1_4525519	HOMER_RNA_00027954	putative_rna	HOMER_RNA_00027954	putative_rna	0	0	293	known_tss	1	4525441	4525713	+	4525519	0	0	1.96332	5.4913	6.66112	3.35482	1.61374	0.500647	2.74441	3.84014	2.23948	0	2.86858	2.35098	1.88305	1.91433
TSS1_4526065	AT1G13245.1	mRNA	AT1G13245	protein_coding	81	0.102402	791	known_tss	1	4525986	4526122	-	4526065	7.54953	8.93658	36.1252	37.2624	55.7869	55.9136	9.35972	10.7639	20.8575	10.8583	28.1179	33.6814	28.367	25.6928	22.4517	22.1212
TSS1_4526376	HOMER_RNA_00027955	putative_rna	HOMER_RNA_00027955	putative_rna	0	0	275	known_tss	1	4526367	4526390	+	4526376	0	0.595772	0.392665	1.96118	3.74688	1.49103	1.45237	1.25162	1.50943	1.98628	3.73246	3.34583	4.78096	3.69439	4.05579	3.82866
TSS1_4530063	AT1G13250.1	mRNA	AT1G13250	protein_coding	124	0.0713464	1738	known_tss	1	4529991	4530097	-	4530063	0	0	0	0	0.41632	0	0.806872	0.250323	3.01885	2.51595	20.653	29.2203	29.6419	34.5929	36.5021	35.0961
TSS1_4532268	AT1G05003.1	lnc_RNA	AT1G05003	long_noncoding_rna	152	0.589147	258	known_tss	1	4532236	4532297	-	4532268	0	0	0	0	0	0	0	0	0.411662	0	3.2348	1.11528	3.34667	5.37366	4.05579	8.93355
TSS1_4538669								unknown_intergenic	1	4538626	4538681	-	4538669	0	0	0	0	0	0	0.322749	0	5.48882	4.63465	5.22545	2.67667	1.75302	0.167927	1.1588	0.425407
TSS1_4542303	AT1G13260.1	mRNA	AT1G13260	protein_coding	70	0.0388242	1803	known_tss	1	4542239	4542365	+	4542303	0	0	0	0	0	0	0	0	3.84217	2.1187	2.98597	4.46111	5.73715	15.7851	11.7328	18.2925
TSS1_4543138								unknown_genic	1	4543136	4543147	-	4543138	0	0	0	0	0	0	0	0.250323	0.823323	0.529674	0.746492	0.669167	1.27492	1.8472	0.869098	0.425407
TSS1_4543847	HOMER_RNA_00030625	putative_rna	HOMER_RNA_00030625	putative_rna	0	0	856	known_tss	1	4543785	4543889	-	4543847	0	0	0	0	0	0	0	0	0.823323	0.662092	3.2348	5.57639	5.09969	5.70952	6.66308	6.59381
TSS1_4545019	AT1G13270.2	mRNA	AT1G13270	protein_coding	0	0	2343	known_tss	1	4544936	4545081	+	4545019	0.754953	2.38309	1.57066	0.784471	2.49792	5.2186	10.4893	9.51229	11.801	10.0638	9.45557	8.69917	5.41842	5.03781	6.95278	8.29543
TSS1_4547513	AT1G13280.1	mRNA	AT1G13280	protein_coding	55	0.0364964	1507	known_tss	1	4547444	4547587	+	4547513	0	0	0	0.784471	0	0.745515	6.45498	8.01035	19.7598	14.566	7.96259	4.68417	3.34667	3.86232	6.37339	1.91433
TSS1_4548546	STRINGTIE_RNA_00023276	putative_rna	STRINGTIE_RNA_00023276	putative_rna	0	0	1075	known_tss	1	4548512	4548592	-	4548546	25.6684	20.2562	156.281	126.3	135.72	138.666	41.3119	39.8014	34.854	31.9129	17.667	10.4836	16.574	12.9304	16.5129	19.1433
TSS1_4556780								unknown_intergenic	1	4556768	4556792	-	4556780	0	0	0	0.392236	0.41632	0	0	0	0	0	2.23948	1.78444	1.75302	1.17549	1.7382	0.850814
TSS1_4556898	AT1G13300.1	mRNA	AT1G13300	protein_coding	4	0.00208768	1916	known_tss	1	4556883	4556902	+	4556898	0	0	0	0	0	0	0	0	0	0	6.22077	2.45361	1.27492	1.34342	0.289699	0.63811
TSS1_4567743	AT1G13320.2	mRNA	AT1G13320	protein_coding	0	0	4276	known_tss	1	4567693	4567805	-	4567743	162.315	145.368	82.0669	80.4083	69.1091	79.7701	194.133	167.967	192.246	245.769	214.741	189.82	96.416	104.283	104.002	78.913
TSS1_4567935	AT1G13330.1	mRNA	AT1G13330	protein_coding	0	0	2664	known_tss	1	4567910	4567992	+	4567935	8.30448	4.76618	12.1726	10.1981	37.8851	39.1395	37.923	28.2865	65.8658	80.1132	22.3948	20.5211	49.0845	40.1345	44.0343	25.7371
TSS1_4571089	AT1G13340.1	mRNA	AT1G13340	protein_coding	67	0.0375982	1782	known_tss	1	4571043	4571161	-	4571089	56.6214	73.8757	210.076	179.644	116.986	111.454	17.9126	14.0181	1.23498	1.4566	1.99065	0.446111	3.6654	3.86232	3.04184	5.10488
TSS1_4576631	AT1G13350.3	mRNA	AT1G13350	protein_coding	0	0	4214	known_tss	1	4576556	4576682	-	4576631	24.9134	36.9379	59.2924	46.676	49.1257	33.1754	19.2036	13.2671	16.7409	12.5798	11.695	11.1528	17.0521	15.1134	16.8026	13.1876
TSS1_4576999	HOMER_RNA_00022185	putative_rna	HOMER_RNA_00022185	putative_rna	0	0	1436	known_tss	1	4576832	4577035	+	4576999	2.26486	5.36195	24.3452	7.45248	21.6486	18.2651	11.2962	10.2633	7.27269	6.35609	4.23012	5.13028	6.37461	3.69439	4.20064	0.850814
TSS1_4577903	AT1G13360.3	mRNA	AT1G13360	protein_coding	0	0	1001	known_tss	1	4577730	4577976	-	4577903	138.156	148.943	119.763	123.946	59.5337	51.8133	31.9521	31.5408	27.7185	34.4288	34.0898	30.7817	24.861	16.7927	19.265	9.57166
TSS1_4588613	AT1G13370.1	mRNA	AT1G13370	protein_coding	0	0	882	known_tss	1	4588589	4588674	-	4588613	0.754953	0	10.9946	10.5904	0.41632	6.70963	2.90474	1.25162	1.37221	0.926929	0	0.223056	0.478096	1.00756	0.869098	2.33974
TSS1_4590411	AT1G13380.1	mRNA	AT1G13380	protein_coding	48	0.0318302	1508	known_tss	1	4590347	4590452	-	4590411	26.4233	19.0647	22.7746	17.6506	32.8893	33.9209	188.808	200.259	176.054	201.938	183.886	190.713	105.659	105.962	101.395	125.07
TSS1_4592172								unknown_intergenic	1	4592117	4592181	+	4592172	0	0	4.71198	1.96118	1.24896	2.98206	0	0.500647	0.960544	1.19177	0	0.223056	1.27492	1.17549	0.724248	1.91433
TSS1_4592835	HOMER_RNA_00033361	putative_rna	HOMER_RNA_00033361	putative_rna	0	0	726	known_tss	1	4592769	4592874	+	4592835	0	0	9.03129	6.66801	4.99584	2.6093	1.93649	3.50453	2.33275	4.89948	1.24415	4.90722	7.17144	6.2133	5.64914	4.89218
TSS1_4593608	AT1G13390.1	mRNA	AT1G13390	protein_coding	0	0	2103	known_tss	1	4593540	4593726	-	4593608	70.2106	49.4491	51.0464	30.5944	15.8202	19.3834	15.0078	11.0142	10.566	14.0364	10.9486	9.36833	10.6775	6.04537	7.38733	6.80651
TSS1_4593897	HOMER_RNA_00022186	putative_rna	HOMER_RNA_00022186	putative_rna	0	0	594	known_tss	1	4593845	4593901	+	4593897	0	0	0.392665	0	0.83264	1.11827	1.93649	2.50323	2.74441	3.5753	0.746492	0.223056	0.478096	0.671708	0.434549	0
TSS1_4594250	AT1G13390.2	mRNA	AT1G13390	protein_coding	0	0	2165	known_tss	1	4594143	4594301	-	4594250	24.9134	42.2998	74.6063	109.434	26.2282	35.412	17.1057	12.5162	8.50767	9.13687	12.4415	11.3758	9.08382	12.2587	15.9335	22.7593
TSS1_4601215	AT1G13410.1	mRNA	AT1G13410	protein_coding	0	0	2401	known_tss	1	4601199	4601319	+	4601215	6.03962	1.78732	7.8533	5.88354	3.33056	5.59136	8.55285	5.75744	3.70495	5.0319	0.497662	0.446111	0.637461	0.335854	0.579399	0.63811
TSS1_4604841	AT1G13420.1	mRNA	AT1G13420	protein_coding	151	0.10942	1380	known_tss	1	4604840	4604873	+	4604841	0	0	0	0	0	0	0	0	0.411662	0.132418	4.23012	1.33833	0.956192	2.68683	2.17275	0.850814
TSS1_4610565	AT1G13440.2	mRNA	AT1G13440	protein_coding	6	0.00244698	2452	known_tss	1	4610488	4610640	-	4610565	58.1313	78.6419	91.0982	57.6586	75.7702	92.4439	129.261	143.936	181.68	124.606	320.245	273.912	114.584	126.449	126.599	107.841
TSS1_4611767	AT1G05013.1	lnc_RNA	AT1G05013	long_noncoding_rna	184	0.741935	248	known_tss	1	4611711	4611775	+	4611767	0	0	0	0	0	0	0.484123	0	0.411662	0.397255	3.2348	1.78444	3.6654	1.8472	1.59335	2.12703
TSS1_4615174	AT1G13450.4	mRNA	AT1G13450	protein_coding	13	0.0118505	1097	known_tss	1	4615100	4615245	-	4615174	187.228	129.878	49.0831	65.8956	48.7094	43.6126	20.6559	21.7781	15.3687	16.2875	17.667	16.06	9.88065	16.6248	12.4571	18.9306
TSS1_4615848	AT1G13460.2	mRNA	AT1G13460	protein_coding	39	0.014536	2683	known_tss	1	4615807	4615917	+	4615848	31.708	39.9167	17.6699	7.45248	19.1507	14.9103	23.5607	18.0233	21.9553	18.2737	21.1506	25.8744	34.5823	15.7851	20.4238	15.5274
TSS1_4624070	AT1G13480.1	mRNA	AT1G13480	protein_coding	5	0.00326371	1532	known_tss	1	4624070	4624075	-	4624070	0	0	0	0	0	0	0	0	0	0.132418	1.24415	2.45361	2.39048	1.67927	2.46244	1.48892
TSS1_4629535								unknown_antisense	1	4629455	4629540	+	4629535	0	0	0	0	0	0	0	0	0	0	0.248831	0.223056	0.956192	1.8472	0.724248	1.27622
TSS1_4630733	AT1G13510.1	mRNA	AT1G13510	protein_coding	17	0.0105003	1619	known_tss	1	4630718	4630803	-	4630733	0	0	0	0	0	0	0.322749	0	0.137221	0.264837	6.22077	7.13778	2.39048	3.19061	1.88305	2.12703
TSS1_4631981	HOMER_RNA_00027961	putative_rna	HOMER_RNA_00027961	putative_rna	0	0	475	known_tss	1	4631859	4632042	+	4631981	0	0	0	0	0	0	0	0	0.411662	0.132418	2.23948	2.67667	4.94032	6.885	7.09763	10.2098
TSS1_4633249	AT1G13520.1	mRNA	AT1G13520	protein_coding	46	0.0275945	1667	known_tss	1	4633179	4633252	-	4633249	2.26486	6.55349	0.78533	0	0.83264	2.23654	1.61374	2.50323	2.19553	0.926929	7.71376	8.03	9.88065	9.40391	9.27038	6.59381
TSS1_4635148	AT1G13530.1	mRNA	AT1G13530	protein_coding	0	0	1540	known_tss	1	4635088	4635208	-	4635148	0.754953	0	1.57066	0	4.1632	6.33688	5.00261	3.75485	10.0171	11.6528	8.95791	8.03	4.46223	1.67927	1.4485	0.63811
TSS1_4635550	STRINGTIE_RNA_00001292	putative_rna	STRINGTIE_RNA_00001292	putative_rna	7	0.0055205	1268	known_tss	1	4635425	4635622	+	4635550	0	0.595772	0	0	2.91424	2.98206	5.32536	3.2542	6.44936	5.95883	5.22545	8.25306	3.98413	3.52647	3.47639	6.1684
TSS1_4641995	AT1G13560.2	mRNA	AT1G13560	protein_coding	0	0	3575	known_tss	1	4641936	4642107	-	4641995	51.3368	70.8969	34.5545	27.4565	14.1549	23.111	69.7138	62.5809	24.5625	28.0727	30.3574	24.5361	18.4864	16.7927	17.6717	12.7622
TSS1_4642467	HOMER_RNA_00033364	putative_rna	HOMER_RNA_00033364	putative_rna	0	0	321	known_tss	1	4642462	4642540	+	4642467	0	0	1.17799	1.17671	4.99584	0.745515	0	0.250323	0.823323	0.926929	0	0.446111	2.86858	1.00756	1.59335	1.70163
TSS1_4642628	HOMER_RNA_00033364	putative_rna	HOMER_RNA_00033364	putative_rna	131	0.4081	321	known_tss	1	4642609	4642693	+	4642628	1.50991	0	0	0.784471	2.91424	0	1.77512	3.2542	3.15607	3.31046	1.24415	0	0.159365	0.167927	0.434549	0
TSS1_4644366	AT1G13570.2	mRNA	AT1G13570	protein_coding	0	0	2187	known_tss	1	4644267	4644423	-	4644366	4.52972	2.97886	7.46063	9.02142	0	2.6093	4.19574	4.75615	4.25384	5.16432	5.47428	4.90722	6.05588	5.70952	3.62124	3.61596
TSS1_4646925	AT1G13580.1	mRNA	AT1G13580	protein_coding	0	0	2154	known_tss	1	4646851	4646972	-	4646925	0.754953	0.595772	0	0	0	0	4.19574	2.25291	2.60719	1.72144	1.74182	5.35333	1.11556	1.8472	1.88305	0.212703
TSS1_4647935	AT1G13590.1	mRNA	AT1G13590	protein_coding	71	0.0567093	1252	known_tss	1	4647887	4648009	+	4647935	4.52972	7.14926	7.46063	5.88354	12.0733	10.81	20.1718	21.0272	12.7615	16.8171	4.23012	3.56889	1.91238	1.17549	1.01395	3.19055
TSS1_4648710								unknown_antisense	1	4648701	4648755	-	4648710	0	0	11.3873	5.88354	5.82848	4.84585	8.71422	5.75744	3.84217	2.91321	0.746492	0.223056	1.59365	0.503781	1.1588	1.27622
TSS1_4651488	AT1G13600.1	mRNA	AT1G13600	protein_coding	27	0.0286017	944	known_tss	1	4651413	4651521	-	4651488	0	0	0.392665	0	1.24896	0	0.484123	0.250323	0.274441	0.132418	1.24415	3.12278	8.92446	10.4115	8.69098	11.9114
TSS1_4654825	STRINGTIE_RNA_00035105	putative_rna	STRINGTIE_RNA_00035105	putative_rna	0	0	660	known_tss	1	4654792	4654847	+	4654825	0	0	0	0	0	0	0	0	0	0.132418	0	0.446111	0.478096	1.17549	2.0279	2.33974
TSS1_4656852								unknown_intergenic	1	4656834	4656864	-	4656852	0	0	0	0	0	0	0	0	0	0	0	0	0.637461	0.671708	0.289699	0.212703
TSS1_4661607	AT1G13608.1	mRNA	AT1G13608	protein_coding	-69	-0.0923695	747	known_tss	1	4661534	4661612	+	4661607	0	0	0	0	0	0	0.322749	1.25162	0.274441	0.132418	0.248831	0.669167	0.796827	1.34342	0.724248	0.425407
TSS1_4663491	STRINGTIE_RNA_00014862	putative_rna	STRINGTIE_RNA_00014862	putative_rna	0	0	923	known_tss	1	4663424	4663491	-	4663491	0	0	0	0	0	0	2.25924	3.50453	0.686103	0.529674	0	0	0.159365	0	0.14485	0
TSS1_4665100								unknown_genic	1	4665087	4665144	-	4665100	0	0	0	0	0	0	0	0	0.274441	0.397255	0.995323	0.446111	1.27492	0.839635	0.14485	0
TSS1_4668421	AT1G13620.1	mRNA	AT1G13620	protein_coding	54	0.0488246	1106	known_tss	1	4668421	4668424	+	4668421	0	0	0	0	0	0	0	0	0.411662	1.05935	1.99065	0.669167	0.318731	0.671708	0.14485	0.425407
TSS1_4673073	AT1G13630.5	mRNA	AT1G13630	protein_coding	0	0	3611	known_tss	1	4672998	4673103	-	4673073	0.754953	0.595772	3.92665	4.31459	4.1632	1.49103	1.12962	0.75097	0.960544	1.58902	0.995323	0.446111	0.159365	0	0.289699	0.850814
TSS1_4677258								unknown_antisense	1	4677157	4677373	+	4677258	0	0	0	0	0.41632	0	0	0	2.05831	1.32418	0.995323	0.892222	1.43429	1.51134	1.7382	1.70163
TSS1_4679811	AT1G13640.1	mRNA	AT1G13640	protein_coding	26	0.00909409	2859	known_tss	1	4679745	4679835	-	4679811	294.432	285.971	82.8523	47.4605	178.185	146.494	63.5815	54.5705	80.4112	107.789	63.203	64.6861	48.2877	38.2873	40.2682	31.9055
TSS1_4681349								unknown_antisense	1	4681331	4681424	+	4681349	0	0	0.78533	0.392236	1.24896	0	0	0	0.823323	0.529674	1.24415	0.892222	1.75302	3.02268	2.46244	5.31759
TSS1_4688154	AT1G13670.1	mRNA	AT1G13670	protein_coding	67	0.0536859	1248	known_tss	1	4688086	4688241	+	4688154	0	0.595772	0	0	0	0	0.484123	1.00129	10.566	6.09125	26.1272	25.4283	24.3829	21.9984	24.9141	17.8671
TSS1_4688974								unknown_antisense	1	4688901	4688998	-	4688974	0	0	0	0	0	0	0	0	0.137221	0.397255	0.497662	1.33833	1.11556	0.335854	0.434549	0.212703
TSS1_4693330	AT1G13690.1	mRNA	AT1G13690	protein_coding	0	0	1129	known_tss	1	4693275	4693452	+	4693330	132.872	134.049	82.8523	56.4819	65.7785	70.4512	120.385	118.403	68.473	85.8072	23.1413	27.4358	18.4864	11.2511	14.0504	8.72084
TSS1_4694922								unknown_genic	1	4694859	4694980	-	4694922	0	0	1.57066	2.74565	2.0816	1.11827	0	0	0.274441	0.397255	5.22545	8.69917	13.068	17.2965	18.9753	25.7371
TSS1_4695182	AT1G05023.1	antisense_lncRNA	AT1G05023	antisense_long_noncoding_rna	93	0.332143	280	known_tss	1	4695045	4695254	+	4695182	0	0	0	0.784471	0	0	0	0	0	0	2.98597	3.79194	7.64954	6.04537	5.93884	7.01921
TSS1_4696028	AT1G13700.3	mRNA	AT1G13700	protein_coding	0	0	1549	known_tss	1	4695956	4696096	-	4696028	0	0	0.392665	0	1.24896	0.372757	0.484123	0	1.09776	1.4566	43.7942	50.6336	26.9327	42.6534	42.5858	59.1316
TSS1_4696394	AT1G13700.2	mRNA	AT1G13700	protein_coding	-370	-0.238864	1549	known_tss	1	4696394	4696496	-	4696394	0.754953	1.19154	0	1.56894	0.41632	0.372757	0.968247	0.250323	0.274441	0.529674	1.49298	4.90722	2.86858	4.19817	3.76609	6.80651
TSS1_4697862	AT1G05027.1	lnc_RNA	AT1G05027	long_noncoding_rna	279	0.418291	667	known_tss	1	4697792	4697887	-	4697862	0	0	0	0	0	0	0	0	0	0	0.497662	0.892222	2.39048	3.02268	2.17275	3.19055
TSS1_4704674	AT1G13710.1	mRNA	AT1G13710	protein_coding	18	0.00883219	2038	known_tss	1	4704629	4704675	-	4704674	0	0	0	0.784471	0.83264	1.86379	5.97085	5.00647	9.46822	5.56158	17.4182	13.6064	12.2711	16.6248	15.7886	18.5052
TSS1_4710013	AT1G13730.1	mRNA	AT1G13730	protein_coding	114	0.0390947	2916	known_tss	1	4709872	4710059	+	4710013	29.4432	14.8943	18.4552	10.5904	17.0691	35.7847	174.769	164.963	109.09	150.957	88.5838	85.4303	41.5943	42.6534	44.4688	42.5407
TSS1_4713740	AT1G13740.1	mRNA	AT1G13740	protein_coding	203	0.102785	1975	known_tss	1	4713637	4713779	+	4713740	428.813	559.43	117.014	106.296	118.235	136.802	145.56	163.962	84.6651	88.1907	44.2919	35.9119	48.7658	46.5158	53.5944	66.7889
TSS1_4721730	AT1G13770.4	mRNA	AT1G13770	protein_coding	25	0.00865351	2889	known_tss	1	4721658	4721803	+	4721730	6.03962	4.76618	7.46063	6.66801	3.74688	4.84585	16.1374	19.0246	21.6808	21.187	9.7044	5.79944	17.0521	13.0983	17.9614	13.8257
TSS1_4724608	AT1G13780.2	mRNA	AT1G13780	protein_coding	0	0	2015	known_tss	1	4724537	4724633	+	4724608	108.713	91.1531	187.301	234.949	113.239	104.745	57.1266	54.5705	67.9242	42.1091	32.5968	30.7817	55.6185	62.4688	62.8648	35.7342
TSS1_4733793	AT1G13800.1	mRNA	AT1G13800	protein_coding	-18	-0.00537956	3346	known_tss	1	4733759	4733844	-	4733793	2.26486	0.595772	1.57066	0	4.57952	5.2186	14.201	12.0155	9.05655	13.5067	4.72779	1.56139	9.08382	7.05293	7.96673	9.78436
TSS1_4734057	AT1G13810.1	mRNA	AT1G13810	protein_coding	13	0.00888585	1463	known_tss	1	4734005	4734087	+	4734057	24.9134	28.0013	59.2924	54.1285	51.2073	37.6485	34.3728	43.8066	14.4082	17.8765	7.71376	8.47611	9.40255	11.7549	12.6019	10.2098
TSS1_4735618	AT1G13820.1	mRNA	AT1G13820	protein_coding	45	0.0184653	2437	known_tss	1	4735520	4735680	+	4735618	28.6882	23.2351	7.46063	2.74565	0	3.35482	0.645498	0.75097	0.548882	1.32418	6.96726	3.56889	2.23111	1.17549	1.30365	0.425407
TSS1_4741031	AT1G13830.1	mRNA	AT1G13830	protein_coding	54	0.0370879	1456	known_tss	1	4740960	4741134	-	4741031	0	0	0.392665	1.56894	0.41632	0	0	0.75097	0.274441	0	0.746492	4.68417	3.18731	2.35098	3.91094	2.76514
TSS1_4746853	AT1G13860.4	mRNA	AT1G13860	protein_coding	0	0	3603	known_tss	1	4746781	4746918	-	4746853	0	0.595772	0	0	0	0.745515	1.45237	0.250323	3.56773	4.10497	1.74182	1.56139	2.70921	2.68683	3.47639	3.19055
TSS1_4748642	AT1G13870.1	mRNA	AT1G13870	protein_coding	4	0.00270088	1481	known_tss	1	4748592	4748661	-	4748642	110.223	93.5362	141.752	171.407	72.0233	99.5262	110.864	86.8622	67.2381	65.0175	95.0534	112.866	89.0852	100.42	103.857	132.514
TSS1_4748873	AT1G13880.2	mRNA	AT1G13880	protein_coding	0	0	2362	known_tss	1	4748870	4748997	+	4748873	12.8342	8.34081	6.6753	6.66801	5.82848	2.98206	2.25924	3.00388	1.09776	1.32418	3.2348	3.79194	3.02794	1.67927	2.46244	1.27622
TSS1_4755576	AT1G13900.1	mRNA	AT1G13900	protein_coding	4	0.00156372	2558	known_tss	1	4755507	4755651	-	4755576	29.4432	22.0436	30.2352	23.9264	26.6445	21.2472	14.201	12.0155	13.4476	11.6528	47.029	51.3028	35.5385	35.6005	36.7918	44.2423
TSS1_4755808	AT1G13910.1	mRNA	AT1G13910	protein_coding	0	0	2293	known_tss	1	4755781	4755871	+	4755808	0	0	0	0	1.24896	0	0.806872	0.75097	0.274441	0.926929	0.746492	0	1.27492	1.8472	1.30365	1.06352
TSS1_4760421								unknown_intergenic	1	4760383	4760455	-	4760421	0	0	1.17799	0	0	0	0.484123	0	0.548882	0.397255	0.995323	0.669167	2.70921	2.01512	3.62124	3.40326
TSS1_4761100	AT1G13930.3	mRNA	AT1G13930	protein_coding	12	0.00725076	1655	known_tss	1	4761025	4761221	+	4761100	5.28467	4.76618	0.78533	0.392236	3.33056	1.86379	4.35711	4.00517	6.58658	6.22367	30.1085	34.5736	30.4388	26.5325	28.9699	36.3723
TSS1_4766431	AT1G13940.2	mRNA	AT1G13940	protein_coding	409	0.0935071	4374	known_tss	1	4766416	4766442	-	4766431	0	0	0	0	0	0.372757	0.161374	0.250323	0.823323	1.4566	4.47895	4.23806	4.78096	3.69439	2.0279	2.97785
TSS1_4766815	AT1G13940.2	mRNA	AT1G13940	protein_coding	0	0	4374	known_tss	1	4766751	4766894	-	4766815	7.54953	24.4267	50.6538	53.7363	63.2806	57.0319	27.4337	32.2917	29.9141	28.2051	44.2919	34.3506	29.6419	30.5627	22.5965	28.2896
TSS1_4773548	AT1G13950.1	mRNA	AT1G13950	protein_coding	83	0.0552597	1502	known_tss	1	4773518	4773631	+	4773548	0.754953	0.595772	0	0	0.83264	0.372757	1.45237	1.25162	10.8404	12.4473	59.4706	60.8942	29.8013	32.242	30.4184	34.2453
TSS1_4776608	AT1G13960.1	mRNA	AT1G13960	protein_coding	111	0.0353728	3138	known_tss	1	4776395	4776672	+	4776608	62.6611	63.7476	20.8112	17.6506	8.74272	13.0465	12.1031	8.511	10.1543	7.94511	8.70908	6.24556	4.78096	4.53403	4.78004	5.74299
TSS1_4782158	AT1G13970.1	mRNA	AT1G13970	protein_coding	387	0.121089	3196	known_tss	1	4782083	4782158	-	4782158	0	0	0	0	0	0	0	0.75097	1.64665	1.4566	0	0	0.637461	1.00756	0.869098	0.425407
TSS1_4782492	AT1G13970.1	mRNA	AT1G13970	protein_coding	0	0	3196	known_tss	1	4782426	4782643	-	4782492	10.5693	5.36195	2.35599	0.784471	6.2448	0.372757	2.25924	1.00129	0.960544	1.98628	8.21142	12.9372	4.78096	4.70195	4.05579	4.25407
TSS1_4788564	AT1G13980.1	mRNA	AT1G13980	protein_coding	0	0	6105	known_tss	1	4788513	4788634	+	4788564	18.8738	5.95772	15.3139	18.0428	17.4854	20.5017	19.5263	21.5278	41.8523	40.3876	36.3293	44.6111	30.5981	44.1648	34.7639	44.2423
TSS1_4794691	AT1G13990.3	mRNA	AT1G13990	protein_coding	0	0	1839	known_tss	1	4794662	4794864	+	4794691	61.9061	55.4068	17.2773	27.8487	13.3222	14.9103	6.61635	10.0129	3.56773	2.91321	5.47428	7.58389	3.18731	3.69439	4.92489	2.97785
TSS1_4796442								unknown_antisense	1	4796421	4796443	-	4796442	0	0	0	0	0	0	0	0	0.686103	0	0.248831	1.11528	3.02794	4.03025	4.34549	3.40326
TSS1_4797408	AT1G14000.1	mRNA	AT1G14000	protein_coding	0	0	2926	known_tss	1	4797298	4797500	+	4797408	9.05943	21.4478	15.7066	16.0817	11.657	14.1648	14.3623	8.01035	8.78211	7.81269	14.9298	13.3833	5.09969	7.89256	5.64914	6.80651
TSS1_4801841	AT1G14010.1	mRNA	AT1G14010	protein_coding	0	0	1682	known_tss	1	4801749	4801894	-	4801841	46.0521	33.959	15.7066	9.02142	17.0691	7.08239	49.7033	45.8092	114.167	119.574	82.363	62.9017	60.2401	37.6156	46.3519	31.4801
TSS1_4802672	AT1G14020.1	mRNA	AT1G14020	protein_coding	0	0	2656	known_tss	1	4802622	4802891	+	4802672	3.01981	6.55349	54.9731	41.1847	40.383	37.2757	3.22749	5.75744	6.72381	5.95883	11.695	8.03	10.3587	8.56427	8.54613	9.78436
TSS1_4807517	AT1G14030.1	mRNA	AT1G14030	protein_coding	0	0	2212	known_tss	1	4807435	4807550	-	4807517	1.50991	0.595772	1.17799	0.392236	1.66528	2.23654	15.6533	17.773	24.0136	26.8809	17.9158	24.5361	23.5861	27.7079	28.2457	29.1404
TSS1_4811868								unknown_genic	1	4811771	4811925	+	4811868	0.754953	4.76618	2.35599	2.35341	0.41632	1.11827	5.32536	5.75744	6.0377	7.54785	1.49298	0	0.637461	1.17549	1.4485	1.48892
TSS1_4818013	AT1G14060.1	mRNA	AT1G14060	protein_coding	60	0.0506329	1185	known_tss	1	4817938	4818051	-	4818013	175.904	129.878	280.755	215.73	156.536	146.494	221.567	229.547	97.9754	108.583	13.4369	14.2756	12.5899	10.0756	11.4431	11.2733
TSS1_4818470	STRINGTIE_RNA_00013588	putative_rna	STRINGTIE_RNA_00013588	putative_rna	0	0	653	known_tss	1	4818446	4818531	+	4818470	0	0	0.392665	1.56894	0	0	0.161374	0.250323	0	0	8.21142	8.25306	5.57779	4.70195	4.49034	1.48892
TSS1_4820525	ath-miR830-5p	miRNA	AT1G14071	miRNA	0	0	22	known_tss	1	4820450	4820560	-	4820525	0	2.97886	0	3.13789	3.74688	2.98206	9.84384	5.50712	10.1543	9.00446	12.6904	13.3833	23.7454	22.1664	19.5547	21.2703
TSS1_4822530	AT1G14080.1	mRNA	AT1G14080	protein_coding	28	0.01417	1976	known_tss	1	4822468	4822607	+	4822530	0	0	0	0	0	0	0	0	0.960544	0.529674	5.22545	2.89972	3.02794	2.01512	1.4485	1.91433
TSS1_4827468	AT1G14090.1	pseudogenic_transcript	AT1G14090	pseudogene	0	0	3049	known_tss	1	4827414	4827510	-	4827468	9.81438	13.7028	17.2773	11.3748	24.5629	31.3116	19.0422	24.031	20.9947	27.9403	5.97194	14.0525	2.70921	2.85476	2.75214	2.33974
TSS1_4833682								unknown_antisense	1	4833650	4833723	+	4833682	0	0	0	0	0	0	0	0	0.137221	0.264837	1.24415	0.446111	0.796827	0.503781	0.579399	0.212703
TSS1_4835084	AT1G14120.3	mRNA	AT1G14120	protein_coding	0	0	1572	known_tss	1	4835011	4835116	-	4835084	0	0	0.392665	0	0	0	0	0.500647	7.13547	5.0319	12.9392	15.6139	3.98413	3.19061	1.7382	0.63811
TSS1_4837049	AT1G14130.1	mRNA	AT1G14130	protein_coding	670	0.327148	2048	known_tss	1	4837007	4837100	-	4837049	21.8936	11.9154	0	1.96118	0.83264	0	3.06611	0.75097	0.823323	1.32418	2.23948	1.33833	0.637461	1.8472	1.1588	0.425407
TSS1_4837606	AT1G14130.1	mRNA	AT1G14130	protein_coding	78	0.0380859	2048	known_tss	1	4837492	4837692	-	4837606	16.609	20.852	3.53398	7.06024	4.1632	3.35482	8.87559	11.2646	9.46822	15.3605	7.46492	8.25306	4.30286	6.04537	6.51824	8.50814
TSS1_4839633	AT1G14140.1	mRNA	AT1G14140	protein_coding	0	0	1707	known_tss	1	4839543	4839735	-	4839633	1.50991	2.38309	6.28264	2.74565	2.49792	2.98206	5.48673	7.00906	8.91933	6.09125	6.96726	6.69167	5.41842	5.03781	3.18669	2.55244
TSS1_4839861	AT1G14150.2	mRNA	AT1G14150	protein_coding	0	0	703	known_tss	1	4839794	4839922	+	4839861	0	0.595772	4.71198	6.27577	7.07744	2.6093	5.48673	2.50323	13.8593	10.5935	46.7802	44.6111	125.102	125.609	111.824	142.937
TSS1_4841738	AT1G14160.1	mRNA	AT1G14160	protein_coding	109	0.0846931	1287	known_tss	1	4841668	4841738	-	4841738	0	0	0	0	0	0	0	0	0	0	3.2348	3.12278	5.25906	4.70195	4.63519	5.9557
TSS1_4842212	AT1G14160.1	mRNA	AT1G14160	protein_coding	-298	-0.231546	1287	known_tss	1	4842147	4842284	-	4842212	0	0	3.53398	2.35341	2.49792	1.11827	0.806872	1.00129	1.78387	1.32418	0.995323	0.892222	3.82477	2.85476	2.60729	2.97785
TSS1_4842584								unknown_intergenic	1	4842572	4842634	-	4842584	0	0	1.17799	0	0	0	1.77512	1.75226	2.19553	4.76706	0	0.446111	0.159365	0	0.14485	0.425407
TSS1_4845822	AT1G14170.2	mRNA	AT1G14170	protein_coding	0	0	2614	known_tss	1	4845723	4845854	-	4845822	8.30448	10.1281	0.78533	2.35341	0	2.23654	0.806872	2.50323	2.46997	2.38353	9.95323	4.015	4.46223	2.85476	1.59335	1.91433
TSS1_4847215	AT1G14180.1	mRNA	AT1G14180	protein_coding	0	0	2252	known_tss	1	4847162	4847295	+	4847215	0	0	0	0	0	0	0.968247	3.50453	6.72381	12.0501	5.47428	6.0225	8.44636	9.40391	8.25643	9.78436
TSS1_4849931	AT1G14182.1	pseudogenic_transcript	AT1G14182	pseudogene	-15	-0.0331126	453	known_tss	1	4849908	4849951	-	4849931	0	0	0	0	0	0	0	0	0.137221	0	1.24415	0.223056	0.956192	1.34342	0.579399	1.06352
TSS1_4850217	AT1G14185.1	mRNA	AT1G14185	protein_coding	24	0.0121212	1980	known_tss	1	4850142	4850261	+	4850217	0	0	0	0	0	0	0	0	0.411662	0.132418	8.46025	10.0375	5.41842	9.06805	6.95278	7.23192
TSS1_4852572	AT1G14190.2	mRNA	AT1G14190	protein_coding	0	0	1786	known_tss	1	4852519	4852647	+	4852572	0	0	0	0	0	0	0	0	0.137221	0.529674	4.72779	2.89972	3.6654	4.70195	2.31759	2.33974
TSS1_4855196	AT1G14200.1	mRNA	AT1G14200	protein_coding	0	0	1064	known_tss	1	4855117	4855333	-	4855196	389.556	467.681	144.893	136.106	139.467	162.15	57.1266	47.0608	42.2639	48.4652	38.5688	38.8117	41.9131	55.5838	38.8197	38.2866
TSS1_4855527	AT1G14205.1	mRNA	AT1G14205	protein_coding	0	0	1230	known_tss	1	4855379	4855627	+	4855527	13.5891	8.93658	6.6753	0.784471	5.82848	5.96412	6.2936	6.00776	8.23323	7.01818	3.98129	5.35333	2.54985	2.01512	1.30365	0.63811
TSS1_4857983	AT1G14210.1	mRNA	AT1G14210	protein_coding	0	0	1198	known_tss	1	4857912	4858036	-	4857983	0	0	0	0	0.41632	0	1.45237	2.00259	7.54713	4.76706	4.97662	3.79194	7.3308	3.69439	6.95278	2.55244
TSS1_4861274	AT1G14230.1	mRNA	AT1G14230	protein_coding	39	0.0133242	2927	known_tss	1	4861208	4861340	+	4861274	34.7278	22.6393	89.5276	106.296	78.6845	85.3615	26.7882	24.031	28.9535	27.2782	37.0758	33.9044	49.0845	63.4764	59.3884	75.7224
TSS1_4865956								unknown_antisense	1	4865941	4865981	-	4865956	0	0	0	0	0	0	0	0	0.411662	0	0.248831	1.11528	2.39048	1.34342	1.88305	2.33974
TSS1_4872855	AT1G14260.1	mRNA	AT1G14260	protein_coding	0	0	2052	known_tss	1	4872841	4872928	+	4872855	0	0	0.78533	1.17671	0	0	1.12962	0.250323	2.88163	1.05935	3.48363	2.23056	9.88065	8.22842	11.1534	16.1655
TSS1_4877212	AT1G14270.1	mRNA	AT1G14270	protein_coding	0	0	2382	known_tss	1	4877142	4877271	-	4877212	2.26486	2.38309	0.78533	1.96118	4.57952	7.08239	24.5289	27.7859	60.7887	51.6432	75.3957	69.8164	21.833	18.1361	15.3541	12.5495
TSS1_4877627	AT1G14280.1	mRNA	AT1G14280	protein_coding	32	0.017758	1802	known_tss	1	4877539	4877695	+	4877627	0	0	0	0	0	0	0.161374	1.00129	0.548882	0.662092	2.48831	1.56139	3.50604	0.839635	3.47639	1.48892
TSS1_4879966	HOMER_RNA_00027987	putative_rna	HOMER_RNA_00027987	putative_rna	0	0	407	known_tss	1	4879951	4880037	+	4879966	0	0	0	0	0	0	0	0	0	0	4.23012	2.23056	9.24319	9.90769	8.54613	11.6987
TSS1_4881941	AT1G14290.2	mRNA	AT1G14290	protein_coding	0	0	1965	known_tss	1	4881898	4882014	-	4881941	2.26486	2.38309	0.392665	0.392236	0.83264	1.11827	1.61374	2.50323	10.1543	11.7852	14.9298	12.045	6.69334	4.70195	4.92489	2.97785
TSS1_4882646	HOMER_RNA_00027989	putative_rna	HOMER_RNA_00027989	putative_rna	0	0	386	known_tss	1	4882546	4882679	+	4882646	0	0	0	0	0.83264	0.372757	0	0.250323	0.548882	0.132418	2.23948	4.23806	6.05588	4.53403	2.60729	6.3811
TSS1_4884800	AT1G14300.2	mRNA	AT1G14300	protein_coding	0	0	2416	known_tss	1	4884727	4884822	-	4884800	85.3096	68.5138	64.7897	80.0161	69.1091	46.9674	128.615	123.91	53.516	45.4195	13.188	9.59139	5.73715	4.70195	6.95278	5.74299
TSS1_4885030	AT1G14310.1	mRNA	AT1G14310	protein_coding	24	0.0130222	1843	known_tss	1	4884976	4885097	+	4885030	6.03962	1.78732	0.392665	0	0	0	9.35972	6.50841	13.5848	10.3286	10.2021	11.1528	4.62159	3.86232	5.64914	2.55244
TSS1_4887969	AT1G14315.2	mRNA	AT1G14315	protein_coding	0	0	1073	known_tss	1	4887928	4888031	-	4887969	0	0	0.78533	0.392236	0.83264	0	1.45237	0.250323	1.09776	1.4566	0.497662	2.23056	3.02794	1.67927	3.62124	3.19055
TSS1_4888214	AT1G14320.2	mRNA	AT1G14320	protein_coding	0	0	1448	known_tss	1	4888139	4888291	+	4888214	139.666	129.283	109.161	77.6627	168.61	156.931	535.118	543.702	461.473	505.441	227.68	187.813	100.241	62.4688	69.8175	32.5436
TSS1_4892251	AT1G14330.1	mRNA	AT1G14330	protein_coding	0	0	2264	known_tss	1	4892194	4892372	-	4892251	6.03962	5.95772	0.78533	4.70683	5.41216	2.23654	1.61374	3.2542	5.21438	6.22367	9.45557	8.47611	7.17144	7.38878	7.96673	8.72084
TSS1_4894996								unknown_intergenic	1	4894943	4895075	+	4894996	0	0	0	1.56894	0	0	0	0	0.137221	0.264837	0	2.0075	3.98413	4.03025	5.06974	4.67948
TSS1_4897367	AT1G14340.1	mRNA	AT1G14340	protein_coding	0	0	1690	known_tss	1	4897316	4897488	+	4897367	8.30448	1.19154	18.0626	14.1205	10.8243	18.6379	6.77773	4.50582	6.17492	5.82641	10.4509	12.045	12.9086	16.7927	15.7886	21.2703
TSS1_4899168	AT1G14345.1	mRNA	AT1G14345	protein_coding	84	0.0831683	1010	known_tss	1	4899130	4899242	+	4899168	0	0	0	0	0	0	0.322749	0.75097	3.97939	3.17804	55.4893	54.6486	46.2159	42.8214	40.4131	32.3309
TSS1_4899970	HOMER_RNA_00030672	putative_rna	HOMER_RNA_00030672	putative_rna	0	0	486	known_tss	1	4899768	4900011	-	4899970	0	0	0	0.784471	0	0.372757	0.645498	2.75356	3.15607	2.78079	5.97194	4.23806	6.37461	7.38878	7.38733	4.89218
TSS1_4907953	AT1G14350.3	mRNA	AT1G14350	protein_coding	4	0.00146466	2731	known_tss	1	4907922	4908093	+	4907953	0.754953	0	0	0	0	0	0	0	2.19553	1.58902	4.72779	4.23806	3.34667	3.69439	3.47639	1.48892
TSS1_4908419	AT1G14350.4	mRNA	AT1G14350	protein_coding	110	0.0459674	2393	known_tss	1	4908366	4908491	+	4908419	0	0	0	0	0	0	0.161374	0.500647	4.52828	6.4885	3.2348	2.89972	0.318731	0.839635	0.869098	0
TSS1_4913134	AT1G14360.1	mRNA	AT1G14360	protein_coding	0	0	2075	known_tss	1	4913056	4913188	-	4913134	0.754953	2.38309	7.06797	16.8661	4.57952	2.98206	5.16398	4.2555	10.0171	7.81269	5.47428	2.89972	1.43429	2.68683	2.89699	2.12703
TSS1_4915579	AT1G14370.1	mRNA	AT1G14370	protein_coding	24	0.00906344	2648	known_tss	1	4915516	4915627	+	4915579	0	1.19154	5.10464	2.35341	0.41632	5.2186	8.71422	6.50841	5.07716	9.13687	16.4228	23.4208	28.8451	37.9515	28.5354	43.8169
TSS1_4921536	AT1G14380.7	mRNA	AT1G14380	protein_coding	0	0	3360	known_tss	1	4921465	4921657	-	4921536	20.3837	17.8732	3.53398	7.06024	4.57952	8.57342	31.468	37.2982	26.6208	31.3832	44.0431	44.165	26.614	35.2647	33.6051	22.7593
TSS1_4922593	STRINGTIE_RNA_00026423	putative_rna	STRINGTIE_RNA_00026423	putative_rna	23	0.0539906	426	known_tss	1	4922537	4922593	+	4922593	0	0	0	0	0	0	0.645498	0.75097	0.548882	0.397255	0.248831	0	0.318731	0.167927	0.14485	0
TSS1_4924232	AT1G14390.1	mRNA	AT1G14390	protein_coding	63	0.0218902	2878	known_tss	1	4924101	4924281	+	4924232	0	0	0	0.392236	0	0	1.77512	1.25162	5.07716	3.17804	3.73246	2.23056	0.159365	1.34342	1.7382	1.91433
TSS1_4928658	AT1G14400.2	mRNA	AT1G14400	protein_coding	-8	-0.00525279	1523	known_tss	1	4928542	4928732	-	4928658	135.137	154.305	171.595	191.019	217.735	225.146	93.5972	98.3771	107.993	77.4648	165.97	175.322	54.6623	56.9272	44.324	46.1567
TSS1_4930862	AT1G14410.1	mRNA	AT1G14410	protein_coding	98	0.0453704	2160	known_tss	1	4930756	4930981	-	4930862	13.5891	10.7239	20.0259	15.2972	16.6528	9.31894	41.9574	51.3163	35.2657	32.7074	7.21609	9.14528	8.287	9.06805	12.6019	10.2098
TSS1_4933507	AT1G14420.1	mRNA	AT1G14420	protein_coding	146	0.067034	2178	known_tss	1	4933498	4933515	-	4933507	14.3441	33.959	1.17799	5.88354	4.1632	5.96412	2.74337	2.75356	0.686103	0.264837	1.24415	2.23056	4.1435	5.37366	2.75214	4.89218
TSS1_4934348	AT1G14430.1	mRNA	AT1G14430	protein_coding	12	0.00578313	2075	known_tss	1	4934133	4934418	+	4934348	0	0	0	0	1.24896	0.372757	0	0.250323	2.74441	2.78079	13.9345	9.36833	6.05588	4.53403	5.93884	3.40326
TSS1_4934821								unknown_genic	1	4934699	4934881	+	4934821	0.754953	4.1704	2.74865	5.88354	3.74688	1.86379	4.03436	1.50194	3.84217	4.63465	2.73714	1.11528	1.43429	2.35098	2.17275	2.12703
TSS1_4935297								unknown_antisense	1	4935290	4935341	-	4935297	0	0	3.53398	7.06024	1.24896	0.745515	0	0.500647	0	0	0	0	0.318731	0.335854	0	0
TSS1_4936619								unknown_intergenic	1	4936577	4936679	-	4936619	0	0	0	0	0	0	0	0	2.46997	3.17804	0	0.446111	0.637461	0.839635	0.724248	0.212703
TSS1_4937729	STRINGTIE_RNA_00036526	putative_rna	STRINGTIE_RNA_00036526	putative_rna	0	0	705	known_tss	1	4937713	4937863	-	4937729	0	0	0	0	0	0	1.45237	0.250323	8.37045	11.388	8.70908	5.79944	6.21525	5.20573	7.24248	7.23192
TSS1_4938663	HOMER_RNA_00027997	putative_rna	HOMER_RNA_00027997	putative_rna	0	0	357	known_tss	1	4938635	4938739	+	4938663	0	0	0	0	0	0	0.484123	0.250323	2.46997	2.25111	0	0.669167	0.318731	1.00756	0.289699	0
TSS1_4940777	AT1G14440.2	mRNA	AT1G14440	protein_coding	-6	-0.00330033	1818	known_tss	1	4940702	4940834	-	4940777	0	0	0	0	0	0	1.93649	4.50582	4.25384	3.97255	2.23948	5.35333	2.39048	2.85476	1.01395	1.27622
TSS1_4946328								unknown_antisense	1	4946226	4946330	+	4946328	0	0	0.392665	0	0	0.745515	0	0.500647	0.823323	0.662092	0.497662	0.446111	0.478096	0.503781	0.289699	0.212703
TSS1_4947584	AT1G14450.1	mRNA	AT1G14450	protein_coding	0	0	1425	known_tss	1	4947524	4947630	-	4947584	49.0719	32.7675	58.8997	91.7831	34.9709	29.4478	48.5737	46.8105	68.1986	85.1451	45.536	30.3356	18.9645	19.1437	18.9753	10.4225
TSS1_4947926								unknown_genic	1	4947833	4947992	+	4947926	1.50991	0	1.96332	2.74565	1.24896	0.745515	1.291	1.25162	0.274441	0.132418	0	0	0.478096	0.167927	0.289699	0.212703
TSS1_4952896	AT1G14460.1	mRNA	AT1G14460	protein_coding	320	0.0688616	4647	known_tss	1	4952880	4952963	-	4952896	0	0	0	0	0	0.745515	1.12962	1.00129	0.548882	1.72144	3.73246	4.23806	1.91238	2.5189	2.60729	2.12703
TSS1_4953114	AT1G14460.1	mRNA	AT1G14460	protein_coding	89	0.0191521	4647	known_tss	1	4953079	4953194	-	4953114	0.754953	0	0	0.784471	0.41632	0	0	0.250323	3.29329	3.97255	4.23012	3.56889	10.3587	6.54915	7.38733	6.80651
TSS1_4954023	AT1G14470.1	mRNA	AT1G14470	protein_coding	0	0	1666	known_tss	1	4954016	4954113	+	4954023	2.26486	0.595772	2.35599	1.56894	3.33056	0.745515	9.03697	7.76003	5.21438	4.76706	2.23948	2.45361	7.96827	5.37366	6.37339	4.67948
TSS1_4959408	AT1G14490.1	mRNA	AT1G14490	protein_coding	-24	-0.0295203	813	known_tss	1	4959350	4959474	-	4959408	0	0	5.10464	8.62918	4.99584	4.47309	1.61374	1.75226	3.84217	3.04562	0.746492	2.45361	5.57779	7.22086	6.22854	9.35895
TSS1_4959490								unknown_antisense	1	4959436	4959560	+	4959490	0	0.595772	1.17799	0.392236	1.24896	1.11827	0.484123	0.75097	0	0.264837	0	0.223056	0.318731	0	0.14485	0.212703
TSS1_4960383	AT1G14500.1	mRNA	AT1G14500	protein_coding	0	0	1493	known_tss	1	4960210	4960427	+	4960383	0	0	0	0	0	0	0.968247	0	2.74441	1.72144	0.497662	0.223056	1.27492	1.17549	1.1588	0.212703
TSS1_4964425	AT1G14510.1	mRNA	AT1G14510	protein_coding	26	0.00889802	2922	known_tss	1	4964237	4964488	-	4964425	23.4035	44.6829	26.3085	26.2798	29.975	27.2113	23.0765	26.7846	12.6243	10.9907	16.6717	17.3983	9.08382	8.06049	5.79399	5.74299
TSS1_4970204	AT1G14520.2	mRNA	AT1G14520	protein_coding	0	0	1866	known_tss	1	4969953	4970238	-	4970204	43.0323	62.5561	25.5232	31.3789	18.7344	10.4372	50.5102	43.0556	17.0153	12.5798	13.4369	11.3758	6.05588	5.37366	8.11158	4.67948
TSS1_4970718								unknown_intergenic	1	4970643	4970776	+	4970718	0	0.595772	0.392665	0	0	0	2.09787	2.00259	0	0.132418	0	0	0.318731	0.503781	0.579399	0.212703
TSS1_4971059								unknown_antisense	1	4971033	4971064	+	4971059	0	0	0	0	0	0	0.806872	0.250323	0.137221	0.132418	0	0	1.11556	0.839635	0.434549	0
TSS1_4973716	AT1G14530.2	mRNA	AT1G14530	protein_coding	0	0	2692	known_tss	1	4973656	4973787	-	4973716	274.048	268.097	73.821	50.2062	106.162	123.755	24.2062	29.0375	19.3481	20.1276	10.6997	15.1678	24.7016	24.0135	30.853	35.3088
TSS1_4975705	AT1G14540.1	mRNA	AT1G14540	protein_coding	0	0	1685	known_tss	1	4975688	4975728	-	4975705	0	0	0	0	0.83264	0	0	0	0.137221	0.132418	1.24415	7.13778	3.98413	4.86988	4.34549	4.89218
TSS1_4980674	AT1G14560.3	mRNA	AT1G14560	protein_coding	0	0	2730	known_tss	1	4980592	4980748	+	4980674	15.854	13.7028	37.3032	41.9692	24.5629	22.7382	26.1427	26.7846	32.1096	32.3101	27.6202	20.5211	17.2115	20.9909	20.279	12.5495
TSS1_4983078								unknown_antisense	1	4983075	4983163	-	4983078	0	0	0	0	0	0	0	0	0.137221	0	0.248831	0.223056	0.637461	1.17549	0.869098	0.63811
TSS1_4983560	AT1G14570.2	mRNA	AT1G14570	protein_coding	0	0	3809	known_tss	1	4983525	4983625	+	4983560	50.5818	58.9814	91.8836	83.5462	58.2848	62.996	23.722	27.5356	19.897	18.2737	22.6436	28.7742	37.2915	35.0967	41.1373	35.9469
TSS1_4989672	AT1G14580.1	mRNA	AT1G14580	protein_coding	0	0	3243	known_tss	1	4989561	4989816	+	4989672	12.0792	12.5112	14.9213	9.02142	31.224	25.3475	8.06872	5.75744	6.0377	6.62092	8.21142	6.46861	4.62159	4.70195	8.25643	7.65732
TSS1_4990813	HOMER_RNA_00030676	putative_rna	HOMER_RNA_00030676	putative_rna	0	0	263	known_tss	1	4990774	4990932	-	4990813	0	0	0	0	0	0	0	0	0	0.264837	0	0	1.43429	0.671708	1.01395	0.63811
TSS1_4991479								unknown_genic	1	4991436	4991529	+	4991479	0	0	0	0	0	0	0.645498	0	0.137221	0.132418	3.2348	1.33833	4.1435	3.19061	5.21459	2.55244
TSS1_4997228	AT1G05107.1	lnc_RNA	AT1G05107	long_noncoding_rna	0	0	321	known_tss	1	4997181	4997230	-	4997228	0	0	3.53398	2.35341	2.49792	11.9282	1.45237	3.50453	1.78387	0.794511	4.97662	4.23806	5.25906	7.05293	9.12553	6.80651
TSS1_4998065								unknown_intergenic	1	4998062	4998111	+	4998065	4.52972	4.1704	18.0626	19.2195	15.8202	21.2472	26.4654	34.044	18.1131	18.8034	12.1927	9.14528	30.5981	30.7306	31.8669	35.3088
TSS1_5000650	AT1G14590.1	mRNA	AT1G14590	protein_coding	18	0.00925926	1944	known_tss	1	5000576	5000691	-	5000650	17.3639	23.2351	21.2039	49.4217	12.4896	8.57342	13.5555	12.5162	9.33099	13.1094	8.70908	6.46861	4.46223	3.52647	2.75214	1.27622
TSS1_5003155	HOMER_RNA_00033401	putative_rna	HOMER_RNA_00033401	putative_rna	0	0	595	known_tss	1	5003005	5003199	+	5003155	0	0	2.74865	2.74565	4.1632	7.45515	0.645498	1.75226	0.411662	0.529674	0	0.669167	1.11556	0.335854	1.30365	1.48892
TSS1_5003507	AT1G14600.1	mRNA	AT1G14600	protein_coding	123	0.0463801	2652	known_tss	1	5003436	5003513	-	5003507	0	0	1.17799	1.96118	2.49792	0.745515	0.806872	0.75097	1.78387	0.926929	0.746492	2.23056	2.70921	2.85476	1.30365	1.70163
TSS1_5014481	AT1G14610.1	mRNA	AT1G14610	protein_coding	0	0	6381	known_tss	1	5014386	5014533	-	5014481	8.30448	25.0224	14.9213	6.66801	6.66112	13.4193	37.2775	39.3008	33.2074	28.8672	14.9298	17.3983	10.8368	7.89256	8.40128	4.67948
TSS1_5014775								unknown_antisense	1	5014691	5014794	+	5014775	0	0	2.74865	1.96118	1.66528	0.745515	4.84123	3.00388	1.23498	1.72144	0.248831	0.892222	1.75302	3.52647	2.31759	1.27622
TSS1_5016568	AT1G14620.2	mRNA	AT1G14620	protein_coding	0	0	1852	known_tss	1	5016512	5016635	-	5016568	15.854	10.1281	16.8846	15.6894	40.383	41.3761	107.798	89.3655	57.9071	54.5564	25.3807	23.1978	11.1556	9.40391	12.3122	11.486
TSS1_5023452	AT1G14640.1	mRNA	AT1G14640	protein_coding	10	0.00395257	2530	known_tss	1	5023437	5023511	+	5023452	3.77476	1.78732	40.8371	37.2624	22.8976	13.0465	14.5237	11.5149	5.90048	7.68027	4.47895	3.34583	27.0921	32.7457	35.7779	38.2866
TSS1_5027522								unknown_antisense	1	5027442	5027541	-	5027522	0	0	0	0	0	1.11827	0	1.00129	0	0	0.248831	0.669167	2.07175	1.51134	2.0279	2.76514
TSS1_5027697	AT1G14650.2	mRNA	AT1G14650	protein_coding	0	0	4116	known_tss	1	5027631	5027770	+	5027697	81.5349	98.3024	232.458	154.541	134.471	245.647	212.853	191.497	159.725	143.144	143.327	108.405	107.412	122.923	128.192	105.714
TSS1_5036499	AT1G14660.2	mRNA	AT1G14660	protein_coding	0	0	4528	known_tss	1	5036446	5036546	-	5036499	11.3243	17.8732	17.2773	17.2584	12.9059	16.7741	4.51848	10.5136	5.21438	3.70772	2.98597	4.015	1.27492	4.53403	1.4485	0.850814
TSS1_5037613	AT1G14670.1	mRNA	AT1G14670	protein_coding	0	0	3022	known_tss	1	5037577	5037731	+	5037613	0.754953	1.78732	6.6753	3.53012	8.74272	7.08239	16.2988	16.271	35.1285	30.1914	26.1272	27.6589	19.7613	15.1134	11.588	8.72084
TSS1_5040781	AT1G14680.1	mRNA	AT1G14680	protein_coding	1	0.000823723	1214	known_tss	1	5040756	5040831	+	5040781	2.26486	1.19154	1.57066	0.392236	1.24896	0	2.42062	3.75485	1.37221	1.98628	1.49298	0	2.54985	3.19061	3.91094	6.1684
TSS1_5041847								unknown_antisense	1	5041844	5041884	-	5041847	0	0	0	0	0	0	0.645498	0	1.50943	1.85386	2.23948	1.11528	3.18731	3.52647	2.89699	1.27622
TSS1_5042556	AT1G14685.3	mRNA	AT1G14685	protein_coding	0	0	1733	known_tss	1	5042294	5042631	+	5042556	5.28467	11.3197	32.1985	36.0857	32.8893	56.2864	15.3306	15.7704	13.9965	14.6984	24.1366	34.5736	27.8889	40.4704	39.544	62.9602
TSS1_5048055	AT1G14687.1	mRNA	AT1G14687	protein_coding	99	0.101852	972	known_tss	1	5047882	5048086	+	5048055	0	0	1.57066	1.17671	0.41632	1.49103	0.161374	0.500647	0.960544	1.58902	0.995323	2.45361	1.43429	1.34342	1.59335	0.850814
TSS1_5048470	HOMER_RNA_00010700	putative_rna	HOMER_RNA_00010700	putative_rna	0	0	735	known_tss	1	5048407	5048483	-	5048470	0	0	1.17799	3.13789	4.99584	4.47309	0.645498	1.00129	0.548882	1.85386	0.746492	1.11528	3.02794	5.70952	2.60729	3.61596
TSS1_5055256	AT1G14690.2	mRNA	AT1G14690	protein_coding	4	0.00109769	3644	known_tss	1	5055181	5055294	-	5055256	0.754953	1.78732	2.74865	4.31459	6.66112	5.96412	22.2697	19.2749	29.9141	31.7804	40.0618	42.8267	27.8889	35.9364	30.5633	43.8169
TSS1_5055581								unknown_intergenic	1	5055572	5055594	+	5055581	0	0	1.57066	0	3.33056	0	0	0.75097	0.411662	1.98628	1.99065	2.0075	5.73715	5.03781	3.33154	4.25407
TSS1_5058721	AT1G14700.2	mRNA	AT1G14700	protein_coding	0	0	2457	known_tss	1	5058662	5058758	+	5058721	0	0	0	0	0	0	0	0	0.274441	0.529674	25.3807	29.8894	12.4305	7.72464	8.25643	10.4225
TSS1_5059272								unknown_genic	1	5059241	5059287	+	5059272	0	0	0	0	0	0	0	0	0	0.132418	9.20674	6.69167	5.89652	2.68683	2.89699	0.63811
TSS1_5061553	HOMER_RNA_00041802	putative_rna	HOMER_RNA_00041802	putative_rna	0	0	550	known_tss	1	5061499	5061734	+	5061553	0	0	0	0.392236	0	0	0	0	0.274441	0.397255	1.49298	0.223056	6.21525	3.52647	2.17275	3.40326
TSS1_5062117	HOMER_RNA_00041802	putative_rna	HOMER_RNA_00041802	putative_rna	433	0.787273	550	known_tss	1	5062057	5062163	+	5062117	0	0	0	0	0	0	0	0	0	0	3.73246	0.892222	1.91238	1.51134	1.7382	2.76514
TSS1_5065030	AT1G14710.2	mRNA	AT1G14710	protein_coding	86	0.0238227	3610	known_tss	1	5064957	5065216	-	5065030	4.52972	3.57463	6.6753	7.45248	8.74272	12.6738	34.2114	35.7963	39.7939	51.1135	56.7334	45.9494	47.4909	48.363	45.1931	57.4299
TSS1_5066828	HOMER_RNA_00033407	putative_rna	HOMER_RNA_00033407	putative_rna	0	0	1098	known_tss	1	5066735	5066841	+	5066828	15.0991	11.9154	10.2093	16.8661	3.33056	5.59136	0.968247	0.500647	0	0.132418	0	0	0.796827	1.34342	1.7382	1.27622
TSS1_5067197								unknown_genic	1	5067132	5067271	-	5067197	5.28467	5.36195	12.1726	7.84471	19.567	14.9103	0	1.00129	0.411662	0.397255	0	0.223056	1.11556	0.839635	1.4485	2.55244
TSS1_5067260	HOMER_RNA_00033407	putative_rna	HOMER_RNA_00033407	putative_rna	453	0.412568	1098	known_tss	1	5067207	5067263	+	5067260	0	1.19154	0	0	0	0	0	0.500647	0.548882	0.529674	0	0.223056	0.637461	0.167927	0.579399	0.425407
TSS1_5068533	AT1G14720.1	mRNA	AT1G14720	protein_coding	16	0.00743149	2153	known_tss	1	5068464	5068660	-	5068533	6.03962	22.0436	3.14132	10.1981	6.66112	5.59136	9.52109	14.7691	17.427	9.79897	20.9018	22.0825	17.6896	15.1134	12.3122	25.5244
TSS1_5069030	AT1G14720.1	mRNA	AT1G14720	protein_coding	-335	-0.155597	2153	known_tss	1	5069013	5069114	-	5069030	0.754953	0	3.14132	3.53012	1.24896	0.745515	3.38886	1.25162	1.64665	2.64837	1.49298	0.669167	1.75302	2.5189	2.0279	1.91433
TSS1_5073115	AT1G14730.1	mRNA	AT1G14730	protein_coding	73	0.0412896	1768	known_tss	1	5073105	5073150	+	5073115	0	0	0	0	0	0	0.322749	0	0	0.132418	0	2.23056	1.11556	2.5189	1.4485	0.425407
TSS1_5077790	AT1G14740.1	mRNA	AT1G14740	protein_coding	115	0.0410275	2803	known_tss	1	5077682	5077865	-	5077790	123.812	156.092	108.768	117.278	131.141	125.247	39.214	37.7988	24.0136	24.8947	57.7287	80.3	33.9448	43.8289	36.9367	45.0931
TSS1_5078797								unknown_intergenic	1	5078715	5078831	+	5078797	0	0	0	0.784471	0	0	0	0	0.823323	0	1.24415	0.892222	2.70921	4.3661	3.47639	4.04137
TSS1_5082523	AT1G14750.3	mRNA	AT1G14750	protein_coding	0	0	3311	known_tss	1	5082450	5082546	-	5082523	0.754953	0	1.17799	0	0	0	8.87559	6.50841	11.2521	9.66655	4.23012	4.015	7.64954	11.7549	14.7747	12.1241
TSS1_5084712	HOMER_RNA_00022214	putative_rna	HOMER_RNA_00022214	putative_rna	0	0	658	known_tss	1	5084592	5084734	+	5084712	0.754953	1.78732	1.17799	1.96118	0.41632	2.23654	5.00261	3.00388	0.411662	0.132418	0.248831	0	0	0	0	0
TSS1_5085236	AT1G14760.3	mRNA	AT1G14760	protein_coding	0	0	862	known_tss	1	5085183	5085284	-	5085236	0.754953	4.1704	3.92665	2.35341	2.0816	5.59136	24.5289	24.2814	1.64665	1.4566	0	0	0.796827	0	0	0.850814
TSS1_5088841	AT1G14770.1	mRNA	AT1G14770	protein_coding	1	0.000434028	2304	known_tss	1	5088773	5088896	-	5088841	18.8738	22.0436	7.46063	6.27577	13.7386	8.20066	40.1822	43.8066	25.7975	18.671	10.6997	9.36833	9.56192	10.9152	9.84978	4.04137
TSS1_5089622	STRINGTIE_RNA_00026436	putative_rna	STRINGTIE_RNA_00026436	putative_rna	0	0	555	known_tss	1	5089620	5089700	+	5089622	0	0	0	0	0	0	0	0	0.411662	0.132418	1.24415	0.669167	1.43429	4.3661	2.0279	2.33974
TSS1_5090990	AT1G14780.1	mRNA	AT1G14780	protein_coding	171	0.0511364	3344	known_tss	1	5090981	5091067	+	5090990	0	1.78732	0	0	1.24896	0	0	0	0.411662	0	2.73714	3.34583	2.86858	2.5189	3.18669	1.91433
TSS1_5098039	AT1G14790.1	mRNA	AT1G14790	protein_coding	148	0.0343387	4310	known_tss	1	5097959	5098121	-	5098039	0	0	0	0.392236	0.83264	0	2.74337	1.50194	6.17492	3.44288	7.21609	2.67667	3.6654	3.69439	7.09763	5.9557
TSS1_5104689	AT1G14810.2	mRNA	AT1G14810	protein_coding	46	0.0283426	1623	known_tss	1	5104608	5104727	-	5104689	19.6288	51.2364	57.3291	47.8528	77.0192	79.0246	66.9704	59.0763	43.4989	58.1317	66.9355	69.1472	40.3194	51.2177	46.9313	51.6869
TSS1_5104961								unknown_antisense	1	5104910	5105002	+	5104961	0	0	0	0.392236	0	0	0.322749	0	0	0	0	0	1.11556	0.503781	0.724248	0.425407
TSS1_5106816	AT1G14820.1	mRNA	AT1G14820	protein_coding	0	0	1823	known_tss	1	5106758	5106995	-	5106816	0	0	1.57066	4.31459	3.74688	5.96412	9.19834	11.5149	23.6019	26.8809	81.8653	76.0619	40.6382	48.0271	47.8004	44.6677
TSS1_5111658	AT1G14830.1	mRNA	AT1G14830	protein_coding	64	0.0147772	4331	known_tss	1	5111580	5111681	-	5111658	15.854	18.4689	11.3873	12.1593	8.3264	6.70963	9.84384	12.0155	10.4288	9.93138	17.9158	22.0825	13.8648	18.9757	13.9056	18.5052
TSS1_5114872								unknown_antisense	1	5114868	5114913	+	5114872	0	0	0	0	0	0	0.645498	0	0	0.529674	0.248831	0	0.796827	0.671708	0.579399	0.212703
TSS1_5115345	AT1G14840.1	mRNA	AT1G14840	protein_coding	0	0	3620	known_tss	1	5115335	5115557	-	5115345	1.50991	0.595772	0.392665	0	1.24896	1.11827	11.2962	7.76003	8.78211	10.3286	14.1834	18.5136	8.76509	5.54159	7.67703	2.76514
TSS1_5123520	AT1G14850.1	mRNA	AT1G14850	protein_coding	0	0	7037	known_tss	1	5123445	5123596	-	5123520	24.1585	43.4914	31.4132	43.9304	34.9709	31.6844	28.5633	37.5485	21.8181	23.5705	8.46025	7.58389	13.3867	13.9379	14.6298	22.972
TSS1_5124819	AT1G14860.1	mRNA	AT1G14860	protein_coding	64	0.0397269	1611	known_tss	1	5124735	5124898	+	5124819	3.77476	5.36195	13.7433	10.5904	55.7869	56.6591	67.6159	57.8247	91.6633	67.6658	51.2591	37.0272	39.5226	47.8592	39.3991	55.3029
TSS1_5128999								unknown_genic	1	5128924	5129025	-	5128999	4.52972	2.38309	0.78533	0	2.49792	0.372757	0.484123	1.00129	0.411662	0.397255	1.49298	0.446111	1.27492	0.839635	0.289699	0.212703
TSS1_5129522	AT1G14870.2	mRNA	AT1G14870	protein_coding	0	0	1155	known_tss	1	5129447	5129593	-	5129522	9.81438	16.0858	23.1672	42.7537	55.3705	72.315	13.3941	12.5162	26.2091	31.1183	229.92	299.564	85.8979	124.266	104.147	128.26
TSS1_5130319								unknown_intergenic	1	5130300	5130328	-	5130319	0	0	0.392665	0	2.0816	1.49103	2.25924	2.25291	0.960544	1.32418	0	0	0	0	0	0.212703
TSS1_5137055	AT1G14890.1	mRNA	AT1G14890	protein_coding	86	0.0775473	1109	known_tss	1	5136961	5137137	+	5137055	0	0	0	0	0	0	0	0	2.05831	0.662092	2.23948	2.0075	3.50604	1.8472	3.47639	3.19055
TSS1_5137722	HOMER_RNA_00020141	putative_rna	HOMER_RNA_00020141	putative_rna	0	0	925	known_tss	1	5137645	5137759	-	5137722	0	0	0	0	2.0816	1.86379	0.322749	0.75097	2.88163	2.1187	3.98129	4.23806	3.98413	3.52647	5.21459	5.10488
TSS1_5138177	HOMER_RNA_00028009	putative_rna	HOMER_RNA_00028009	putative_rna	0	0	384	known_tss	1	5138041	5138249	+	5138177	0	0	0	0	0.41632	0	0.161374	0.75097	1.23498	0.397255	0.497662	0.223056	1.11556	1.34342	1.59335	1.06352
TSS1_5139381	AT1G14900.1	mRNA	AT1G14900	protein_coding	34	0.0251479	1352	known_tss	1	5139306	5139432	-	5139381	1.50991	3.57463	7.46063	12.9438	10.408	10.4372	38.4071	31.0401	31.5607	41.9767	80.87	88.1069	76.336	85.9786	76.9152	111.031
TSS1_5139654								unknown_intergenic	1	5139626	5139660	+	5139654	0	0	0	0	0	0	0.484123	0	1.09776	1.32418	0.995323	0.446111	1.91238	2.85476	1.88305	2.12703
TSS1_5139818								unknown_antisense	1	5139774	5139888	+	5139818	0	0	0.392665	0	0.83264	0.745515	1.45237	0.75097	0.823323	1.4566	0.497662	0.669167	1.11556	1.67927	1.88305	1.48892
TSS1_5143685	AT1G14910.1	mRNA	AT1G14910	protein_coding	0	0	4024	known_tss	1	5143610	5143744	-	5143685	9.81438	20.852	17.6699	18.8273	27.8934	57.7774	21.6242	26.5343	22.5042	21.7166	42.0524	34.7967	21.355	20.3192	17.5268	20.8449
TSS1_5145719								unknown_intergenic	1	5145701	5145745	-	5145719	0	0	0	1.56894	1.24896	0	1.61374	3.50453	1.92109	1.58902	4.97662	1.56139	3.02794	2.85476	3.91094	1.91433
TSS1_5149376	AT1G14920.1	mRNA	AT1G14920	protein_coding	168	0.0690222	2434	known_tss	1	5149151	5149450	+	5149376	8.30448	5.95772	14.1359	8.23695	12.4896	10.0645	58.0948	65.8351	26.2091	23.0408	5.72311	10.7067	8.92446	5.87744	7.53218	3.82866
TSS1_5151736	HOMER_RNA_00040450	putative_rna	HOMER_RNA_00040450	putative_rna	0	0	306	known_tss	1	5151729	5151813	-	5151736	0.754953	0	14.5286	6.66801	19.9834	32.8027	19.5263	16.0207	11.1149	12.7122	5.97194	4.68417	7.17144	6.04537	5.93884	5.9557
TSS1_5153084	AT1G14930.1	mRNA	AT1G14930	protein_coding	0	0	842	known_tss	1	5153010	5153159	-	5153084	730.039	1189.16	294.106	289.862	160.699	149.476	248.355	250.574	20.9947	13.1094	0.248831	0	0.159365	0.167927	0	0.212703
TSS1_5155561	AT1G14940.2	mRNA	AT1G14940	protein_coding	0	0	1021	known_tss	1	5155487	5155617	-	5155561	162.315	196.605	59.685	60.0121	36.6362	28.3296	31.3066	22.5291	1.09776	1.05935	0	0.446111	0	0	0	0.212703
TSS1_5158227	AT1G14950.1	mRNA	AT1G14950	protein_coding	0	0	934	known_tss	1	5158152	5158300	-	5158227	230.261	327.675	65.9677	43.5382	74.5213	54.4226	24.2062	32.7924	1.50943	1.85386	0	0	0	0	0	0
TSS1_5160081	AT1G14960.1	mRNA	AT1G14960	protein_coding	33	0.0334008	988	known_tss	1	5160071	5160145	-	5160081	69.4556	84.0038	25.5232	13.7282	53.2889	45.8492	18.3967	26.0336	5.21438	2.1187	36.5781	17.1753	27.8889	31.4023	28.9699	22.3339
TSS1_5166683	AT1G14980.2	mRNA	AT1G14980	protein_coding	180	0.124052	1451	known_tss	1	5166640	5166758	-	5166683	218.936	176.349	132.328	96.8822	205.662	179.669	754.587	779.257	761.985	934.477	169.454	140.525	89.4039	62.6367	69.5278	42.1153
TSS1_5168155	AT1G14990.2	mRNA	AT1G14990	protein_coding	0	0	1234	known_tss	1	5168087	5168284	-	5168155	11.3243	8.93658	19.6332	11.3748	4.1632	8.94618	21.7856	18.5239	13.1732	17.4792	14.1834	4.23806	8.76509	10.0756	6.95278	8.72084
TSS1_5168637	AT1G15000.1	mRNA	AT1G15000	protein_coding	92	0.0573924	1603	known_tss	1	5168557	5168695	+	5168637	0	0	0	0	0	0	3.38886	4.00517	3.15607	2.25111	1.99065	0	1.75302	2.85476	3.62124	3.82866
TSS1_5169864								unknown_genic	1	5169864	5170138	+	5169864	0	0	0.78533	0.784471	0	0	4.35711	4.75615	4.39106	4.36981	0.746492	0.446111	3.18731	1.67927	2.0279	0.850814
TSS1_5170569	AT1G15002.1	antisense_lncRNA	AT1G15002	antisense_long_noncoding_rna	0	0	2056	known_tss	1	5170525	5170591	-	5170569	0	1.78732	14.5286	14.1205	12.0733	21.2472	94.5654	111.644	53.3788	32.9722	6.96726	5.35333	5.41842	3.86232	5.06974	3.82866
TSS1_5171207	AT1G15010.1	mRNA	AT1G15010	protein_coding	0	0	776	known_tss	1	5171163	5171268	+	5171207	40.0125	41.1083	15.7066	19.2195	36.6362	33.9209	20.0104	18.2736	18.9364	26.7485	27.8691	32.12	58.8058	74.8954	57.3605	59.7697
TSS1_5176228	AT1G15020.1	mRNA	AT1G15020	protein_coding	128	0.0366762	3490	known_tss	1	5176161	5176300	-	5176228	21.1387	19.6605	10.9946	8.62918	17.9018	7.08239	10.1666	9.01164	8.64489	10.8583	14.4322	9.81444	7.01207	6.885	7.67703	7.87003
TSS1_5177524	AT1G15030.1	mRNA	AT1G15030	protein_coding	1	0.000392773	2546	known_tss	1	5177506	5177613	+	5177524	46.0521	48.8533	9.42396	7.45248	9.15904	16.4013	19.5263	15.7704	18.1131	19.8628	34.8363	44.165	35.8572	45.3403	36.5021	50.8361
TSS1_5181385	AT1G15040.2	mRNA	AT1G15040	protein_coding	0	0	1481	known_tss	1	5181312	5181451	-	5181385	0	1.19154	0	0.392236	7.07744	2.98206	0.968247	0.500647	0.960544	0.132418	41.5547	34.7967	20.5581	18.1361	16.368	13.8257
TSS1_5181857	HOMER_RNA_00028013	putative_rna	HOMER_RNA_00028013	putative_rna	0	0	1307	known_tss	1	5181795	5181954	+	5181857	0	0	0	0	3.33056	2.23654	0.161374	0.250323	0.137221	0	2.23948	0.892222	4.1435	3.69439	4.49034	2.55244
TSS1_5186890	AT1G15060.2	mRNA	AT1G15060	protein_coding	0	0	3443	known_tss	1	5186829	5187013	-	5186890	66.4358	64.9391	23.9526	22.3574	17.4854	8.94618	9.03697	8.511	6.99825	6.35609	20.4041	15.6139	22.7892	19.8154	24.3347	19.7814
TSS1_5187636	AT1G15080.1	mRNA	AT1G15080	protein_coding	17	0.008	2125	known_tss	1	5187567	5187710	+	5187636	0.754953	0	0.392665	0.784471	2.49792	0	4.67986	2.75356	13.5848	17.4792	12.6904	12.045	14.5022	17.2965	24.1899	23.8228
TSS1_5193017	HOMER_RNA_00028016	putative_rna	HOMER_RNA_00028016	putative_rna	0	0	521	known_tss	1	5193012	5193141	+	5193017	0	0	2.35599	4.70683	2.0816	4.10033	2.90474	3.75485	1.78387	1.58902	1.49298	0.892222	2.23111	0.839635	2.0279	0.63811
TSS1_5194201	AT1G15100.1	mRNA	AT1G15100	protein_coding	0	0	931	known_tss	1	5194123	5194257	-	5194201	135.137	92.9404	75.7843	82.3695	156.953	243.038	36.7934	24.782	10.0171	21.0545	45.536	53.3103	31.7137	29.5551	27.8111	36.7977
TSS1_5199018	AT1G15110.2	mRNA	AT1G15110	protein_coding	0	0	3158	known_tss	1	5198995	5199248	+	5199018	70.2106	78.0461	43.9785	43.1459	61.199	76.4153	12.5872	10.7639	7.68435	10.7259	14.4322	15.6139	20.7175	19.4795	21.8723	24.2482
TSS1_5202858	AT1G15120.2	mRNA	AT1G15120	protein_coding	151	0.0976714	1546	known_tss	1	5202800	5202913	+	5202858	428.058	464.702	414.654	316.142	412.157	468.929	914.348	867.371	1185.04	1277.44	1193.14	797.87	442.876	391.438	414.415	404.349
TSS1_5204259								unknown_antisense	1	5204257	5204268	-	5204259	0	0	2.74865	1.17671	9.15904	6.70963	0.161374	0.500647	0.548882	0.264837	0	0	1.11556	0.167927	0.579399	0.425407
TSS1_5204604	AT1G15125.2	mRNA	AT1G15125	protein_coding	104	0.0680628	1528	known_tss	1	5204538	5204659	+	5204604	25.6684	8.34081	19.6332	9.80589	25.8118	30.9389	15.9761	11.5149	3.29329	3.97255	0.746492	0.446111	10.9962	14.7776	18.9753	18.2925
TSS1_5209906	AT1G15130.1	mRNA	AT1G15130	protein_coding	0	0	3978	known_tss	1	5209834	5209990	-	5209906	46.0521	42.2998	80.8889	38.8313	41.632	43.6126	14.201	15.0194	9.60544	12.4473	14.1834	13.3833	24.7016	17.9682	18.8305	22.3339
TSS1_5211842								unknown_antisense	1	5211838	5211842	+	5211842	0	0	1.57066	1.56894	0.83264	0	0.484123	0	0	0	0	0	0	0.335854	0	0.212703
TSS1_5212131	AT1G15140.2	mRNA	AT1G15140	protein_coding	14	0.00676983	2068	known_tss	1	5212088	5212334	-	5212131	22.6486	23.8309	15.3139	15.6894	22.065	7.45515	7.5846	10.5136	13.1732	8.87204	25.1319	35.2428	13.068	12.0907	15.4989	14.2511
TSS1_5212591	AT1G15150.2	mRNA	AT1G15150	protein_coding	109	0.0424455	2568	known_tss	1	5212585	5212692	+	5212591	1.50991	2.97886	0	0.784471	0	0.745515	0.484123	0.75097	0.411662	0	0.995323	0.669167	7.3308	8.39635	5.93884	17.4417
TSS1_5220131	AT1G15165.1	mRNA	AT1G15165	protein_coding	0	0	2395	known_tss	1	5220067	5220271	-	5220131	5.28467	3.57463	4.71198	3.13789	3.74688	4.84585	2.74337	4.2555	5.07716	3.84014	2.48831	4.90722	4.78096	3.35854	3.62124	2.33974
TSS1_5220634	AT1G15170.2	mRNA	AT1G15170	protein_coding	11	0.0049195	2236	known_tss	1	5220533	5220725	+	5220634	18.8738	26.214	13.7433	9.02142	8.3264	7.45515	17.2671	21.0272	12.0754	4.89948	9.45557	12.9372	7.64954	6.38122	6.51824	5.53029
TSS1_5224059	AT1G15175.3	antisense_lncRNA	AT1G15175	antisense_long_noncoding_rna	0	0	1415	known_tss	1	5223986	5224150	-	5224059	43.0323	29.1928	7.8533	3.53012	8.3264	5.96412	14.6851	19.5252	8.91933	6.35609	7.46492	8.92222	8.44636	7.22086	7.09763	8.50814
TSS1_5224411	AT1G15180.2	mRNA	AT1G15180	protein_coding	0	0	2292	known_tss	1	5224339	5224492	+	5224411	181.189	216.861	192.406	159.248	213.572	187.87	100.698	88.1138	56.9465	62.3691	65.4425	65.8014	47.4909	57.9348	47.9452	48.4964
TSS1_5227947	STRINGTIE_RNA_00032704	putative_rna	STRINGTIE_RNA_00032704	putative_rna	0	0	1077	known_tss	1	5227891	5228009	-	5227947	9.81438	11.9154	5.49731	5.4913	10.8243	6.70963	1.61374	1.25162	0.823323	0.662092	0.497662	0.892222	0.796827	0.839635	1.59335	0.850814
TSS1_5231053	AT1G15200.4	mRNA	AT1G15200	protein_coding	62	0.0214905	2885	known_tss	1	5230974	5231121	-	5231053	193.268	189.455	232.458	177.683	198.168	212.845	116.674	122.658	79.8623	77.2	50.015	53.3103	58.9652	53.2328	50.9871	45.9439
TSS1_5236793	AT1G15210.1	mRNA	AT1G15210	protein_coding	20	0.00360881	5542	known_tss	1	5236710	5236865	-	5236793	0	0	0	0	2.0816	1.49103	24.6903	24.5317	63.1214	67.0037	24.8831	24.5361	13.7054	15.7851	12.7468	16.5909
TSS1_5238084	AT1G15215.3	mRNA	AT1G15215	protein_coding	0	0	1969	known_tss	1	5237994	5238106	+	5238084	6.03962	2.38309	2.35599	0.392236	2.49792	0.372757	7.5846	5.50712	5.3516	5.16432	2.23948	3.34583	4.62159	4.03025	4.63519	5.31759
TSS1_5241540	AT1G15220.1	mRNA	AT1G15220	protein_coding	0	0	1340	known_tss	1	5241454	5241564	-	5241540	69.4556	63.7476	25.9159	37.6546	41.2157	39.8851	40.6664	42.3047	25.523	23.1732	14.1834	17.3983	12.9086	11.9228	14.485	14.2511
TSS1_5241992	HOMER_RNA_00036382	putative_rna	HOMER_RNA_00036382	putative_rna	0	0	269	known_tss	1	5241970	5242002	-	5241992	0	0.595772	19.6332	24.7108	14.9875	5.2186	0.806872	2.00259	2.74441	2.1187	0.497662	0.892222	0.159365	0.503781	0.434549	0
TSS1_5243227	AT1G15230.1	mRNA	AT1G15230	protein_coding	7	0.00588235	1190	known_tss	1	5243154	5243254	-	5243227	1232.08	1035.45	469.234	289.078	293.089	260.93	342.114	301.139	256.74	248.152	75.3957	42.6036	79.0452	63.1405	83.7231	64.0237
TSS1_5243467	AT1G15240.3	mRNA	AT1G15240	protein_coding	0	0	5155	known_tss	1	5243383	5243572	+	5243467	21.8936	17.8732	7.8533	5.4913	9.57536	5.96412	13.3941	16.7717	3.56773	3.5753	4.23012	4.68417	3.34667	2.35098	2.0279	3.82866
TSS1_5249428	AT1G15250.2	mRNA	AT1G15250	protein_coding	63	0.0703911	895	known_tss	1	5249344	5249494	-	5249428	53.6016	56.0026	82.4596	89.822	74.5213	63.7415	394.076	425.55	206.517	179.559	70.9168	57.5483	52.2718	46.1799	49.9731	47.2202
TSS1_5249607	AT1G15260.1	mRNA	AT1G15260	protein_coding	0	0	814	known_tss	1	5249607	5249883	+	5249607	0.754953	0	14.1359	7.84471	5.41216	7.45515	29.8543	31.7911	28.8163	32.3101	19.9065	17.6214	38.407	35.0967	37.9506	20.6322
TSS1_5252096	AT1G15270.1	mRNA	AT1G15270	protein_coding	0	0	1472	known_tss	1	5252037	5252158	-	5252096	499.779	560.026	417.795	507.945	580.766	539.007	1002.46	1013.31	848.023	874.756	1111.78	1290.82	650.848	717.72	642.988	694.477
TSS1_5252349	AT1G15280.1	mRNA	AT1G15280	protein_coding	0	0	4480	known_tss	1	5252287	5252421	+	5252349	142.686	154.901	113.48	121.593	154.871	140.157	75.6846	78.8519	34.0307	39.0634	28.1179	32.7892	26.1359	28.3796	24.4796	26.5879
TSS1_5256985								unknown_antisense	1	5256976	5257046	+	5256985	0	0	0	0	0	0	0	0	0	0.397255	1.49298	0.892222	2.39048	1.8472	2.17275	2.12703
TSS1_5264942	AT1G15290.2	mRNA	AT1G15290	protein_coding	92	0.0112428	8183	known_tss	1	5264900	5265010	-	5264942	1.50991	1.19154	37.3032	27.8487	98.2515	97.6625	64.3884	64.0828	93.996	109.907	342.391	363.358	244.148	234.258	243.058	208.449
TSS1_5268414	AT1G15300.1	mRNA	AT1G15300	transposable_element_gene	102	0.0354536	2877	known_tss	1	5268367	5268499	-	5268414	12.8342	13.107	17.2773	21.1807	11.2406	19.7561	32.4363	26.284	26.2091	28.3376	13.6857	16.2831	22.7892	22.1664	21.5826	22.972
TSS1_5268602	AT1G15300.1	mRNA	AT1G15300	transposable_element_gene	0	0	2877	known_tss	1	5268551	5268633	-	5268602	9.81438	5.36195	15.3139	9.02142	14.5712	21.6199	2.25924	1.50194	0.960544	0.662092	0.746492	0.223056	0.637461	2.01512	2.0279	1.48892
TSS1_5268616								unknown_intergenic	1	5268614	5268632	+	5268616	0	0	0	0	6.66112	2.6093	1.291	1.75226	7.95879	5.82641	0.746492	1.56139	3.34667	1.67927	1.59335	0.425407
TSS1_5269201	HOMER_RNA_00028022	putative_rna	HOMER_RNA_00028022	putative_rna	0	0	951	known_tss	1	5269136	5269265	+	5269201	0	0	0	0	0	0	0.968247	1.00129	8.64489	9.93138	10.9486	14.2756	25.3391	30.8986	33.6051	35.0961
TSS1_5271971	AT1G15310.1	mRNA	AT1G15310	protein_coding	0	0	3168	known_tss	1	5271900	5272087	-	5271971	20.3837	11.3197	12.1726	13.336	5.82848	4.10033	9.84384	9.51229	2.88163	3.44288	3.98129	3.12278	7.3308	7.22086	8.98068	7.65732
TSS1_5274089	AT1G15320.2	mRNA	AT1G15320	protein_coding	0	0	1819	known_tss	1	5274055	5274120	-	5274089	0	1.78732	0	0	0	0	0.968247	1.75226	2.88163	4.36981	0.746492	0	2.54985	1.00756	1.1588	0.63811
TSS1_5274346	AT1G15330.1	mRNA	AT1G15330	protein_coding	9	0.00675676	1332	known_tss	1	5274281	5274416	+	5274346	2660.45	1823.06	1336.63	415.77	1897.59	2684.6	889.657	731.445	1007.75	651.234	72.1609	68.0319	190.601	176.659	180.048	150.381
TSS1_5277641	AT1G15340.2	mRNA	AT1G15340	protein_coding	0	0	2013	known_tss	1	5277460	5277697	-	5277641	160.805	180.519	55.7584	25.1031	70.3581	58.5229	79.0735	71.5925	57.221	44.4926	32.5968	28.7742	25.0204	20.9909	24.045	18.5052
TSS1_5279772	AT1G05157.1	transcript_region	AT1G05157	novel_transcribed_region	-491	-0.485658	1011	known_tss	1	5279755	5279772	+	5279772	0	0	2.74865	2.74565	0	0	0	0	0	0	0	0	0.159365	0	0.14485	0
TSS1_5279855	AT1G15350.1	mRNA	AT1G15350	protein_coding	0	0	1618	known_tss	1	5279791	5279927	-	5279855	41.5224	57.7899	1256.92	1099.83	1442.96	1565.58	68.4228	70.8415	136.26	133.213	71.1656	82.9767	46.2159	54.0725	61.5611	58.4935
TSS1_5287063	AT1G15370.1	mRNA	AT1G15370	protein_coding	137	0.0771831	1775	known_tss	1	5287004	5287133	+	5287063	58.8863	48.8533	27.0939	15.2972	42.8809	54.4226	86.9808	83.8583	95.3683	109.113	96.7952	113.089	42.0724	30.8986	34.9088	19.5687
TSS1_5287603	HOMER_RNA_00030724	putative_rna	HOMER_RNA_00030724	putative_rna	0	0	325	known_tss	1	5287534	5287656	-	5287603	0	0	0	0.784471	1.66528	0.745515	0	0.500647	1.37221	0.794511	0.995323	4.23806	2.54985	2.68683	3.18669	1.70163
TSS1_5290773								unknown_antisense	1	5290761	5290778	-	5290773	0	1.19154	4.31931	2.35341	4.1632	8.20066	3.06611	1.75226	0.411662	0	0	0	2.39048	1.67927	1.88305	2.55244
TSS1_5290835	AT1G15380.2	mRNA	AT1G15380	protein_coding	38	0.0212409	1789	known_tss	1	5290786	5291044	+	5290835	36.2377	25.0224	24.3452	18.0428	49.1257	49.5767	13.3941	11.0142	3.15607	2.91321	6.4696	5.57639	5.57779	5.87744	2.89699	4.89218
TSS1_5294666	AT1G15390.1	mRNA	AT1G15390	protein_coding	0	0	1303	known_tss	1	5294623	5294734	+	5294666	42.2773	37.5336	62.4337	46.2838	77.8518	80.1429	87.1422	77.3499	27.5813	36.8123	36.0805	46.3956	22.1518	19.9833	23.1759	16.8036
TSS1_5295838								unknown_genic	1	5295821	5295866	+	5295838	0	0	3.53398	7.84471	3.33056	2.23654	2.58199	1.75226	3.84217	4.76706	2.73714	7.13778	15.4584	16.7927	11.0086	13.1876
TSS1_5298324	AT1G15410.1	mRNA	AT1G15410	protein_coding	0	0	2604	known_tss	1	5298267	5298380	+	5298324	0.754953	0.595772	0.392665	0	0.83264	1.11827	6.2936	6.75873	21.132	17.4792	13.188	7.36083	13.068	15.6172	12.0225	12.1241
TSS1_5298995	AT1G15410.1	mRNA	AT1G15410	protein_coding	561	0.215438	2604	known_tss	1	5298886	5299049	+	5298995	2.26486	0	4.71198	2.74565	2.0816	0.372757	3.87299	7.5097	8.64489	10.7259	4.47895	5.35333	3.18731	2.35098	2.46244	1.91433
[truncated: 28,421 more rows]
