# Supplementary material for: Interplay between coding and non-coding regulation drives the Arabidopsis seed-to-seedling transition
Source: Nat Commun. 2024 Feb 26;15:1724. doi: 10.1038/s41467-024-46082-5 (PMC10897432; doi:10.1038/s41467-024-46082-5)
Supplement: Supplementary file 5 — Supplementary Dataset 2 [file 41467_2024_46082_MOESM5_ESM.xlsx]

## Sheet: Supplementary Dataset 2
Supplementary Dataset 2: ACR annotation and quantification
ACR ID	Type	Nearest Detected TSS	Distance to Nearest Detected TSS (bp)	Nearest TSS	Distance to Nearest TSS (bp)	Overlapping Detected Promoters	Overlapping Promoters	Overlapping Gene	Overlapping TE	Final Assigned Gene	Chromosome	Start	End	Coordinate of Peak Accessibililty	DS.1 (RPM)	DS.2 (RPM)	L6.1 (RPM)	L6.2 (RPM)	L26.1 (RPM)	L26.2 (RPM)	L57.1 (RPM)	L57.2 (RPM)
ATAC1_3196	Intergenic	TSS1_3668	471	TSS1_3668	471					AT1G01010	1	3009	3374	3196	14.0603	13.3776	20.3256	23.1702	18.8739	14.4098	6.25041	11.7088
ATAC1_4519	Intragenic	TSS1_3668	850	TSS1_3668	850			AT1G01010		AT1G01010	1	4209	5044	4519	21.7541	14.7799	20.9125	29.45	24.5882	28.0424	29.5665	32.1523
ATAC1_6658	Intergenic	TSS1_8667	2008	TSS1_8667	2008					AT1G01020	1	6511	6755	6658	7.68057	9.3973	13.5225	11.7051	15.0466	8.62204	10.2939	10.9597
ATAC1_8743	Promoter	TSS1_8667	75	AT1G01020.2	5	TSS1_8667	TSS1_8667	AT1G01020		AT1G01020	1	8524	9083	8743	34.1409	32.2092	47.8009	37.4215	36.0962	31.7413	23.9352	27.8573
ATAC1_13729	Promoter	TSS1_13574	154	AT1G01030.1	14	TSS1_13574	TSS1_13574			AT1G01030	1	13575	13800	13729	6.55745	6.94598	8.32829	7.61862	11.1476	9.31983	8.65267	13.0688
ATAC1_14267	Promoter	TSS1_14282	14	TSS1_14282	14	TSS1_14282	TSS1_14282				1	14121	14399	14267	12.0057	6.84519	18.6637	14.4329	8.25489	13.5447	11.4028	11.3576
ATAC1_16742	Intergenic	TSS1_14282	2459	TSS1_14282	2459						1	16428	17022	16742	23.418	17.8928	27.7565	26.7391	52.9743	59.6499	32.5154	29.9146
ATAC1_21181	Intergenic	TSS1_21284	102	TSS1_21284	102					STRINGTIE_RNA_00032323	1	20281	21760	21181	178.715	183.133	210.23	209.896	172.052	144.662	132.345	146.164
ATAC1_33523	Promoter	TSS1_33825	301	TSS1_33825	301	TSS1_33825	TSS1_33825	AT1G01060		HOMER_RNA_00032822	1	33055	33913	33523	51.1603	46.6704	65.7562	64.8511	73.8085	76.3121	68.8173	67.1636
ATAC1_38105	Promoter	TSS1_38250	144	TSS1_38250	144	TSS1_37853/TSS1_38250	TSS1_38250/TSS1_37853				1	37794	38405	38105	151.377	134.502	165.031	131.392	159.148	164.042	158.451	118.91
ATAC1_46843	Promoter	TSS1_46760	82	TSS1_46760	82	TSS1_46760	TSS1_46760	AT1G01080		AT1G01080	1	46781	47494	46843	30.1356	32.4352	28.0835	32.7273	39.441	22.0878	32.1912	31.7872
ATAC1_47738	Intragenic	TSS1_46760	977	AT1G01080.1	678			AT1G01090		AT1G01080	1	47664	48200	47738	14.9994	16.4821	14.2443	16.8779	12.021	9.54677	30.1922	32.1871
ATAC1_48640	Intragenic	TSS1_49272	631	TSS1_49272	631			AT1G01090		AT1G01090	1	48494	48761	48640	12.2886	12.131	5.59218	13.7363	12.142	8.28454	17.6648	16.2696
ATAC1_51389	Promoter	TSS1_51182	206	AT1G01100.2	178	TSS1_51182	TSS1_51182			AT1G01100	1	51039	52171	51389	49.1652	72.798	81.9217	70.8487	98.8595	81.6515	71.4641	81.6614
ATAC1_54100	Intragenic	TSS1_52101	1998	TSS1_52101	1998			AT1G01110		AT1G01110	1	53947	54241	54100	17.0788	20.6705	11.7933	15.2941	16.434	12.1725	18.182	16.5467
ATAC1_55510	Intergenic	TSS1_52101	3408	TSS1_52101	3408					AT1G01110	1	55244	55758	55510	87.1064	81.4785	79.984	94.005	94.1763	85.2038	71.0216	80.837
ATAC1_57076	Intergenic	TSS1_59127	2050	TSS1_59127	2050					AT1G01120	1	56545	57680	57076	98.6148	105.314	63.9289	81.5198	83.9326	94.8715	71.7889	112.21
ATAC1_61646	Intergenic	TSS1_63410	1763	TSS1_63410	1763					HOMER_RNA_00027411	1	61411	61832	61646	22.1047	23.7316	13.3367	14.338	7.75526	8.32223	14.7772	7.82721
ATAC1_67680	Promoter	TSS1_67587	92	AT1G01140.2	54	TSS1_67587	TSS1_67587	AT1G01140		AT1G01140	1	67498	67949	67680	24.5103	25.7116	26.5687	34.4554	19.4108	28.0533	12.97	24.0554
ATAC1_68413	Intergenic	TSS1_67587	825	AT1G01140.1	638					AT1G01140	1	68009	69029	68413	63.1177	70.2382	54.2479	46.3502	48.3047	55.4676	31.8939	47.239
ATAC1_72264	Promoter	TSS1_72339	74	TSS1_72339	74	TSS1_72339/TSS1_72490	TSS1_72339/TSS1_72490/AT1G01150.1/AT1G01150.2/AT1G01150.3			AT1G01160	1	72001	72538	72264	34.1538	37.2059	35.9983	28.3376	54.3589	30.7131	42.1738	31.6688
ATAC1_74988	Promoter	TSS1_74724	263	AT1G01170.2	256	TSS1_74724	TSS1_74724			AT1G01170	1	74623	75506	74988	79.8151	93.696	28.0759	19.0686	26.2697	27.9443	43.2398	47.9105
ATAC1_76399	Intragenic	TSS1_75614	784	TSS1_75614	784			AT1G01180		AT1G01180	1	76040	76596	76399	25.1933	22.7551	31.4598	26.2962	29.7024	29.1745	20.8517	26.2901
ATAC1_77659	Promoter	TSS1_77821	161	AT1G08765.1	121	TSS1_77821	TSS1_77821	AT1G08765		AT1G08765	1	77516	77811	77659	13.9426	12.4543	15.6092	15.4151	13.1153	9.43373	11.381	13.2622
ATAC1_81930	Intergenic	TSS1_79161	2768	TSS1_79161	2768					AT1G01183	1	81740	82208	81930	18.2254	21.4	27.8904	26.8375	32.9651	31.4576	22.7191	36.5087
ATAC1_83434	Intragenic	TSS1_86778	3343	AT1G01190.1	1429			AT1G01190		STRINGTIE_RNA_00019301	1	82959	83747	83434	57.5191	59.6094	50.7714	48.1339	89.2921	88.8923	60.3145	53.6304
ATAC1_84550	Intragenic	TSS1_86778	2227	AT1G01190.1	313			AT1G01190		STRINGTIE_RNA_00019301	1	84268	84808	84550	33.7286	34.7512	27.2191	21.9488	24.1274	14.4024	16.5371	25.0943
ATAC1_87149	Promoter	TSS1_87106	42	TSS1_87106	42	TSS1_87106	TSS1_87106	AT1G01200			1	86995	87263	87149	11.2358	12.9458	14.5204	17.4998	12.1446	16.2075	6.26455	8.85953
ATAC1_88744	Promoter	TSS1_88743	0	TSS1_88743	0	TSS1_88743/TSS1_88898	TSS1_88898/TSS1_88743	AT1G01210		AT1G01200	1	88530	88972	88744	13.3019	10.7569	16.5582	15.9495	20.7659	16.7627	16.479	23.828
ATAC1_90312	Promoter	TSS1_91388	1075	AT1G04017.1	88		AT1G04017.1	AT1G01210/AT1G04017		AT1G01220	1	89915	90378	90312	13.7649	16.8203	7.77296	14.6703	10.1717	8.70718	17.6171	27.3684
ATAC1_95821	Promoter	TSS1_95828	6	TSS1_95828	6	TSS1_95519/TSS1_95828	TSS1_95828/TSS1_95519			AT1G01225	1	95464	96080	95821	44.2908	51.5455	47.3769	41.2788	36.1212	45.366	48.8455	44.0617
ATAC1_99406	Promoter	TSS1_99173	232	TSS1_99173	232	TSS1_99173	TSS1_99173				1	99010	100016	99406	125.327	128.619	92.377	91.2652	93.8968	96.3185	56.3071	70.6197
ATAC1_103799	Intergenic	TSS1_101909	1889	AT1G01250.1	1530						1	103647	103913	103799	11.3573	12.3087	10.7162	16.3542	16.4537	17.066	18.1829	20.0007
ATAC1_104759	Intragenic	TSS1_101909	2849	AT1G01250.1	570			AT1G01250			1	104577	104921	104759	23.6621	31.5283	14.682	14.2237	11.0887	9.91692	12.5093	17.5143
ATAC1_107690	Intergenic	TSS1_109057	1366	AT1G01260.3	1255					AT1G01260	1	107491	108011	107690	100.935	99.6763	104.035	102.542	86.1238	74.9614	91.6416	87.0655
ATAC1_108244	Intergenic	TSS1_109057	812	AT1G01260.3	701					AT1G01260	1	108065	108379	108244	24.8955	30.1478	31.8559	33.4904	26.888	25.0056	16.0633	20.7037
ATAC1_111995	Promoter	TSS1_114265	2269	AT1G01270.1	33		AT1G01280.1/AT1G01270.1			AT1G01290	1	111838	112060	111995	26.5961	21.7087	22.375	16.7684	23.4481	20.2202	13.2035	15.2226
ATAC1_112426	Intragenic	TSS1_114265	1838	AT1G01280.1	162			AT1G01280		AT1G01290	1	112187	113087	112426	148.123	145.015	139.807	119.62	179.299	189.663	163.017	160.996
ATAC1_116229	Intragenic	TSS1_117046	816	TSS1_117046	816			AT1G01290		AT1G01300	1	116092	116365	116229	9.05134	5.15705	33.5374	26.1481	33.488	24.0323	12.062	21.1239
ATAC1_118568	Promoter	TSS1_118546	21	TSS1_118546	21	TSS1_118546	TSS1_118546	AT1G01300		STRINGTIE_RNA_00022754	1	118366	119257	118568	102.893	80.811	40.7062	47.1569	44.1074	54.6394	48.3557	48.0221
ATAC1_120686	Promoter	TSS1_120800	113	TSS1_120800	113	TSS1_120454/TSS1_120800	TSS1_120800/TSS1_120454	AT1G01310			1	120280	121049	120686	128.766	115.771	122.572	110.12	120.905	116.796	120.228	112.826
ATAC1_122141	Intragenic	TSS1_120800	1340	TSS1_120800	1340			AT1G01320			1	121842	122316	122141	19.2091	25.4323	16.0984	19.7088	26.9977	30.7113	21.7894	34.5492
ATAC1_122827	Intragenic	TSS1_120800	2026	TSS1_120800	2026			AT1G01320			1	122476	122948	122827	17.3616	18.7784	23.936	13.67	20.0301	17.1346	21.9798	38.03
ATAC1_128462	Promoter	TSS1_128320	141	TSS1_128320	141	TSS1_128320	TSS1_128320	AT1G01320			1	128173	128652	128462	38.4928	36.5217	32.8624	33.7481	29.6342	18.5882	18.6302	17.3091
ATAC1_129050	Intragenic	TSS1_128320	729	TSS1_128320	729			AT1G01320			1	128770	129589	129050	53.1454	63.1791	30.0166	34.9056	15.0439	12.1527	4.82371	16.3275
ATAC1_131283	Intergenic	TSS1_130791	491	TSS1_130791	491					AT1G01335	1	130387	131471	131283	98.355	99.3344	113.047	131.992	128.485	127.351	91.1262	138.343
ATAC1_136072	Promoter	TSS1_136145	72	TSS1_136145	72	TSS1_135829/TSS1_136145	TSS1_136145/TSS1_135829			AT1G01350	1	135754	136244	136072	25.9648	24.3715	28.1657	35.9149	21.2578	21.2148	24.8947	22.1471
ATAC1_138349	Promoter	TSS1_138437	87	TSS1_138437	87	TSS1_138188/TSS1_138437	TSS1_138437/TSS1_138188			AT1G01355	1	138202	139331	138349	64.2154	58.3301	54.0771	48.8466	47.8678	40.5152	83.2943	81.2736
ATAC1_140495	Intergenic	TSS1_142093	1597	TSS1_142093	1597					AT1G01360	1	140298	140682	140495	8.65862	12.5864	16.6179	23.8364	18.3848	18.9768	13.0686	12.6744
ATAC1_143459	Promoter	TSS1_142093	1365	AT1G01370.1	29		AT1G01370.1/AT1G01370.2/AT1G01370.3/AT1G01370.4			AT1G01360	1	143343	143605	143459	17.8983	12.8914	14.3675	20.0445	19.8134	17.1247	17.0457	11.1905
ATAC1_146387	Promoter	TSS1_146304	82	TSS1_146304	82	TSS1_146304	TSS1_146304	AT1G01370			1	146124	146530	146387	15.4485	8.05097	14.3768	16.658	25.6212	20.5354	18.7501	10.2217
ATAC1_149295	Intragenic	TSS1_149793	497	TSS1_149793	497			AT1G01390		AT1G01390	1	148429	150510	149295	92.1801	90.5243	66.0279	65.5689	73.1686	86.3069	165.555	130.412
ATAC1_155256	Promoter	TSS1_155199	56	TSS1_155199	56	TSS1_155199/TSS1_155377	TSS1_155377/TSS1_155199	AT1G01420			1	155044	156055	155256	72.3007	73.2203	45.444	38.097	32.8327	37.759	39.2539	51.0487
ATAC1_156610	Promoter	TSS1_156558	51	TSS1_156558	51	TSS1_156558/TSS1_157009	TSS1_156558/TSS1_157009	AT1G01430		HOMER_RNA_00041542	1	156150	157288	156610	65.4102	69.7628	58.2867	57.4808	91.0319	93.6182	99.2491	114.794
ATAC1_159507	Intergenic	TSS1_158662	844	TSS1_158662	844					AT1G01430	1	159309	159805	159507	42.8441	34.186	66.1884	56.7538	71.3861	67.8245	66.8089	90.0987
ATAC1_161736	Intragenic	TSS1_162534	797	TSS1_162534	797			AT1G01440		AT1G01440	1	161428	161924	161736	30.6346	21.8811	23.7777	18.3804	18.9392	19.3346	30.0595	33.0696
ATAC1_167207	Intragenic	TSS1_168062	854	AT1G01453.2	634			AT1G01453		AT1G01453	1	166969	167439	167207	28.2194	25.0567	37.7206	41.1483	43.5916	38.6424	24.5777	35.1031
ATAC1_168047	Promoter	TSS1_168062	14	TSS1_168062	14	TSS1_168062	TSS1_168062	AT1G01453		AT1G01453	1	167859	168512	168047	28.2181	33.8655	33.3968	25.7669	37.0309	31.3682	41.1511	43.3527
ATAC1_173362	Intergenic	TSS1_172882	479	TSS1_172882	479					AT1G01470	1	172697	173754	173362	321.175	313.95	244.118	215.325	220.343	206.439	234.223	223.096
ATAC1_177123	Intragenic	TSS1_176203	919	TSS1_176203	919			AT1G01480		AT1G01480	1	176887	177386	177123	42.6136	39.1027	33.0292	32.3387	34.6842	30.996	28.2774	33.5633
ATAC1_182376	Promoter	TSS1_182171	204	AT1G01490.3	157	TSS1_182171	TSS1_182171	AT1G01490		AT1G01490	1	182177	182826	182376	87.5699	79.0381	118.463	122.897	114.476	104.237	91.825	96.7959
ATAC1_183574	Promoter	TSS1_183234	339	TSS1_183234	339	TSS1_183234	TSS1_183234			AT1G01490	1	183123	183768	183574	121.379	101.752	102.886	120.531	84.8848	90.3291	69.5032	76.8265
ATAC1_184946	Promoter	TSS1_185137	190	TSS1_185137	190	TSS1_185137	TSS1_185137			AT1G01500	1	184771	185107	184946	30.7369	39.6154	42.3191	34.4127	25.7965	32.0723	25.6725	31.395
ATAC1_186969	Promoter	TSS1_187211	241	TSS1_187211	241	TSS1_187211	TSS1_187211	AT1G01500		AT1G01510	1	186924	187152	186969	5.60459	8.4284	15.6724	17.1797	16.5107	15.8059	12.5413	6.41662
ATAC1_190414	Promoter	TSS1_190540	125	AT1G01520.4	5	TSS1_190540	TSS1_190540	AT1G01510/AT1G01520		AT1G01520	1	190014	190711	190414	79.3987	66.6185	63.3611	63.751	81.8652	57.0464	62.9528	51.1556
ATAC1_194890	Intergenic	TSS1_195823	932	AT1G01540.2	754					AT1G01540	1	194621	195184	194890	25.6588	19.5312	27.5567	28.7437	40.3396	35.8833	40.3229	44.7637
ATAC1_195626	Promoter	TSS1_195823	196	AT1G01540.2	18	TSS1_195823	TSS1_195823			AT1G01540	1	195430	195868	195626	42.7716	38.5014	33.4104	44.4984	42.6807	50.9759	36.6706	39.9255
ATAC1_198652	Promoter	TSS1_198399	252	TSS1_198399	252	TSS1_198399	TSS1_198399	AT1G01540		HOMER_RNA_00040117	1	198347	199073	198652	35.6675	29.9304	34.1537	43.3341	52.5385	41.0222	52.2786	57.5582
ATAC1_199531	Promoter	TSS1_199685	153	AT1G01550.1	3	TSS1_199685	TSS1_199685	AT1G01550		AT1G01550	1	199349	199852	199531	52.5128	51.6906	57.5551	54.8764	40.8007	41.8228	57.966	68.5397
ATAC1_201130	Intragenic	TSS1_199685	1444	AT1G01560.3	972			AT1G01550		AT1G01550	1	200735	201271	201130	24.9391	18.8275	16.9681	22.5195	19.0158	14.4351	29.7451	35.7904
ATAC1_206988	Intragenic	TSS1_204958	2029	AT1G01570.1	1811			AT1G01570		AT1G01570	1	206423	207426	206988	215.292	211.134	166.6	144.167	186.805	212.385	223.382	229.844
ATAC1_207945	Intergenic	TSS1_209292	1346	AT1G01580.2	1049					AT1G01580	1	207513	208103	207945	109.744	117.26	73.341	69.5943	82.1707	88.6462	48.5436	61.8184
ATAC1_210744	Promoter	TSS1_210585	158	TSS1_210585	158	TSS1_210585/TSS1_211067	TSS1_211067/TSS1_210585	AT1G01580		HOMER_RNA_00035750	1	210413	211214	210744	130.808	137.883	102.392	83.1513	97.3247	88.6578	64.0897	58.1731
ATAC1_218829	Promoter	TSS1_218941	111	TSS1_218941	111	TSS1_218941/TSS1_219133	TSS1_218941/TSS1_219133			AT1G01600	1	218686	219067	218829	7.31257	6.43486	13.6502	12.248	16.4431	26.2179	22.727	22.8886
ATAC1_220216	Promoter	TSS1_220359	142	TSS1_220359	142	TSS1_220359	TSS1_220359	AT1G01600			1	219186	220539	220216	173.577	173.249	132.834	131.006	130.812	138.944	181.156	164.629
ATAC1_225610	Intergenic	TSS1_226265	654	TSS1_226265	654						1	225389	225808	225610	76.0193	81.2257	72.9937	79.1136	69.2736	69.965	38.8941	60.0532
ATAC1_226104	Promoter	TSS1_226265	160	TSS1_226265	160	TSS1_226265	TSS1_226265	AT1G01620			1	225949	226286	226104	23.6526	21.0523	19.6179	25.3171	42.1718	27.3025	14.1193	20.5123
ATAC1_227712	Promoter	TSS1_227237	474	AT1G01620.1	168					AT1G01620	1	227255	227904	227712	24.4967	26.6895	39.6753	51.9736	49.2402	45.9157	42.8636	44.0485
ATAC1_228909	Promoter	TSS1_229012	102	TSS1_229012	102	TSS1_229012	TSS1_229012	AT1G01630		AT1G01630	1	228203	229105	228909	67.091	69.654	74.8405	84.9006	93.596	102.782	111.269	138.167
ATAC1_237989	Promoter	TSS1_237745	243	AT1G01650.1	83	TSS1_237745	TSS1_237745			AT1G01650	1	237490	238282	237989	93.9736	73.2273	44.8841	45.4504	36.5802	33.9861	47.8556	42.9039
ATAC1_239787	Promoter	TSS1_239948	160	TSS1_239948	160	TSS1_239948	TSS1_239948				1	239381	240123	239787	105.895	107.373	75.4427	67.6373	59.0625	84.2999	36.6216	46.9735
ATAC1_248604	Promoter	TSS1_249098	493	AT1G01680.1	163		AT1G01680.1			AT1G01690	1	248437	248720	248604	8.99728	6.25808	10.5233	8.60967	16.504	11.6189	11.4424	12.4632
ATAC1_249008	Promoter	TSS1_249098	89	AT1G01690.2	32	TSS1_249098	TSS1_249098			AT1G01690	1	248767	249265	249008	22.9478	24.6714	26.2894	27.2857	23.1064	36.3728	20.2456	29.3105
ATAC1_254662	Promoter	TSS1_254795	132	TSS1_254795	132	TSS1_254795	TSS1_254795			AT1G08775	1	254022	254919	254662	28.776	26.4225	23.432	20.1492	44.5397	29.8153	58.234	39.6953
ATAC1_262634	Promoter	TSS1_262829	194	TSS1_262829	194	TSS1_262829	TSS1_262829			AT1G01710	1	262494	263043	262634	24.129	18.9954	20.2087	23.8105	22.9692	14.1159	20.6671	15.714
ATAC1_266357	Promoter	TSS1_266443	85	AT1G01715.1	23	TSS1_266443	TSS1_266443	AT1G01715		AT1G01715	1	266056	266542	266357	24.0592	21.9268	27.3475	27.6307	28.7723	31.0678	19.6374	29.294
ATAC1_268164	Promoter	TSS1_268346	181	AT1G04043.1	171	TSS1_267944/TSS1_268346	TSS1_268346/TSS1_267944	AT1G01720/AT1G04043		AT1G01720	1	267615	268857	268164	262.07	239.402	119.525	114.056	94.1056	90.7054	115.071	113.757
ATAC1_269692	Promoter	TSS1_269484	207	TSS1_269484	207	TSS1_269484/TSS1_270005	TSS1_270005/TSS1_269484	AT1G01720			1	269277	270077	269692	53.4724	52.2858	66.76	66.2925	121.54	111.133	80.0177	112.395
ATAC1_270666	Promoter	TSS1_270769	102	TSS1_270769	102	TSS1_270964	TSS1_270964	AT1G01725		AT1G01725	1	270497	271014	270666	68.9538	76.775	62.1785	61.202	33.3018	29.194	28.127	26.3273
ATAC1_274794	Promoter	TSS1_274699	94	TSS1_274699	94	TSS1_274699	TSS1_274699	AT1G01740		AT1G01740	1	274587	275810	274794	60.1088	65.6086	63.3882	59.9848	83.1493	77.491	97.5954	92.7577
ATAC1_284366	Promoter	TSS1_284501	134	AT1G01790.1	15	TSS1_284501	TSS1_284501	AT1G01790		AT1G01790	1	284203	284487	284366	7.46364	9.20509	8.21901	16.4983	16.9926	13.9123	11.4072	11.8663
ATAC1_291186	Intragenic	TSS1_291473	286	TSS1_291473	286			AT1G01790			1	290536	291375	291186	38.0855	34.9934	38.1029	32.2452	30.9349	41.1499	52.3721	36.9828
ATAC1_292396	Promoter	TSS1_291473	922	AT1G04063.1	334		AT1G04063.1				1	292240	292686	292396	23.3636	15.8793	11.3956	11.5286	22.1999	8.38526	16.4832	25.2915
ATAC1_293122	Promoter	TSS1_293359	236	AT1G01800.1	123	TSS1_293359	TSS1_293359			AT1G01800	1	292895	293518	293122	38.4183	44.7044	50.9639	47.7038	49.7254	49.6128	33.3673	40.3026
ATAC1_298526	Promoter	TSS1_298707	180	TSS1_298707	180	TSS1_298707	TSS1_298707	AT1G01830		HOMER_RNA_00032864	1	298017	298874	298526	83.8591	75.6007	81.0474	74.4841	85.435	80.8998	73.3248	97.1677
ATAC1_302640	Promoter	TSS1_302254	385	TSS1_302254	385	TSS1_302254	TSS1_302254			AT1G01830	1	302144	303734	302640	191.912	183.787	193.395	193.186	237.973	258.649	256.171	231.017
ATAC1_306350	Promoter	TSS1_306282	67	AT1G01870.1	33	TSS1_306282/TSS1_306545	TSS1_306545/TSS1_306282			AT1G01860	1	306160	306484	306350	17.7757	15.5703	30.2516	23.753	28.474	30.739	21.0939	21.4486
ATAC1_309236	Promoter	TSS1_309129	106	AT1G01880.1	15	TSS1_309129	TSS1_309129	AT1G01880		AT1G01880	1	308906	309879	309236	80.5458	74.0509	109.515	91.2615	125.724	119.038	92.6101	99.1943
ATAC1_316072	Promoter	TSS1_316204	131	AT1G01910.2	17	TSS1_315900/TSS1_316204	TSS1_316204/TSS1_315900	AT1G01910/AT1G01920		AT1G01920	1	315581	316399	316072	42.9037	44.0969	36.9718	36.7317	36.0832	39.165	29.1616	28.5612
ATAC1_319448	Promoter	TSS1_319300	147	TSS1_319300	147	TSS1_319300	TSS1_319300	AT1G01920		HOMER_RNA_00030145	1	319310	319597	319448	10.2219	8.24692	14.8378	11.9625	18.4392	21.1603	11.9394	15.1899
ATAC1_324121	Intragenic	TSS1_323039	1081	TSS1_323039	1081			AT1G01940		AT1G01940	1	323934	324420	324121	21.2157	20.1372	16.797	16.0074	14.7858	18.2782	29.4912	33.084
ATAC1_325183	Promoter	TSS1_325396	212	AT1G01950.1	132	TSS1_325396	TSS1_325396			AT1G01950	1	324575	325402	325183	108.174	95.0505	124.857	125.478	127.536	133.603	100.69	111.833
ATAC1_331397	Intragenic	TSS1_330861	535	TSS1_330861	535			AT1G01960			1	330813	331563	331397	26.1746	34.4602	22.7366	17.073	24.1509	12.1321	35.3518	23.543
ATAC1_338262	Promoter	TSS1_338331	68	TSS1_338331	68	TSS1_338331	TSS1_338331	AT1G01970		AT1G01970	1	337380	338716	338262	90.9081	100.58	85.664	78.497	102.206	85.737	86.5062	100.85
ATAC1_342443	Promoter	TSS1_342511	67	TSS1_342511	67	TSS1_342511	TSS1_342511				1	342094	342610	342443	31.402	37.8424	59.2606	52.2344	57.7001	51.9477	26.9713	38.2011
ATAC1_345154	Intergenic	TSS1_345848	693	TSS1_345848	693					AT1G02000	1	344899	345309	345154	10.2911	18.2307	14.389	15.6513	18.8618	21.6567	9.09079	17.5324
ATAC1_346560	Intragenic	TSS1_345848	711	TSS1_345848	711			AT1G02000		AT1G02000	1	346467	346995	346560	21.8264	22.7057	18.9765	14.1701	18.2643	12.6037	21.0847	17.0769
ATAC1_352868	Intragenic	TSS1_354813	1944	TSS1_354813	1944			AT1G02020		AT1G02020	1	352678	353386	352868	22.5471	20.6241	25.9486	36.0931	34.2554	39.2809	45.1038	33.3978
ATAC1_354875	Promoter	TSS1_354813	61	TSS1_354813	61	TSS1_354813/TSS1_355144	TSS1_355144/TSS1_354813	AT1G02020		AT1G02020	1	353880	355175	354875	64.4807	65.3418	49.1735	50.5894	61.9481	52.7152	71.0354	61.3874
ATAC1_356911	Intragenic	TSS1_355144	1766	AT1G02030.1	346			AT1G02030			1	356725	357224	356911	28.4414	31.8834	31.155	38.4767	29.115	38.4516	24.884	23.5726
ATAC1_363129	Promoter	TSS1_363118	10	TSS1_363118	10	TSS1_363118	TSS1_363118	AT1G02060		AT1G02060	1	362997	363310	363129	29.4011	32.9035	30.0567	31.1452	24.9821	22.3549	25.6329	15.681
ATAC1_364359	Intergenic	TSS1_363118	1240	AT1G02065.2	805					AT1G02060	1	363854	365012	364359	236.698	216.431	237.919	250.135	178.316	203.285	213.738	212.498
ATAC1_368212	Promoter	TSS1_368340	127	TSS1_368340	127	TSS1_368340	TSS1_368340				1	367976	368518	368212	20.6881	20.7907	49.7945	41.867	71.7677	65.6971	64.3647	47.0846
ATAC1_369430	Intergenic	TSS1_369854	423	TSS1_369854	423						1	369287	369861	369430	22.8217	27.2169	46.5959	38.3724	34.7343	37.3487	24.3401	21.0458
ATAC1_373373	Promoter	TSS1_373241	131	AT1G02080.1	37	TSS1_373241/TSS1_373534	TSS1_373534/TSS1_373241	AT1G02080			1	373022	373801	373373	40.7303	31.6744	46.9248	49.4147	57.69	58.0338	51.8199	60.8285
ATAC1_375515	Intragenic	TSS1_373534	1980	TSS1_373534	1980			AT1G02080		AT1G02080	1	375374	375615	375515	14.6816	9.48441	12.6848	9.96312	13.5975	8.28035	17.6703	10.8563
ATAC1_387094	Intergenic	TSS1_389644	2549	TSS1_389644	2549					AT1G02090	1	386913	387532	387094	20.5045	16.7887	18.8856	17.8353	30.2206	17.9468	17.1452	14.6789
ATAC1_389021	Intragenic	TSS1_389644	622	TSS1_389644	622			AT1G02090		AT1G02090	1	388243	389232	389021	29.6231	44.0392	21.0834	27.6992	22.5037	28.2887	44.1449	52.59
ATAC1_389850	Promoter	TSS1_389815	34	AT1G02100.2	28	TSS1_389644/TSS1_389815	TSS1_389815/TSS1_389644	AT1G02100		AT1G02100	1	389317	389959	389850	20.9466	33.1395	31.9661	24.4691	30.6974	19.6994	20.7599	23.1675
ATAC1_393001	Intragenic	TSS1_392781	219	TSS1_392781	219			AT1G02110		AT1G02110	1	392496	393435	393001	35.8667	45.4987	52.1052	44.8684	44.5649	47.3238	47.643	44.1132
ATAC1_395662	Promoter	TSS1_395761	98	AT1G02120.1	26	TSS1_395432/TSS1_395761	TSS1_395761/TSS1_395432			AT1G02120	1	394714	395971	395662	75.7237	75.9682	66.6398	61.6376	92.5	80.8242	99.4644	99.3021
ATAC1_401929	Promoter	TSS1_401842	86	TSS1_401842	86	TSS1_401842/TSS1_402187	TSS1_402187/TSS1_401842			AT1G02130	1	401640	402373	401929	58.7434	60.8065	57.0298	56.1322	58.7129	58.3814	64.8228	82.9383
ATAC1_402824	Intragenic	TSS1_402187	636	AT1G02136.1	136			AT1G02136		AT1G04087	1	402518	402908	402824	21.7579	19.1322	15.0494	13.2079	19.2849	9.15399	25.587	14.5952
ATAC1_404528	Promoter	TSS1_404439	88	AT1G02145.1	71	TSS1_404439/TSS1_404618	TSS1_404618/TSS1_404439			AT1G02140	1	404267	404719	404528	26.0794	34.2965	35.798	25.8587	23.0741	27.2899	22.7257	22.3159
ATAC1_408605	Promoter	TSS1_408750	144	TSS1_408750	144	TSS1_408750	TSS1_408750	AT1G02145		AT1G02150	1	408429	408905	408605	17.7453	18.2869	21.8911	24.4869	36.1169	19.7479	19.8494	26.3655
ATAC1_409482	Intragenic	TSS1_408750	731	TSS1_408750	731			AT1G02150		AT1G02150	1	409352	409630	409482	13.9594	16.4551	14.1101	8.89787	11.6567	7.92859	14.7895	18.6476
ATAC1_410689	Promoter	TSS1_410786	96	AT1G02160.1	54	TSS1_410786	TSS1_410786			AT1G02160	1	410498	411003	410689	25.1199	30.8687	47.8042	27.6761	44.5194	36.492	36.6497	48.8495
ATAC1_411619	Promoter	TSS1_411620	0	TSS1_411620	0	TSS1_411620/TSS1_411799	TSS1_411799/TSS1_411620	AT1G02160			1	411444	412024	411619	25.9123	29.962	29.4289	24.1421	36.6222	25.1369	38.2743	40.5094
ATAC1_414914	Promoter	TSS1_414645	268	AT1G02190.1	159	TSS1_414645	AT1G02190.1/AT1G02190.2/TSS1_414645			AT1G02180	1	414598	415715	414914	68.9579	60.8538	57.0999	67.9339	129.67	104.954	106.792	126.845
ATAC1_418635	Promoter	TSS1_418776	140	AT1G02205.4	90	TSS1_418776	TSS1_418776	AT1G02205		AT1G02205	1	418111	418853	418635	35.7097	34.4341	53.9482	51.2508	83.9561	76.843	58.671	54.8362
ATAC1_420157	Promoter	TSS1_420501	343	TSS1_420501	343	TSS1_420501	TSS1_420501	AT1G02205			1	419782	420734	420157	45.2503	46.4705	50.5931	52.5791	62.3839	46.2979	33.9353	47.7437
ATAC1_426618	Intergenic	TSS1_430669	4050	AT1G02210.1	1192					AT1G02220	1	426280	427248	426618	82.8056	80.2342	98.156	97.5527	71.4064	65.213	47.5833	49.4113
ATAC1_434262	Intergenic	TSS1_436892	2629	AT1G02228.1	442					AT1G02230	1	434002	434444	434262	15.3271	17.0748	26.0828	24.5321	24.9188	20.2334	14.8837	14.7007
ATAC1_437031	Promoter	TSS1_436892	138	TSS1_436892	138	TSS1_436892	TSS1_436892			AT1G02230	1	436855	437192	437031	14.6022	24.2184	30.7381	30.3493	24.3258	12.5666	20.2375	14.3191
ATAC1_450948	Intragenic	TSS1_450622	325	TSS1_450622	325			AT1G02290			1	450601	451152	450948	18.9157	14.6517	13.7186	18.7842	23.9299	15.2615	22.3825	32.8939
ATAC1_452975	Promoter	TSS1_453185	209	TSS1_453185	209	TSS1_452715/TSS1_453185	TSS1_453185/TSS1_452715			AT1G02300	1	452576	453392	452975	52.5221	54.4283	51.6281	57.5912	77.8669	48.276	58.9193	56.0904
ATAC1_455613	Promoter	TSS1_455743	129	TSS1_455743	129	TSS1_455743	TSS1_455743			AT1G02305	1	455386	455762	455613	11.0887	12.3113	11.0839	8.17587	29.5179	16.6902	18.1828	16.5829
ATAC1_459006	Promoter	TSS1_460704	1697	AT1G04103.1	115		AT1G04103.1	AT1G02310		AT1G02310	1	458164	459240	459006	46.1381	36.39	36.8159	39.781	47.3764	50.9156	57.8141	65.2381
ATAC1_461692	Promoter	TSS1_461866	173	TSS1_461866	173	TSS1_461866	TSS1_461866	AT1G04103		AT1G02320	1	461504	462028	461692	39.6663	34.9193	42.4554	44.159	44.5578	50.6039	39.8754	35.2213
ATAC1_463738	Promoter	TSS1_463821	82	TSS1_463821	82	TSS1_463595/TSS1_463821	TSS1_463821/TSS1_463595				1	463486	463994	463738	28.7704	33.57	31.8565	36.2582	43.1406	35.9103	28.1555	27.8144
ATAC1_467862	Promoter	TSS1_467782	79	AT1G02340.1	17	TSS1_467782	TSS1_467782	AT1G02340		AT1G02340	1	467709	467983	467862	8.34097	9.01881	26.6735	29.3076	36.0369	33.0016	23.4895	27.4791
ATAC1_468922	Intergenic	TSS1_469806	883	TSS1_469806	883					AT1G02350	1	468726	469088	468922	11.2115	10.1497	31.7112	42.4036	37.2112	38.6524	21.5034	24.3218
ATAC1_469374	Intergenic	TSS1_469806	431	TSS1_469806	431					AT1G02350	1	469182	469884	469374	34.2981	33.766	92.4566	86.497	130.416	147.555	115.203	108.05
ATAC1_471629	Promoter	TSS1_471453	175	TSS1_471453	175	TSS1_471453	TSS1_471453			AT1G04107	1	471442	471770	471629	16.2552	17.6876	23.59	34.3516	20.5101	14.8514	24.863	19.2566
ATAC1_472170	Intragenic	TSS1_471453	716	TSS1_471453	716			AT1G02360		AT1G04107	1	471968	472564	472170	32.411	36.573	30.6686	33.2456	38.0098	35.085	22.5506	26.7173
ATAC1_474393	Promoter	TSS1_474489	95	TSS1_474489	95	TSS1_474489	TSS1_474489	AT1G02370		AT1G02370	1	474291	474571	474393	15.2345	18.329	24.9514	18.6213	18.3164	13.3517	17.6282	13.1365
ATAC1_477065	Promoter	TSS1_477129	63	TSS1_477129	63	TSS1_477129	TSS1_477129	AT1G02380		AT1G02380	1	476895	477260	477065	21.3777	22.9521	7.45421	14.7641	9.22835	6.77954	3.41859	7.8856
ATAC1_480826	Promoter	TSS1_480915	88	TSS1_480915	88	TSS1_480915	TSS1_480915	AT1G02390		AT1G02390	1	480701	480983	480826	11.573	11.7124	14.4631	16.742	18.4346	19.6531	7.39011	12.2452
ATAC1_483035	Promoter	TSS1_482911	123	TSS1_482911	123	TSS1_482911	TSS1_482911	AT1G02390			1	482311	483596	483035	78.5126	57.3743	72.9834	61.1369	96.2279	77.6658	64.7315	59.7388
ATAC1_483972	Intergenic	TSS1_482911	1060	TSS1_482911	1060						1	483726	484119	483972	46.5409	47.9874	54.1299	40.6908	42.6887	46.5217	44.9578	33.4288
ATAC1_484508	Intergenic	TSS1_482911	1596	TSS1_482911	1596						1	484439	484680	484508	5.52777	10.3561	3.0176	9.6678	17.4762	11.9743	6.88807	13.5202
ATAC1_485710	Intergenic	TSS1_486895	1184	AT1G02400.1	1089					AT1G02400	1	485568	486089	485710	91.9193	89.1324	37.3432	38.1834	42.6842	33.4516	23.4695	24.659
ATAC1_486779	Promoter	TSS1_486895	115	AT1G02400.1	20	TSS1_486895	TSS1_486895			AT1G02400	1	486600	486865	486779	22.8309	25.9138	5.24919	8.25736	4.36793	4.87716	6.28469	4.47272
ATAC1_488898	Intragenic	TSS1_490502	1603	TSS1_490502	1603			AT1G02400		AT1G02405	1	488307	489170	488898	164.487	158.552	107.291	95.3714	71.2516	78.4794	71.9845	62.4618
ATAC1_491703	Intragenic	TSS1_490950	752	TSS1_490950	752			AT1G02410		AT1G02410	1	491521	491857	491703	9.64324	7.93948	13.017	12.6845	8.74437	12.07	20.4924	19.6628
ATAC1_493385	Promoter	TSS1_493587	201	TSS1_493587	201	TSS1_493587	TSS1_493587			AT1G02420	1	492975	493677	493385	42.2013	47.5867	50.6898	53.2639	49.2516	44.7186	43.6202	50.343
ATAC1_498968	Intergenic	TSS1_498521	446	TSS1_498521	446					AT1G02450	1	498746	499224	498968	64.0837	47.6394	56.3247	53.1572	37.5271	35.3436	35.6101	40.5476
ATAC1_501618	TE	TSS1_498521	3096	TSS1_498521	3096				AT1TE01620	AT1G02450	1	501438	501766	501618	6.96833	14.8309	20.0753	21.5886	10.2012	14.7138	5.69132	9.82718
ATAC1_505295	Intragenic	TSS1_505855	559	TSS1_505855	559			AT1G02460			1	505107	505428	505295	7.72394	13.4003	12.3382	16.5016	10.194	12.777	10.8407	9.40502
ATAC1_505933	Promoter	TSS1_505855	77	TSS1_505855	77	TSS1_505855	TSS1_505855	AT1G02460			1	505801	506103	505933	14.4004	13.4199	11.5765	18.215	17.965	6.7702	4.56203	7.41191
ATAC1_509815	Intergenic	TSS1_513645	3829	AT1G02460.1	2546					AT1G02470	1	509709	510158	509815	18.2214	14.8272	9.29541	12.3382	9.71564	9.43115	14.2292	13.7601
ATAC1_511221	Intergenic	TSS1_513645	2423	TSS1_513645	2423					AT1G02470	1	511013	511397	511221	12.4809	10.4812	22.4596	20.3728	20.7737	19.0389	18.1823	9.7274
ATAC1_515583	Promoter	TSS1_515343	239	AT1G02480.1	88	TSS1_515343	AT1G02480.1/TSS1_515343			AT1G02475	1	515310	515862	515583	32.4182	31.0788	30.9633	32.2586	38.0023	35.8648	27.4582	30.3345
ATAC1_516783	Intragenic	TSS1_515343	1439	AT1G02490.1	213			AT1G02490		AT1G02475	1	516323	517020	516783	27.0185	23.3575	23.436	22.6397	37.1154	35.368	32.0822	40.414
ATAC1_518127	Promoter	TSS1_518254	126	AT1G02500.1	35	TSS1_518254	TSS1_518254	AT1G02500		AT1G02500	1	517938	518330	518127	17.5223	28.4278	27.3541	32.9091	20.3834	24.2734	23.5074	17.9964
ATAC1_519538	Intragenic	TSS1_518254	1283	TSS1_518254	1283			AT1G02500		AT1G02500	1	519032	520109	519538	44.265	45.492	32.9048	33.9369	35.1828	36.4691	72.8084	65.9382
ATAC1_521987	Promoter	TSS1_523651	1663	AT1G02510.1	318		AT1G02510.1			AT1G02520	1	521715	522261	521987	45.5641	53.0483	67.189	52.4971	57.2148	65.6689	39.9846	41.3469
ATAC1_537776	Promoter	TSS1_537900	123	TSS1_537900	123	TSS1_537900	TSS1_537900	AT1G02560		AT1G02560	1	537465	538044	537776	48.0625	54.6897	49.7118	45.7198	61.4468	53.2815	33.2265	35.3642
ATAC1_543693	Intragenic	TSS1_541313	2379	AT1G02575.1	681			AT1G02575		AT1G02570	1	543335	543774	543693	16.9296	17.0059	7.42257	14.7062	10.195	12.0866	13.0797	15.6916
ATAC1_552737	Promoter	TSS1_551654	1082	AT1G02590.1	23		AT1G02600.1/AT1G02590.1	AT1G02590		AT1G08805	1	552464	553073	552737	38.7429	52.1123	53.0705	65.1377	52.5285	47.9448	48.0591	43.7102
ATAC1_557139	Promoter	TSS1_557293	153	TSS1_557293	153	TSS1_557293	TSS1_557293	AT1G02620		AT1G02620	1	556047	557467	557139	217.78	204.844	99.1744	107.338	86.4962	94.7522	104.845	109.614
ATAC1_560801	Intragenic	TSS1_559656	1144	AT1G04137.1	1065			AT1G02630			1	560571	560995	560801	15.3703	17.8071	23.5952	24.1108	35.876	39.4004	26.7229	24.1997
ATAC1_563023	Promoter	TSS1_563031	7	TSS1_563031	7	TSS1_563031	TSS1_563031			AT1G02630	1	562879	563195	563023	13.4764	7.96084	42.5381	41.2307	38.5879	42.094	19.1948	19.3173
ATAC1_564607	Promoter	TSS1_564705	97	TSS1_564705	97	TSS1_564705	TSS1_564705	AT1G02640		HOMER_RNA_00008785	1	564513	564817	564607	20.5165	21.0156	40.6109	33.4254	14.2575	14.4316	22.765	17.4092
ATAC1_565501	Intragenic	TSS1_565852	350	TSS1_565852	350			AT1G02640			1	565251	567629	565501	301.694	313.257	258.506	236.937	295.767	288.013	345.303	376.194
ATAC1_575187	Promoter	TSS1_574944	242	TSS1_574944	242	TSS1_574944	TSS1_574944			AT1G02660	1	575073	575333	575187	35.7117	29.3921	33.4263	42.2695	24.9163	21.6473	27.7373	17.8586
ATAC1_575630	Promoter	TSS1_575778	147	TSS1_575778	147	TSS1_575778	TSS1_575778			AT1G02670	1	575443	576281	575630	98.5798	99.52	66.7663	69.7165	64.6644	81.9294	99.73	97.1323
ATAC1_580567	Promoter	TSS1_580664	96	TSS1_580664	96	TSS1_580437/TSS1_580664	TSS1_580664/TSS1_580437			AT1G02680	1	580379	580825	580567	39.7987	36.9314	40.9278	33.6154	38.4263	32.6388	34.7497	37.9113
ATAC1_584108	Promoter	TSS1_584271	162	AT1G02690.1	25	TSS1_584271	TSS1_584271/AT1G04143.1			AT1G02690	1	583576	584590	584108	63.4474	67.5675	54.5611	53.2431	63.473	69.2137	67.4867	78.9662
ATAC1_588273	Promoter	TSS1_588353	79	TSS1_588353	79	TSS1_588353	TSS1_588353	AT1G02700		AT1G02700	1	588103	588529	588273	20.3846	20.6781	15.6053	13.0136	8.74326	11.3222	6.82785	5.40167
ATAC1_591007	Intergenic	TSS1_591948	940	AT1G02720.1	674					AT1G02720	1	590823	591536	591007	23.1458	25.6175	34.2922	22.8804	34.678	43.6539	36.333	59.4413
ATAC1_598280	Intragenic	TSS1_598650	369	TSS1_598650	369			AT1G02730		AT1G02730	1	598088	598415	598280	14.4368	16.1028	13.7841	7.89492	13.6007	7.91195	10.8234	13.792
ATAC1_598805	Promoter	TSS1_598650	154	TSS1_598650	154	TSS1_598650	TSS1_598650			AT1G02730	1	598606	598988	598805	20.9374	24.4896	22.8783	23.0142	16.695	27.038	15.61	18.2676
ATAC1_602420	Promoter	TSS1_602537	116	AT1G02750.1	68	TSS1_602169/TSS1_602537	TSS1_602537/TSS1_602169			AT1G02750	1	602140	602748	602420	67.8568	74.0454	64.4001	53.2834	64.8063	46.1267	53.6833	65.5948
ATAC1_604459	Promoter	TSS1_602537	1921	AT1G02760.1	56		AT1G02760.1	AT1G02760		AT1G02750	1	604301	604680	604459	6.42729	7.40785	11.9033	13.0298	20.8898	17.3487	12.5241	14.7499
ATAC1_608498	Intragenic	TSS1_609423	924	TSS1_609423	924			AT1G02780		AT1G02780	1	607295	609056	608498	42.0209	49.4982	60.6639	75.5836	59.2808	80.0203	81.8283	82.6287
ATAC1_609418	Promoter	TSS1_609423	4	TSS1_609423	4	TSS1_609423	TSS1_609423	AT1G02780		AT1G02780	1	609239	609603	609418	9.63335	7.40025	17.1222	18.1832	17.0032	13.1945	7.97217	11.8088
ATAC1_616905	Promoter	TSS1_616706	198	TSS1_616706	198	TSS1_616706	TSS1_616706			AT1G02800	1	616541	617400	616905	118.348	112.36	129.334	120.939	125.082	128.583	72.8848	106.827
ATAC1_620138	Intragenic	TSS1_619367	770	AT1G02813.1	539			AT1G02810		HOMER_RNA_00035807	1	619987	620261	620138	13.5956	9.15966	15.7882	22.3573	17.3599	23.6445	17.0567	19.4592
ATAC1_621389	Promoter	TSS1_621517	127	TSS1_621517	127	TSS1_621517	TSS1_621517			AT1G02816	1	620815	621588	621389	116.195	126.428	108.344	112.129	103.891	95.8026	115.983	99.1906
ATAC1_625704	Promoter	TSS1_626780	1075	AT1G02830.1	95		AT1G02830.1			AT1G02840	1	625439	625999	625704	37.9663	38.2093	48.5598	42.8929	43.6209	35.551	42.4651	45.2477
ATAC1_626757	Promoter	TSS1_626780	22	AT1G02840.5	15	TSS1_626780	TSS1_626780	AT1G02840		AT1G02840	1	626604	626884	626757	12.4561	13.9388	23.985	16.3339	15.961	12.5362	17.6134	14.1249
ATAC1_630333	Promoter	TSS1_630514	180	AT1G02850.1	40	TSS1_630514	TSS1_630514			AT1G02850	1	629804	630655	630333	65.7848	62.7577	64.3925	56.4845	39.8655	34.6893	30.2737	44.2398
ATAC1_631943	Intragenic	TSS1_630514	1428	TSS1_630514	1428			AT1G02850		AT1G02850	1	631570	632062	631943	22.6498	26.7656	14.9552	13.4916	16.3382	15.2776	18.2398	18.5456
ATAC1_634942	Promoter	TSS1_635295	352	AT1G02860.3	201	TSS1_635295	TSS1_635295			AT1G02860	1	634801	635218	634942	12.3673	11.4322	12.6154	14.3598	22.8121	14.7335	12.5096	9.80379
ATAC1_636542	Promoter	TSS1_636500	41	TSS1_636500	41	TSS1_636500	TSS1_636500	AT1G02860/AT1G04147		AT1G04147	1	636015	636745	636542	17.7548	24.6228	14.5577	12.8018	4.80099	14.5119	25.1142	35.1858
ATAC1_638699	Promoter	TSS1_638654	44	TSS1_638654	44	TSS1_638654	TSS1_638654			AT1G02870	1	638284	638889	638699	27.0025	19.9624	38.5012	35.1516	14.6837	19.3371	21.7866	19.0251
ATAC1_642488	Intergenic	TSS1_641546	941	TSS1_641546	941					AT1G08815	1	642426	643133	642488	21.2946	23.1723	17.0327	17.9279	19.0371	21.2914	26.1657	31.2426
ATAC1_644638	Promoter	TSS1_644532	105	AT1G02880.3	12	TSS1_644532	TSS1_644532	AT1G02880		AT1G02880	1	644213	644825	644638	34.5657	34.8769	27.365	25.0509	30.5712	20.4892	19.8457	34.6346
ATAC1_650866	Intragenic	TSS1_651888	1021	TSS1_651888	1021			AT1G02890		AT1G02890	1	650520	651070	650866	13.5834	15.3408	13.2337	13.5632	16.8914	10.2909	26.714	26.2642
ATAC1_652686	Promoter	TSS1_652923	236	TSS1_652923	236	TSS1_652923	TSS1_652923			STRINGTIE_RNA_00034926	1	652143	652955	652686	46.1092	59.2928	54.7107	46.2452	52.5249	63.727	46.0211	57.7004
ATAC1_653706	Intragenic	TSS1_654368	661	TSS1_654368	661			AT1G02900		AT1G02900	1	653417	654369	653706	22.8634	31.9691	31.382	24.9168	30.4597	38.0047	74.4089	42.0466
ATAC1_659984	Promoter	TSS1_659771	212	TSS1_659771	212	TSS1_659771	TSS1_659771			AT1G02920	1	659833	660508	659984	27.38	24.1276	22.8044	23.8498	9.10228	14.8867	17.1836	16.6681
ATAC1_662534	Promoter	TSS1_662266	267	AT1G02930.1	58	TSS1_662266	TSS1_662266			AT1G02930	1	662204	662733	662534	36.8072	41.0513	28.5934	31.0994	20.3364	13.643	17.7318	9.0395
ATAC1_671348	Intergenic	TSS1_669781	1566	AT1G02960.1	1428					AT1G02960	1	671224	671443	671348	5.22067	4.56729	12.5716	10.7896	7.23665	7.38991	6.4251	3.54767
ATAC1_672726	Promoter	TSS1_673392	665	AT1G02965.1	87		AT1G02965.1	AT1G02965		AT1G02970	1	672635	672871	672726	8.80055	11.5785	11.2027	15.4654	13.5953	11.6601	12.5454	10.8702
ATAC1_673235	Promoter	TSS1_673392	156	TSS1_673392	156	TSS1_673392	TSS1_673392			AT1G02970	1	673061	673382	673235	23.7354	30.3984	27.4596	30.3531	35.4246	29.9277	9.48708	16.6153
ATAC1_678155	Intragenic	TSS1_677355	799	AT1G02980.2	285			AT1G02980		AT1G02980	1	678057	678530	678155	18.6569	19.2637	11.8258	14.9924	12.5826	9.85936	17.6148	15.6118
ATAC1_688504	Intragenic	TSS1_687328	1175	AT1G02990.5	1118			AT1G03000		AT1G02990	1	688362	688908	688504	16.0182	15.0612	10.6695	17.3051	11.5893	14.8587	24.4352	23.3423
ATAC1_701386	Promoter	TSS1_701534	147	AT1G03030.1	20	TSS1_701534	TSS1_701534	AT1G03030		AT1G03030	1	701054	701657	701386	43.2023	51.0285	52.3171	38.3279	50.1946	38.7449	38.436	40.2572
ATAC1_706661	Promoter	TSS1_706631	29	AT1G03040.3	2	TSS1_706631	TSS1_706631	AT1G03040		AT1G03040	1	706268	707531	706661	54.8543	72.5192	65.787	67.2322	83.7419	61.7907	65.0186	54.5094
ATAC1_713654	Intragenic	TSS1_712022	1631	TSS1_712022	1631			AT1G03060			1	712722	713926	713654	48.2848	54.6251	30.5642	28.0408	31.4304	33.2978	60.0395	63.9678
ATAC1_727544	Promoter	TSS1_727300	243	AT1G03060.2	3	TSS1_727300	TSS1_727300	AT1G03060		AT1G03060	1	727408	727792	727544	8.35799	9.60089	17.7803	21.8466	14.5398	14.3762	12.5036	18.0981
ATAC1_729800	Promoter	TSS1_729935	134	AT1G03070.1	29	TSS1_729935	TSS1_729935			AT1G03070	1	729511	729962	729800	23.2106	22.7227	16.0252	13.8178	17.7689	16.8039	18.2567	20.0277
ATAC1_739535	Promoter	TSS1_739687	151	AT1G03090.2	8	TSS1_739687	TSS1_739687			AT1G03090	1	737975	740149	739535	150.477	161.919	122.806	109.479	145.004	146.199	188.734	132.921
ATAC1_748223	Promoter	TSS1_748294	70	TSS1_748294	70	TSS1_748294	TSS1_748294	AT1G03106			1	748098	748352	748223	18.0577	21.8607	19.2668	14.3394	13.0884	7.943	11.3672	7.33914
ATAC1_749094	Promoter	TSS1_749018	75	TSS1_749018	75	TSS1_749018/TSS1_749297	TSS1_749297/TSS1_749018			AT1G03106	1	748848	749340	749094	37.2608	45.7416	40.096	37.7814	42.6422	36.433	24.7343	21.7641
ATAC1_754319	Promoter	TSS1_754175	143	TSS1_754175	143	TSS1_754175/TSS1_754467	TSS1_754467/TSS1_754175	AT1G03140		AT1G03130	1	753975	754937	754319	69.9968	59.6196	38.4846	27.9539	56.7538	43.1453	64.1767	97.1716
ATAC1_756302	Promoter	TSS1_756265	36	TSS1_756265	36	TSS1_756265/TSS1_756418	TSS1_756418/TSS1_756265	AT1G03140		AT1G03140	1	756055	756513	756302	23.6934	26.3949	33.2422	19.6778	19.0794	12.9475	15.0328	19.7498
ATAC1_760678	Promoter	TSS1_760687	8	TSS1_760687	8	TSS1_760687	TSS1_760687				1	760474	761461	760678	51.959	60.0309	72.6237	67.2425	81.4723	79.7932	61.2584	68.9051
ATAC1_773269	Promoter	TSS1_773436	166	AT1G03180.1	88	TSS1_773436	TSS1_773436			AT1G03180	1	773040	773755	773269	38.7743	43.6754	43.888	38.8069	39.8715	52.2196	50.2687	33.7552
ATAC1_776054	Intragenic	TSS1_775527	526	AT1G03190.2	431			AT1G03190		AT1G03190	1	775895	776223	776054	10.3102	13.8022	11.6584	12.0585	12.1364	5.99557	8.01353	8.98122
ATAC1_779599	Intragenic	TSS1_780519	919	AT1G04177.1	507			AT1G03190		AT1G03200	1	779347	779709	779599	11.4572	9.9891	10.4648	6.18751	9.7093	13.9081	15.973	16.326
ATAC1_780304	Promoter	TSS1_780519	214	AT1G04177.1	196	TSS1_780519	TSS1_780519	AT1G04177		AT1G03200	1	780111	780503	780304	24.213	18.3196	31.5177	27.6095	36.9542	20.0968	15.8898	20.5182
ATAC1_785786	Intergenic	TSS1_787124	1337	TSS1_787124	1337					AT1G03220	1	785417	787553	785786	175.674	190.431	155.744	147.549	152.355	147.843	131.67	137.549
ATAC1_788259	Promoter	TSS1_788201	57	TSS1_788201	57	TSS1_788201	TSS1_788201	AT1G03220			1	788108	788411	788259	13.3227	14.5465	24.6027	26.0858	15.4321	16.7791	12.5079	15.0806
ATAC1_789236	Promoter	TSS1_789101	134	TSS1_789101	134	TSS1_789101	TSS1_789101			HOMER_RNA_00035829	1	789006	789372	789236	14.7317	22.4074	32.6595	37.8877	27.5079	22.383	12.3248	21.4744
ATAC1_791229	Intragenic	TSS1_790077	1151	TSS1_790077	1151			AT1G03230		AT1G03230	1	790938	791383	791229	22.0773	27.6694	24.9832	34.5372	29.2673	23.1098	16.6276	28.233
ATAC1_793207	Promoter	TSS1_793016	190	TSS1_793016	190	TSS1_793016	TSS1_793016			AT1G03240	1	793041	793683	793207	16.7267	22.1653	20.9327	27.1841	32.6397	32.9729	24.2209	22.5893
ATAC1_795450	Promoter	TSS1_795368	81	AT1G03250.1	46	TSS1_795368	TSS1_795368	AT1G03260		AT1G03250	1	795273	795764	795450	21.6018	14.0829	23.2346	17.4951	23.5012	23.2921	15.4345	15.6612
ATAC1_799137	Promoter	TSS1_799148	10	TSS1_799148	10	TSS1_799148	TSS1_799148	AT1G03270		AT1G03270	1	798844	799316	799137	24.9643	18.2904	23.283	22.4855	27.0789	21.6431	26.2938	20.9066
ATAC1_807322	Promoter	TSS1_807392	69	AT1G03290.2	38	TSS1_807392	TSS1_807392			AT1G03290	1	807164	807452	807322	10.5401	6.95203	17.7476	12.9537	19.8456	18.1911	16.4788	19.5254
ATAC1_813303	Promoter	TSS1_813191	111	AT1G03310.1	109	TSS1_813191/TSS1_813479	TSS1_813479/TSS1_813191			AT1G03300	1	813079	813572	813303	39.4154	33.5652	47.7829	47.3421	39.3932	40.5203	40.9952	36.1947
ATAC1_817502	Promoter	TSS1_819376	1873	AT1G03325.1	323		AT1G03325.1	AT1G03320		AT1G03330	1	817446	817701	817502	7.92665	12.2312	8.27658	10.6827	6.7967	7.86827	16.0313	13.4781
ATAC1_819472	Promoter	TSS1_819376	95	TSS1_819376	95	TSS1_819376/TSS1_819660	TSS1_819660/TSS1_819376	AT1G03330		AT1G03330	1	819311	819720	819472	9.61654	10.2841	20.5059	16.8275	17.4844	8.66074	7.40802	8.38197
ATAC1_825556	Intragenic	TSS1_826447	890	TSS1_826447	890			AT1G03360			1	825381	825814	825556	14.7106	11.3576	7.44778	14.0701	11.1727	9.4217	14.2388	17.231
ATAC1_827671	Intragenic	TSS1_826570	1100	TSS1_826570	1100			AT1G03365		AT1G03365	1	827433	827854	827671	19.3047	15.3687	11.1496	9.59179	12.6296	7.16956	13.6573	14.2449
ATAC1_830474	Promoter	TSS1_830677	202	AT1G03370.1	75	TSS1_830677	TSS1_830677			AT1G03370	1	830231	830661	830474	11.2818	10.3582	12.9921	14.3678	18.4516	18.8823	6.82486	15.2057
ATAC1_832184	Intragenic	TSS1_830677	1506	TSS1_830677	1506			AT1G03370		AT1G03370	1	831994	832246	832184	10.7382	10.2482	4.17285	7.97932	5.32303	8.17627	11.0013	6.55143
ATAC1_834652	Intragenic	TSS1_835826	1173	TSS1_835826	1173			AT1G03370		AT1G03380	1	834471	834783	834652	12.9526	14.0609	9.02636	7.57989	8.2528	8.99318	6.29663	14.4709
ATAC1_847566	Promoter	TSS1_847586	19	TSS1_847586	19	TSS1_847586/TSS1_847880	TSS1_847880/TSS1_847586	AT1G03410/AT1G03420/AT1G04183	AT1TE02770/AT1G03420	AT1G03410	1	847276	847852	847566	24.1395	21.1726	23.0743	17.7651	14.3508	16.7838	22.9792	20.6352
ATAC1_851766	Intergenic	TSS1_852649	882	TSS1_852649	882					AT1G03440	1	851580	851973	851766	9.54381	12.4276	28.1307	30.0475	22.6025	16.0378	10.8225	18.5292
ATAC1_853810	Promoter	TSS1_853771	38	TSS1_853771	38	TSS1_853771	TSS1_853771	AT1G03440		STRINGTIE_RNA_00022826	1	853200	854076	853810	73.6061	76.988	60.4229	55.883	56.8267	64.6685	48.8977	52.2769
ATAC1_864300	Promoter	TSS1_864076	223	AT1G03457.1	71	TSS1_864076	TSS1_864076	AT1G03457		AT1G03457	1	864133	864494	864300	19.8894	19.0732	27.0268	30.2548	23.8116	19.4	19.1549	17.3337
ATAC1_865282	Promoter	TSS1_865250	31	TSS1_865250	31	TSS1_865250	TSS1_865250				1	865120	865546	865282	14.8444	20.1136	19.7427	20.3966	25.7915	31.2539	14.4089	19.2085
ATAC1_868221	Intergenic	TSS1_867745	475	TSS1_867745	475					AT1G03470	1	867662	868485	868221	117.176	126.686	69.3077	100.085	65.3579	78.292	74.8899	75.6784
ATAC1_868792	Intergenic	TSS1_867745	1046	TSS1_867745	1046					AT1G03470	1	868695	869336	868792	22.7541	21.1424	22.9479	22.5115	29.167	21.6211	40.8462	46.3098
ATAC1_871411	Promoter	TSS1_871202	208	TSS1_871202	208	TSS1_871202	TSS1_871202			AT1G03475	1	871118	871894	871411	55.2662	68.5297	44.7417	48.3022	57.6835	45.7494	50.7215	57.1797
ATAC1_875973	Promoter	TSS1_875898	74	TSS1_875898	74	TSS1_875898	TSS1_875898			AT1G04197	1	875843	876116	875973	8.62952	10.6701	25.5551	24.5747	16.961	13.2431	7.38834	10.7591
ATAC1_877747	Promoter	TSS1_877916	168	AT1G03515.1	98	TSS1_877561/TSS1_877916	TSS1_877916/TSS1_877561				1	877041	878359	877747	130.085	133.501	115.828	107.351	133.69	141.412	126.971	139.312
ATAC1_880390	Promoter	TSS1_880210	179	AT1G03520.1	130	TSS1_880210	TSS1_880210	AT1G03530		AT1G03520	1	880091	880786	880390	25.9064	31.9191	47.8186	57.2147	53.46	31.6365	28.3564	47.1857
ATAC1_883468	Promoter	TSS1_883504	35	TSS1_883504	35	TSS1_883504/TSS1_883760	TSS1_883760/TSS1_883504	AT1G03530		AT1G03530	1	883376	883654	883468	7.99945	13.1553	21.6613	21.6522	12.6239	8.27414	5.70277	4.44774
ATAC1_885557	Promoter	TSS1_883760	1796	AT1G03545.1	383		AT1G03545.1/AT1G03545.2	AT1G03540		AT1G03540	1	885169	885694	885557	22.4834	20.8947	15.1572	16.4329	20.0983	17.1681	23.5368	24.0616
ATAC1_890168	Promoter	TSS1_890034	133	TSS1_890034	133	TSS1_890034	TSS1_890034	AT1G03560		AT1G08825	1	889912	890344	890168	20.6847	29.5901	31.2131	28.3324	26.4304	21.5948	21.3879	28.2439
ATAC1_892465	Promoter	TSS1_892423	41	TSS1_892423	41	TSS1_892423	TSS1_892423	AT1G03560		AT1G03560	1	892266	893172	892465	52.6695	53.195	64.6511	62.1203	55.342	42.8844	28.9889	40.493
ATAC1_897950	Promoter	TSS1_897592	357	TSS1_897592	357	TSS1_897592	TSS1_897592			AT1G03590	1	897849	898058	897950	7.7519	7.12605	10.8053	9.95533	20.4005	12.4318	17.6604	15.2725
ATAC1_898732	Promoter	TSS1_898900	167	TSS1_898900	167	TSS1_898900	TSS1_898900	AT1G03600		AT1G03600	1	898259	899039	898732	82.9583	90.6914	48.1564	52.0748	73.0788	70.433	71.6477	76.0864
ATAC1_899991	Promoter	TSS1_899826	164	TSS1_899826	164	TSS1_899826	TSS1_899826			HOMER_RNA_00040160	1	899670	900400	899991	78.5515	83.4444	67.3598	60.9361	88.7731	73.4267	70.1228	61.1374
ATAC1_902544	Intragenic	TSS1_902888	343	TSS1_902888	343			AT1G03610		HOMER_RNA_00040161	1	902299	902889	902544	21.4251	24.8792	16.1172	16.7708	15.1638	20.0981	37.0574	42.02
ATAC1_903758	Intergenic	TSS1_902888	869	TSS1_902888	869					HOMER_RNA_00040161	1	903454	904168	903758	80.5445	79.2549	29.9416	20.0023	22.9778	29.3169	35.8979	23.0608
ATAC1_907529	Promoter	TSS1_907657	127	AT1G03630.1	5	TSS1_907657	TSS1_907657/AT1G03620.13/AT1G03620.5/AT1G03620.10/AT1G03620.8/AT1G03620.9	AT1G03620/AT1G03630		AT1G03630	1	907290	907789	907529	68.6798	67.0204	50.7952	55.3486	55.839	61.327	51.7766	57.4172
ATAC1_909692	Promoter	TSS1_909593	98	TSS1_909593	98	TSS1_909593	TSS1_909593				1	909370	909984	909692	40.1066	39.7723	47.1412	51.3714	44.5653	41.0797	44.2484	46.6468
ATAC1_910226	Promoter	TSS1_909593	632	AT1G03640.1	342			AT1G03650			1	910045	910427	910226	15.2477	12.9497	19.0535	21.9849	18.3014	21.3722	15.9299	17.0383
ATAC1_918199	Promoter	TSS1_918301	101	AT1G03687.1	85	TSS1_917938/TSS1_918301	TSS1_918301/TSS1_917938			AT1G03687	1	917478	918941	918199	65.4195	65.5542	82.8852	66.1847	76.2125	70.9347	81.8701	113.599
ATAC1_920201	Intragenic	TSS1_918301	1899	AT1G03700.1	748			AT1G03687		AT1G03687	1	920120	920362	920201	9.26225	8.34451	13.1538	10.3314	8.73736	10.4946	10.87	14.4569
ATAC1_929937	Intergenic	TSS1_931654	1716	TSS1_931654	1716					AT1G03730	1	929758	930131	929937	18.6612	22.4293	34.959	41.0185	26.5123	21.9877	14.149	17.5403
ATAC1_931777	Promoter	TSS1_931654	122	TSS1_931654	122	TSS1_931654	TSS1_931654	AT1G03730		AT1G03730	1	931540	932592	931777	72.7205	64.6417	50.1841	49.2544	39.8647	42.1117	25.7144	58.34
ATAC1_936853	Promoter	TSS1_937230	376	AT1G04213.1	287	TSS1_937230	TSS1_937230	AT1G03740			1	936336	937030	936853	33.7964	29.1365	32.1466	34.3188	32.3984	26.276	32.1887	28.1969
ATAC1_937702	Promoter	TSS1_937880	177	TSS1_937880	177	TSS1_937880	TSS1_937880/AT1G03746.1			AT1G03750	1	937504	938001	937702	36.977	30.3147	44.9515	44.2477	42.1747	40.3007	22.9311	29.5789
ATAC1_939149	Intragenic	TSS1_937880	1268	TSS1_937880	1268			AT1G03750		AT1G03750	1	938621	939173	939149	24.8567	22.1876	14.9217	18.5289	17.2836	8.78351	23.4019	20.0364
ATAC1_952137	Promoter	TSS1_951780	356	AT1G03780.2	286	TSS1_951780	TSS1_951780			AT1G03780	1	951688	952417	952137	90.9011	91.8058	106.215	92.6374	84.0594	83.3027	77.4888	99.0798
ATAC1_953041	Promoter	TSS1_952735	305	TSS1_952735	305	TSS1_952735	TSS1_952735				1	952600	953302	953041	96.4201	86.3584	55.0387	52.7958	21.1098	24.4305	7.71608	9.55857
ATAC1_954285	Promoter	TSS1_954525	239	TSS1_954525	239	TSS1_954525	TSS1_954525			AT1G03790	1	953923	954739	954285	232.119	221.598	129.481	132.231	90.7345	78.2151	36.3693	37.0054
ATAC1_957023	Promoter	TSS1_957223	199	TSS1_957223	199	TSS1_957223	TSS1_957223			HOMER_RNA_00027516	1	956447	957619	957023	105.338	113.293	87.3722	76.5236	96.8588	87.8576	103.052	114.591
ATAC1_961873	Intragenic	TSS1_958132	3740	AT1G03820.1	956			AT1G03830		AT1G03800	1	961686	961994	961873	8.82249	10.0313	13.7841	9.6112	16.5151	12.4331	13.102	16.2548
ATAC1_966810	Promoter	TSS1_966752	57	AT1G03830.2	19	TSS1_966752	TSS1_966752			AT1G03830	1	966549	966924	966810	15.1976	11.5596	19.8774	16.6337	16.9066	18.2821	14.205	20.4243
ATAC1_970733	Promoter	TSS1_966752	3980	AT1G03840.1	398		AT1G03840.1			AT1G03830	1	970550	970932	970733	23.5216	29.1781	29.7717	33.8372	15.2243	19.7651	11.0583	15.8811
ATAC1_975737	Promoter	TSS1_975853	115	TSS1_975853	115	TSS1_975853	TSS1_975853			HOMER_RNA_00038832	1	975414	975864	975737	9.72438	9.08539	8.13834	10.9129	21.7865	17.4233	20.457	22.9548
ATAC1_976520	Promoter	TSS1_976503	16	TSS1_976503	16	TSS1_976503	TSS1_976503	AT1G03850			1	976370	976670	976520	7.50398	11.1224	19.3325	13.7076	12.1444	9.05446	21.0582	11.7931
ATAC1_979086	Promoter	TSS1_979321	234	TSS1_979321	234	TSS1_979321	TSS1_979321			HOMER_RNA_00027519	1	978054	979409	979086	69.4591	65.0081	80.3672	80.0762	52.9367	57.1624	107.157	90.6126
ATAC1_982115	Promoter	TSS1_981845	269	AT1G03860.1	112	TSS1_981845	TSS1_981845			AT1G03860	1	981749	982314	982115	42.2	50.2949	54.635	55.3756	56.7453	47.7175	56.7939	67.5788
ATAC1_984384	Intergenic	TSS1_983404	979	TSS1_983404	979					AT1G03870	1	983251	984898	984384	120.43	116.747	107.551	132.837	211.605	185.052	263.265	279.134
ATAC1_985182	Intergenic	TSS1_985756	573	TSS1_985756	573					AT1G03880	1	985033	985274	985182	15.4611	17.9633	9.85518	6.24039	2.42108	3.72098	4.04706	2.51719
ATAC1_990592	Promoter	TSS1_990481	110	TSS1_990481	110	TSS1_990481	TSS1_990481	AT1G03890			1	990473	990834	990592	16.394	10.0986	19.2976	15.0471	11.6508	12.4649	13.0793	11.2774
ATAC1_993329	Promoter	TSS1_993404	74	AT1G03905.4	70	TSS1_993404	TSS1_993404			AT1G03905	1	993131	993567	993329	51.4221	58.5136	52.9493	59.0818	51.1184	54.7025	41.9132	50.5389
ATAC1_996112	Promoter	TSS1_996118	5	TSS1_996118	5	TSS1_996118	TSS1_996118	AT1G03910		AT1G03910	1	995829	996667	996112	31.261	32.1598	34.8578	28.6021	44.6073	23.2286	24.2908	29.2203
ATAC1_1008538	Promoter	TSS1_1008509	28	TSS1_1008509	28	TSS1_1008509	TSS1_1008509			AT1G04217	1	1008366	1008644	1008538	4.71467	6.15019	12.8965	12.4883	8.71112	10.0361	6.36793	5.54277
ATAC1_1010985	Promoter	TSS1_1010956	28	TSS1_1010956	28	TSS1_1010956/TSS1_1011314	TSS1_1011314/TSS1_1010956	AT1G03940		AT1G03940	1	1010578	1011587	1010985	31.8406	39.6444	51.2068	58.8809	41.2616	30.4518	28.2684	35.5852
ATAC1_1018100	Promoter	TSS1_1018160	59	TSS1_1018160	59	TSS1_1017702/TSS1_1018160	TSS1_1018160/TSS1_1017702	AT1G03970		AT1G03970	1	1017666	1018204	1018100	19.9215	12.8158	25.8798	19.9077	28.072	17.4856	27.3491	28.7797
ATAC1_1022161	Promoter	TSS1_1022046	114	AT1G03980.2	52	TSS1_1022046	TSS1_1022046			AT1G03980	1	1022034	1022396	1022161	8.32611	13.0124	13.7352	12.3162	23.3085	17.7486	7.39381	12.7542
ATAC1_1024464	Promoter	TSS1_1024802	337	TSS1_1024802	337	TSS1_1024802	TSS1_1024802			AT1G03990	1	1023794	1024784	1024464	191.566	185.806	131.17	117.578	88.2779	94.0838	88.8464	87.7659
ATAC1_1028540	Promoter	TSS1_1028535	4	TSS1_1028535	4	TSS1_1028313/TSS1_1028535	TSS1_1028535/TSS1_1028313	AT1G04000			1	1028253	1029277	1028540	155.591	153.082	139.297	133.061	120.911	124.386	109.501	123.365
ATAC1_1036231	Promoter	TSS1_1036192	38	TSS1_1036192	38	TSS1_1036192/TSS1_1036534	TSS1_1036534/TSS1_1036192	AT1G04010		AT1G04010	1	1035800	1036752	1036231	45.8863	46.8449	51.3178	58.4699	62.8567	61.622	71.7926	60.493
ATAC1_1041892	Intragenic	TSS1_1043142	1249	TSS1_1043142	1249			AT1G04030			1	1041568	1041928	1041892	8.14647	11.6199	4.91093	6.22231	10.1898	4.48468	14.9516	15.0454
ATAC1_1043404	Promoter	TSS1_1043417	12	TSS1_1043417	12	TSS1_1043142/TSS1_1043417	TSS1_1043417/TSS1_1043142	AT1G04040/AT1G04237		AT1G04237	1	1043220	1043900	1043404	20.3029	19.6805	14.7302	17.772	28.4428	21.6188	35.8462	34.4913
ATAC1_1050000	Promoter	TSS1_1051182	1181	AT1G04050.2	135		AT1G04050.2			AT1G04070	1	1049669	1050211	1050000	53.7324	63.6225	77.4081	79.0689	74.4684	83.1093	61.5835	61.229
ATAC1_1051305	Promoter	TSS1_1051380	74	AT1G04080.3	6	TSS1_1051182/TSS1_1051380	TSS1_1051380/TSS1_1051182			AT1G04080	1	1051114	1051464	1051305	33.8754	36.6421	42.8926	40.3893	30.4576	35.2445	24.66	36.7223
ATAC1_1056108	Intragenic	TSS1_1057269	1160	TSS1_1057269	1160			AT1G04080		AT1G04090	1	1055950	1056541	1056108	22.8754	22.9936	20.5526	30.7428	18.9097	23.4933	30.7663	31.1617
ATAC1_1064454	Intragenic	TSS1_1063831	622	TSS1_1063831	622			AT1G04120		AT1G04110	1	1064251	1064662	1064454	62.3526	56.3055	71.4404	65.3953	75.2276	60.9086	63.3142	59.3659
ATAC1_1071455	Promoter	TSS1_1070873	581	AT1G04120.1	374					AT1G04120	1	1070944	1072395	1071455	216.333	232.874	110.492	102.692	130.408	116.376	128.766	105.096
ATAC1_1073212	Promoter	TSS1_1073398	185	TSS1_1073398	185	TSS1_1073398	TSS1_1073398			AT1G04130	1	1072417	1073451	1073212	103.069	111.663	90.3304	89.0269	137.497	97.6576	134.862	106.101
ATAC1_1081032	Intragenic	TSS1_1080534	497	AT1G04140.1	401			AT1G04150		AT1G04140	1	1080846	1081501	1081032	52.661	56.1877	56.7755	50.7503	51.1206	48.3493	40.2158	47.5329
ATAC1_1084703	Promoter	TSS1_1086163	1459	AT1G04150.1	271		AT1G04150.1			AT1G04160	1	1084271	1084992	1084703	98.2951	98.334	103.142	101.347	80.7837	97.6427	76.9783	75.5298
ATAC1_1085756	Intergenic	TSS1_1086163	406	TSS1_1086163	406					AT1G04160	1	1085308	1085918	1085756	47.5534	38.5907	63.5538	57.0169	47.8463	45.4591	33.0787	40.0629
ATAC1_1096747	Promoter	TSS1_1096745	1	TSS1_1096745	1	TSS1_1096745/TSS1_1097076	TSS1_1097076/TSS1_1096745			HOMER_RNA_00023536	1	1096101	1097097	1096747	25.3798	34.9849	48.7823	31.8511	51.5667	50.0476	28.7744	38.6254
ATAC1_1097434	Intragenic	TSS1_1097076	357	TSS1_1097076	357			AT1G04170		AT1G04170	1	1097272	1097721	1097434	9.88602	9.496	10.437	9.61443	12.1424	10.9218	18.2333	18.7309
ATAC1_1103373	Intergenic	TSS1_1104432	1058	TSS1_1104432	1058						1	1103117	1103562	1103373	19.4235	24.5733	32.0779	31.0637	19.4724	28.4736	16.3727	13.9454
ATAC1_1104975	Intragenic	TSS1_1104493	481	TSS1_1104493	481			AT1G04180		AT1G04180	1	1104694	1105071	1104975	9.22535	12.0942	16.568	15.9581	21.2564	22.8475	13.0685	21.8861
ATAC1_1106341	Intergenic	TSS1_1105467	873	TSS1_1105467	873						1	1105892	1106519	1106341	39.7981	34.267	42.2271	46.1097	48.787	52.3553	58.5339	39.3055
ATAC1_1108859	Promoter	TSS1_1108659	199	TSS1_1108659	199	TSS1_1108659	TSS1_1108659			AT1G04190	1	1108478	1109246	1108859	68.085	51.6996	57.5862	61.7247	48.7734	48.8505	36.6196	47.303
ATAC1_1114406	Promoter	TSS1_1114385	20	TSS1_1114385	20	TSS1_1114385	TSS1_1114385	AT1G04210		AT1G04210	1	1113956	1114519	1114406	11.1442	14.8111	23.1429	20.672	17.3657	17.1573	16.4861	17.0253
ATAC1_1119321	Intragenic	TSS1_1121651	2329	AT1G04247.1	903			AT1G04210			1	1119140	1119437	1119321	3.66497	6.39623	11.7673	11.8013	3.38577	5.941	8.11642	15.1316
ATAC1_1123269	Intergenic	TSS1_1122585	683	TSS1_1122585	683					AT1G04220	1	1122974	1123550	1123269	11.1231	9.67361	18.4117	14.9419	28.5053	22.8437	12.5003	15.0786
ATAC1_1129647	Promoter	TSS1_1129756	108	AT1G04240.2	41	TSS1_1129415/TSS1_1129756	TSS1_1129756/TSS1_1129415	AT1G04240		STRINGTIE_RNA_00026209	1	1129287	1129828	1129647	10.5035	17.1706	10.301	14.9498	20.471	15.9723	45.8981	42.6219
ATAC1_1131534	Intergenic	TSS1_1130344	1189	TSS1_1130344	1189						1	1131390	1131703	1131534	20.7811	28.2776	36.3384	28.6482	28.2312	25.0315	31.8107	25.9379
ATAC1_1131909	Intergenic	TSS1_1130344	1564	TSS1_1130344	1564						1	1131756	1132031	1131909	5.33018	9.72896	17.562	13.7492	11.1662	11.6547	11.4081	15.3314
ATAC1_1134027	Intergenic	TSS1_1130344	3682	AT1G04253.1	969						1	1133653	1134519	1134027	21.1638	15.9835	19.7467	18.3215	68.8938	51.8858	52.2702	54.6258
ATAC1_1136203	Intragenic	TSS1_1140450	4246	AT1G04250.1	124			AT1G04250			1	1136080	1136503	1136203	12.5941	16.8074	10.8605	15.117	19.1635	23.2848	34.3643	25.4907
ATAC1_1140034	Intergenic	TSS1_1140450	415	TSS1_1140450	415						1	1139861	1140195	1140034	8.83877	11.9883	27.0326	21.6136	26.6707	23.9659	31.9194	25.2543
ATAC1_1141470	Promoter	TSS1_1141365	104	TSS1_1141365	104	TSS1_1141365	TSS1_1141365	AT1G04260		AT1G04260	1	1141286	1141676	1141470	26.818	28.3769	45.8885	41.6441	35.612	34.4775	32.6723	36.2036
ATAC1_1143831	Intragenic	TSS1_1143051	779	AT1G04270.1	700			AT1G04280		AT1G04270	1	1142925	1144187	1143831	173.473	191.261	167.784	195.911	176.879	170.048	204.44	178.042
ATAC1_1149115	Intragenic	TSS1_1148382	732	AT1G04290.1	581			AT1G04300		AT1G04290	1	1148883	1149896	1149115	34.6151	44.8306	36.995	34.6908	42.6797	36.2956	47.3941	52.5171
ATAC1_1155000	Promoter	TSS1_1154592	407	AT1G04300.5	332			AT1G04310		AT1G04300	1	1154624	1155365	1155000	34.5778	40.121	38.7948	44.6802	63.3226	39.8188	33.0139	42.6618
ATAC1_1156611	Intragenic	TSS1_1157786	1174	AT1G04310.2	1174			AT1G04310		AT1G04310	1	1155640	1156951	1156611	62.4921	55.4807	36.6722	39.1232	44.5523	56.3029	72.7227	63.7014
ATAC1_1157835	Promoter	TSS1_1157786	48	TSS1_1157786	48	TSS1_1157786	TSS1_1157786		AT1TE03780	AT1G04310	1	1157673	1158029	1157835	23.0676	24.0456	24.2378	26.3624	27.0363	29.972	11.7348	22.9681
ATAC1_1159125	Intergenic	TSS1_1157786	1338	AT1G04320.1	101					AT1G04310	1	1158932	1159519	1159125	35.6712	38.1639	32.8937	25.0945	24.4646	25.792	21.0164	20.8592
ATAC1_1162026	Promoter	TSS1_1161919	106	TSS1_1161919	106	TSS1_1161919	TSS1_1161919			AT1G04330	1	1161622	1162182	1162026	29.6974	23.2156	23.7865	12.8426	11.5514	10.3069	9.67671	19.9734
ATAC1_1167155	Promoter	TSS1_1167067	87	TSS1_1167067	87	TSS1_1167067	TSS1_1167067			HOMER_RNA_00035878	1	1166798	1167483	1167155	44.558	44.8453	32.5631	23.6687	36.1125	29.4046	21.4026	29.8583
ATAC1_1169778	Intergenic	TSS1_1168896	881	TSS1_1168896	881					AT1G04360	1	1168830	1170208	1169778	125.989	144.646	42.7567	39.0953	52.2692	51.5973	35.184	44.0344
ATAC1_1170785	Intergenic	TSS1_1168896	1888	TSS1_1168896	1888					AT1G04360	1	1170557	1171068	1170785	70.4253	67.9869	27.0423	32.3407	30.479	40.1029	20.1272	29.3274
ATAC1_1171694	Intergenic	TSS1_1168896	2797	TSS1_1168896	2797					AT1G04360	1	1171602	1171847	1171694	18.7947	15.9275	12.2523	10.9499	19.4268	15.8583	6.2568	5.88797
ATAC1_1175223	Intragenic	TSS1_1176583	1359	AT1G04370.1	189			AT1G04370		STRINGTIE_RNA_00000369	1	1175053	1175412	1175223	15.6906	16.3313	17.36	16.3479	12.0962	14.0394	18.7507	12.1897
ATAC1_1176742	Intragenic	TSS1_1176583	158	TSS1_1176583	158			AT1G04380		STRINGTIE_RNA_00000369	1	1176682	1176992	1176742	9.69477	7.43931	6.4449	6.93481	7.74639	2.976	13.8802	13.0923
ATAC1_1180498	Intragenic	TSS1_1178399	2098	AT1G04257.1	1572			AT1G04390		AT1G04380	1	1180340	1180803	1180498	13.234	14.9618	15.1685	19.4401	9.19951	15.9068	15.9112	14.6537
ATAC1_1181154	Intragenic	TSS1_1183703	2548	AT1G04257.1	2228			AT1G04390		AT1G04390	1	1181064	1181342	1181154	8.91253	4.88011	7.57755	7.27769	6.78138	4.46815	16.7526	14.0882
ATAC1_1186032	Intragenic	TSS1_1183970	2061	TSS1_1183970	2061			AT1G04400		STRINGTIE_RNA_00029872	1	1185899	1186187	1186032	10.0973	13.8876	7.86815	9.28747	12.1327	10.8832	10.8514	14.3984
ATAC1_1188651	Promoter	TSS1_1188477	173	AT1G04400.1	44	TSS1_1188343	TSS1_1188343	AT1G04400			1	1188245	1188976	1188651	42.2453	41.9083	51.0661	54.9133	59.5599	62.5224	58.5667	52.7254
ATAC1_1191556	Promoter	TSS1_1191613	56	TSS1_1191613	56	TSS1_1191349/TSS1_1191613	TSS1_1191613/TSS1_1191349	AT1G04420		AT1G04420	1	1191233	1191910	1191556	50.1406	52.0925	62.9955	50.7283	55.3435	56.0312	67.9577	49.2779
ATAC1_1193875	Promoter	TSS1_1194170	294	TSS1_1194170	294	TSS1_1194170	TSS1_1194170	AT1G04420		AT1G04425	1	1193698	1194259	1193875	39.6273	34.3429	49.4175	54.4308	37.9944	43.6976	40.6795	38.4759
ATAC1_1199521	Intragenic	TSS1_1198786	734	TSS1_1198786	734			AT1G04430		AT1G04430	1	1199418	1199699	1199521	3.384	4.02504	6.49869	1.7455	6.2555	4.77999	14.1339	12.7237
ATAC1_1205566	Intragenic	TSS1_1207285	1718	AT1G04445.2	1193			AT1G04440		AT1G04445	1	1205467	1205738	1205566	6.82081	8.74992	6.8127	8.30976	6.78636	5.59341	16.1465	13.0659
ATAC1_1215838	Promoter	TSS1_1215832	5	TSS1_1215832	5	TSS1_1215832/TSS1_1216098	TSS1_1216098/TSS1_1215832			AT1G04263	1	1215440	1216208	1215838	57.1386	49.9967	123.437	118.369	110.106	92.3688	64.1815	79.6057
ATAC1_1216694	Promoter	TSS1_1216098	595	AT1G04273.1	27		AT1G04273.1/AT1G04277.1	AT1G04480		AT1G04480	1	1216217	1216792	1216694	17.4983	18.6851	18.8829	13.1231	17.2679	14.1282	27.4348	26.9136
ATAC1_1222310	Intragenic	TSS1_1226588	4277	AT1G04500.3	1091			AT1G04500		AT1G04510	1	1222066	1222574	1222310	14.1315	13.4619	16.1673	14.2361	16.4038	19.8238	23.8748	18.4837
ATAC1_1224637	Promoter	TSS1_1226588	1950	AT1G04500.1	97		AT1G04500.4/AT1G04500.2/AT1G04500.1			AT1G04510	1	1224406	1224812	1224637	16.125	17.3255	23.2615	24.2389	29.2703	19.0931	7.99738	16.1395
ATAC1_1226545	Promoter	TSS1_1226588	42	TSS1_1226588	42	TSS1_1226588	TSS1_1226588	AT1G04510		AT1G04510	1	1226242	1226789	1226545	20.0041	14.9188	18.7893	21.4778	17.2351	17.1717	22.9416	26.9894
ATAC1_1229853	Intragenic	TSS1_1231626	1772	TSS1_1231626	1772			AT1G04510		AT1G04520	1	1229706	1230471	1229853	25.6877	33.1356	16.6878	20.5659	20.3115	24.2451	30.8275	31.7152
ATAC1_1232581	Intragenic	TSS1_1231626	954	TSS1_1231626	954			AT1G04520		AT1G04520	1	1231894	1232901	1232581	53.1433	41.3246	44.157	48.8599	45.5007	47.4056	48.6628	47.019
ATAC1_1233586	Intragenic	TSS1_1231626	1959	TSS1_1231626	1959			AT1G04520		AT1G04520	1	1233231	1233785	1233586	14.6155	12.251	29.2576	23.3213	22.8824	28.5501	21.4217	20.759
ATAC1_1236486	Promoter	TSS1_1236728	241	TSS1_1236728	241	TSS1_1236728	TSS1_1236728			AT1G04540	1	1236313	1236849	1236486	23.6518	34.9054	28.1225	28.6334	39.4495	35.399	25.4786	29.7127
ATAC1_1240318	Promoter	TSS1_1240266	51	AT1G04550.2	23	TSS1_1240266/TSS1_1240414	TSS1_1240414/TSS1_1240266	AT1G04550			1	1240147	1240523	1240318	16.0977	17.5707	18.9747	22.6034	22.589	15.2774	16.5265	18.5416
ATAC1_1244884	Promoter	TSS1_1244960	75	TSS1_1244960	75	TSS1_1244960	TSS1_1244960			AT1G04560	1	1244069	1245232	1244884	199.771	189.109	73.2346	64.0544	65.1077	58.7123	44.0187	41.2129
ATAC1_1247141	Intragenic	TSS1_1248672	1530	TSS1_1248672	1530			AT1G04570		AT1G04570	1	1246858	1247521	1247141	20.567	23.3392	20.9249	15.7596	18.1822	11.0633	29.8583	21.1188
ATAC1_1258482	Intergenic	TSS1_1257631	850	TSS1_1257631	850					AT1G04580	1	1258342	1258802	1258482	14.6184	13.934	14.395	15.3168	19.8325	20.1272	12.5	14.1292
ATAC1_1261505	Promoter	TSS1_1261446	58	AT1G04590.1	34	TSS1_1261446	AT1G04600.1/TSS1_1261446			AT1G04590	1	1261283	1261852	1261505	53.6281	54.6696	52.4844	49.8703	46.4361	55.248	31.3293	40.774
ATAC1_1272629	Intergenic	TSS1_1268330	4298	TSS1_1268330	4298						1	1272424	1272758	1272629	9.52595	11.4722	15.4097	16.8754	4.85413	8.62037	9.15417	8.47544
ATAC1_1274213	Intergenic	TSS1_1279388	5174	TSS1_1279388	5174					AT1G04610	1	1274108	1274448	1274213	7.10225	8.01772	10.1901	3.10888	16.0179	17.58	8.6157	6.51364
ATAC1_1288818	Intragenic	TSS1_1287766	1051	AT1G04625.1	1001			AT1G04625			1	1288526	1288964	1288818	17.1393	17.521	17.9789	17.2664	19.7619	18.3113	14.2164	16.5424
ATAC1_1291159	Promoter	TSS1_1291078	80	TSS1_1291078	80	TSS1_1291078/TSS1_1291300	TSS1_1291300/TSS1_1291078			AT1G04630	1	1290696	1291835	1291159	80.2193	76.2331	85.4822	69.573	89.783	70.5295	108.92	86.3512
ATAC1_1299470	Promoter	TSS1_1298974	495	AT1G04283.1	82		AT1G04283.1			AT1G04650	1	1299275	1299974	1299470	55.1698	52.7633	30.8869	19.1198	17.3813	19.4002	26.6506	18.9356
ATAC1_1300764	Intragenic	TSS1_1301365	600	TSS1_1301365	600			AT1G04660		AT1G04660	1	1300578	1301286	1300764	52.5827	44.4999	22.8543	26.9007	12.2232	21.267	36.1767	14.7965
ATAC1_1305763	Intragenic	TSS1_1307882	2118	TSS1_1307882	2118			AT1G04680		AT1G04680	1	1305551	1306707	1305763	36.3367	35.8305	29.4759	28.5979	65.2001	64.1541	62.4677	62.6382
ATAC1_1307106	Intragenic	TSS1_1307882	775	TSS1_1307882	775			AT1G04680		AT1G04680	1	1306919	1307356	1307106	25.6875	29.7593	35.7963	38.1006	47.328	42.9495	34.6211	33.1602
ATAC1_1308046	Promoter	TSS1_1307882	163	TSS1_1307882	163	TSS1_1307882	TSS1_1307882			AT1G04680	1	1307744	1308189	1308046	28.5754	20.8435	23.8116	15.8797	33.9252	26.9025	28.6413	35.9449
ATAC1_1308715	Intergenic	TSS1_1307882	832	TSS1_1307882	832					AT1G04680	1	1308516	1308959	1308715	47.2385	45.8727	19.105	27.2253	18.8054	22.0255	18.6886	31.6307
ATAC1_1311000	Intergenic	TSS1_1313583	2582	TSS1_1313583	2582					AT1G04690	1	1310861	1311444	1311000	68.8527	65.9101	15.7323	21.8356	8.46567	12.5218	12.6309	17.8284
ATAC1_1312932	Intergenic	TSS1_1313583	650	TSS1_1313583	650					AT1G04690	1	1312688	1313657	1312932	126.876	114.942	96.2856	104.741	117.634	116.734	126.927	106.42
ATAC1_1321035	Promoter	TSS1_1321270	234	TSS1_1321270	234	TSS1_1321270	TSS1_1321270				1	1320716	1321372	1321035	27.098	22.8728	39.0368	36.1718	41.2371	43.359	52.0188	30.083
ATAC1_1321819	Promoter	TSS1_1321930	110	TSS1_1321930	110	TSS1_1321930	TSS1_1321930			AT1G04710	1	1321643	1322067	1321819	32.9784	30.5261	37.3833	37.3401	29.5602	30.516	24.3932	34.436
ATAC1_1324483	Intragenic	TSS1_1321930	2552	AT1G04720.1	439			AT1G04710		AT1G04710	1	1324123	1325494	1324483	49.9984	45.9658	38.5471	35.8703	63.3112	66.8543	70.0301	59.8766
ATAC1_1331426	Promoter	TSS1_1331314	111	TSS1_1331314	111		AT1G04730.2/AT1G04730.1/AT1G04730.4				1	1331115	1331894	1331426	30.1782	34.437	32.7782	38.0716	33.282	45.4108	45.61	49.0283
ATAC1_1333635	Promoter	TSS1_1333659	23	TSS1_1333659	23	TSS1_1333510/TSS1_1333659	TSS1_1333659/TSS1_1333510	AT1G04750		AT1G04287	1	1333481	1333833	1333635	11.9904	14.0401	19.7531	22.2999	24.0605	19.8517	17.0794	16.0798
ATAC1_1336194	Intragenic	TSS1_1334593	1600	TSS1_1334593	1600			AT1G04760		AT1G04760	1	1336015	1336391	1336194	9.77379	8.06851	25.7539	23.752	24.6272	15.2397	9.09215	19.9382
ATAC1_1337932	Promoter	TSS1_1337849	82	TSS1_1337849	82	TSS1_1337849	TSS1_1337849			AT1G04770	1	1337634	1338215	1337932	55.9309	52.1387	79.6154	83.913	59.1998	54.8776	67.0881	45.735
ATAC1_1338496	Intergenic	TSS1_1337849	646	TSS1_1337849	646					AT1G04770	1	1338401	1339309	1338496	52.6467	53.6944	58.6915	63.2482	39.8737	36.8733	27.1128	31.4136
ATAC1_1343657	Promoter	TSS1_1343700	42	TSS1_1343700	42	TSS1_1343700	TSS1_1343700	AT1G04780		AT1G04780	1	1343557	1344232	1343657	31.2042	30.913	36.6825	34.4339	15.6191	12.1301	20.6478	15.5442
ATAC1_1344976	Promoter	TSS1_1345060	83	TSS1_1345060	83	TSS1_1345060	TSS1_1345060			AT1G04790	1	1344784	1345134	1344976	28.6657	36.2508	35.2238	23.1181	31.0404	23.147	29.4745	21.3952
ATAC1_1350011	Promoter	TSS1_1350190	178	TSS1_1350190	178	TSS1_1349813/TSS1_1350190	TSS1_1350190/TSS1_1349813			AT1G04810	1	1349736	1350484	1350011	44.9809	44.0187	41.4546	43.2922	55.8177	52.1231	56.0706	48.2486
ATAC1_1355710	Intergenic	TSS1_1358859	3148	AT1G04820.1	2836						1	1355548	1356649	1355710	81.1627	102.222	82.2582	83.712	122.466	110.574	105.929	122.313
ATAC1_1362403	Promoter	TSS1_1361961	441	AT1G04830.2	383			AT1G04840		AT1G04830	1	1361875	1362820	1362403	87.4153	85.5078	34.1907	33.0343	28.6154	28.7078	32.2068	30.836
ATAC1_1365026	Promoter	TSS1_1364990	35	TSS1_1364990	35	TSS1_1364990	TSS1_1364990	AT1G04840		AT1G04840	1	1364788	1365179	1365026	17.3888	16.4195	15.0694	17.2908	18.8198	18.6775	11.3681	19.9419
ATAC1_1368887	Promoter	TSS1_1368777	109	TSS1_1368777	109	TSS1_1368777/TSS1_1369025	TSS1_1369025/TSS1_1368777	AT1G04850		AT1G04850	1	1368500	1369081	1368887	42.0183	42.1476	39.62	34.6376	41.2531	44.6561	30.0218	34.9689
ATAC1_1369494	Intragenic	TSS1_1369025	468	TSS1_1369025	468			AT1G04860			1	1369334	1369717	1369494	19.0057	19.0967	13.2438	12.8931	10.6229	15.6213	21.026	20.9111
ATAC1_1383835	Promoter	TSS1_1383841	5	TSS1_1383841	5	TSS1_1383841	TSS1_1383841			AT1G04900	1	1383756	1384023	1383835	5.51278	5.41267	13.2357	11.4173	10.6703	10.8264	11.5176	6.02462
ATAC1_1391779	Intragenic	TSS1_1391188	590	TSS1_1391188	590			AT1G04920		AT1G04910	1	1391595	1391949	1391779	8.61629	17.3112	11.4938	13.3216	21.8259	13.9864	18.7575	8.32409
ATAC1_1396095	Promoter	TSS1_1395969	125	TSS1_1395969	125	TSS1_1395969	TSS1_1395969			AT1G04920	1	1395912	1396572	1396095	48.7636	46.7522	37.0428	36.7042	26.2754	23.6507	17.0767	19.5318
ATAC1_1399177	Promoter	TSS1_1399235	57	AT1G04945.3	2	TSS1_1399016/TSS1_1399235	TSS1_1399235/TSS1_1399016	AT1G04945		AT1G04940	1	1398475	1399409	1399177	47.4143	53.2344	51.6087	46.9898	45.4948	42.4632	51.2142	59.7916
ATAC1_1400481	Intragenic	TSS1_1400908	426	AT1G04945.2	420			AT1G04940/AT1G04945		AT1G04945	1	1400266	1400665	1400481	17.6829	16.4422	20.1812	20.9912	14.9423	15.2592	15.3536	18.0019
ATAC1_1407541	Promoter	TSS1_1407495	45	AT1G04950.2	9	TSS1_1407495	TSS1_1407495			AT1G04950	1	1406988	1407828	1407541	30.4601	30.8162	38.584	26.8118	31.42	34.7577	32.4251	39.6506
ATAC1_1410977	Promoter	TSS1_1411179	201	AT1G04960.2	108	TSS1_1410739/TSS1_1411179	TSS1_1411179/TSS1_1410739			AT1G04970	1	1410540	1411256	1410977	61.5366	78.6736	58.1907	65.0578	46.4511	41.657	64.6411	49.0956
ATAC1_1418605	Promoter	TSS1_1418698	92	TSS1_1418698	92	TSS1_1418438/TSS1_1418698	TSS1_1418698/TSS1_1418438	AT1G04985		HOMER_RNA_00027565	1	1418453	1419235	1418605	80.4881	76.5748	35.4802	33.7016	30.02	39.2754	47.531	38.5631
ATAC1_1422251	Promoter	TSS1_1421603	647	AT1G04990.1	387					AT1G04990	1	1421712	1423018	1422251	162.767	169.653	161.235	185.864	179.577	163.938	168.264	170.945
ATAC1_1426686	Promoter	TSS1_1426704	17	TSS1_1426704	17	TSS1_1426704/TSS1_1426930	TSS1_1426704/TSS1_1426930	AT1G05000			1	1426488	1426791	1426686	6.46457	6.39426	16.6802	15.3682	20.3666	17.3925	22.1673	11.7482
ATAC1_1431032	Intergenic	TSS1_1431532	499	TSS1_1431532	499					HOMER_RNA_00027566	1	1430890	1431217	1431032	14.3026	12.7918	10.1415	6.54093	10.6782	9.37191	10.8655	9.96284
ATAC1_1431767	Intragenic	TSS1_1431532	234	TSS1_1431532	234			AT1G05010		HOMER_RNA_00027566	1	1431601	1432619	1431767	43.9799	38.5075	32.2913	25.2888	28.6167	28.6211	30.5237	31.3716
ATAC1_1434647	Intergenic	TSS1_1435585	937	TSS1_1435585	937					HOMER_RNA_00017689	1	1434348	1434969	1434647	17.727	12.6394	16.3217	14.6838	17.8561	38.7755	45.9581	76.6844
ATAC1_1441327	Intragenic	TSS1_1441440	112	TSS1_1441440	112			AT1G05030		AT1G05030	1	1441195	1441455	1441327	11.3283	10.8866	10.1783	14.1498	10.1949	8.23503	8.03103	5.00407
ATAC1_1449068	Intragenic	TSS1_1450856	1787	AT1G05040.1	604			AT1G05055		AT1G05055	1	1448991	1449321	1449068	13.7699	12.0052	7.88895	6.8858	8.73684	8.24689	15.4421	11.9576
ATAC1_1450949	Promoter	TSS1_1450856	92	TSS1_1450856	92	TSS1_1450856	TSS1_1450856			AT1G05055	1	1450623	1451205	1450949	26.7804	22.6096	18.1561	13.3083	22.8664	23.2098	19.7182	26.2305
ATAC1_1456730	Intergenic	TSS1_1455172	1557	TSS1_1455172	1557					AT1G05065	1	1456576	1456927	1456730	10.5724	14.2274	14.7419	18.6932	22.7178	23.9642	17.6138	7.30008
ATAC1_1458918	Promoter	TSS1_1458648	269	AT1G05080.1	172	TSS1_1458648	AT1G05080.1/TSS1_1458648			AT1G05070	1	1458351	1459474	1458918	72.0727	81.7853	85.7389	84.8758	88.6927	107.019	101.661	92.1024
ATAC1_1462311	Promoter	TSS1_1463111	799	AT1G04333.1	28		AT1G04333.1	AT1G04333		AT1G05087	1	1461918	1462472	1462311	23.9797	27.6408	24.4108	26.5181	25.0665	27.2863	17.1394	27.1169
ATAC1_1469189	Promoter	TSS1_1470366	1176	AT1G05100.1	351		AT1G05100.1				1	1468846	1469572	1469189	45.3821	35.4773	36.7014	22.7795	23.4598	29.7554	29.2775	34.4399
ATAC1_1470616	Promoter	TSS1_1470591	24	TSS1_1470591	24	TSS1_1470366/TSS1_1470591	TSS1_1470366/TSS1_1470591	AT1G05100			1	1470010	1470770	1470616	37.1795	28.8627	18.602	14.9282	33.3349	32.7557	46.1776	37.9484
ATAC1_1477748	TE	TSS1_1478879	1130	TSS1_1478879	1130			AT1G05135	AT1TE04835	AT1G05135	1	1477550	1479284	1477748	111.059	101.149	65.4571	58.1325	82.8011	65.8704	99.3356	106.188
ATAC1_1480015	Intergenic	TSS1_1478879	1135	AT1G08865.2	761					AT1G05135	1	1479879	1480150	1480015	7.22209	7.92467	8.56436	7.54947	21.3741	15.0754	13.6688	20.6754
ATAC1_1482487	Promoter	TSS1_1482634	146	TSS1_1482634	146	TSS1_1482634	TSS1_1482634			AT1G05140	1	1482145	1482738	1482487	43.4324	36.7279	47.3107	48.81	48.7869	54.3058	28.3279	53.148
ATAC1_1485656	Intragenic	TSS1_1486932	1275	TSS1_1486932	1275			AT1G05150		AT1G05150	1	1485396	1485753	1485656	14.2357	15.9345	11.5076	11.2894	11.1684	6.04219	21.0436	16.6779
ATAC1_1487098	Promoter	TSS1_1486932	165	TSS1_1486932	165	TSS1_1486932	TSS1_1486932			AT1G05150	1	1486858	1487514	1487098	24.5434	26.4513	44.3356	51.7705	48.2777	45.7675	30.5561	32.2986
ATAC1_1492732	Intragenic	TSS1_1494240	1507	TSS1_1494240	1507			AT1G05170		AT1G05170	1	1492626	1492914	1492732	11.5508	10.5679	7.18495	9.34126	3.88015	5.60003	14.3965	9.53877
ATAC1_1494309	Promoter	TSS1_1494240	68	AT1G05170.2	60	TSS1_1494240	TSS1_1494240			AT1G05170	1	1494157	1494454	1494309	7.16925	13.8762	13.8707	18.2341	12.133	7.12864	7.42678	9.44046
ATAC1_1494775	Intergenic	TSS1_1494240	534	AT1G05170.2	526					AT1G05170	1	1494612	1495009	1494775	11.9759	15.9116	13.5674	12.5203	26.017	21.7509	21.0438	18.0044
ATAC1_1495389	Intergenic	TSS1_1494240	1148	AT1G05170.2	1140					AT1G05170	1	1495191	1495646	1495389	8.1824	7.83659	13.8759	10.1253	34.1359	41.6256	15.3824	16.5833
ATAC1_1496124	Intergenic	TSS1_1494240	1883	AT1G04337.1	610					AT1G05170	1	1495720	1496315	1496124	11.7838	10.3079	12.6453	17.1141	39.2561	35.4876	21.7963	12.2686
ATAC1_1496685	Promoter	TSS1_1498194	1508	AT1G04337.1	49		AT1G04337.1				1	1496553	1496979	1496685	10.5567	8.5736	8.49028	11.5738	29.9919	23.5421	18.7502	14.6181
ATAC1_1498099	Promoter	TSS1_1498194	94	TSS1_1498194	94	TSS1_1498194	TSS1_1498194				1	1497942	1498287	1498099	12.0361	18.4222	20.3116	17.1502	34.04	22.1454	12.5833	19.5872
ATAC1_1500518	Intragenic	TSS1_1501786	1267	TSS1_1501786	1267			AT1G05180		AT1G05180	1	1500052	1500817	1500518	31.6628	20.6738	12.5258	22.3624	20.0411	11.4272	25.9946	23.1894
ATAC1_1503910	Promoter	TSS1_1503824	85	TSS1_1503824	85	TSS1_1503824	TSS1_1503824			AT1G05190	1	1503659	1504459	1503910	25.8558	43.1342	42.6329	37.9167	50.1902	41.7646	52.1234	46.9105
ATAC1_1504804	Promoter	TSS1_1505027	222	AT1G05200.3	136	TSS1_1505027	TSS1_1505027			AT1G05200	1	1504513	1504990	1504804	12.0558	13.4431	40.985	44.9563	31.0829	20.4656	32.2779	24.335
ATAC1_1507167	Intragenic	TSS1_1505422	1744	TSS1_1505422	1744			AT1G05200		AT1G05200	1	1506976	1507410	1507167	19.8832	18.3513	19.7729	19.271	15.4065	6.8705	19.9178	22.8887
ATAC1_1512095	Intragenic	TSS1_1511916	178	TSS1_1511916	178			AT1G05220		AT1G05220	1	1511968	1512523	1512095	17.1096	14.5284	12.8715	17.6382	13.0342	11.4321	25.0061	22.8578
ATAC1_1513629	Intragenic	TSS1_1511916	1712	AT1G04353.1	1010			AT1G04353/AT1G05230		AT1G05220	1	1513442	1513842	1513629	18.0894	18.4287	9.25129	11.9389	13.5597	16.6607	13.6386	14.6577
ATAC1_1514175	Intragenic	TSS1_1511916	2258	AT1G04353.1	1556			AT1G04353/AT1G05230		AT1G05220	1	1514037	1514537	1514175	18.0527	20.5881	14.1482	21.8602	15.3431	14.1274	20.5886	29.8672
ATAC1_1518812	Promoter	TSS1_1518755	56	AT1G05230.4	6	TSS1_1518755	TSS1_1518755	AT1G05230		AT1G05230	1	1518613	1518997	1518812	8.84472	7.15091	11.5244	14.7346	17.002	12.8276	16.5046	17.1971
ATAC1_1520078	Promoter	TSS1_1518755	1322	AT1G05240.1	199		AT1G05240.1			AT1G05230	1	1519881	1520221	1520078	17.0716	20.4025	26.4795	23.028	27.1975	22.8537	16.176	16.2832
ATAC1_1520598	Intragenic	TSS1_1518755	1842	AT1G05240.1	319			AT1G05240		AT1G05230	1	1520471	1520745	1520598	9.99711	6.98474	12.453	10.3619	12.1353	13.0931	6.89142	5.00985
ATAC1_1525189	Promoter	TSS1_1524054	1134	AT1G04367.1	52		AT1G04367.1	AT1G04367		AT1G04357	1	1525092	1525535	1525189	7.27928	8.00045	10.7425	11.9476	23.2642	18.9156	13.072	23.9685
ATAC1_1534468	Promoter	TSS1_1534390	77	TSS1_1534390	77	TSS1_1534390	TSS1_1534390	AT1G05270		AT1G05270	1	1533891	1534653	1534468	36.9073	35.7386	32.0862	29.8179	31.4501	32.0099	21.2922	31.82
ATAC1_1545256	Intragenic	TSS1_1545895	638	TSS1_1545895	638			AT1G05300			1	1545081	1545562	1545256	19.4593	31.1297	32.7595	36.5072	43.1272	55.4267	53.7631	38.089
ATAC1_1546274	Promoter	TSS1_1546212	61	TSS1_1546212	61	TSS1_1545895/TSS1_1546212	TSS1_1546212/TSS1_1545895	AT1G05300			1	1545720	1546695	1546274	51.604	46.9027	40.7228	48.6311	43.1579	45.7317	41.0477	36.5787
ATAC1_1558494	Intragenic	TSS1_1558100	393	TSS1_1558100	393			AT1G05330		AT1G05330	1	1558270	1558679	1558494	14.3683	16.9129	16.9523	19.032	16.917	14.075	17.0456	14.113
ATAC1_1559924	Promoter	TSS1_1559756	167	TSS1_1559756	167	TSS1_1559756	TSS1_1559756			AT1G05340	1	1558831	1560141	1559924	85.8498	88.7616	75.6222	60.1779	83.6703	57.9752	69.0865	77.4602
ATAC1_1564306	Promoter	TSS1_1564080	225	AT1G05360.1	184	TSS1_1564080/TSS1_1564550	TSS1_1564550/TSS1_1564080	AT1G05350		AT1G05350	1	1563994	1564764	1564306	117.467	98.7373	87.4152	98.6091	116.174	79.4033	101.941	95.0915
ATAC1_1569897	Intragenic	TSS1_1570581	683	TSS1_1570581	683			AT1G05370			1	1569325	1570340	1569897	172.905	177.952	152.469	147.68	171.137	147.098	196.639	148.264
ATAC1_1570648	Promoter	TSS1_1570581	66	TSS1_1570581	66	TSS1_1570581	TSS1_1570581	AT1G05370			1	1570498	1570823	1570648	10.2748	11.4719	32.0224	32.6702	30.8511	26.5665	21.672	24.4349
ATAC1_1576684	Promoter	TSS1_1576859	174	AT1G05380.2	137	TSS1_1576859	TSS1_1576859			AT1G05380	1	1576497	1577029	1576684	42.8009	43.4753	49.7661	39.0631	48.7708	33.1807	36.552	29.8861
ATAC1_1578229	Intragenic	TSS1_1576859	1369	TSS1_1576859	1369			AT1G05380		AT1G05380	1	1578080	1578593	1578229	15.1468	17.3982	14.7772	9.87846	15.0004	9.48398	18.7509	21.9459
ATAC1_1583760	Promoter	TSS1_1583662	97	AT1G05390.1	84	TSS1_1583662/TSS1_1584073	TSS1_1584073/TSS1_1583662	AT1G05385		AT1G05385	1	1583572	1584225	1583760	78.0853	77.8361	58.6117	66.3069	45.9642	47.0359	29.6462	37.2664
ATAC1_1587926	Promoter	TSS1_1587647	278	AT1G05410.1	131	TSS1_1587647	TSS1_1587647			AT1G05410	1	1587627	1588501	1587926	31.5719	34.9976	26.2693	27.0612	52.5344	53.2877	77.5707	87.3716
ATAC1_1595904	Promoter	TSS1_1595783	120	TSS1_1595783	120	TSS1_1595783	TSS1_1595783	AT1G05430		AT1G05430	1	1595644	1596636	1595904	47.105	45.5644	49.3031	31.0753	64.2536	51.8425	48.7163	66.3737
ATAC1_1598015	Promoter	TSS1_1599909	1893	AT1G05440.1	74		AT1G05440.1			AT1G05450	1	1597859	1598168	1598015	11.5868	13.3267	13.7111	19.1212	19.8774	15.1275	11.3675	10.7659
ATAC1_1599965	Promoter	TSS1_1599909	55	TSS1_1599909	55	TSS1_1599909	TSS1_1599909	AT1G05450		AT1G05450	1	1599792	1600347	1599965	17.0497	12.7772	12.5549	15.3747	28.1735	20.5789	33.4459	27.5925
ATAC1_1601840	Intragenic	TSS1_1599909	1930	AT1G05450.1	1385			AT1G05460		AT1G05450	1	1601673	1602168	1601840	20.8968	18.2804	14.3558	11.2022	9.66089	14.4735	23.8644	18.4791
ATAC1_1603414	Intragenic	TSS1_1605040	1625	AT1G05460.1	1619			AT1G05460		AT1G05460	1	1603042	1603659	1603414	26.5124	21.2505	9.60642	20.2873	20.0047	22.8262	27.8506	25.2499
ATAC1_1605045	Promoter	TSS1_1605040	4	TSS1_1605040	4	TSS1_1605040	TSS1_1605040			AT1G05460	1	1604621	1605230	1605045	16.637	32.7534	21.889	24.8158	17.1074	20.1273	31.5286	18.4074
ATAC1_1609828	Intragenic	TSS1_1608305	1522	TSS1_1608305	1522			AT1G05470			1	1609701	1610350	1609828	34.7456	27.5998	23.1762	21.0842	20.3933	20.8652	15.2603	25.9703
ATAC1_1618181	Promoter	TSS1_1618280	98	TSS1_1618280	98	TSS1_1618280	TSS1_1618280				1	1618034	1618599	1618181	28.1494	19.1528	30.021	24.9051	21.2918	29.5641	19.4835	25.5891
ATAC1_1618845	Intragenic	TSS1_1618280	564	TSS1_1618280	564			AT1G05490			1	1618698	1619227	1618845	19.0546	14.8344	19.4302	9.13518	19.2697	9.92187	25.0273	24.3333
ATAC1_1629353	Promoter	TSS1_1629297	55	TSS1_1629297	55	TSS1_1629297/TSS1_1629513	TSS1_1629513/TSS1_1629297			HOMER_RNA_00026442	1	1628799	1629676	1629353	136.835	158.371	36.895	28.3283	22.0602	36.2152	23.2768	29.9101
ATAC1_1635374	Intragenic	TSS1_1635858	483	TSS1_1635858	483			AT1G05520		AT1G05520	1	1635208	1635649	1635374	23.8779	21.2328	11.045	15.6182	11.1111	20.9442	14.2049	11.1861
ATAC1_1640464	Intragenic	TSS1_1639374	1089	TSS1_1639374	1089			AT1G05540		AT1G05540	1	1640279	1640569	1640464	10.7469	8.21796	6.44137	7.62471	3.87486	5.5846	13.2883	12.5799
ATAC1_1641981	Intragenic	TSS1_1639374	2606	AT1G05550.2	680			AT1G05550		AT1G05540	1	1641638	1642160	1641981	30.828	27.4704	16.8296	15.6922	14.7948	18.6666	19.6322	22.1955
ATAC1_1643084	Promoter	TSS1_1645761	2676	AT1G05550.1	351		AT1G05550.4/AT1G05550.1	AT1G05550		AT1G05562	1	1642826	1643300	1643084	25.1542	27.8927	16.3403	15.1417	15.349	20.2376	18.2903	13.2125
ATAC1_1643769	Intragenic	TSS1_1645761	1991	AT1G05550.3	147			AT1G05550		AT1G05562	1	1643389	1643927	1643769	30.2495	34.405	14.4481	18.8317	15.671	14.8054	27.4912	28.3953
ATAC1_1644185	Promoter	TSS1_1645761	1575	AT1G05550.3	267		AT1G05550.3			AT1G05562	1	1644059	1644375	1644185	9.64954	12.714	9.66509	13.7058	17.4876	13.5827	16.5042	11.3003
ATAC1_1645441	Promoter	TSS1_1645761	319	TSS1_1645761	319	TSS1_1645761	TSS1_1645761	AT1G05560/AT1G05562		AT1G05562	1	1645291	1645979	1645441	30.1834	38.2513	40.548	27.0997	34.2284	34.39	26.9466	35.0371
ATAC1_1647209	Promoter	TSS1_1647125	83	TSS1_1647125	83	TSS1_1647125	TSS1_1647125	AT1G05560/AT1G05562		AT1G05560	1	1647059	1647396	1647209	19.3925	22.112	20.7586	13.6611	10.1837	10.2082	4.54716	10.2802
ATAC1_1655361	Intragenic	TSS1_1659441	4079	ath-MIR5640	1736			AT1G05570		AT1G05570	1	1655317	1655710	1655361	18.613	14.6853	11.6087	15.8205	6.30886	6.7567	6.85168	7.44221
ATAC1_1659511	Promoter	TSS1_1659441	69	TSS1_1659441	69	TSS1_1659441	TSS1_1659441	AT1G05570		AT1G05570	1	1659345	1659638	1659511	5.63653	7.42971	18.1968	15.4022	24.2852	15.4785	9.10171	13.7421
ATAC1_1660558	Intergenic	TSS1_1661288	729	TSS1_1661288	729					AT1G04397	1	1660395	1661059	1660558	17.7763	10.7368	35.4231	34.8979	55.315	50.8671	31.3071	36.6321
ATAC1_1661396	Promoter	TSS1_1661288	107	TSS1_1661288	107	TSS1_1661591	TSS1_1661591			AT1G04397	1	1661118	1661778	1661396	27.8639	26.4581	37.3313	51.9487	62.3766	84.9989	59.3271	56.7105
ATAC1_1663321	Intragenic	TSS1_1662184	1136	AT1G05577.1	1076			AT1G05577		AT1G05575	1	1663050	1663561	1663321	29.0025	22.8378	39.6787	44.2883	55.3364	44.7569	48.5317	40.8997
ATAC1_1667558	Intragenic	TSS1_1668900	1341	TSS1_1668900	1341			AT1G05580		AT1G05580	1	1667381	1667717	1667558	15.664	12.827	9.74801	9.28939	7.76519	5.62761	10.8551	15.9019
ATAC1_1670655	Intragenic	TSS1_1669398	1256	TSS1_1669398	1256			AT1G05590		AT1G05590	1	1669979	1670800	1670655	38.0175	34.6327	26.7455	22.2537	22.5397	19.0373	43.709	41.0021
ATAC1_1671562	Promoter	TSS1_1671926	363	TSS1_1671926	363	TSS1_1671926	TSS1_1671926	AT1G05590		AT1G05600	1	1670862	1672000	1671562	50.2863	57.6862	39.2316	38.7762	36.5863	47.8469	61.3017	55.2273
ATAC1_1678907	Promoter	TSS1_1679189	281	AT1G05620.1	25	TSS1_1679189	TSS1_1679189	AT1G05620		AT1G05620	1	1678719	1679172	1678907	8.33166	11.4278	15.5863	9.23326	27.6702	13.976	13.6479	11.2771
ATAC1_1683067	Intragenic	TSS1_1682449	617	TSS1_1682449	617			AT1G05630		AT1G05630	1	1682346	1683326	1683067	31.3034	30.5389	32.8983	24.9307	24.3876	29.4047	50.1438	41.1841
ATAC1_1692301	Promoter	TSS1_1689854	2446	AT1G05650.1	121		AT1G05650.1			AT1G05640	1	1692107	1692523	1692301	10.9954	10.0721	7.06027	11.9876	13.6008	18.4918	13.6563	19.1535
ATAC1_1701143	Promoter	TSS1_1701016	126	AT1G05670.1	117	TSS1_1701016	TSS1_1701016	AT1G05675		AT1G05670	1	1701037	1701538	1701143	16.7122	21.4257	19.1593	24.1685	25.857	19.8444	12.0403	19.6238
ATAC1_1702844	Promoter	TSS1_1702746	97	TSS1_1702746	97	TSS1_1702746	TSS1_1702746			AT1G05675	1	1702284	1703010	1702844	45.0187	48.9483	41.8307	38.9641	32.3626	36.691	48.0701	38.8843
ATAC1_1704966	Promoter	TSS1_1704691	274	TSS1_1704691	274	TSS1_1704691	TSS1_1704691			AT1G05680	1	1704170	1705391	1704966	231.865	226.416	126.414	137.768	98.6551	107.539	67.5706	70.6829
ATAC1_1713583	Intragenic	TSS1_1714334	750	AT1G04407.1	156			AT1G04407		AT1G05710	1	1713092	1713941	1713583	97.3939	91.1856	78.8825	67.4706	73.9018	71.8263	79.2558	65.3345
ATAC1_1714207	Promoter	TSS1_1714334	126	TSS1_1714334	126	TSS1_1714334	TSS1_1714334			AT1G05710	1	1714029	1714541	1714207	29.523	33.2367	38.5574	38.1216	26.3283	23.1635	22.3024	20.915
ATAC1_1716890	Intragenic	TSS1_1716060	829	TSS1_1716060	829			AT1G05710		AT1G05710	1	1716590	1717459	1716890	31.2393	30.2271	22.7599	23.2804	18.793	26.6197	45.999	42.4568
ATAC1_1718970	Promoter	TSS1_1719018	47	TSS1_1719018	47	TSS1_1718881/TSS1_1719018	TSS1_1719018/TSS1_1718881	AT1G05730		AT1G05730	1	1718754	1719107	1718970	17.5664	12.2994	21.0757	18.4082	13.5532	10.2322	15.9106	11.7155
ATAC1_1721445	Promoter	TSS1_1721512	66	AT1G05750.1	63	TSS1_1721512	TSS1_1721512			AT1G05750	1	1721258	1721705	1721445	14.6209	15.0091	16.9757	13.2725	17.4127	16.7129	15.909	15.5878
ATAC1_1744653	Promoter	TSS1_1744780	126	TSS1_1744780	126	TSS1_1744780	TSS1_1744780	AT1G05805		AT1G05805	1	1744472	1745217	1744653	38.3683	33.3037	33.472	35.2591	34.225	32.1095	22.6819	39.1811
ATAC1_1745949	Promoter	TSS1_1745589	359	TSS1_1745589	359	TSS1_1745589	TSS1_1745589	AT1G05805			1	1745345	1746174	1745949	23.1024	19.6758	59.6536	64.738	79.3431	81.9393	96.0953	66.5845
ATAC1_1748382	Promoter	TSS1_1748334	47	TSS1_1748334	47	TSS1_1748334	TSS1_1748334	AT1G05810		AT1G05810	1	1748063	1748560	1748382	10.8896	7.82267	13.9278	18.2677	13.9689	18.3181	23.892	35.0444
ATAC1_1762117	Promoter	TSS1_1762015	101	TSS1_1762015	101	TSS1_1762015/TSS1_1762224	TSS1_1762224/TSS1_1762015			HOMER_RNA_00030312	1	1761865	1762302	1762117	14.8136	15.7443	10.0939	16.7585	25.3521	17.5464	31.0244	30.9547
ATAC1_1766923	Intragenic	TSS1_1766279	643	TSS1_1766279	643			AT1G05850		AT1G05840	1	1766758	1767142	1766923	19.0416	10.2418	9.90818	12.8667	16.3895	24.032	19.3336	26.2725
ATAC1_1768787	Promoter	TSS1_1768663	123	AT1G05850.1	49	TSS1_1768663/TSS1_1768993	TSS1_1768993/TSS1_1768663	AT1G05850		AT1G05850	1	1768593	1769161	1768787	108.896	103.344	90.1569	84.8213	97.9391	91.0629	81.3429	70.6632
ATAC1_1773887	Intergenic	TSS1_1773279	607	AT1G05870.10	501					AT1G05870	1	1773613	1774104	1773887	20.0406	12.1265	20.1421	23.663	47.7984	56.4387	58.3087	58.152
ATAC1_1774606	Intergenic	TSS1_1773279	1326	AT1G05880.1	1036					AT1G05870	1	1774430	1774805	1774606	6.37794	7.3378	7.86748	8.25531	9.70614	9.75775	18.8464	24.3257
ATAC1_1789222	Intragenic	TSS1_1790231	1008	TSS1_1790231	1008			AT1G05900		AT1G05910	1	1788904	1789475	1789222	15.7875	17.8007	15.032	21.3164	11.5623	14.501	23.3202	20.9257
ATAC1_1792184	Intragenic	TSS1_1790231	1952	TSS1_1790231	1952			AT1G05910		AT1G05910	1	1791855	1792645	1792184	30.9806	26.0107	16.7025	23.1968	20.3188	21.5956	34.9464	28.6741
ATAC1_1798912	Intergenic	TSS1_1803986	5073	AT1G05930.1	505					AT1G05940	1	1798654	1799099	1798912	16.2806	13.7074	13.622	13.2413	22.2221	20.5636	19.8869	12.645
ATAC1_1799808	Intragenic	TSS1_1803986	4177	AT1G05930.1	389			AT1G05930		AT1G05940	1	1799669	1799994	1799808	12.1387	22.6808	15.5521	15.357	7.75234	11.3532	13.6397	16.6239
ATAC1_1804070	Promoter	TSS1_1803986	83	AT1G05940.1	69	TSS1_1803986	TSS1_1803986			AT1G05940	1	1803674	1804300	1804070	40.9289	38.8573	40.0055	31.1678	37.9571	39.9131	21.0663	40.9886
ATAC1_1807788	Promoter	TSS1_1807623	164	AT1G05950.1	117	TSS1_1807623	TSS1_1807623			AT1G05950	1	1807498	1807907	1807788	11.2055	16.5133	24.7156	22.2191	27.351	20.6206	14.8522	16.6285
ATAC1_1811189	Intragenic	TSS1_1807623	3565	AT1G05950.1	3518			AT1G05960		AT1G05950	1	1810949	1811347	1811189	18.1052	19.5162	12.5727	9.88672	12.5856	9.09427	16.4789	20.5043
ATAC1_1815633	Promoter	TSS1_1815499	133	AT1G05960.1	64	TSS1_1815499	TSS1_1815499			AT1G05960	1	1815364	1816025	1815633	33.5678	32.8437	54.978	54.6068	54.8825	47.7894	47.9922	48.6067
ATAC1_1816775	Intragenic	TSS1_1817304	528	TSS1_1817304	528			AT1G05970		AT1G05970	1	1816634	1816972	1816775	19.8858	14.0832	11.5049	14.3641	13.1078	9.44274	13.0797	12.2589
ATAC1_1817344	Promoter	TSS1_1817304	39	AT1G05970.2	7	TSS1_1817304	AT1G05980.1/TSS1_1817304			AT1G05970	1	1817199	1817512	1817344	19.5487	13.4483	28.3272	24.7685	18.8316	7.23913	8.52406	14.1028
ATAC1_1820266	Promoter	TSS1_1820522	255	TSS1_1820522	255	TSS1_1820522	TSS1_1820522	AT1G06002		AT1G06002	1	1820070	1820609	1820266	35.0046	29.479	44.8882	28.492	41.235	42.5231	30.2081	29.4811
ATAC1_1821996	Promoter	TSS1_1821892	103	TSS1_1821892	103	TSS1_1821892	TSS1_1821892			AT1G06000	1	1821358	1822800	1821996	87.11	74.1156	81.2238	80.8151	95.4625	86.4725	120.072	106.591
ATAC1_1829927	Promoter	TSS1_1829799	127	AT1G06040.1	55	TSS1_1829799	TSS1_1829799	AT1G06040		AT1G06040	1	1829534	1830566	1829927	34.1763	38.3612	46.6714	37.0818	63.7805	72.699	69.2829	66.3576
ATAC1_1838203	Intergenic	TSS1_1837669	533	TSS1_1837669	533					AT1G06070	1	1837521	1838820	1838203	140.385	155.754	161.805	167.24	166.964	170.773	163.684	161.511
ATAC1_1843361	Promoter	TSS1_1843565	203	AT1G06080.1	101	TSS1_1843565	TSS1_1843565			AT1G06080	1	1843107	1843507	1843361	5.85689	7.0905	13.0916	12.0337	19.4156	21.4134	2.2827	12.383
ATAC1_1844669	Intragenic	TSS1_1843565	1103	TSS1_1843565	1103			AT1G06080		AT1G06080	1	1844556	1844907	1844669	8.29211	9.50973	11.5432	16.1283	23.803	13.9449	7.97346	10.3376
ATAC1_1845423	Intragenic	TSS1_1843565	1857	TSS1_1843565	1857			AT1G06080		AT1G06080	1	1845213	1845610	1845423	8.13797	4.6395	4.53791	4.15171	18.4306	17.5465	8.63804	7.5307
ATAC1_1855168	Promoter	TSS1_1854967	200	AT1G06110.3	4	TSS1_1854967	TSS1_1854967	AT1G06110		AT1G06110	1	1854654	1855350	1855168	28.0113	36.1997	22.438	21.3954	24.0328	23.4921	32.8094	24.8013
ATAC1_1860749	Promoter	TSS1_1860717	31	TSS1_1860717	31	TSS1_1860717	TSS1_1860717	AT1G06130		AT1G06130	1	1860582	1860908	1860749	14.0058	19.9809	14.8275	10.9288	18.9124	15.1234	6.25234	12.2383
ATAC1_1861897	Promoter	TSS1_1860717	1179	AT1G06135.1	286		AT1G06135.1			AT1G06130	1	1861339	1862196	1861897	43.9464	40.4105	29.3996	28.563	22.5332	28.9558	22.4984	33.3496
ATAC1_1868914	Promoter	TSS1_1868831	82	TSS1_1868831	82	TSS1_1868831	TSS1_1868831			AT1G06143	1	1868426	1869640	1868914	34.4047	35.261	27.1806	32.1666	25.3143	35.8005	66.2902	55.8417
ATAC1_1872790	Intragenic	TSS1_1873718	927	TSS1_1873718	927			AT1G06150		AT1G06150	1	1872659	1872900	1872790	5.50313	9.75161	13.6456	13.1741	5.3264	6.69782	6.93776	6.54464
ATAC1_1873838	Promoter	TSS1_1873718	119	AT1G06150.1	107	TSS1_1873718	TSS1_1873718			AT1G06150	1	1873585	1873963	1873838	17.1881	10.2715	27.3704	22.6049	24.5128	19.4783	11.9669	15.613
ATAC1_1877802	Promoter	TSS1_1877495	306	AT1G06148.1	228	TSS1_1877495	TSS1_1877495			AT1G06148	1	1876880	1878009	1877802	68.962	70.8605	77.481	69.3256	83.1678	73.9239	71.84	79.6528
ATAC1_1879544	Intergenic	TSS1_1880812	1267	TSS1_1880812	1267						1	1879177	1879724	1879544	7.29999	13.1775	47.6411	58.546	59.1071	49.5512	46.5957	66.5838
ATAC1_1880854	Promoter	TSS1_1880812	41	TSS1_1880812	41	TSS1_1880812	TSS1_1880812				1	1880709	1881000	1880854	5.06864	6.58124	16.0521	14.7769	13.5961	9.7817	16.5347	16.2977
ATAC1_1882675	Promoter	TSS1_1883884	1208	AT1G06160.1	231		AT1G06160.1				1	1882488	1882974	1882675	33.2157	38.2369	56.8437	56.5312	41.2706	41.6882	26.5115	30.9647
ATAC1_1888401	Intergenic	TSS1_1889398	996	TSS1_1889398	996					AT1G06180	1	1887892	1889072	1888401	47.6979	43.5058	80.3471	81.1931	111.263	95.2504	125.595	101.819
ATAC1_1894336	Promoter	TSS1_1894138	197	AT1G06190.1	141	TSS1_1894138	TSS1_1894138	AT1G06200		AT1G06190	1	1893919	1894608	1894336	43.761	37.8582	42.3592	44.4047	49.7255	49.2087	45.4932	40.7933
ATAC1_1897085	Promoter	TSS1_1896935	149	AT1G06210.1	43	TSS1_1896935/TSS1_1897248	TSS1_1897248/TSS1_1896935			AT1G06200	1	1896842	1897253	1897085	18.7286	25.5436	14.7212	19.346	16.9047	14.0946	14.7735	7.29404
ATAC1_1899951	Promoter	TSS1_1900019	67	AT1G06220.1	0	TSS1_1900019	TSS1_1900019	AT1G06220		AT1G06220	1	1899305	1900357	1899951	57.7922	56.6106	51.9669	49.6811	62.3844	52.9738	56.1632	68.6999
ATAC1_1909321	Intragenic	TSS1_1911144	1822	TSS1_1911144	1822			AT1G06230		AT1G06240	1	1909163	1909401	1909321	11.0444	10.5984	9.06068	7.60132	7.28006	8.60056	8.04448	13.0313
ATAC1_1910427	Intragenic	TSS1_1911144	716	TSS1_1911144	716			AT1G06230		AT1G06240	1	1910008	1910547	1910427	27.9056	18.6953	20.3051	17.4835	14.3812	14.127	17.7345	23.9988
ATAC1_1919758	Promoter	TSS1_1919760	1	TSS1_1919760	1	TSS1_1919760	TSS1_1919760	AT1G06270		AT1G06270	1	1919610	1919850	1919758	10.4514	9.92303	4.94678	4.1729	7.72524	6.6611	5.82648	7.5907
ATAC1_1922216	Promoter	TSS1_1922393	176	TSS1_1922393	176	TSS1_1922393	TSS1_1922393	AT1G06290		AT1G06290	1	1921739	1922851	1922216	57.0628	68.3678	60.8257	53.3771	58.6268	51.3317	53.8375	38.8794
ATAC1_1926589	Promoter	TSS1_1926632	42	TSS1_1926632	42	TSS1_1926632	TSS1_1926632			AT1G06310	1	1926371	1927143	1926589	18.2978	28.0316	37.3169	37.9032	30.0625	39.5684	24.8447	27.1319
ATAC1_1927749	Intragenic	TSS1_1926632	1116	TSS1_1926632	1116			AT1G06310		AT1G06310	1	1927343	1927977	1927749	31.048	23.4705	19.0742	16.5499	21.3878	15.5719	35.5997	19.8932
ATAC1_1933218	Intergenic	TSS1_1932428	789	TSS1_1932428	789					AT1G06330	1	1932873	1933389	1933218	13.6093	16.6628	15.8298	19.4647	30.8471	25.8058	36.3274	30.9253
ATAC1_1939894	Intragenic	TSS1_1940459	564	TSS1_1940459	564			AT1G06360		AT1G06360	1	1939586	1940289	1939894	30.8459	23.1255	17.884	15.0144	25.2855	18.6622	18.4928	18.755
ATAC1_1940544	Promoter	TSS1_1940459	84	AT1G06360.2	47	TSS1_1940459/TSS1_1940749	TSS1_1940749/TSS1_1940459			AT1G06360	1	1940346	1940981	1940544	14.9058	18.131	29.311	30.7175	43.246	40.2661	18.1023	40.3285
ATAC1_1942751	Intragenic	TSS1_1943157	405	TSS1_1943157	405			AT1G06370		HOMER_RNA_00021966	1	1942599	1943199	1942751	4.67263	8.69718	28.7239	27.4226	30.0925	35.0672	21.8974	11.8189
ATAC1_1946809	Promoter	TSS1_1946821	11	TSS1_1946821	11	TSS1_1946821	TSS1_1946821	AT1G06390		AT1G06390	1	1946518	1946994	1946809	10.2785	15.0253	32.349	28.0325	25.1482	27.7009	28.1364	23.9497
ATAC1_1954016	Intragenic	TSS1_1953365	650	AT1G04453.1	175			AT1G04453		AT1G06400	1	1953438	1954414	1954016	350.094	338.612	306.157	296.478	267.772	273.251	294.845	242.33
ATAC1_1958856	Promoter	TSS1_1958929	72	AT1G06420.1	21	TSS1_1958929	TSS1_1958929	AT1G06410		AT1G06420	1	1958728	1958996	1958856	8.87333	6.64764	11.5015	12.9912	20.8694	17.3789	13.6464	20.0958
ATAC1_1960116	Intragenic	TSS1_1958929	1186	TSS1_1958929	1186			AT1G06430		AT1G06420	1	1959760	1960270	1960116	19.3053	17.4244	16.7666	18.9881	26.6946	20.5553	24.8989	27.6816
ATAC1_1964908	Intragenic	TSS1_1965064	155	TSS1_1965064	155			AT1G06440		AT1G06440	1	1964355	1965070	1964908	27.0113	33.914	22.0346	23.9654	21.7822	20.0935	23.5705	22.5432
ATAC1_1966541	Intragenic	TSS1_1965842	698	AT1G04463.1	397			AT1G04463/AT1G06450		AT1G06450	1	1966013	1966964	1966541	28.4872	30.5422	22.8082	35.3198	25.3226	30.1773	39.7765	53.5618
ATAC1_1974390	Promoter	TSS1_1974303	86	TSS1_1974303	86	TSS1_1974303	TSS1_1974303	AT1G06470/AT1G06475		AT1G06475	1	1974203	1974879	1974390	31.7035	24.1169	68.0543	60.1365	91.7003	102.878	69.6764	74.0021
ATAC1_1977431	Promoter	TSS1_1977486	54	TSS1_1977486	54	TSS1_1977486	TSS1_1977486			STRINGTIE_RNA_00026255	1	1977243	1977562	1977431	15.0524	17.616	22.101	32.2639	18.6901	20.6156	17.7441	13.2296
ATAC1_1978170	Promoter	TSS1_1978350	179	AT1G06480.1	85	TSS1_1978350	TSS1_1978350			AT1G06490	1	1977814	1978427	1978170	77.4412	86.8116	85.8876	92.4735	80.436	83.2702	104.602	75.7239
ATAC1_1989312	Promoter	TSS1_1989229	82	TSS1_1989229	82	TSS1_1989229/TSS1_1989491	TSS1_1989491/TSS1_1989229	AT1G06490			1	1988761	1989613	1989312	34.6718	38.2283	26.9322	30.0519	34.2504	25.5607	37.2122	31.3584
ATAC1_1992320	Promoter	TSS1_1992338	17	TSS1_1992338	17	TSS1_1992206/TSS1_1992338	TSS1_1992338/TSS1_1992206	AT1G06510		AT1G06510	1	1992136	1992541	1992320	20.7993	26.4775	19.4114	21.8322	23.2823	27.3411	18.1054	25.8759
ATAC1_1994653	Intragenic	TSS1_1996110	1456	TSS1_1996110	1456			AT1G06520		AT1G06520	1	1994440	1994904	1994653	24.9988	22.3437	14.3324	9.83098	14.4755	13.7231	15.3475	18.4832
ATAC1_1996540	Intergenic	TSS1_1996110	429	TSS1_1996110	429					AT1G06520	1	1996326	1996730	1996540	19.084	21.9572	32.2829	37.4084	37.1844	31.091	17.9773	24.8901
ATAC1_1999266	Promoter	TSS1_1998959	306	TSS1_1998959	306	TSS1_1998959	TSS1_1998959				1	1998651	1999490	1999266	114.467	83.7035	52.623	53.9731	22.9804	27.6946	25.758	21.6321
ATAC1_2000827	Intergenic	TSS1_2001570	742	TSS1_2001570	742					AT1G06530	1	2000499	2001521	2000827	65.1777	64.9825	65.7083	67.4551	68.7017	72.9187	81.9345	43.8837
ATAC1_2007468	Promoter	TSS1_2007619	150	TSS1_2007619	150	TSS1_2007214/TSS1_2007619	TSS1_2007619/TSS1_2007214			AT1G06560	1	2007012	2007886	2007468	178.39	181.538	199.551	200.837	254.589	255.514	222.768	239.755
ATAC1_2013694	Promoter	TSS1_2013884	189	AT1G06570.2	148	TSS1_2013419/TSS1_2013884	TSS1_2013884/TSS1_2013419			HOMER_RNA_00027647	1	2013340	2014595	2013694	128.394	112.998	96.4732	110.223	80.8407	87.4613	102.776	102.355
ATAC1_2024769	Promoter	TSS1_2024662	106	TSS1_2024662	106	TSS1_2024662	TSS1_2024662			AT1G06590	1	2024340	2024936	2024769	27.9383	33.87	45.0461	45.8445	40.7778	27.9334	27.0447	26.3325
ATAC1_2025319	Promoter	TSS1_2025177	141	AT1G06610.1	36	TSS1_2025177/TSS1_2025544	TSS1_2025544/TSS1_2025177			AT1G06590	1	2024990	2025783	2025319	25.9805	29.7993	49.9839	61.0152	59.1009	67.2986	54.7867	37.5362
ATAC1_2027083	Intragenic	TSS1_2027760	676	AT1G06630.2	522			AT1G06620		AT1G06630	1	2026486	2027145	2027083	24.0831	21.2733	18.4183	23.2118	20.9295	19.7622	25.0396	26.81
ATAC1_2032359	Promoter	TSS1_2032350	8	TSS1_2032350	8	TSS1_2032350	TSS1_2032350	AT1G06640		AT1G06640	1	2032060	2032498	2032359	8.85128	6.89276	13.7475	7.1917	15.5436	18.1156	15.3626	21.1155
ATAC1_2035538	Promoter	TSS1_2035495	42	TSS1_2035495	42	TSS1_2035495/TSS1_2035814	TSS1_2035814/TSS1_2035495	AT1G06645		HOMER_RNA_00030341	1	2035198	2035859	2035538	34.156	29.7589	26.1912	23.7397	44.0477	36.0439	51.3016	42.9984
ATAC1_2040540	Promoter	TSS1_2040464	75	TSS1_2040464	75	TSS1_2040233/TSS1_2040464	TSS1_2040464/TSS1_2040233	AT1G06670		AT1G06670	1	2040183	2040694	2040540	14.6393	12.8859	20.6378	16.993	22.7173	17.1181	11.9319	13.1398
ATAC1_2047758	Promoter	TSS1_2047637	120	TSS1_2047637	120	TSS1_2047637/TSS1_2047883	TSS1_2047883/TSS1_2047637	AT1G06680		HOMER_RNA_00030347	1	2047290	2048143	2047758	38.5066	30.5879	38.763	41.3511	53.9383	58.4123	51.7751	83.9266
ATAC1_2052202	Promoter	TSS1_2052154	47	TSS1_2052154	47	TSS1_2052154	TSS1_2052154			AT1G06690	1	2051985	2052349	2052202	11.5824	19.6018	21.407	22.3212	28.1259	20.5558	18.5276	30.6451
ATAC1_2053233	Intragenic	TSS1_2052154	1078	TSS1_2052154	1078			AT1G06700		AT1G06690	1	2053045	2053357	2053233	18.5331	12.7475	11.1364	8.89475	9.2261	9.81852	17.6312	19.1307
ATAC1_2053600	Intragenic	TSS1_2052154	1445	TSS1_2052154	1445			AT1G06700		AT1G06690	1	2053464	2053694	2053600	10.4802	9.48978	3.79147	8.66919	1.45234	5.95117	13.8825	12.5903
ATAC1_2055970	Promoter	TSS1_2056066	95	TSS1_2056066	95	TSS1_2056066	TSS1_2056066	AT1G06710		AT1G04493	1	2055661	2056435	2055970	25.1498	25.7048	41.8002	56.553	70.3591	58.7246	56.0217	50.3626
ATAC1_2067376	Promoter	TSS1_2067340	35	TSS1_2067340	35	TSS1_2067340/TSS1_2067534	TSS1_2067534/TSS1_2067340	AT1G06720		AT1G06720	1	2067114	2067581	2067376	15.5062	25.3366	23.1173	18.9603	13.0145	15.259	18.7654	8.27111
ATAC1_2067905	Intragenic	TSS1_2067534	370	TSS1_2067534	370			AT1G06730		AT1G06730	1	2067663	2068041	2067905	20.2746	12.5713	17.7429	17.722	7.74385	12.1312	13.0692	19.0318
ATAC1_2070618	Promoter	TSS1_2070704	85	TSS1_2070704	85	TSS1_2070704	TSS1_2070704			AT1G06740	1	2070342	2070828	2070618	12.3456	19.2107	42.27	31.3021	26.8327	40.945	22.7581	25.3868
ATAC1_2075354	Intragenic	TSS1_2077694	2339	AT1G04503.1	1160			AT1G06750		AT1G06760	1	2074759	2075527	2075354	34.8948	27.8247	23.0029	23.1986	12.8398	15.1987	20.3953	21.857
ATAC1_2077803	Promoter	TSS1_2077694	108	TSS1_2077694	108	TSS1_2077694	TSS1_2077694			AT1G06760	1	2077632	2077960	2077803	10.6931	9.50233	8.19655	14.7607	13.1148	17.33	10.2541	15.2711
ATAC1_2083199	Promoter	TSS1_2083424	224	AT1G06780.2	111	TSS1_2083424	TSS1_2083424			AT1G06780	1	2082984	2083437	2083199	34.7215	30.032	38.8512	47.2273	35.6125	32.9597	29.6266	34.6789
ATAC1_2087065	Promoter	TSS1_2087232	166	AT1G06790.1	116	TSS1_2087232	TSS1_2087232	AT1G06780		AT1G06790	1	2086574	2087457	2087065	54.3183	40.3583	50.4583	46.5388	54.4029	43.2907	52.7997	66.4872
ATAC1_2090227	Promoter	TSS1_2090323	95	TSS1_2090323	95	TSS1_2090323	TSS1_2090323	AT1G04513/AT1G06800			1	2089523	2090586	2090227	36.7909	33.0128	46.7859	49.2981	53.4664	77.9609	41.4802	64.221
ATAC1_2091073	Promoter	TSS1_2091020	52	TSS1_2091020	52	TSS1_2091020	TSS1_2091020	AT1G06800			1	2090790	2091552	2091073	51.8354	51.526	41.5472	41.8292	47.3795	44.9992	42.5038	40.4001
ATAC1_2103429	Promoter	TSS1_2103296	132	TSS1_2103296	132	TSS1_2103296	TSS1_2103296	AT1G06840		AT1G06840	1	2103232	2103621	2103429	8.58151	13.2522	15.2357	15.0705	13.1151	11.3213	16.5016	12.7693
ATAC1_2104524	Intergenic	TSS1_2103296	1227	AT1G06850.1	523					AT1G06840	1	2104297	2105195	2104524	38.3136	39.4207	58.3619	52.7117	60.966	75.4869	46.7697	57.7675
ATAC1_2107445	Promoter	TSS1_2108584	1138	AT1G06860.1	22		AT1G04517.1/AT1G06860.1	AT1G06860/AT1G08875		AT1G06870	1	2107073	2107638	2107445	18.6179	20.3641	30.8286	34.9764	39.386	57.6996	34.2969	30.9157
ATAC1_2108057	Promoter	TSS1_2108584	526	AT1G04523.1	5		AT1G08875.1/AT1G04523.1	AT1G04523		AT1G06870	1	2107832	2108221	2108057	15.7435	14.832	32.0945	33.6585	29.6222	37.5857	29.5184	39.2639
ATAC1_2111149	Promoter	TSS1_2108584	2564	AT1G04527.1	1		AT1G04527.1/AT1G06880.1	AT1G06880		AT1G06870	1	2111001	2111323	2111149	12.5139	9.43391	16.5122	23.3616	27.475	25.5588	9.66702	15.5692
ATAC1_2114626	Promoter	TSS1_2114551	74	AT1G06890.4	24	TSS1_2114551	TSS1_2114551	AT1G06890		AT1G06890	1	2114454	2114874	2114626	11.6903	15.0838	23.5038	21.6838	19.774	16.3968	14.2131	16.0532
ATAC1_2120755	Promoter	TSS1_2120749	5	TSS1_2120749	5	TSS1_2120749/TSS1_2121018	TSS1_2121018/TSS1_2120749			AT1G06900	1	2120498	2120936	2120755	18.2319	18.6041	18.34	17.6003	19.7576	14.1171	14.2176	18.4897
ATAC1_2121364	Intragenic	TSS1_2121018	345	TSS1_2121018	345			AT1G06910		AT1G06910	1	2121014	2121636	2121364	22.2877	24.774	11.0209	11.8614	15.4367	15.6318	17.6228	15.5658
ATAC1_2123006	Intragenic	TSS1_2123876	869	TSS1_2123876	869			AT1G06910		HOMER_RNA_00030367	1	2122843	2123165	2123006	13.5916	14.4615	13.4521	12.7181	4.85484	9.39879	12.5491	11.8699
ATAC1_2124005	Promoter	TSS1_2124123	117	TSS1_2124123	117	TSS1_2123876/TSS1_2124123	TSS1_2124123/TSS1_2123876				1	2123661	2124419	2124005	19.1936	25.0656	29.3061	31.6634	43.5828	45.5646	44.9441	40.3114
ATAC1_2126516	Promoter	TSS1_2126783	266	TSS1_2126783	266	TSS1_2126783	TSS1_2126783			AT1G06923	1	2126344	2126680	2126516	12.8608	13.2366	10.7836	10.9682	14.5736	10.9396	11.9529	17.6931
ATAC1_2128278	Promoter	TSS1_2128218	59	TSS1_2128218	59	TSS1_2128218	TSS1_2128218	AT1G06925		AT1G04533	1	2128086	2128387	2128278	7.69543	10.2034	13.8776	16.5165	15.5307	11.6284	8.00008	5.46912
ATAC1_2130051	Intergenic	TSS1_2129010	1040	TSS1_2129010	1040					AT1G06930	1	2129851	2130431	2130051	13.9282	12.9859	15.656	13.8155	27.8504	26.3512	20.5428	20.0315
ATAC1_2132466	Intragenic	TSS1_2135665	3198	TSS1_2135665	3198			AT1G06950		AT1G06950	1	2132280	2132663	2132466	11.7738	15.5929	10.0502	9.94943	9.71607	8.29357	20.5001	14.7615
ATAC1_2135768	Promoter	TSS1_2135665	102	AT1G06960.3	41	TSS1_2135665/TSS1_2135893	TSS1_2135893/TSS1_2135665			AT1G06950	1	2135443	2136167	2135768	33.1278	30.1956	32.2513	23.5179	40.0008	22.3738	17.3931	23.8901
ATAC1_2141981	Intergenic	TSS1_2142872	890	TSS1_2142872	890						1	2141765	2142161	2141981	1.61081	5.04313	7.0547	8.21297	18.4563	16.9904	22.7525	30.4234
ATAC1_2143890	Promoter	TSS1_2143767	122	TSS1_2143767	122	TSS1_2143767	TSS1_2143767	AT1G06980		AT1G06980	1	2143581	2144066	2143890	16.7697	13.3189	13.2799	16.0487	24.3578	25.1549	25.9382	31.5237
ATAC1_2148263	Promoter	TSS1_2152549	4285	AT1G06990.1	78		AT1G06990.1			AT1G07000	1	2148104	2148486	2148263	11.7408	10.8195	24.4072	20.5605	18.2507	28.2615	24.5293	12.6989
ATAC1_2152633	Promoter	TSS1_2152549	83	TSS1_2152549	83	TSS1_2152549/TSS1_2152852	TSS1_2152852/TSS1_2152549			AT1G07000	1	2152010	2153070	2152633	70.9087	77.2724	58.715	65.9692	68.877	79.2761	70.4687	81.3976
ATAC1_2154295	Intragenic	TSS1_2152852	1442	AT1G04537.1	917			AT1G07010		AT1G07010	1	2154075	2154434	2154295	18.8149	19.4024	9.27719	9.57477	8.73763	10.9545	17.6282	12.7473
ATAC1_2156063	Promoter	TSS1_2156008	54	TSS1_2156008	54	TSS1_2156008/TSS1_2156187	TSS1_2156187/TSS1_2156008	AT1G07020		AT1G07020	1	2155891	2156261	2156063	28.0378	25.1247	25.3556	28.3976	27.0616	18.5993	16.9736	16.9456
ATAC1_2160681	Promoter	TSS1_2160763	81	TSS1_2160763	81	TSS1_2160763	TSS1_2160763	AT1G07030		AT1G07030	1	2160540	2160850	2160681	17.8595	16.3062	15.6908	15.1234	10.1956	3.00807	7.98504	6.42758
ATAC1_2163466	Promoter	TSS1_2163119	346	TSS1_2163119	346	TSS1_2163119	TSS1_2163119			AT1G07040	1	2162900	2164234	2163466	64.121	68.7606	52.2527	43.8484	82.3351	68.5336	71.342	80.946
ATAC1_2165386	Promoter	TSS1_2165193	192	AT1G07050.2	124	TSS1_2165193	ath-MIR847/ath-miR847/TSS1_2165193			AT1G07050	1	2165194	2165506	2165386	9.42904	8.52714	6.67132	9.56167	16.9706	17.7724	23.8721	22.5145
ATAC1_2168476	Promoter	TSS1_2168576	99	AT1G07060.2	78	TSS1_2168371/TSS1_2168576	TSS1_2168576/TSS1_2168371			AT1G07070	1	2168346	2168651	2168476	16.8827	14.0299	21.2486	21.3063	25.042	18.3196	11.3792	14.1187
ATAC1_2169935	Promoter	TSS1_2169853	81	TSS1_2169853	81	TSS1_2169853/TSS1_2170040	TSS1_2170040/TSS1_2169853	AT1G07070			1	2169230	2170291	2169935	63.2449	62.7303	40.1423	45.3693	40.3336	49.5219	44.8424	59.4267
ATAC1_2172122	Intragenic	TSS1_2170040	2081	TSS1_2170040	2081			AT1G07080		AT1G07080	1	2171945	2172311	2172122	11.3882	12.0835	12.5275	11.5529	19.815	25.4926	19.3184	18.004
ATAC1_2175091	Promoter	TSS1_2175026	64	TSS1_2175026	64	TSS1_2175026	TSS1_2175026			AT1G07090	1	2174511	2175290	2175091	29.1031	29.569	51.8674	63.7259	58.6361	55.1521	43.382	40.0156
ATAC1_2176504	Intergenic	TSS1_2177678	1173	TSS1_2177678	1173					AT1G07100	1	2176217	2176719	2176504	12.307	13.155	25.6274	17.8861	25.4742	33.3406	46.9934	36.3533
ATAC1_2177599	Promoter	TSS1_2177678	78	TSS1_2177678	78	TSS1_2177678	TSS1_2177678			AT1G07100	1	2177428	2178225	2177599	23.3171	22.247	36.7687	42.76	56.2899	47.586	61.1269	54.8749
ATAC1_2184240	Promoter	TSS1_2184318	77	TSS1_2184318	77	TSS1_2184085/TSS1_2184318	TSS1_2184318/TSS1_2184085			AT1G07119	1	2183814	2184435	2184240	43.2501	45.3073	36.7307	42.4179	39.4039	40.2484	55.4674	42.7731
ATAC1_2188387	Intragenic	TSS1_2188531	143	TSS1_2188531	143			AT1G07128/AT1G07130		AT1G07128	1	2187834	2188650	2188387	48	44.4656	39.2391	39.613	45.0347	48.015	43.449	40.7167
ATAC1_2190150	Intragenic	TSS1_2190654	503	TSS1_2190654	503			AT1G07135		AT1G07135	1	2189963	2190492	2190150	26.912	28.2565	25.8396	17.4711	31.085	37.1393	22.7073	26.3569
ATAC1_2193809	Promoter	TSS1_2193780	28	TSS1_2193780	28	TSS1_2193780	TSS1_2193780	AT1G07140		AT1G07140	1	2193538	2194821	2193809	95.9376	82.1037	71.1268	59.0861	64.8633	78.5729	91.3688	80.2054
ATAC1_2196776	Intergenic	TSS1_2195794	981	AT1G07150.1	779					AT1G07150	1	2196111	2197738	2196776	168.678	156.807	103.772	90.4609	136.182	147.639	156.428	137.522
ATAC1_2200121	Promoter	TSS1_2200159	37	AT1G07170.3	1	TSS1_2200159	TSS1_2200159/AT1G07160.1	AT1G07170		AT1G07170	1	2199968	2200231	2200121	21.0103	19.4642	23.715	20.24	20.6651	16.0417	15.9575	10.7354
ATAC1_2203907	Intergenic	TSS1_2204311	403	TSS1_2204311	403					AT1G07180	1	2203567	2204703	2203907	97.5367	103.233	85.451	92.7041	95.0114	84.0714	88.6504	75.2685
ATAC1_2212676	Promoter	TSS1_2212731	54	TSS1_2212731	54	TSS1_2212376/TSS1_2212731	TSS1_2212731/TSS1_2212376	AT1G07200			1	2212494	2212747	2212676	6.45856	7.71844	16.6892	18.1101	9.70298	18.1404	18.7601	18.1246
ATAC1_2214219	Intergenic	TSS1_2215223	1003	TSS1_2215223	1003					AT1G07210	1	2213962	2214510	2214219	45.6087	41.8855	56.6197	50.4219	41.2796	38.0665	55.7098	43.7642
ATAC1_2215052	Promoter	TSS1_2215223	170	TSS1_2215223	170	TSS1_2215223	TSS1_2215223			AT1G07210	1	2214824	2215340	2215052	59.7531	50.0081	51.4798	51.6278	45.9663	43.5888	44.4443	41.349
ATAC1_2219722	Promoter	TSS1_2219465	256	TSS1_2219465	256	TSS1_2219465	TSS1_2219465			AT1G07220	1	2219400	2219857	2219722	15.3109	9.84457	28.6998	30.8797	34.5772	38.2948	15.3101	23.0311
ATAC1_2224632	Promoter	TSS1_2224725	92	TSS1_2224725	92	TSS1_2224501/TSS1_2224725	TSS1_2224725/TSS1_2224501	AT1G07240			1	2224259	2225307	2224632	107.675	111.336	95.0269	107.533	158.884	156.886	174.15	174.674
ATAC1_2227035	Promoter	TSS1_2226916	118	TSS1_2226916	118	TSS1_2226916	TSS1_2226916	AT1G07250			1	2226772	2227318	2227035	67.0251	57.5139	41.0034	32.0013	42.6733	35.8757	22.6747	22.014
ATAC1_2233483	Intergenic	TSS1_2232954	528	AT1G07270.1	465					AT1G07270	1	2233003	2233670	2233483	33.7684	39.0186	28.2124	30.3137	26.3127	26.9941	21.7771	32.2149
ATAC1_2237824	Promoter	TSS1_2238087	262	AT1G07280.1	192	TSS1_2238087	TSS1_2238087			AT1G07280	1	2237615	2238165	2237824	21.4201	26.1242	37.4019	36.406	44.5782	41.1895	21.9447	27.2337
ATAC1_2240383	Promoter	TSS1_2240737	353	TSS1_2240737	353	TSS1_2240737	TSS1_2240737	AT1G07280			1	2239741	2240891	2240383	130.76	139.759	70.4366	71.0489	54.7035	77.5427	65.1288	59.7669
ATAC1_2241743	Promoter	TSS1_2240737	1005	AT1G04573.1	0		AT1G04573.1	AT1G04573			1	2241249	2242022	2241743	20.3237	17.6362	26.1528	23.3999	70.29	63.298	26.6124	41.9964
ATAC1_2249027	Promoter	TSS1_2248933	93	AT1G07320.1	59	TSS1_2248933/TSS1_2249141	TSS1_2249141/TSS1_2248933	AT1G07320		AT1G07310	1	2247852	2249714	2249027	129.632	127.882	94.4049	99.329	99.082	101.615	123.13	112.115
ATAC1_2250649	Promoter	TSS1_2249141	1507	AT1G07330.2	270		AT1G07330.2			AT1G07320	1	2250521	2250921	2250649	6.74456	6.67167	14.8102	13.991	25.6779	23.4651	10.2296	17.1112
ATAC1_2258121	Intragenic	TSS1_2260089	1967	TSS1_2260089	1967			AT1G07350		AT1G07350	1	2257600	2258422	2258121	51.3727	34.1726	34.381	35.2164	30.928	37.9956	35.3206	32.1703
ATAC1_2260731	Intragenic	TSS1_2260089	641	AT1G07350.1	543			AT1G07360		AT1G07350	1	2260461	2261274	2260731	49.8464	49.5852	40.5101	50.8408	42.2192	29.4986	56.8074	48.4513
ATAC1_2269101	Promoter	TSS1_2269051	49	TSS1_2269051	49	TSS1_2269051	TSS1_2269051	AT1G07380		AT1G07380	1	2268940	2269242	2269101	9.54345	14.3729	19.5188	14.7996	10.6777	5.62472	5.14494	6.96786
ATAC1_2270058	Promoter	TSS1_2269680	377	AT1G07390.2	140		AT1G07390.2	AT1G07390		AT1G07390	1	2269717	2270215	2270058	24.7866	25.3019	21.4613	19.3522	11.9272	18.2815	21.3819	25.6644
ATAC1_2274838	Promoter	TSS1_2274749	88	TSS1_2274749	88	TSS1_2274749/TSS1_2275061	TSS1_2275061/TSS1_2274749	AT1G07390			1	2274184	2275667	2274838	104.245	98.2323	47.2598	46.2962	52.2649	49.6043	74.5504	70.5412
ATAC1_2277636	Promoter	TSS1_2277830	193	AT1G07420.1	80	TSS1_2277830	TSS1_2277830	AT1G07420		AT1G07420	1	2277533	2278009	2277636	51.3593	48.7784	40.4921	32.924	38.8987	28.8229	31.7266	26.0077
ATAC1_2280584	Intergenic	TSS1_2282821	2236	TSS1_2282821	2236					AT1G07430	1	2280270	2281367	2280584	136.141	147.149	90.7184	80.2167	54.3365	45.7775	65.6671	70.1653
ATAC1_2283074	Promoter	TSS1_2282821	252	TSS1_2282821	252	TSS1_2282821	TSS1_2282821			AT1G07430	1	2282738	2283248	2283074	95.0791	105.199	108.985	90.8184	70.7103	59.151	53.4907	51.176
ATAC1_2284447	Intergenic	TSS1_2282821	1625	TSS1_2282821	1625					AT1G07430	1	2284159	2284646	2284447	47.0696	44.3981	63.5874	68.4923	37.0592	42.6739	22.5451	33.4947
ATAC1_2285378	Intergenic	TSS1_2287701	2322	TSS1_2287701	2322					AT1G07440	1	2285053	2285812	2285378	119.013	91.9307	74.7963	81.0306	40.4044	24.8693	24.1959	32.8966
ATAC1_2294714	Promoter	TSS1_2295173	458	AT1G04583.1	174		AT1G04583.1	AT1G07473		AT1G07473	1	2294559	2295397	2294714	29.7306	46.0983	19.6094	23.906	20.2465	23.5016	26.3267	27.9052
ATAC1_2299925	Promoter	TSS1_2299466	458	AT1G07480.1	380					AT1G07480	1	2299331	2300226	2299925	53.0115	63.3267	52.1112	72.2116	52.525	58.2927	42.8061	34.3577
ATAC1_2305228	Promoter	TSS1_2305057	170	TSS1_2305057	170	TSS1_2305057/TSS1_2305504	TSS1_2305504/TSS1_2305057	AT1G07510		AT1G07500	1	2304648	2305553	2305228	143.78	136.699	113.366	87.6457	108.468	106.841	120.736	88.6472
ATAC1_2312206	Promoter	TSS1_2312212	5	TSS1_2312212	5	TSS1_2312212	TSS1_2312212	AT1G07510/AT1G07520		AT1G07520	1	2311962	2312387	2312206	18.3582	24.6019	27.3491	29.9429	22.7521	20.8592	16.4581	32.4978
ATAC1_2313070	Intergenic	TSS1_2312212	857	AT1G07520.3	684					AT1G07520	1	2312880	2313254	2313070	16.4761	22.0027	16.5474	18.7479	30.5896	20.2091	21.2911	18.2011
ATAC1_2316469	Promoter	TSS1_2316420	48	TSS1_2316420	48	TSS1_2316420	TSS1_2316420	AT1G07530		AT1G07530	1	2316272	2316660	2316469	29.8783	28.2073	35.1077	28.3957	22.1997	28.0335	11.2656	20.1393
ATAC1_2317526	Intergenic	TSS1_2318224	697	TSS1_2318224	697						1	2317383	2318078	2317526	36.1037	41.6406	19.2891	18.003	10.4915	15.611	13.8834	11.8545
ATAC1_2321850	Promoter	TSS1_2321719	130	TSS1_2321719	130	TSS1_2321719/TSS1_2322113	TSS1_2322113/TSS1_2321719	AT1G04593		AT1G07540	1	2321584	2322861	2321850	93.093	80.8182	50.8895	78.61	88.4056	73.18	63.3575	71.1721
ATAC1_2333851	Promoter	TSS1_2333542	308	AT1G07570.2	83	TSS1_2333542	TSS1_2333542			AT1G07570	1	2333460	2333969	2333851	40.9072	35.0811	45.0602	47.283	49.256	44.9999	47.0151	53.6921
ATAC1_2334335	Promoter	TSS1_2333542	792	AT1G04597.1	1		AT1G04597.1	AT1G04597		AT1G07570	1	2334105	2334528	2334335	53.4986	49.046	41.818	33.9155	43.6266	46.1784	50.3043	47.3563
ATAC1_2335842	Intergenic	TSS1_2333542	2299	AT1G07580.1	1019					AT1G07570	1	2335568	2336298	2335842	101.68	103.703	95.4025	88.2266	95.508	90.597	69.9244	75.3144
ATAC1_2340034	Intergenic	TSS1_2339385	648	AT1G04603.1	524					AT1G07600	1	2339136	2340258	2340034	105.198	91.905	88.6784	111.942	73.154	70.1226	54.4518	51.9216
ATAC1_2341011	Promoter	TSS1_2340911	99	TSS1_2340911	99	TSS1_2340911	TSS1_2340911	AT1G04603			1	2340850	2341115	2341011	3.19142	5.50821	25.4601	25.1052	10.6766	7.88349	3.42557	12.897
ATAC1_2348736	Promoter	TSS1_2349024	287	TSS1_2349024	287	TSS1_2349024	TSS1_2349024/AT1G04607.1			AT1G07630	1	2347776	2349048	2348736	87.5528	78.7141	92.8874	102.311	116.263	116.362	120.66	97.7011
ATAC1_2352116	Promoter	TSS1_2352312	195	TSS1_2352312	195	TSS1_2352312	TSS1_2352312				1	2351389	2352394	2352116	37.7297	35.3182	61.9729	70.084	69.4094	46.9638	53.5817	59.4991
ATAC1_2360092	Intragenic	TSS1_2358951	1140	TSS1_2358951	1140			AT1G07650		HOMER_RNA_00000957	1	2359911	2360159	2360092	8.38611	10.5229	9.09643	6.24	9.20063	4.46566	8.67112	11.0746
ATAC1_2362120	Intragenic	TSS1_2364685	2564	AT1G07650.4	1846			AT1G07650			1	2361887	2362270	2362120	22.2067	19.3024	8.85502	12.9297	8.70559	13.2976	15.9089	22.4029
ATAC1_2365629	Intragenic	TSS1_2366561	931	TSS1_2366561	931			AT1G07650		AT1G07650	1	2365193	2365803	2365629	14.8994	23.3463	18.7824	20.5198	34.3251	21.2593	50.5937	49.4563
ATAC1_2366575	Promoter	TSS1_2366561	13	TSS1_2366561	13	TSS1_2366561	TSS1_2366561	AT1G07650		AT1G07650	1	2366294	2366752	2366575	15.7807	14.4558	16.9971	21.5502	23.7817	25.4613	28.5394	34.2627
ATAC1_2368527	Promoter	TSS1_2368385	141	TSS1_2368385	141	TSS1_2368385/TSS1_2368887	TSS1_2368887/TSS1_2368385			AT1G07645	1	2367641	2368880	2368527	162.604	153.18	93.1898	117.698	109.82	103.388	142.494	150.737
ATAC1_2374924	Promoter	TSS1_2374540	383	TSS1_2374540	383	TSS1_2374540	TSS1_2374540			AT1G07670	1	2374432	2375145	2374924	108.785	85.3737	100.537	112.503	112.877	113.462	71.4213	89.8099
ATAC1_2387433	Intragenic	TSS1_2389215	1781	AT1G07710.2	685			AT1G07710			1	2387112	2387590	2387433	19.7924	17.4523	15.1079	11.5538	14.4994	12.555	18.7502	18.9781
ATAC1_2389541	Promoter	TSS1_2389215	325	TSS1_2389215	325	TSS1_2389215	TSS1_2389215				1	2389381	2389665	2389541	6.05935	5.44336	13.571	13.4595	12.1368	11.9783	8.60464	9.5077
ATAC1_2390231	Intergenic	TSS1_2389215	1015	TSS1_2389215	1015						1	2390075	2390417	2390231	5.30242	5.48845	22.52	14.4551	8.73628	8.99985	13.1477	11.4461
ATAC1_2395268	Promoter	TSS1_2395445	176	TSS1_2395445	176	TSS1_2395445	TSS1_2395445	AT1G07725/AT1G07728		AT1G07728	1	2394960	2395761	2395268	139.151	153.647	146.093	142.401	139.95	176.787	149.334	140.806
ATAC1_2398393	Intragenic	TSS1_2398745	351	TSS1_2398745	351			AT1G07730/AT1G07740		AT1G07730	1	2398168	2398539	2398393	23.9525	25.8909	10.9999	17.257	11.5627	12.2112	15.9255	19.9515
ATAC1_2403021	Promoter	TSS1_2402866	154	AT1G07745.2	105	TSS1_2402866	TSS1_2402866			AT1G07745	1	2402779	2403152	2403021	24.5763	29.1498	22.0642	29.2713	21.9113	20.5446	9.86195	15.8408
ATAC1_2404823	Intragenic	TSS1_2405942	1118	TSS1_2405942	1118			AT1G07750		AT1G07750	1	2404517	2405153	2404823	28.4183	24.8946	19.2144	15.4131	20.8253	16.6789	35.3968	36.6044
ATAC1_2406805	Intergenic	TSS1_2405942	862	AT1G07760.1	99					AT1G07750	1	2406571	2407140	2406805	38.6627	28.3633	46.3739	33.2803	31.4032	32.1441	28.2776	36.6616
ATAC1_2408113	Intragenic	TSS1_2405942	2170	AT1G07760.1	1207			AT1G07770		AT1G07750	1	2407970	2408306	2408113	5.57579	7.85398	17.6203	23.051	11.6477	9.37961	10.2835	5.46584
ATAC1_2409887	Promoter	TSS1_2411927	2039	AT1G07770.1	95		AT1G07770.2/AT1G07770.3/AT1G07770.1	AT1G07780		AT1G07780	1	2409632	2410013	2409887	5.62388	7.40786	14.5072	22.2878	10.6878	22.6288	11.9548	8.35825
ATAC1_2413074	Promoter	TSS1_2412996	77	TSS1_2412996	77	TSS1_2412708/TSS1_2412996	TSS1_2412996/TSS1_2412708	AT1G07790		AT1G07790	1	2412682	2413099	2413074	10.7402	9.29147	20.0488	18.4776	13.5985	9.8172	14.2199	12.7569
ATAC1_2413413	Intragenic	TSS1_2412996	416	TSS1_2412996	416			AT1G07790		AT1G07790	1	2413284	2413569	2413413	8.92035	5.14812	6.43345	12.8095	6.7869	6.71318	10.9545	14.5715
ATAC1_2414188	Promoter	TSS1_2414292	103	TSS1_2414292	103	TSS1_2414292	TSS1_2414292	AT1G07795		AT1G07795	1	2414116	2414928	2414188	16.1301	16.9465	23.1508	20.0781	27.0221	23.8951	34.0785	31.9887
ATAC1_2415726	TE	TSS1_2416258	531	TSS1_2416258	531			AT1G07800	AT1TE07880/AT1G07800	AT1G07810	1	2415032	2415919	2415726	35.2395	37.1316	23.2127	22.7627	24.8642	28.6197	43.3384	44.7399
ATAC1_2416175	Promoter	TSS1_2416258	82	TSS1_2416258	82	TSS1_2416258	TSS1_2416258			AT1G07810	1	2416007	2416366	2416175	18.3429	19.2467	23.8951	20.8288	27.788	17.5593	16.0356	14.2153
ATAC1_2419958	Intragenic	TSS1_2421945	1986	TSS1_2421945	1986			AT1G07810		AT1G07820	1	2419448	2420153	2419958	40.965	34.0303	23.0253	24.5255	22.1252	16.3022	25.7524	33.0027
ATAC1_2420330	Intragenic	TSS1_2421945	1614	TSS1_2421945	1614			AT1G07810		AT1G07820	1	2420189	2420529	2420330	11.8453	13.5798	10.0116	15.7144	15.5219	8.31563	18.7583	19.5887
ATAC1_2422138	Promoter	TSS1_2422298	159	AT1G07820.1	71	TSS1_2421945/TSS1_2422298	TSS1_2422298/TSS1_2421945	AT1G07830		AT1G07830	1	2421843	2422458	2422138	60.1983	56.573	65.9828	67.3116	51.1807	68.9658	58.4213	57.7588
ATAC1_2432191	Promoter	TSS1_2432020	170	AT1G07870.1	99	TSS1_2432020	TSS1_2432020			AT1G07870	1	2431907	2432961	2432191	124.94	117.286	139.291	132.503	108.392	98.6463	114.241	120.58
ATAC1_2437041	Promoter	TSS1_2437478	436	AT1G07885.2	179		AT1G07885.2/AT1G07885.1			AT1G07890	1	2436832	2437653	2437041	99.1704	90.6535	122.264	126.932	156.171	146.677	179.832	185.407
ATAC1_2443915	Promoter	TSS1_2443859	55	TSS1_2443859	55	TSS1_2443859	TSS1_2443859			AT1G07902	1	2443353	2444102	2443915	40.8654	43.2301	43.4129	39.4848	31.4137	35.0682	35.7739	47.0722
ATAC1_2445360	Promoter	TSS1_2445244	115	AT1G07910.1	76	TSS1_2445068/TSS1_2445244	AT1G07910.1/TSS1_2445068/TSS1_2445244			HOMER_RNA_00036039	1	2444767	2446297	2445360	103.756	108.421	94.1012	91.5635	128.92	131.846	151.952	131.422
ATAC1_2454855	Promoter	TSS1_2454887	31	TSS1_2454887	31	TSS1_2454887	TSS1_2454887	AT1G07920		AT1G07920	1	2454064	2454990	2454855	29.9216	28.6496	35.6071	28.8243	36.0824	31.0221	50.517	40.8429
ATAC1_2457517	Intergenic	TSS1_2458129	611	TSS1_2458129	611						1	2456810	2458319	2457517	90.5974	95.4581	136.416	138.526	137.492	140.18	106.09	108.642
ATAC1_2460369	Intragenic	TSS1_2458277	2091	TSS1_2458277	2091			AT1G07930		AT1G07930	1	2460274	2460537	2460369	6.08319	3.90863	19.55	12.4006	12.6213	13.8661	9.15625	8.97762
ATAC1_2462161	Intergenic	TSS1_2465460	3298	AT1G44500.1	2800					AT1G07940	1	2461980	2462693	2462161	45.9972	42.8419	51.5273	55.5993	48.7768	74.83	34.8692	44.7695
ATAC1_2465561	Promoter	TSS1_2465460	100	AT1G07940.1	15	TSS1_2465460	TSS1_2465460			AT1G07940	1	2465328	2465741	2465561	11.2692	22.83	26.5699	29.4293	17.6734	18.6771	17.8635	22.1602
ATAC1_2467129	Promoter	TSS1_2467161	31	AT1G07960.3	15	TSS1_2466992/TSS1_2467161	TSS1_2467161/TSS1_2466992	AT1G07950		AT1G07960	1	2466943	2467270	2467129	11.3595	9.63532	17.3641	14.648	17.4202	13.6561	21.0238	19.0209
ATAC1_2471057	Intragenic	TSS1_2472610	1552	TSS1_2472610	1552			AT1G07970		AT1G07970	1	2470985	2471246	2471057	8.94379	7.50075	7.17066	9.67188	8.25172	7.10698	13.7847	15.5322
ATAC1_2475322	Promoter	TSS1_2475405	82	TSS1_2475405	82	TSS1_2475405	TSS1_2475405	AT1G07985		AT1G07985	1	2474789	2475894	2475322	243.14	247.316	129.552	150.693	142.273	142.274	92.6034	102.385
ATAC1_2480695	Intragenic	TSS1_2477184	3510	TSS1_2477184	3510			AT1G07990		AT1G07990	1	2480650	2480982	2480695	9.69828	7.19032	7.9572	7.97147	1.93739	7.44583	13.8668	12.5804
ATAC1_2485167	Promoter	TSS1_2485052	114	AT1G08005.1	113	TSS1_2485052	AT1G08005.1/TSS1_2485052	AT1G08000		AT1G08000	1	2484884	2485414	2485167	13.1219	11.9138	15.6197	13.7984	17.2702	25.9658	31.4295	24.9515
ATAC1_2486401	Intragenic	TSS1_2485052	1348	AT1G08000.1	674			AT1G08010		AT1G08000	1	2486155	2486596	2486401	24.2074	13.7439	15.415	13.8842	19.2837	17.1645	20.4701	13.6224
ATAC1_2488864	Intergenic	TSS1_2489648	783	TSS1_2489648	783					HOMER_RNA_00027702	1	2488314	2489047	2488864	21.8518	23.8604	26.2272	20.0926	44.7624	30.3127	30.4315	17.2131
ATAC1_2493428	Promoter	TSS1_2493206	221	TSS1_2493206	221	TSS1_2493206	TSS1_2493206			AT1G08030	1	2493065	2493701	2493428	21.9546	30.5034	31.2319	29.3219	31.0053	35.3746	27.2521	35.3088
ATAC1_2498902	Promoter	TSS1_2498612	289	AT1G08040.1	137	TSS1_2498612	TSS1_2498612	AT1G08050		AT1G08040	1	2498564	2499539	2498902	75.6709	80.6186	71.5588	74.6996	69.9453	90.7257	58.2258	72.2358
ATAC1_2515366	Intragenic	TSS1_2516621	1254	AT1G08070.1	1253			AT1G08070		AT1G08070	1	2515153	2515443	2515366	5.24453	10.2838	8.33119	5.19612	7.26846	7.45231	15.0063	12.0682
ATAC1_2516632	Promoter	TSS1_2516621	10	TSS1_2516621	10	TSS1_2516621	TSS1_2516621			AT1G08070	1	2516482	2516775	2516632	7.35403	9.80344	7.55927	11.7581	13.5838	11.9533	7.48086	4.0142
ATAC1_2518719	Promoter	TSS1_2518627	91	TSS1_2518627	91	TSS1_2518627	TSS1_2518627			AT1G08080	1	2518552	2518895	2518719	11.4836	16.6076	17.5273	17.5168	8.2562	10.5418	7.40876	6.90481
ATAC1_2520928	Intergenic	TSS1_2518627	2300	TSS1_2518627	2300					AT1G08080	1	2519835	2521165	2520928	134.542	128.078	71.6081	84.2634	79.7863	61.388	84.3623	84.9198
ATAC1_2522898	Intergenic	TSS1_2524076	1177	TSS1_2524076	1177					AT1G08090	1	2522723	2523035	2522898	17.536	15.1964	10.4915	7.9117	6.30903	5.62911	9.13834	15.3927
ATAC1_2530402	Intergenic	TSS1_2535350	4947	AT1G08100.1	1281					AT1G08110	1	2530145	2530570	2530402	22.3797	19.4597	31.8506	26.0078	30.1883	31.0677	24.991	24.2416
ATAC1_2534795	Promoter	TSS1_2535350	554	AT1G08105.1	8		AT1G08105.1			AT1G08110	1	2534633	2534977	2534795	19.8643	17.7948	11.7379	11.8466	20.7218	16.4062	20.4732	19.9493
ATAC1_2535287	Promoter	TSS1_2535350	62	AT1G08110.3	35	TSS1_2535350	TSS1_2535350	AT1G08110		AT1G08110	1	2535198	2535465	2535287	18.2504	16.4634	20.8681	18.593	17.3309	19.467	15.9353	15.5852
ATAC1_2538416	Promoter	TSS1_2538238	177	TSS1_2538238	177	TSS1_2538238/TSS1_2538609	TSS1_2538609/TSS1_2538238			AT1G08115	1	2537826	2538678	2538416	103.33	95.1598	178.315	159.784	176.649	175.376	119.387	94.1841
ATAC1_2542434	Promoter	TSS1_2542575	140	AT1G08125.1	71	TSS1_2542269/TSS1_2542575	TSS1_2542575/TSS1_2542269				1	2542247	2542696	2542434	41.575	40.3723	51.5944	44.5848	54.4138	42.1725	35.0298	32.1914
ATAC1_2548277	Intergenic	TSS1_2547858	418	TSS1_2547858	418					AT1G08130	1	2547678	2548738	2548277	82.9678	86.7895	97.098	93.848	96.629	84.4973	62.3449	75.163
ATAC1_2549124	Intragenic	TSS1_2547858	1265	TSS1_2547858	1265			AT1G08135		AT1G08130	1	2548838	2549285	2549124	15.8721	22.493	23.917	23.192	17.2536	14.5078	22.8924	16.6578
ATAC1_2556629	Intragenic	TSS1_2560398	3768	AT1G08140.1	1399			AT1G08150		AT1G08160	1	2556350	2556784	2556629	19.5971	14.8628	20.4224	11.6356	6.79973	11.3266	11.3765	9.32372
ATAC1_2560178	Intragenic	TSS1_2560398	219	TSS1_2560398	219			AT1G08160		AT1G08160	1	2559783	2560334	2560178	22.3113	20.1342	14.6609	21.3504	15.7425	17.8995	34.103	23.2007
ATAC1_2561377	Intergenic	TSS1_2562149	771	TSS1_2562149	771					AT1G08165	1	2561237	2561551	2561377	24.3415	26.1734	27.6677	28.5447	20.4626	18.2482	17.4491	14.8809
ATAC1_2563872	Promoter	TSS1_2563682	189	TSS1_2563682	189	TSS1_2563682/TSS1_2564127	TSS1_2564127/TSS1_2563682			AT1G08170	1	2563568	2564147	2563872	81.6572	85.1589	69.6312	79.036	72.5911	60.8548	43.2103	60.126
ATAC1_2565622	Promoter	TSS1_2565244	377	TSS1_2565244	377	TSS1_2565244	TSS1_2565244			AT1G08180	1	2564967	2565915	2565622	58.7891	59.8022	92.654	86.057	71.682	67.2803	73.8783	51.7227
ATAC1_2572943	Intragenic	TSS1_2573167	223	TSS1_2573167	223			AT1G08190		HOMER_RNA_00036057	1	2572762	2573612	2572943	29.3341	22.5632	37.5601	33.7382	35.1694	39.7294	31.2138	36.5693
ATAC1_2576722	Promoter	TSS1_2576693	28	TSS1_2576693	28	TSS1_2576693	TSS1_2576693	AT1G08200		AT1G08200	1	2576338	2577189	2576722	37.4495	26.4146	31.8719	24.9115	54.3986	45.5291	47.9035	57.6805
ATAC1_2580921	Promoter	TSS1_2580607	313	AT1G08210.3	166	TSS1_2580607	TSS1_2580607			AT1G08210	1	2580562	2581344	2580921	39.5184	32.5167	50.6535	33.6975	36.5508	31.4566	32.7996	32.1443
ATAC1_2583247	Promoter	TSS1_2583322	74	TSS1_2583322	74	TSS1_2583322	TSS1_2583322	AT1G08220		AT1G08220	1	2582931	2583545	2583247	24.6626	27.0137	27.2184	21.1942	30.9002	20.8927	8.74887	20.8783
ATAC1_2585099	Intragenic	TSS1_2586227	1127	TSS1_2586227	1127			AT1G08230		HOMER_RNA_00027709	1	2584909	2585260	2585099	17.7686	21.3027	10.0114	7.857	8.73093	9.44972	19.895	15.6705
ATAC1_2585687	Intragenic	TSS1_2586227	539	TSS1_2586227	539			AT1G08230		HOMER_RNA_00027709	1	2585368	2586566	2585687	142.636	139.127	68.9902	60.3902	33.9435	37.3989	32.6148	32.9207
ATAC1_2588622	Promoter	TSS1_2590246	1623	AT1G08240.1	96		AT1G08240.1/AT1G08260.2			AT1G08250	1	2588450	2588801	2588622	8.91833	17.9143	20.3363	14.3175	22.7501	15.9168	9.09176	11.7156
ATAC1_2589597	Intragenic	TSS1_2590246	648	TSS1_2590246	648			AT1G08250/AT1G08260		AT1G08250	1	2588955	2590065	2589597	65.1624	55.9403	46.1158	42.8398	59.5621	37.9777	62.3859	70.4895
ATAC1_2590439	Promoter	TSS1_2590546	106	TSS1_2590546	106	TSS1_2590246	TSS1_2590246	AT1G08250/AT1G08260		AT1G08250	1	2590241	2591085	2590439	64.3345	61.2429	62.8479	58.1767	83.4155	62.8166	79.938	87.2692
ATAC1_2606655	Intragenic	TSS1_2607703	1047	AT1G08270.1	681			AT1G08260/AT1G08270		AT1G08270	1	2606379	2606925	2606655	32.6406	23.5415	26.4721	19.9484	20.7999	21.9773	30.1775	25.6349
ATAC1_2607794	Promoter	TSS1_2607703	90	TSS1_2607703	90	TSS1_2607703/TSS1_2607960	TSS1_2607960/TSS1_2607703			AT1G08270	1	2607053	2608181	2607794	78.6896	77.1017	78.0223	75.3042	84.6406	89.2043	98.283	98.3256
ATAC1_2614558	Promoter	TSS1_2615009	450	AT1G08300.1	215					AT1G08300	1	2614091	2615147	2614558	73.6654	69.2329	72.6689	69.0574	44.6073	51.6268	47.4274	55.5398
ATAC1_2621371	Promoter	TSS1_2621466	94	TSS1_2621466	94	TSS1_2621466	TSS1_2621466	AT1G04647/AT1G08315		AT1G08315	1	2620897	2621855	2621371	54.3591	57.5196	35.489	35.4007	34.7005	25.8415	42.1753	36.153
ATAC1_2625439	Intragenic	TSS1_2626828	1388	AT1G08320.5	772			AT1G08320			1	2625352	2625870	2625439	18.251	15.1145	21.965	28.3954	14.4419	12.9781	21.0579	11.2022
ATAC1_2626275	Promoter	TSS1_2626828	552	AT1G08320.5	62		AT1G08320.5	AT1G08320			1	2626128	2626455	2626275	7.45986	8.1482	16.0723	22.688	11.1655	12.7797	9.12778	7.4218
ATAC1_2630603	Intergenic	TSS1_2631068	464	TSS1_2631068	464					AT1G08340	1	2630100	2631053	2630603	58.4689	64.5471	73.4828	87.0349	73.0033	82.1936	45.0955	55.943
ATAC1_2635876	Promoter	TSS1_2635788	87	AT1G08350.4	9	TSS1_2635788/TSS1_2636036	TSS1_2636036/TSS1_2635788			AT1G08350	1	2635600	2636215	2635876	27.5774	26.9517	54.8265	45.4241	43.1494	48.2705	36.6648	46.7504
ATAC1_2637693	Intragenic	TSS1_2638235	541	TSS1_2638235	541			AT1G08360		AT1G08370	1	2637462	2638242	2637693	18.8935	15.9563	54.4079	47.9865	35.1768	27.4909	35.4538	28.8223
ATAC1_2640132	Intragenic	TSS1_2641778	1645	TSS1_2641778	1645			AT1G08370		AT1G08380	1	2639347	2640483	2640132	51.098	54.081	25.7485	28.66	39.874	37.1649	64.4786	48.0933
ATAC1_2642174	Promoter	TSS1_2642217	42	TSS1_2642217	42	TSS1_2641778/TSS1_2642217	TSS1_2642217/TSS1_2641778	AT1G08390		AT1G08390	1	2641755	2642467	2642174	38.6271	37.6853	33.2804	25.9079	20.6398	24.4284	37.8688	42.6988
ATAC1_2646274	Promoter	TSS1_2646274	0	TSS1_2646274	0	TSS1_2646056/TSS1_2646274	TSS1_2646274/TSS1_2646056	AT1G08410		AT1G08410	1	2645968	2646442	2646274	18.9212	17.6511	20.7021	20.4502	11.1322	15.9204	6.81875	7.80874
ATAC1_2648491	Intragenic	TSS1_2649123	631	TSS1_2649123	631			AT1G08410			1	2648139	2648870	2648491	29.8601	25.7353	20.5364	21.8961	23.6295	18.1865	30.7909	31.6847
ATAC1_2650268	Intragenic	TSS1_2649754	513	TSS1_2649754	513			AT1G08420		AT1G08420	1	2650070	2650390	2650268	14.9616	16.6165	11.9288	9.27144	16.0277	9.41488	9.68675	8.87327
ATAC1_2656498	Intragenic	TSS1_2658583	2084	TSS1_2658583	2084			AT1G08420		AT1G08430	1	2656345	2656697	2656498	12.8306	15.0437	9.6876	11.3285	12.6289	11.6783	7.406	17.2433
ATAC1_2671917	Promoter	TSS1_2671825	91	AT1G08450.3	24	TSS1_2671825	TSS1_2671825	AT1G08450		AT1G08450	1	2671725	2672083	2671917	19.8248	19.5863	27.1959	24.0296	22.9033	23.9966	17.3311	14.3093
ATAC1_2672392	Promoter	TSS1_2672499	106	TSS1_2672499	106	TSS1_2672499	TSS1_2672499	AT1G08460		AT1G08460	1	2672193	2674019	2672392	87.7182	88.3204	63.3005	65.5188	77.9765	73.0487	107.111	120.532
ATAC1_2680847	Intergenic	TSS1_2677755	3091	TSS1_2677755	3091						1	2680615	2681238	2680847	20.611	14.7705	20.276	14.7665	28.4059	22.7459	36.552	39.5914
ATAC1_2681957	Intergenic	TSS1_2684004	2046	TSS1_2684004	2046					AT1G08470	1	2681807	2682575	2681957	34.1152	42.6359	28.2419	27.1749	33.7749	24.8089	35.4214	34.4653
ATAC1_2688900	Promoter	TSS1_2689066	165	TSS1_2689066	165	TSS1_2688563/TSS1_2689066	TSS1_2689066/TSS1_2688563	AT1G08500		AT1G08500	1	2688432	2689301	2688900	109.273	96.6248	116.006	104.334	102.904	124.301	80.1782	73.1508
ATAC1_2691755	Intragenic	TSS1_2690978	776	TSS1_2690978	776			AT1G08510			1	2691530	2692060	2691755	27.2283	22.7826	19.5645	24.8168	32.4738	29.577	35.3734	30.9978
ATAC1_2694423	Promoter	TSS1_2694377	45	TSS1_2694377	45	TSS1_2694169/TSS1_2694377	TSS1_2694169/TSS1_2694377	AT1G08510		AT1G08510	1	2694284	2694514	2694423	12.3625	8.53423	13.2101	13.8178	9.22226	7.85454	5.74418	5.01075
ATAC1_2695407	Intergenic	TSS1_2694377	1029	TSS1_2694377	1029					AT1G08510	1	2695059	2695662	2695407	38.2534	31.8682	24.8662	23.6643	19.271	25.0759	35.6199	36.7682
ATAC1_2697541	Intragenic	TSS1_2696528	1012	TSS1_2696528	1012			AT1G08520		AT1G08520	1	2697364	2697603	2697541	9.39351	8.11046	6.47932	3.82998	6.26973	4.43117	7.60108	9.12818
ATAC1_2701142	Promoter	TSS1_2701220	77	AT1G08530.2	56	TSS1_2701220	TSS1_2701220	AT1G08530		AT1G08530	1	2700834	2701467	2701142	29.2506	23.0763	27.9406	26.8708	26.7927	30.392	34.4024	36.7609
ATAC1_2703252	Promoter	TSS1_2703338	85	TSS1_2703338	85	TSS1_2703140/TSS1_2703338	TSS1_2703338/TSS1_2703140			AT1G08540	1	2702900	2703530	2703252	27.9368	35.7946	34.7213	33.6137	28.5927	38.258	40.5481	34.5844
ATAC1_2711196	Promoter	TSS1_2710911	284	TSS1_2710911	284	TSS1_2710911	TSS1_2710911			AT1G08560	1	2711023	2711476	2711196	41.5576	47.8986	17.4256	22.5764	9.92951	17.8105	24.838	15.5749
ATAC1_2712187	Intergenic	TSS1_2712659	471	TSS1_2712659	471						1	2711998	2713088	2712187	125.942	104.694	56.6985	68.0241	53.7667	51.7634	56.1501	43.7829
ATAC1_2716334	Promoter	TSS1_2716374	39	TSS1_2716374	39	TSS1_2716374	TSS1_2716374	AT1G08580		AT1G08580	1	2716253	2716469	2716334	9.56476	12.0518	13.4895	16.5115	10.1915	7.50538	10.2808	10.4277
ATAC1_2718279	Promoter	TSS1_2716374	1904	AT1G08590.1	258		AT1G08590.1			AT1G08580	1	2718119	2718418	2718279	5.01275	5.19451	7.5317	7.93126	12.1378	14.2322	15.4717	15.9943
ATAC1_2720887	Intragenic	TSS1_2721918	1030	AT1G08592.2	788			AT1G08590/AT1G08592		AT1G08592	1	2720772	2721173	2720887	11.2445	10.5786	13.7662	17.4915	12.1456	15.461	10.8173	10.3273
ATAC1_2722029	Promoter	TSS1_2721918	110	TSS1_2721918	110	TSS1_2721918	TSS1_2721918	AT1G08590		AT1G08592	1	2721246	2722216	2722029	46.4856	58.6252	39.2331	40.5506	44.0956	47.3534	44.5437	45.7902
ATAC1_2735038	Intragenic	TSS1_2735791	752	TSS1_2735791	752			AT1G08610		AT1G08610	1	2734393	2735387	2735038	32.4588	35.8063	31.9803	29.163	17.3398	26.0342	64.6284	42.3722
ATAC1_2735832	Promoter	TSS1_2735791	40	TSS1_2735791	40	TSS1_2735791	TSS1_2735791			AT1G08610	1	2735576	2736215	2735832	27.8638	28.0295	37.0148	32.8375	37.584	31.5672	17.5575	28.6511
ATAC1_2736669	Promoter	TSS1_2736909	239	AT1G08620.2	12	TSS1_2736909	TSS1_2736909	AT1G04657/AT1G08620		AT1G08620	1	2736464	2736913	2736669	20.3161	26.7956	32.5701	19.3934	27.4794	26.5431	20.0083	21.0177
ATAC1_2746910	Promoter	TSS1_2746747	162	TSS1_2746747	162	TSS1_2746747	TSS1_2746747	AT1G08630		AT1G08630	1	2746743	2747180	2746910	19.2209	20.3656	14.3947	20.0816	16.4463	12.9121	12.5	7.79524
ATAC1_2748047	Promoter	TSS1_2748128	80	AT1G08630.2	79	TSS1_2747936/TSS1_2748128	TSS1_2748128/TSS1_2747936			HOMER_RNA_00041689	1	2747858	2748471	2748047	20.0065	24.7448	24.969	29.4756	22.0588	30.1149	56.6241	47.7545
ATAC1_2751286	Promoter	TSS1_2751253	32	TSS1_2751253	32	TSS1_2751253	AT1G44570.1/TSS1_2751253	AT1G08640		AT1G08640	1	2751113	2751566	2751286	53.6011	54.9337	68.6707	61.344	59.0904	40.2743	41.3745	45.7412
ATAC1_2755731	Intergenic	TSS1_2752156	3574	AT1G08645.1	3135					AT1G08650	1	2754580	2756054	2755731	245.877	251.163	259.615	269.953	167.822	163.062	191.565	186.804
ATAC1_2759806	Promoter	TSS1_2759728	77	TSS1_2759728	77	TSS1_2759728	TSS1_2759728	AT1G08660		AT1G08660	1	2759647	2759911	2759806	8.76069	7.32917	14.6227	14.1063	16.0157	13.8811	9.71271	5.46665
ATAC1_2770082	Intragenic	TSS1_2771431	1348	AT1G08695.1	573			AT1G08700		AT1G08700	1	2769884	2770470	2770082	20.309	24.0573	22.782	19.0784	17.5355	26.5461	27.0487	35.5077
ATAC1_2771493	Promoter	TSS1_2771431	61	TSS1_2771431	61	TSS1_2771431/TSS1_2771712	TSS1_2771712/TSS1_2771431			AT1G08700	1	2771085	2772119	2771493	51.4813	64.2966	36.2491	53.2792	54.8709	45.6702	49.6857	59.0671
ATAC1_2774357	Intragenic	TSS1_2774029	327	TSS1_2774029	327			AT1G08720		AT1G08720	1	2773583	2774542	2774357	35.8496	42.1587	34.1434	40.9154	33.7387	35.662	37.7081	26.4226
ATAC1_2775066	Intragenic	TSS1_2774029	1036	TSS1_2774029	1036			AT1G08720		AT1G08720	1	2774868	2775207	2775066	14.035	16.5535	15.1757	13.9879	12.5935	11.7358	17.0487	16.1276
ATAC1_2787965	Intragenic	TSS1_2786540	1424	TSS1_2786540	1424			AT1G08730			1	2787779	2788048	2787965	10.8346	7.54826	13.9184	12.0604	9.70945	7.11913	9.7326	12.9773
ATAC1_2801946	Intragenic	TSS1_2801075	870	TSS1_2801075	870			AT1G08750		AT1G08750	1	2801496	2802085	2801946	20.691	22.3898	10.9948	15.5607	11.0784	16.0285	20.4794	21.9037
ATAC1_2805107	Promoter	TSS1_2805053	53	TSS1_2805053	53	TSS1_2805053/TSS1_2805343	TSS1_2805053/TSS1_2805343	AT1G08760		AT1G08760	1	2804927	2805499	2805107	23.3583	18.4108	35.6757	29.3452	42.7554	34.6032	27.8365	29.1537
ATAC1_2808285	Intragenic	TSS1_2808872	586	TSS1_2808872	586			AT1G08760		AT1G08770	1	2807819	2808649	2808285	30.274	36.2111	18.9525	25.2408	32.0281	23.4956	23.8985	25.3399
ATAC1_2810383	Intragenic	TSS1_2811189	805	TSS1_2811189	805			AT1G08780		AT1G08780	1	2810293	2810778	2810383	18.2534	17.5458	15.3713	12.1674	11.552	15.6509	21.0602	30.6891
ATAC1_2812227	Intragenic	TSS1_2811189	1037	AT1G08790.1	237			AT1G08790		AT1G08780	1	2812038	2812507	2812227	12.7457	15.3084	20.9988	18.346	7.73208	15.6024	19.3185	20.435
ATAC1_2820373	Promoter	TSS1_2820351	21	TSS1_2820351	21	TSS1_2820351/TSS1_2820493	TSS1_2820493/TSS1_2820351	AT1G08810		AT1G08810	1	2820177	2820532	2820373	8.24941	6.82448	7.48397	11.0034	7.28028	10.1402	21.1189	21.8072
ATAC1_2821564	Intragenic	TSS1_2820493	1070	TSS1_2820493	1070			AT1G08820			1	2821294	2822163	2821564	37.217	30.8495	26.4836	24.4031	51.5702	41.2108	55.748	47.5394
ATAC1_2827005	Promoter	TSS1_2827063	57	AT1G08830.1	54	TSS1_2827063	TSS1_2827063			AT1G08830	1	2826905	2827153	2827005	13.322	11.3031	11.9601	13.7501	7.7674	14.2838	6.84566	13.3581
ATAC1_2830995	Promoter	TSS1_2830834	160	TSS1_2830834	160	TSS1_2830834	TSS1_2830834	AT1G08840			1	2830666	2831068	2830995	15.0612	14.3627	10.7583	12.6475	13.1026	14.3578	10.8028	18.6223
ATAC1_2838917	Promoter	TSS1_2838862	54	TSS1_2838862	54	TSS1_2838862/TSS1_2839144	TSS1_2839144/TSS1_2838862	AT1G08845		AT1G08840	1	2838734	2839256	2838917	31.9496	32.9165	36.2024	27.8456	24.4948	21.9779	15.5263	23.8105
ATAC1_2840628	Intragenic	TSS1_2839144	1483	AT1G08845.3	843			AT1G08845		AT1G08845	1	2840548	2840862	2840628	13.8959	15.5659	7.82669	5.4935	11.6569	13.1827	19.9415	9.85663
ATAC1_2842449	Promoter	TSS1_2842332	116	TSS1_2842332	116	TSS1_2842332	TSS1_2842332	AT1G08860			1	2842067	2842804	2842449	11.7843	20.0339	18.9022	24.8493	37.6603	41.3238	33.5368	33.0017
ATAC1_2846814	Promoter	TSS1_2847778	963	AT1G08870.1	205		AT1G08870.1			AT1G08880	1	2846620	2846876	2846814	4.45274	6.91897	6.82758	8.6724	16.9383	11.8946	4.05231	7.05444
ATAC1_2847830	Promoter	TSS1_2847778	51	TSS1_2847778	51	TSS1_2847778	TSS1_2847778	AT1G08880		AT1G08880	1	2847501	2848496	2847830	81.532	87.719	105.006	94.2965	93.3473	78.9032	72.1561	73.527
ATAC1_2852930	Promoter	TSS1_2852806	123	TSS1_2852806	123	TSS1_2852806	TSS1_2852806	AT1G08900		HOMER_RNA_00042880	1	2852785	2853160	2852930	10.2512	6.93814	19.6243	15.0152	18.8956	13.246	14.7762	20.0454
ATAC1_2855969	Promoter	TSS1_2856162	192	TSS1_2856162	192	TSS1_2856162	TSS1_2856162			AT1G08910	1	2855522	2856272	2855969	19.4363	25.0467	62.8669	70.212	31.4172	38.1779	32.0864	40.8556
ATAC1_2860861	Intragenic	TSS1_2861800	938	TSS1_2861800	938			AT1G08910		AT1G04673	1	2859893	2862068	2860861	62.2242	68.4733	81.5651	78.9125	92.0979	78.3231	154.436	121.893
ATAC1_2862882	Intergenic	TSS1_2861800	1081	TSS1_2861800	1081					AT1G04673	1	2862604	2863209	2862882	13.8956	9.83667	18.9702	11.8638	33.6778	23.1433	34.6151	45.9337
ATAC1_2866608	Intergenic	TSS1_2867376	767	AT1G08920.1	594					AT1G08920	1	2866491	2867030	2866608	25.4029	29.2986	27.1311	32.6597	25.9851	16.6694	18.9613	27.1735
ATAC1_2870759	Intergenic	TSS1_2872644	1884	TSS1_2872644	1884						1	2870440	2870951	2870759	7.01915	6.14233	21.4643	16.7152	22.2778	17.7957	9.66075	19.5449
ATAC1_2872698	Promoter	TSS1_2872644	53	TSS1_2872644	53	TSS1_2872644	TSS1_2872644				1	2872231	2873747	2872698	82.7365	76.6987	96.9519	129.889	69.0582	80.1099	110.743	141.045
ATAC1_2874322	Promoter	TSS1_2874511	188	TSS1_2874511	188	TSS1_2874511	TSS1_2874511	AT1G08930			1	2874033	2874600	2874322	16.6858	18.313	33.6757	35.2205	28.4448	23.5161	19.3885	17.9929
ATAC1_2879324	Promoter	TSS1_2879642	317	AT1G08950.1	20	TSS1_2879642	TSS1_2879642	AT1G08950		AT1G08960	1	2878668	2880258	2879324	47.8054	56.5759	54.6626	46.6936	51.6014	60.4592	65.7559	78.1375
ATAC1_2883724	Intragenic	TSS1_2884411	686	TSS1_2884411	686			AT1G08970		AT1G08980	1	2883387	2884013	2883724	21.8264	20.437	25.9525	19.612	12.8572	16.3558	33.0935	25.7576
ATAC1_2889400	Intragenic	TSS1_2889502	101	TSS1_2889502	101			AT1G08990			1	2889094	2889526	2889400	14.1469	16.1734	19.8133	15.2349	14.9418	17.5485	25.5896	16.0559
ATAC1_2895711	Intragenic	TSS1_2898852	3140	TSS1_2898852	3140			AT1G09010			1	2895564	2896223	2895711	19.4689	18.9962	15.1546	11.0661	15.3121	13.3526	33.3001	33.8858
ATAC1_2898410	Intragenic	TSS1_2898852	441	TSS1_2898852	441			AT1G09010			1	2898237	2898593	2898410	15.4126	14.9833	15.1515	11.5848	14.0343	13.2726	17.6148	19.5142
ATAC1_2904024	Intragenic	TSS1_2904871	846	TSS1_2904871	846			AT1G09020		AT1G09020	1	2903883	2904314	2904024	18.7245	14.5291	12.2876	10.9809	7.28667	9.79923	10.821	13.7831
ATAC1_2919750	Intragenic	TSS1_2916958	2791	AT1G09050.2	1739			AT1G09050		AT1G09050	1	2919627	2919883	2919750	11.8387	11.1239	7.16987	8.98026	4.85414	8.97814	16.0799	7.01376
ATAC1_2926762	Intergenic	TSS1_2927703	940	AT1G09060.1	935					AT1G09070	1	2926569	2927067	2926762	16.0675	15.2784	21.5749	16.2328	21.396	24.3146	28.5667	38.7603
ATAC1_2928520	Intragenic	TSS1_2927703	816	TSS1_2927703	816			AT1G09070		AT1G09070	1	2927855	2928965	2928520	50.3345	53.0482	34.9487	30.0148	34.7094	32.4638	53.267	47.3672
ATAC1_2931990	Promoter	TSS1_2931847	142	TSS1_2931847	142	TSS1_2931847	TSS1_2931847			AT1G09080	1	2931811	2932119	2931990	16.9474	16.7861	20.7102	19.8588	28.3067	24.0569	17.7122	9.29434
ATAC1_2932366	Promoter	TSS1_2932727	360	TSS1_2932727	360	TSS1_2932727	TSS1_2932727			AT1G09090	1	2932216	2932806	2932366	14.8295	18.744	32.0109	28.4544	20.5512	20.2085	11.51	18.6946
ATAC1_2939231	Promoter	TSS1_2939287	55	TSS1_2939287	55	TSS1_2939287	AT1G09110.1/TSS1_2939287	AT1G09100		AT1G09100	1	2939082	2939524	2939231	22.6532	21.7986	30.5794	31.2498	24.7632	13.6938	17.9957	13.3727
ATAC1_2942442	Promoter	TSS1_2942254	187	AT1G09130.1	96	TSS1_2942254	TSS1_2942254			AT1G09130	1	2942160	2942827	2942442	73.6332	73.5134	53.777	55.0378	57.7608	55.5848	50.9183	69.475
ATAC1_2946124	Promoter	TSS1_2946228	103	TSS1_2946228	103	TSS1_2945951/TSS1_2946228	TSS1_2946228/TSS1_2945951	AT1G09150		AT1G09150	1	2945849	2946443	2946124	67.0501	72.9859	60.4781	53.8851	63.3935	58.7318	55.025	56.6763
ATAC1_2951032	Promoter	TSS1_2953070	2037	AT1G09155.1	42		AT1G09155.1			HOMER_RNA_00027780	1	2950871	2951118	2951032	10.2073	8.43756	14.4287	11.1096	3.38502	7.79427	2.90043	3.5321
ATAC1_2952734	Promoter	TSS1_2953070	335	AT1G09157.1	243	TSS1_2953070	TSS1_2953070/AT1G09157.1	AT1G09160		HOMER_RNA_00027780	1	2952638	2952924	2952734	5.81844	7.8168	12.7831	7.92276	11.6505	11.6175	10.8733	17.4572
ATAC1_2954135	Intragenic	TSS1_2953070	1064	TSS1_2953070	1064			AT1G09160		HOMER_RNA_00027780	1	2953975	2954517	2954135	15.191	17.7326	13.6262	10.868	10.6297	11.4205	30.1143	21.4035
ATAC1_2956441	Promoter	TSS1_2956620	178	TSS1_2956620	178	TSS1_2956620	TSS1_2956620	AT1G09170			1	2956341	2956614	2956441	11.5518	11.9533	8.90833	15.393	15.5373	11.7076	18.7678	15.2044
ATAC1_2964849	Promoter	TSS1_2965011	161	TSS1_2965011	161	TSS1_2965011	TSS1_2965011			AT1G09180	1	2963314	2965116	2964849	44.7221	59.6402	64.1944	78.1339	105.847	97.8078	101.198	111.14
ATAC1_2967807	Promoter	TSS1_2967729	77	TSS1_2967729	77	TSS1_2967729	TSS1_2967729			AT1G09190	1	2967655	2967927	2967807	13.9675	11.1545	15.2195	20.8679	13.5961	14.3504	13.6498	5.39569
ATAC1_2972422	Promoter	TSS1_2972597	174	TSS1_2972597	174	TSS1_2972199/TSS1_2972597	TSS1_2972597/TSS1_2972199				1	2972193	2973043	2972422	55.4475	57.3241	67.8477	61.0719	75.4983	91.6631	87.661	83.1802
ATAC1_2976911	Promoter	TSS1_2976696	214	TSS1_2976696	214	TSS1_2976696	TSS1_2976696	AT1G09210		AT1G09210	1	2976606	2977234	2976911	65.2418	72.2162	84.4699	81.2497	111.702	109.322	85.5844	59.0413
ATAC1_2982650	Promoter	TSS1_2982582	67	TSS1_2982582	67	TSS1_2982582	TSS1_2982582	AT1G09230		AT1G09230	1	2982385	2982840	2982650	23.9838	23.8113	29.6304	23.8905	30.7372	25.3902	18.3285	24.6137
ATAC1_2983637	Intergenic	TSS1_2983222	414	TSS1_2983222	414					AT1G09230	1	2983613	2984154	2983637	9.75192	12.3365	26.9259	26.8721	14.0234	17.1024	9.65902	11.6862
ATAC1_2987812	Intragenic	TSS1_2989377	1564	AT1G04693.1	135			AT1G04687/AT1G04693		AT1G09250	1	2987469	2988326	2987812	43.7409	54.4583	51.4591	58.0518	69.01	71.29	70.654	67.6652
ATAC1_2991519	Intergenic	TSS1_2989377	2141	AT1G09260.1	1861					AT1G09250	1	2990864	2992202	2991519	120.577	116.404	66.7063	62.0513	101.317	93.9534	97.2803	82.6179
ATAC1_2994392	Promoter	TSS1_2994423	30	TSS1_2994423	30	TSS1_2994423	TSS1_2994423	AT1G09270		AT1G09270	1	2994235	2994632	2994392	15.6079	13.3074	20.0272	17.0852	12.1288	13.6052	6.82188	12.7364
ATAC1_3001380	Promoter	TSS1_3001302	77	TSS1_3001302	77	TSS1_3001302	TSS1_3001302			AT1G09280	1	3000841	3001594	3001380	40.344	43.2606	36.472	40.6267	39.8398	31.1477	36.1503	35.4131
ATAC1_3003887	Promoter	TSS1_3003904	16	TSS1_3003904	16	TSS1_3003762/TSS1_3003904	TSS1_3003904/TSS1_3003762	AT1G09300		AT1G09300	1	3003624	3004007	3003887	12.5948	10.5915	13.0131	23.6473	5.34358	18.1082	8.53737	10.8111
ATAC1_3008598	Promoter	TSS1_3008292	305	TSS1_3008292	305	TSS1_3008292	AT1G09310.1/TSS1_3008292				1	3008236	3008760	3008598	16.5093	13.7056	18.6842	19.1699	28.2961	28.7949	39.8866	46.9885
ATAC1_3009076	Intragenic	TSS1_3008292	783	AT1G09310.1	165			AT1G09310			1	3008861	3009730	3009076	34.2995	33.2531	42.6865	35.2017	37.0552	41.748	59.0232	55.2902
ATAC1_3015314	Promoter	TSS1_3015453	138	AT1G09330.1	58	TSS1_3015061/TSS1_3015453	TSS1_3015453/TSS1_3015061	AT1G09340		AT1G09340	1	3015191	3015500	3015314	9.18842	9.89273	10.3532	10.5679	13.0693	10.6109	24.4341	33.6829
ATAC1_3018357	Promoter	TSS1_3018204	152	TSS1_3018204	152	TSS1_3018204	TSS1_3018204	AT1G09340		HOMER_RNA_00036123	1	3017968	3018554	3018357	57.2736	60.978	44.9565	57.0912	56.2846	56.4783	58.0856	60.9303
ATAC1_3019582	Promoter	TSS1_3019819	236	TSS1_3019819	236	TSS1_3019819	TSS1_3019819			AT1G09350	1	3019314	3020087	3019582	29.4813	32.1323	57.097	52.9177	54.8706	49.2065	88.9503	57.5182
ATAC1_3020471	Intragenic	TSS1_3019819	651	AT1G09350.2	249			AT1G09350		AT1G09350	1	3020327	3020931	3020471	27.5423	29.3837	14.3059	15.3472	18.6058	14.8533	26.5852	21.2239
ATAC1_3026813	Intragenic	TSS1_3029490	2676	AT1G09370.1	1935			AT1G09380		AT1G09380	1	3026646	3026972	3026813	13.2549	12.0211	6.00575	9.9811	10.6777	9.74954	11.4332	12.9402
ATAC1_3027997	Intragenic	TSS1_3029490	1492	TSS1_3029490	1492			AT1G09380		AT1G09380	1	3027838	3028195	3027997	20.8422	20.0938	24.7331	11.9144	16.4473	12.1504	8.52281	8.7711
ATAC1_3031668	Intragenic	TSS1_3031233	434	TSS1_3031233	434			AT1G04697/AT1G09390		AT1G09390	1	3030493	3031960	3031668	85.0677	95.4945	136.198	127.485	154.888	133.983	135.112	136.207
ATAC1_3038468	Promoter	TSS1_3038533	64	TSS1_3038533	64	TSS1_3038333/TSS1_3038533	TSS1_3038533/TSS1_3038333	AT1G09420		AT1G09421	1	3038270	3038818	3038468	26.4801	21.1673	27.0361	23.8041	38.9642	30.0981	38.9136	45.6614
ATAC1_3039330	Intragenic	TSS1_3038533	796	TSS1_3038533	796			AT1G09420		AT1G09421	1	3039149	3039646	3039330	21.3853	27.1347	13.3546	11.7387	12.921	13.7348	28.7005	29.9519
ATAC1_3041918	Promoter	TSS1_3042029	110	AT1G09420.2	44	TSS1_3041798/TSS1_3042029	TSS1_3042029/TSS1_3041798			AT1G09430	1	3041640	3042144	3041918	30.4034	21.3498	25.7856	18.6472	25.5313	19.3259	24.2506	35.6763
ATAC1_3054269	Intragenic	TSS1_3053555	713	TSS1_3053555	713			AT1G09460		AT1G09460	1	3053575	3054463	3054269	29.8112	28.2952	28.2898	23.9991	31.0245	26.5905	32.5828	34.2017
ATAC1_3057678	Promoter	TSS1_3057463	214	AT1G09470.2	134	TSS1_3057463	AT1G09480.1/TSS1_3057463			AT1G09470	1	3057369	3057847	3057678	15.0998	11.9504	27.7116	20.7618	31.5508	19.8293	16.682	21.6392
ATAC1_3058433	Promoter	TSS1_3058526	92	TSS1_3058526	92	TSS1_3058082/TSS1_3058526	TSS1_3058526/TSS1_3058082	AT1G09480		AT1G09480	1	3058241	3058687	3058433	7.57511	9.37097	19.206	16.6878	18.8698	17.4553	17.6143	18.5274
ATAC1_3064122	Promoter	TSS1_3064161	38	TSS1_3064161	38	TSS1_3064161	TSS1_3064161	AT1G09490		AT1G09490	1	3063954	3064314	3064122	19.8253	15.6044	23.9045	25.7792	19.3101	15.6238	5.11488	9.24036
ATAC1_3066125	Promoter	TSS1_3065784	340	TSS1_3065784	340	TSS1_3065784	TSS1_3065784				1	3065975	3066313	3066125	23.4019	13.1819	3.02043	4.14639	3.8826	8.60003	7.47052	7.0173
ATAC1_3066576	Promoter	TSS1_3066753	176	AT1G09500.1	97	TSS1_3066753	TSS1_3066753			AT1G09500	1	3066390	3066876	3066576	25.7121	25.985	10.7064	14.2984	14.0291	9.87113	9.09104	11.2087
ATAC1_3072210	Promoter	TSS1_3072050	159	TSS1_3072050	159	TSS1_3072050	TSS1_3072050			AT1G09520	1	3071771	3073283	3072210	229.663	234.422	183.985	189.735	174.096	177.851	263.317	243.289
ATAC1_3075710	Promoter	TSS1_3075752	41	TSS1_3075752	41	TSS1_3075752	TSS1_3075752			AT1G09530	1	3075409	3075981	3075710	16.3664	17.1142	66.9149	76.5758	85.8242	69.6687	57.6185	44.7701
ATAC1_3079632	Promoter	TSS1_3079370	261	TSS1_3079370	261	TSS1_3079370	TSS1_3079370	AT1G09530			1	3078816	3080075	3079632	60.036	68.6782	74.5583	68.9988	86.3095	78.7791	115.415	97.4712
ATAC1_3093358	Promoter	TSS1_3093421	62	TSS1_3093421	62	TSS1_3093421/TSS1_3093675	TSS1_3093675/TSS1_3093421				1	3093103	3094408	3093358	124.732	117.076	77.1527	83.9217	90.1658	95.6509	101.604	93.6484
ATAC1_3095017	Promoter	TSS1_3094867	149	TSS1_3094867	149	TSS1_3094867	TSS1_3094867			HOMER_RNA_00042890	1	3094831	3095101	3095017	3.67354	5.14959	3.78379	6.92309	15.5145	11.9371	13.2573	14.0665
ATAC1_3099092	Intragenic	TSS1_3100180	1087	AT1G09570.4	737			AT1G09570		HOMER_RNA_00038967	1	3098720	3099231	3099092	23.2585	30.5498	24.4279	16.5746	17.1217	17.1	26.2144	24.3349
ATAC1_3100367	Promoter	TSS1_3100266	100	TSS1_3100266	100	TSS1_3100266/TSS1_3100550	TSS1_3100550/TSS1_3100266	AT1G09570		AT1G09570	1	3100123	3100929	3100367	64.806	65.4507	102.565	100.553	43.4371	75.8048	70.792	51.9707
ATAC1_3101305	Promoter	TSS1_3101527	221	TSS1_3101527	221	TSS1_3101527	TSS1_3101527	AT1G09575			1	3101166	3101436	3101305	11.3444	8.28318	14.4277	10.5722	17.4298	12.1201	22.1619	24.4212
ATAC1_3104464	Promoter	TSS1_3104424	39	TSS1_3104424	39	TSS1_3104424/TSS1_3104583	TSS1_3104583/TSS1_3104424				1	3104216	3104594	3104464	12.2544	12.9515	24.9089	26.039	19.7434	17.9384	15.9317	13.6328
ATAC1_3106440	Promoter	TSS1_3106535	94	TSS1_3106535	94	TSS1_3106535	TSS1_3106535	AT1G09590		AT1G09590	1	3106249	3107068	3106440	36.9666	41.0615	45.4224	31.9878	35.6184	32.2834	37.954	39.0157
ATAC1_3112030	Intragenic	TSS1_3116657	4626	AT1G09610.1	335			AT1G04707/AT1G09610		AT1G09620	1	3111885	3112535	3112030	29.7298	28.6871	24.6034	22.4186	18.5025	19.7306	22.2835	22.4594
ATAC1_3115371	Intragenic	TSS1_3116657	1285	TSS1_3116657	1285			AT1G09620		AT1G09620	1	3115205	3115820	3115371	30.5712	29.9087	26.1479	21.0002	20.2468	17.8155	35.2992	38.0506
ATAC1_3116033	Intragenic	TSS1_3116657	623	TSS1_3116657	623			AT1G09620		AT1G09620	1	3115913	3116218	3116033	10.9351	9.7376	14.1887	8.24801	7.2833	9.0278	16.5364	20.2553
ATAC1_3116717	Promoter	TSS1_3116657	59	TSS1_3116657	59	TSS1_3116657	TSS1_3116657			AT1G09620	1	3116560	3116832	3116717	12.3504	11.1489	12.2525	17.1096	18.4557	12.4599	9.66966	14.2296
ATAC1_3118743	Intragenic	TSS1_3119593	849	TSS1_3119593	849			AT1G09630		AT1G09630	1	3118571	3118933	3118743	14.862	20.3174	17.0107	15.3419	5.32475	13.2619	15.9107	16.5994
ATAC1_3119776	Promoter	TSS1_3119593	182	AT1G09640.1	36	TSS1_3119593/TSS1_3119974	TSS1_3119974/TSS1_3119593	AT1G09630/AT1G09640		AT1G09630	1	3119566	3120025	3119776	23.9078	28.2965	37.4738	43.4962	32.4322	27.3546	19.9209	22.4678
ATAC1_3122311	Intragenic	TSS1_3123008	696	TSS1_3123008	696			AT1G09640		AT1G09645	1	3121064	3122963	3122311	61.0347	65.7244	78.6337	76.8191	74.3618	80.6305	99.5344	94.1863
ATAC1_3131252	Promoter	TSS1_3131065	186	AT1G09660.1	157	TSS1_3131065	TSS1_3131065			AT1G09660	1	3130847	3131710	3131252	117.567	113.924	161.158	151.091	122.006	118.017	104.399	122.434
ATAC1_3137590	Promoter	TSS1_3137468	121	TSS1_3137468	121	TSS1_3137468	TSS1_3137468	AT1G09690		AT1G09690	1	3137095	3137965	3137590	36.0086	45.8969	51.43	51.588	60.0368	39.3182	54.9691	53.207
ATAC1_3140788	Promoter	TSS1_3140888	99	AT1G09710.1	73	TSS1_3140888	TSS1_3140888			AT1G09710	1	3140609	3141229	3140788	37.5261	43.2629	38.471	40.0295	42.6505	37.2918	33.6331	28.63
ATAC1_3154492	Promoter	TSS1_3154553	60	TSS1_3154553	60	TSS1_3154384/TSS1_3154553	TSS1_3154553/TSS1_3154384	AT1G09740		AT1G09740	1	3154227	3154940	3154492	31.6703	32.3683	26.8908	32.0519	24.0234	18.9467	23.8885	25.3318
ATAC1_3156351	Intragenic	TSS1_3157504	1152	TSS1_3157504	1152			AT1G09740		AT1G09750	1	3156045	3157055	3156351	17.4876	19.2855	15.0861	22.6051	60.9372	54.6375	72.4371	47.9689
ATAC1_3158296	Intragenic	TSS1_3157504	791	TSS1_3157504	791			AT1G09750		AT1G09750	1	3157282	3159040	3158296	80.1506	79.6765	75.9393	77.3749	107.468	87.7791	118.89	115.709
ATAC1_3161687	Promoter	TSS1_3161692	4	TSS1_3161692	4	TSS1_3161692/TSS1_3161822	TSS1_3161822/TSS1_3161692	AT1G09760		AT1G09760	1	3161496	3162071	3161687	31.2894	36.3033	35.0105	36.3774	27.6817	27.0871	34.1632	30.3309
ATAC1_3163467	Intragenic	TSS1_3161822	1644	TSS1_3161822	1644			AT1G09770		AT1G09770	1	3163140	3163606	3163467	26.3724	20.472	14.3217	13.5516	13.0213	16.3974	10.2336	20.4316
ATAC1_3167784	Promoter	TSS1_3167869	84	TSS1_3167869	84	TSS1_3167869	TSS1_3167869	AT1G09780		AT1G09780	1	3167370	3168004	3167784	18.6575	24.0682	23.7826	22.6517	26.5171	22.3681	32.9996	25.5495
ATAC1_3168286	Intergenic	TSS1_3167869	416	TSS1_3167869	416					AT1G09780	1	3168205	3168413	3168286	7.85966	6.66733	7.96277	11.791	12.102	8.1818	6.94238	5.54032
ATAC1_3173587	Promoter	TSS1_3173544	42	TSS1_3173544	42	TSS1_3173384/TSS1_3173544	TSS1_3173544/TSS1_3173384	AT1G09795		AT1G09795	1	3172927	3173866	3173587	58.5458	75.0943	28.2519	39.9318	34.2363	30.8829	30.3084	28.3459
ATAC1_3180630	Promoter	TSS1_3180796	165	AT1G09800.2	103	TSS1_3180796	TSS1_3180796	AT1G04733/AT1G09800			1	3179984	3180981	3180630	101.912	96.9323	101.357	86.1665	73.9524	94.5323	77.167	78.0667
ATAC1_3184380	Promoter	TSS1_3184187	192	AT1G09810.1	155	TSS1_3184187	TSS1_3184187			AT1G09810	1	3184049	3184614	3184380	55.5273	53.3419	69.3315	71.3944	80.7615	60.2944	46.046	47.2041
ATAC1_3189288	Promoter	TSS1_3189369	80	TSS1_3189369	80	TSS1_3189369	TSS1_3189369			AT1G09815	1	3189189	3189668	3189288	11.119	18.2637	20.2611	22.7615	14.4973	12.9392	11.932	18.9748
ATAC1_3194018	Intragenic	TSS1_3195025	1006	TSS1_3195025	1006			AT1G09830		AT1G09830	1	3193898	3194207	3194018	15.2506	15.8547	11.1681	10.9794	9.7159	8.29292	15.9453	12.303
ATAC1_3195545	Promoter	TSS1_3195659	113	TSS1_3195659	113	TSS1_3195659	TSS1_3195659			HOMER_RNA_00041713	1	3194805	3195859	3195545	56.8857	58.4529	70.8428	68.5824	65.8232	64.0706	61.9162	67.7618
ATAC1_3201242	Intergenic	TSS1_3201828	585	TSS1_3201828	585					AT1G09850	1	3200979	3201521	3201242	14.9266	19.241	29.7793	22.2446	38.9722	39.6038	45.5481	39.4746
ATAC1_3205667	Promoter	TSS1_3205803	135	TSS1_3205803	135	TSS1_3205803	TSS1_3205803/AT1G09860.1	AT1G09870		AT1G09870	1	3205392	3205930	3205667	19.3882	23.734	20.5213	18.2249	26.629	25.0766	19.816	27.3248
ATAC1_3218848	Intragenic	TSS1_3218045	802	TSS1_3218045	802			AT1G09900		AT1G09900	1	3218300	3218965	3218848	21.8994	16.5345	16.2962	16.4638	17.2493	12.2157	31.4926	24.9958
ATAC1_3227100	Promoter	TSS1_3226977	122	TSS1_3226977	122	TSS1_3226977	TSS1_3226977			AT1G09920	1	3226986	3227321	3227100	10.9625	9.50462	23.0953	17.8483	14.5724	10.55	9.11406	4.92508
ATAC1_3228102	Intragenic	TSS1_3227523	578	TSS1_3227523	578			AT1G09930			1	3227434	3228361	3228102	34.6131	35.9962	29.5695	22.3347	23.0233	24.3334	30.2483	39.3757
ATAC1_3237313	Intragenic	TSS1_3239425	2111	AT1G09935.1	1782			AT1G09940		AT1G09940	1	3237105	3237469	3237313	10.7036	14.0074	11.9112	9.60627	6.31546	12.0635	19.3611	16.7294
ATAC1_3240486	Promoter	TSS1_3240554	67	TSS1_3240554	67	TSS1_3240554/TSS1_3240757	TSS1_3240554/TSS1_3240757			HOMER_RNA_00033224	1	3240053	3240785	3240486	63.1007	66.4228	60.4737	63.5611	70.0792	58.1872	65.5752	75.1871
ATAC1_3241654	Promoter	TSS1_3241576	77	TSS1_3241576	77	TSS1_3241576	TSS1_3241576	AT1G09950		AT1G09950	1	3241400	3241841	3241654	43.4243	41.6874	26.5712	29.8137	19.7894	15.1564	20.8851	15.1885
ATAC1_3242129	Intergenic	TSS1_3241576	552	TSS1_3241576	552					AT1G09950	1	3241930	3242461	3242129	65.0943	60.364	65.5127	57.8225	32.3685	31.7658	19.8451	14.8248
ATAC1_3243061	Intergenic	TSS1_3244208	1146	TSS1_3244208	1146					AT1G09960	1	3242748	3243209	3243061	35.4623	46.7153	42.1136	36.9861	22.5508	21.2975	15.1342	19.4405
ATAC1_3243970	Promoter	TSS1_3244208	237	TSS1_3244208	237	TSS1_3244208	TSS1_3244208			AT1G09960	1	3243825	3244260	3243970	30.3354	29.6529	43.8547	41.8206	29.6393	23.1373	13.2113	13.2285
ATAC1_3247990	Promoter	TSS1_3247952	37	TSS1_3247952	37	TSS1_3247952	TSS1_3247952	AT1G04753		AT1G04753	1	3247566	3248297	3247990	140.862	136.803	110.824	97.1569	74.8068	75.6052	61.8453	63.0059
ATAC1_3250060	Intergenic	TSS1_3247952	2107	AT1G09970.1	2037					AT1G04753	1	3249904	3250459	3250060	45.8697	49.4606	32.2875	29.9914	21.1438	14.8284	16.9395	27.6146
ATAC1_3251541	TE	TSS1_3252260	718	AT1G09970.1	556				AT1TE10565	AT1G09970	1	3251434	3251661	3251541	9.64116	14.287	24.5502	21.2588	11.1736	9.80591	3.98491	7.86644
ATAC1_3255970	Intergenic	TSS1_3252260	3709	TSS1_3252260	3709					AT1G09970	1	3254663	3256490	3255970	76.2899	92.7586	58.4659	63.0693	37.145	37.1814	69.5972	82.3458
ATAC1_3256745	Intragenic	TSS1_3252260	4484	TSS1_3252260	4484			AT1G09980		AT1G09970	1	3256592	3256845	3256745	11.4009	9.40946	13.5113	13.0782	4.85348	10.5001	11.4325	12.9382
ATAC1_3261776	Promoter	TSS1_3261538	237	AT1G09980.1	34	TSS1_3261538	TSS1_3261538			AT1G09980	1	3261542	3262091	3261776	51.6725	55.7626	48.3727	52.2725	50.1884	45.1325	35.2468	46.6766
ATAC1_3264766	Promoter	TSS1_3264738	27	TSS1_3264738	27	TSS1_3264517/TSS1_3264738	TSS1_3264738/TSS1_3264517	AT1G10000	AT1TE10615		1	3264313	3265093	3264766	47.4767	40.4507	65.1015	54.3566	58.631	43.5813	33.3065	42.9368
ATAC1_3270029	Intragenic	TSS1_3271965	1935	TSS1_3271965	1935			AT1G10020		AT1G10020	1	3269724	3270734	3270029	64.1259	54.965	52.5401	54.351	46.4394	52.2046	69.7733	64.9003
ATAC1_3272654	Intergenic	TSS1_3271965	688	TSS1_3271965	688					AT1G10020	1	3272408	3272892	3272654	47.4463	55.6752	75.2894	77.617	58.1843	64.8603	42.9085	41.3992
ATAC1_3273734	Promoter	TSS1_3273813	78	TSS1_3273813	78	TSS1_3273813	TSS1_3273813			AT1G10030	1	3273094	3274099	3273734	46.9659	51.9542	61.3354	74.8034	73.2639	62.6962	59.2259	61.1735
ATAC1_3278781	Promoter	TSS1_3278709	71	AT1G10040.1	1	TSS1_3278709/TSS1_3279104	TSS1_3279104/TSS1_3278709			AT1G10040	1	3278643	3279090	3278781	9.92595	11.9326	13.3741	14.7237	18.9434	14.7201	11.3791	11.2927
ATAC1_3279790	Intragenic	TSS1_3279104	685	AT1G10050.1	519			AT1G10050		AT1G10050	1	3279644	3279973	3279790	14.2676	12.491	10.9102	8.61519	6.79672	9.36694	9.16084	9.48481
ATAC1_3282449	Intragenic	TSS1_3283748	1298	TSS1_3283748	1298			AT1G10050			1	3282159	3282614	3282449	18.1788	14.518	10.8043	10.298	8.25748	11.6792	13.1023	10.3446
ATAC1_3283857	Promoter	TSS1_3283748	108	TSS1_3283748	108	TSS1_3283748	TSS1_3283748				1	3283649	3284372	3283857	18.532	18.9422	12.689	11.2706	34.3506	34.5111	52.1998	42.7101
ATAC1_3288021	Promoter	TSS1_3288090	68	AT1G10070.1	65	TSS1_3288090	TSS1_3288090			AT1G10070	1	3287114	3288187	3288021	76.4627	78.5915	34.9122	26.0105	24.86	30.5415	29.8429	34.2372
ATAC1_3296405	Promoter	TSS1_3296583	177	TSS1_3296583	177	TSS1_3296109/TSS1_3296583/TSS1_3296791	TSS1_3296583/TSS1_3296791/TSS1_3296109			HOMER_RNA_00027816	1	3296037	3297406	3296405	152.788	123.3	102.41	109.632	117.984	128.305	125.846	157.827
ATAC1_3302257	Intragenic	TSS1_3302729	471	AT1G04763.1	161			AT1G04763		AT1G10110	1	3301968	3303292	3302257	81.7136	88.1384	75.4996	71.3007	69.6906	74.3224	94.107	84.6234
ATAC1_3307467	Intergenic	TSS1_3306189	1277	AT1G10120.1	510						1	3307301	3307755	3307467	7.93878	4.60808	22.451	21.8389	46.4761	27.8667	21.7597	7.84213
ATAC1_3322513	Intergenic	TSS1_3323052	538	TSS1_3323052	538					HOMER_RNA_00033234	1	3322141	3322605	3322513	9.73228	10.4321	14.4154	8.86061	21.2952	16.6814	14.2056	26.8382
ATAC1_3324621	Promoter	TSS1_3324597	23	TSS1_3324597	23	TSS1_3324597	TSS1_3324597			STRINGTIE_RNA_00023122	1	3324359	3324785	3324621	42.5102	37.1017	18.6515	12.0993	30.5305	31.5829	30.3085	40.4506
ATAC1_3325123	Intergenic	TSS1_3324597	525	TSS1_3324597	525					STRINGTIE_RNA_00023122	1	3324850	3325659	3325123	85.6058	74.4972	45.7701	43.8894	53.0823	48.9297	76.6305	72.9736
ATAC1_3328151	Intragenic	TSS1_3328563	411	AT1G10155.1	296			AT1G10155		AT1G10160	1	3327597	3328267	3328151	23.4089	20.2463	27.5839	23.9273	33.1238	21.2262	20.6594	28.5941
ATAC1_3333339	Promoter	TSS1_3333258	80	TSS1_3333258	80	TSS1_3333258	TSS1_3333258	AT1G10160	AT1G10160	HOMER_RNA_00023768	1	3332609	3334839	3333339	165.576	152.5	132.977	138.413	164.915	140.388	205.837	204.299
ATAC1_3338183	Promoter	TSS1_3338060	122	AT1G10170.1	4	TSS1_3338060/TSS1_3338356	TSS1_3338356/TSS1_3338060	AT1G10170		AT1G10170	1	3338006	3338561	3338183	42.4589	45.9001	38.1785	43.7911	45.4976	41.3548	40.5926	37.3721
ATAC1_3341650	Promoter	TSS1_3341574	75	TSS1_3341574	75	TSS1_3341574	TSS1_3341574			AT1G10180	1	3341391	3342432	3341650	52.2005	62.0997	74.3632	66.7778	93.9018	94.4544	55.5926	74.0672
ATAC1_3346204	Promoter	TSS1_3346575	370	TSS1_3346575	370	TSS1_3346575	TSS1_3346575				1	3346020	3346401	3346204	6.76549	8.30316	14.4001	19.0667	21.7703	21.6373	11.9321	21.933
ATAC1_3348635	Intergenic	TSS1_3349210	574	AT1G10210.1	446					AT1G10210	1	3348256	3348906	3348635	14.9027	15.6572	18.0808	16.6547	45.6029	34.5577	42.8046	46.427
ATAC1_3349223	Promoter	TSS1_3349210	12	AT1G10210.3	3	TSS1_3349210	TSS1_3349210	AT1G10210		AT1G10210	1	3349105	3349345	3349223	6.58089	4.66046	13.2017	13.1204	12.6217	10.8518	10.9059	8.01179
ATAC1_3355533	Promoter	TSS1_3355571	37	TSS1_3355571	37	TSS1_3355571	TSS1_3355571			AT1G10230	1	3354986	3355774	3355533	41.0715	46.2078	43.3602	46.9061	46.4367	50.565	54.7557	56.2823
ATAC1_3356496	Promoter	TSS1_3356417	78	TSS1_3356417	78	TSS1_3356417	TSS1_3356417				1	3356167	3357195	3356496	54.7973	48.3461	54.7287	62.9487	71.8972	66.3582	67.1981	82.0797
ATAC1_3359841	Promoter	TSS1_3359748	92	AT1G10240.1	11	TSS1_3359748	TSS1_3359748	AT1G10240		AT1G10240	1	3359726	3360117	3359841	24.2045	28.0293	42.1122	39.5357	36.6449	25.1009	18.1615	27.6265
ATAC1_3362270	Intergenic	TSS1_3361844	425	TSS1_3361844	425					AT1G04783	1	3361830	3362414	3362270	58.3278	39.06	60.2257	56.058	52.5317	48.6697	45.1902	31.189
ATAC1_3363283	Promoter	TSS1_3363445	161	TSS1_3363445	161	TSS1_3363445	TSS1_3363445			AT1G10270	1	3363074	3363677	3363283	43.2483	45.3339	52.307	59.9225	49.2479	62.3089	43.9183	36.5878
ATAC1_3364162	Intragenic	TSS1_3363445	716	TSS1_3363445	716			AT1G10270		AT1G10270	1	3363878	3364352	3364162	25.0522	22.8488	20.7613	15.689	18.1336	16.7606	26.5681	22.1999
ATAC1_3365439	Intragenic	TSS1_3363445	1993	TSS1_3363445	1993			AT1G10270		AT1G10270	1	3364925	3366006	3365439	46.8013	54.2603	32.6905	27.1795	24.3789	32.3542	47.6141	48.5898
ATAC1_3369299	Promoter	TSS1_3369104	194	TSS1_3369104	194	TSS1_3369104	TSS1_3369104			AT1G10280	1	3369122	3369407	3369299	11.7949	13.7752	14.125	14.0474	16.0302	16.979	8.53641	8.35177
ATAC1_3371761	Intragenic	TSS1_3370527	1233	TSS1_3370527	1233			AT1G10290		AT1G10290	1	3371483	3372047	3371761	19.3609	24.0454	15.7084	13.8416	14.9076	11.8376	26.7721	18.5299
ATAC1_3372971	Intragenic	TSS1_3370527	2443	TSS1_3370527	2443			AT1G10290		AT1G10290	1	3372600	3373109	3372971	19.2768	19.6342	17.6589	15.2685	7.24306	15.6211	22.7307	15.0754
ATAC1_3377565	Promoter	TSS1_3377880	314	TSS1_3377880	314	TSS1_3377880	TSS1_3377880			AT1G10300	1	3377446	3377687	3377565	2.33837	1.24641	5.75346	3.1538	13.4263	10.5978	2.37965	6.12796
ATAC1_3378609	Intragenic	TSS1_3377880	728	AT1G10300.3	466			AT1G10300		AT1G10300	1	3378488	3378944	3378609	23.2461	18.9884	15.5265	9.88422	13.0682	9.85551	14.2057	14.1533
ATAC1_3382490	Intragenic	TSS1_3381754	735	TSS1_3381754	735			AT1G10310			1	3382183	3382763	3382490	22.6708	21.1047	13.8308	18.8665	11.5227	18.3309	20.5471	22.4789
ATAC1_3383761	Promoter	TSS1_3383906	144	TSS1_3383906	144	TSS1_3384117	TSS1_3384117	AT1G10310		AT1G10310	1	3383646	3384038	3383761	21.0843	19.524	20.3317	18.7455	8.71205	8.33957	11.9328	10.7366
ATAC1_3384812	Intragenic	TSS1_3384117	694	TSS1_3384117	694			AT1G10320		HOMER_RNA_00033244	1	3384316	3385065	3384812	33.2231	27.9311	28.5149	23.8356	14.6445	20.0784	26.6715	28.186
ATAC1_3388465	Promoter	TSS1_3388591	125	AT1G10320.2	88	TSS1_3388591	TSS1_3388591/AT1G10320.1/AT1G10320.2			AT1G10330	1	3388300	3388631	3388465	20.831	18.1767	19.1411	21.8075	23.9332	20.9859	16.6388	18.1615
ATAC1_3396923	Promoter	TSS1_3396871	51	TSS1_3396871	51	TSS1_3396871	TSS1_3396871	AT1G10360/AT1G10370		AT1G10360	1	3396445	3397281	3396923	27.9331	18.4441	21.0624	30.8216	39.3782	44.7415	39.2731	50.5521
ATAC1_3398060	Intragenic	TSS1_3398329	268	TSS1_3398329	268			AT1G10370		AT1G10370	1	3397890	3398592	3398060	34.2527	42.0022	31.8645	32.9291	46.9106	41.036	58.093	62.3616
ATAC1_3400940	Intragenic	TSS1_3402149	1208	AT1G10380.1	379			AT1G10380			1	3400782	3401183	3400940	16.321	15.3624	20.1839	16.253	22.1745	14.8767	17.059	17.0284
ATAC1_3404525	Intragenic	TSS1_3402149	2375	AT1G10385.1	1392			AT1G10385			1	3404447	3404715	3404525	7.89596	11.1311	7.54459	7.25129	13.5925	10.1029	9.7589	10.5167
ATAC1_3407631	Intragenic	TSS1_3412789	5157	AT1G04787.1	1421			AT1G10390		AT1G10390	1	3407346	3407897	3407631	24.9934	19.8322	23.3728	16.7356	11.9473	19.8264	19.5707	27.0618
ATAC1_3410868	Intragenic	TSS1_3412789	1920	AT1G10395.1	1605			AT1G10390		AT1G10390	1	3410715	3411058	3410868	15.8821	9.05233	18.5408	14.6903	18.4331	10.9611	13.6427	12.2437
ATAC1_3413312	Intergenic	TSS1_3412789	522	AT1G10390.1	437					AT1G10390	1	3413146	3413540	3413312	13.2345	11.7055	27.1252	28.3239	26.222	30.4553	18.5227	17.2961
ATAC1_3416476	Promoter	TSS1_3416446	29	TSS1_3416446	29	TSS1_3416446/TSS1_3416382	TSS1_3416446/TSS1_3416382	AT1G10410			1	3416018	3416728	3416476	21.6138	30.1936	22.6548	19.0164	37.1805	40.5733	23.9809	26.4234
ATAC1_3419738	Promoter	TSS1_3419604	133	TSS1_3419604	133	TSS1_3419604	TSS1_3419604			AT1G10410	1	3419656	3419870	3419738	12.7547	12.3157	17.6095	10.6634	8.25025	8.63157	10.2803	8.93684
ATAC1_3420157	Intergenic	TSS1_3419604	552	TSS1_3419604	552					AT1G10410	1	3420006	3420301	3420157	17.0407	13.6514	22.1652	20.7783	13.5486	10.2431	16.478	9.26575
ATAC1_3421408	Intergenic	TSS1_3419604	1803	AT1G04793.1	1311					AT1G10410	1	3420883	3421901	3421408	30.3831	33.834	41.146	30.4823	73.6339	60.4148	69.7662	66.9026
ATAC1_3423850	Promoter	TSS1_3423895	44	TSS1_3423895	44	TSS1_3423895	TSS1_3423895				1	3423702	3424018	3423850	6.89757	7.84642	16.5064	16.8616	5.82405	9.00183	14.2873	12.4331
ATAC1_3428161	Intragenic	TSS1_3430602	2440	AT1G10419.1	129			AT1G10419		AT1G10430	1	3427706	3428288	3428161	15.3625	23.3452	17.6636	26.1428	11.0017	14.1133	31.0253	23.0936
ATAC1_3429079	Intragenic	TSS1_3430602	1522	AT1G10419.1	1047			AT1G10430		AT1G10430	1	3428789	3429416	3429079	24.6981	29.4894	14.8019	13.5466	14.2469	23.5372	29.2434	34.8691
ATAC1_3431180	Promoter	TSS1_3430955	224	AT1G10440.1	75	TSS1_3430955	TSS1_3430955			AT1G10430	1	3430835	3431368	3431180	48.7891	50.7592	63.1696	60.0962	56.2812	47.9344	32.2264	38.2878
ATAC1_3431723	Promoter	TSS1_3431790	66	AT1G10450.1	40	TSS1_3431790	TSS1_3431790			AT1G10450	1	3431539	3431909	3431723	16.1102	19.4759	22.9475	22.2445	17.7697	17.9498	11.9802	21.4919
ATAC1_3439956	Intragenic	TSS1_3440865	908	TSS1_3440865	908			AT1G10460		AT1G10460	1	3439519	3440287	3439956	29.6053	29.9836	27.2264	28.4329	37.5263	24.4294	48.2566	37.042
ATAC1_3440942	Promoter	TSS1_3440865	76	TSS1_3440865	76	TSS1_3440865	TSS1_3440865			AT1G10460	1	3440755	3441132	3440942	5.52229	8.27222	10.5706	7.94671	16.5016	16.0796	6.32051	5.51312
ATAC1_3442552	Promoter	TSS1_3442626	73	TSS1_3442626	73	TSS1_3442626	TSS1_3442626	AT1G10470		HOMER_RNA_00041726	1	3442402	3442729	3442552	7.76687	14.0233	20.4577	14.0577	17.0032	10.1833	9.67749	10.3243
ATAC1_3446511	Intergenic	TSS1_3444852	1658	TSS1_3444852	1658					STRINGTIE_RNA_00026323	1	3446225	3447313	3446511	32.8844	32.4214	32.9527	31.1968	53.0043	40.9876	61.6371	56.386
ATAC1_3450161	Intragenic	TSS1_3449778	382	TSS1_3449778	382			AT1G10480		AT1G10480	1	3449978	3450256	3450161	10.8236	9.35793	16.5627	11.7208	8.73931	8.616	7.44627	8.49264
ATAC1_3453173	Promoter	TSS1_3453257	83	AT1G10490.1	17	TSS1_3453257	TSS1_3453257			AT1G10490	1	3452824	3453356	3453173	31.1513	20.5848	34.0015	50.9552	30.1243	23.1285	17.3773	14.2225
ATAC1_3461598	Promoter	TSS1_3461639	40	TSS1_3461639	40	TSS1_3461376/TSS1_3461639	TSS1_3461639/TSS1_3461376			AT1G10510	1	3461305	3461787	3461598	25.7167	32.7122	16.6813	19.9226	18.0864	23.1935	24.9986	14.3797
ATAC1_3469716	Promoter	TSS1_3469973	256	AT1G10522.1	203	TSS1_3469973	TSS1_3469973	AT1G10522		AT1G10522	1	3469163	3470084	3469716	68.6711	56.2995	113.654	98.3182	105.058	107.322	59.0492	52.0435
ATAC1_3472740	Promoter	TSS1_3472674	65	TSS1_3472674	65	TSS1_3472674	TSS1_3472674			AT1G10530	1	3472448	3472996	3472740	26.4999	31.6304	43.7362	34.7777	42.2226	40.4485	21.9735	17.4842
ATAC1_3478761	Intergenic	TSS1_3480937	2175	AT1G10540.1	732					AT1G10550	1	3478513	3478916	3478761	14.2636	19.2719	20.5525	25.811	18.1783	20.2172	18.9565	24.5644
ATAC1_3479520	Intragenic	TSS1_3480937	1416	TSS1_3480937	1416			AT1G10550		AT1G10550	1	3479217	3479719	3479520	23.487	20.5195	36.4905	40.3764	59.1031	61.4133	71.4752	70.0641
ATAC1_3481054	Promoter	TSS1_3480937	116	TSS1_3480937	116	TSS1_3480937	TSS1_3480937			AT1G10550	1	3480863	3481182	3481054	10.6414	8.38029	13.1349	22.6018	22.1072	20.243	29.635	22.9344
ATAC1_3482871	Intergenic	TSS1_3480937	1933	AT1G10560.1	1527					AT1G10550	1	3482695	3482939	3482871	6.97329	9.01286	13.3765	7.53455	17.0009	16.6055	13.656	22.5898
ATAC1_3484383	Promoter	TSS1_3487641	3257	AT1G10560.1	15		AT1G10560.1			AT1G10570	1	3484203	3484677	3484383	18.341	20.3731	28.3992	21.6894	46.4075	38.2486	52.188	49.0199
ATAC1_3486649	Intragenic	TSS1_3487641	991	AT1G10570.2	736			AT1G10560		AT1G10570	1	3486472	3486680	3486649	6.82526	7.47441	7.56338	7.95763	4.85008	10.8262	12.0938	16.066
ATAC1_3488687	Promoter	TSS1_3488804	116	TSS1_3488804	116	TSS1_3488804	TSS1_3488804	AT1G10570			1	3488347	3488888	3488687	23.6177	23.3962	16.9262	20.0217	4.82929	13.7149	9.66009	18.4789
ATAC1_3493934	Promoter	TSS1_3493681	252	TSS1_3493681	252	TSS1_3493681	TSS1_3493681	AT1G10585		AT1G10580	1	3493158	3494361	3493934	62.598	67.2778	37.3531	47.1775	57.689	58.7805	58.5626	56.4117
ATAC1_3496085	Intergenic	TSS1_3493681	2403	AT1G10585.1	840					AT1G10580	1	3495983	3496266	3496085	9.09905	7.66551	8.5603	15.7808	17.4893	16.2115	13.666	13.7754
ATAC1_3503523	Promoter	TSS1_3503432	90	AT1G10590.1	20	TSS1_3503432/TSS1_3503770	TSS1_3503770/TSS1_3503432	AT1G10590		AT1G10590	1	3503320	3503964	3503523	80.9409	86.5991	63.0469	66.8509	63.8867	41.038	46.2551	44.0074
ATAC1_3509394	Promoter	TSS1_3509265	128	TSS1_3509265	128	TSS1_3509265	TSS1_3509265	AT1G10620			1	3508989	3509853	3509394	50.4984	42.8727	42.5267	45.5308	58.6282	45.1775	70.1635	41.9786
ATAC1_3516210	Intragenic	TSS1_3517224	1013	TSS1_3517224	1013			AT1G10640			1	3515592	3516390	3516210	31.0986	37.4181	17.5991	16.8335	14.2403	20.4952	20.4955	26.9234
ATAC1_3518548	Intergenic	TSS1_3517888	659	TSS1_3517888	659					AT1G10640	1	3518364	3518681	3518548	7.4721	15.0113	7.0905	10.652	9.71207	12.7945	17.6725	15.7965
ATAC1_3521015	Intergenic	TSS1_3522483	1467	TSS1_3522483	1467						1	3520909	3521338	3521015	11.1008	15.0086	10.3333	7.82754	26.603	23.9291	13.0681	17.5368
ATAC1_3521778	Intergenic	TSS1_3522483	704	TSS1_3522483	704						1	3521506	3521855	3521778	15.1525	16.7783	8.24005	6.87889	7.27952	10.8848	10.8496	11.9106
ATAC1_3523756	Promoter	TSS1_3524109	352	TSS1_3524109	352	TSS1_3524109	TSS1_3524109				1	3522924	3524117	3523756	111.013	102.211	109.272	128.331	137.475	135.582	127.578	107.988
ATAC1_3527630	Intergenic	TSS1_3527216	413	TSS1_3527216	413					STRINGTIE_RNA_00028144	1	3527232	3527931	3527630	26.1229	28.5611	41.5877	32.0578	66.6104	42.9497	52.8794	54.8942
ATAC1_3529694	Promoter	TSS1_3530512	817	AT1G04813.1	64		AT1G04813.1	AT1G04813		AT1G10657	1	3529498	3529884	3529694	4.04138	9.59393	7.78271	9.21976	17.4546	24.9583	21.03	21.5341
ATAC1_3530380	Promoter	TSS1_3530512	131	AT1G10657.4	26	TSS1_3530512	TSS1_3530512	AT1G10657		AT1G10657	1	3530246	3530561	3530380	5.62619	5.55888	8.18106	7.19832	19.9174	14.3342	22.1988	23.1006
ATAC1_3532444	Promoter	TSS1_3532475	30	AT1G10660.3	1	TSS1_3532475	TSS1_3532475	AT1G10660		AT1G10660	1	3532259	3532517	3532444	13.7558	14.941	17.4048	15.0165	10.6601	11.7309	17.6181	15.1584
ATAC1_3534924	Promoter	TSS1_3535514	589	AT1G10670.1	363			AT1G10660		AT1G10670	1	3534770	3535080	3534924	10.148	7.64443	11.188	8.9303	14.084	13.9299	15.9575	16.7695
ATAC1_3545678	Promoter	TSS1_3545471	206	TSS1_3545471	206	TSS1_3545471	TSS1_3545471			AT1G10682	1	3545416	3545895	3545678	20.3697	19.0394	24.7045	25.3729	21.4756	26.2849	17.324	13.8114
ATAC1_3548064	Intergenic	TSS1_3545471	2592	TSS1_3545471	2592					AT1G10682	1	3547887	3549009	3548064	63.4489	77.1317	34.3743	21.9544	25.7834	32.7242	30.6532	22.4455
ATAC1_3549217	Intergenic	TSS1_3550780	1562	TSS1_3550780	1562					AT1G10690	1	3549075	3549414	3549217	16.9075	15.1223	23.0267	18.4845	12.1427	9.43758	2.8444	7.36257
ATAC1_3550934	Promoter	TSS1_3550780	153	TSS1_3550780	153	TSS1_3550780	TSS1_3550780		AT1TE11555	AT1G10690	1	3550665	3551119	3550934	19.0543	22.3862	13.9315	14.2105	23.124	21.3701	11.9447	13.1397
ATAC1_3552970	Intergenic	TSS1_3554109	1138	AT1G10700.2	1133					AT1G10700	1	3552857	3553290	3552970	10.2682	11.4953	12.2035	14.3192	25.6557	20.4611	15.9107	10.7409
ATAC1_3553871	Promoter	TSS1_3554109	237	AT1G10700.2	232	TSS1_3554109	TSS1_3554109			AT1G10700	1	3553672	3554137	3553871	19.5002	17.2337	25.8597	31.1627	30.295	29.9473	15.3341	28.0733
ATAC1_3566056	Intragenic	TSS1_3565251	804	TSS1_3565251	804			AT1G10730		AT1G10730	1	3565652	3566151	3566056	15.6882	13.3837	12.9297	11.5814	13.5486	12.8986	22.7283	19.9946
ATAC1_3570942	Promoter	TSS1_3570699	242	AT1G10740.3	103	TSS1_3570699	TSS1_3570699	AT1G10740		AT1G10740	1	3570661	3571253	3570942	36.83	36.6151	76.8243	79.8728	68.4771	51.3447	40.418	52.0559
ATAC1_3572056	Intergenic	TSS1_3570699	1356	AT1G10745.1	617					AT1G10740	1	3571422	3572329	3572056	25.4923	33.0503	101.675	102.464	99.6114	76.9984	22.836	29.5712
ATAC1_3575227	Promoter	TSS1_3577345	2117	AT1G04817.1	149		AT1G04817.1	AT1G10750		HOMER_RNA_00027853	1	3574993	3575733	3575227	29.0464	29.2464	53.1033	57.0687	62.3836	57.1972	50.9262	48.832
ATAC1_3576590	Intragenic	TSS1_3577345	754	TSS1_3577345	754			AT1G10750		HOMER_RNA_00027853	1	3576506	3576708	3576590	5.52275	4.65375	6.79485	12.4376	10.6778	13.089	12.6398	12.5289
ATAC1_3577598	Intragenic	TSS1_3577345	252	TSS1_3577345	252			AT1G10750		HOMER_RNA_00027853	1	3577405	3577727	3577598	14.143	12.6404	8.58358	12.3704	9.22641	7.90224	15.9625	14.8099
ATAC1_3581318	Intragenic	TSS1_3578555	2762	AT1G10750.1	2534			AT1G10760		AT1G10750	1	3581135	3581378	3581318	10.2128	9.73123	7.20919	3.81683	7.74134	7.80223	8.68889	9.0738
ATAC1_3590606	Promoter	TSS1_3590571	34	TSS1_3590571	34	TSS1_3590571	TSS1_3590571	AT1G10760		AT1G10760	1	3590443	3591146	3590606	19.5854	15.8774	58.8345	67.0167	69.4247	57.4913	53.132	32.0282
ATAC1_3593725	Intragenic	TSS1_3592416	1308	AT1G10780.2	726			AT1G10780		AT1G10770	1	3593409	3593781	3593725	14.9367	12.3704	17.1747	10.9972	12.6245	6.39499	10.2636	10.3737
ATAC1_3600020	Intragenic	TSS1_3599270	749	TSS1_3599270	749			AT1G10810		AT1G10810	1	3599379	3600284	3600020	29.3318	30.8161	28.184	24.9199	30.0133	32.8476	52.613	37.0753
ATAC1_3606742	Intragenic	TSS1_3607474	731	TSS1_3607474	731			AT1G10830		AT1G10830	1	3606538	3606866	3606742	12.1939	11.2365	12.7627	8.94867	13.5898	7.12454	9.14671	11.9454
ATAC1_3610641	Promoter	TSS1_3610464	176	AT1G10840.1	24	TSS1_3610464	TSS1_3610464			AT1G10840	1	3610190	3611764	3610641	60.732	64.7203	93.3403	92.5123	131.365	115.215	118.262	115.148
ATAC1_3613934	Intragenic	TSS1_3611934	1999	AT1G04827.1	1357			AT1G10850		AT1G10850	1	3612651	3614071	3613934	57.5743	60.1821	42.4377	36.57	45.491	40.6135	74.3354	64.0233
ATAC1_3616268	Promoter	TSS1_3616142	125	AT1G10865.1	39	TSS1_3616142	TSS1_3616142	AT1G10865		AT1G10865	1	3616100	3616408	3616268	13.3848	11.1059	20.465	14.4061	15.5465	9.80403	6.83224	10.3282
ATAC1_3618113	Intragenic	TSS1_3616142	1970	AT1G10865.1	1804			AT1G10870		AT1G10865	1	3618020	3618303	3618113	7.61819	8.00016	7.55783	8.6444	5.82203	6.35132	16.684	15.0504
ATAC1_3626250	Intragenic	TSS1_3627082	831	AT1G10875.1	827			AT1G10880		AT1G10880	1	3625586	3626514	3626250	25.1231	19.5591	27.618	27.5691	39.8309	33.704	58.5301	50.6681
ATAC1_3627661	Promoter	TSS1_3627726	64	AT1G10890.2	9	TSS1_3627726	TSS1_3627726	AT1G10890		AT1G10890	1	3627007	3627842	3627661	30.1608	33.8272	31.6504	43.6602	35.6588	33.9518	26.228	22.1033
ATAC1_3635066	Intragenic	TSS1_3637177	2110	TSS1_3637177	2110			AT1G10900		AT1G10900	1	3634899	3635221	3635066	13.5123	7.31239	7.51055	8.26136	8.25113	8.24799	14.2947	19.4218
ATAC1_3637597	Promoter	TSS1_3637177	419	AT1G10900.1	346					AT1G10900	1	3637469	3638234	3637597	32.3585	24.1796	29.2444	32.5612	37.592	35.7337	24.7921	21.9822
ATAC1_3639789	Promoter	TSS1_3639907	117	AT1G10910.1	45	TSS1_3639907	TSS1_3639907			AT1G10910	1	3639154	3640099	3639789	51.1146	63.2002	57.3319	69.2059	81.4873	75.8525	66.2668	84.7921
ATAC1_3645013	Intragenic	TSS1_3647636	2622	AT1G10920.2	2532			AT1G10920		AT1G10920	1	3644961	3645451	3645013	22.8206	14.2647	13.2333	12.8847	7.72159	15.2461	21.0303	26.7507
ATAC1_3647747	Promoter	TSS1_3647636	110	AT1G10920.5	20	TSS1_3647636/TSS1_3648122	TSS1_3648122/TSS1_3647636	AT1G10920		AT1G10920	1	3647556	3648368	3647747	19.4261	19.5131	21.359	27.3762	36.6351	39.1968	36.3784	45.5776
ATAC1_3659094	Promoter	TSS1_3659259	164	TSS1_3659259	164	TSS1_3659259	TSS1_3659259			AT1G10950	1	3658473	3659387	3659094	55.3333	63.0431	68.2397	74.3137	90.664	85.4022	75.8571	73.7148
ATAC1_3664273	Promoter	TSS1_3664389	115	TSS1_3664389	115	TSS1_3664389	TSS1_3664389	AT1G10960		AT1G10960	1	3663721	3664919	3664273	37.3135	35.6479	79.6541	61.8061	137.485	121.985	132.527	90.848
ATAC1_3665298	Intragenic	TSS1_3664389	908	TSS1_3664389	908			AT1G10970		AT1G10960	1	3665120	3665716	3665298	29.0339	16.9774	18.7801	23.1849	29.7628	28.0344	21.9276	35.7328
ATAC1_3668644	Intragenic	TSS1_3666963	1680	AT1G10980.1	1290			AT1G10980		AT1G10970	1	3668492	3668830	3668644	17.4262	13.2472	17.8407	10.6203	14.087	6.41459	13.6578	10.8073
ATAC1_3670687	Intragenic	TSS1_3670479	207	TSS1_3670479	207			AT1G10990			1	3670449	3671090	3670687	27.7351	26.603	19.3252	22.0369	22.6167	26.1447	35.8019	33.9201
ATAC1_3672201	Intragenic	TSS1_3671147	1053	AT1G10990.1	1009			AT1G11000		AT1G10990	1	3672024	3672467	3672201	25.4766	22.2378	20.2482	17.7928	14.845	14.5022	22.9301	19.6214
ATAC1_3676582	Promoter	TSS1_3676760	177	AT1G11010.1	24	TSS1_3676760	TSS1_3676760			AT1G11020	1	3675950	3676992	3676582	81.6639	70.7937	67.5569	66.443	82.0163	65.6239	56.6591	65.2226
ATAC1_3681678	Promoter	TSS1_3681669	8	TSS1_3681669	8	TSS1_3681669/TSS1_3681924	TSS1_3681669/TSS1_3681924			AT1G11050	1	3681590	3681854	3681678	5.81008	9.10264	12.4188	12.4082	9.2245	8.61673	15.4624	10.9867
ATAC1_3685039	Intragenic	TSS1_3684722	316	TSS1_3684722	316			AT1G11060		AT1G11060	1	3684439	3685103	3685039	25.9113	22.7063	30.3922	23.6105	25.5578	18.9532	24.1889	26.5768
ATAC1_3702365	Promoter	TSS1_3702632	266	TSS1_3702632	266	TSS1_3702632	TSS1_3702632			AT1G11090	1	3702042	3703066	3702365	52.5016	65.8989	60.0689	66.3782	69.6995	61.1363	84.4994	88.6767
ATAC1_3715080	Promoter	TSS1_3715146	65	TSS1_3715146	65	TSS1_3715146	TSS1_3715146			AT1G11120	1	3714883	3715270	3715080	9.16851	11.2032	17.7779	17.7487	18.8998	15.5129	14.7767	12.2267
ATAC1_3719547	Promoter	TSS1_3719446	100	TSS1_3719446	100	TSS1_3719446	TSS1_3719446	AT1G11125			1	3719182	3719992	3719547	52.9817	44.2176	59.437	42.179	59.5648	65.07	31.5426	42.0392
ATAC1_3721616	Intergenic	TSS1_3722845	1228	TSS1_3722845	1228					AT1G11130	1	3721332	3721794	3721616	15.295	20.226	28.0646	28.3092	24.1786	36.7917	25.85	13.4942
ATAC1_3726101	Intragenic	TSS1_3728872	2770	AT1G11145.1	2064			AT1G11130		AT1G11150	1	3726072	3726293	3726101	9.12687	8.09535	6.48421	4.5292	4.33822	3.31993	9.37147	8.6292
ATAC1_3729867	TE	TSS1_3728872	994	TSS1_3728872	994			AT1G11150	AT1TE12135/AT1G11150	AT1G11150	1	3729796	3730052	3729867	10.7947	10.6183	9.42848	12.7737	9.22368	7.48459	9.18255	8.01053
ATAC1_3738036	Intragenic	TSS1_3735422	2613	TSS1_3735422	2613			AT1G11160			1	3737551	3738257	3738036	35.8764	26.5134	22.4479	23.3684	18.4884	21.2399	18.803	23.9925
ATAC1_3740314	Promoter	TSS1_3740765	450	AT1G11170.1	349					AT1G11170	1	3740152	3740852	3740314	29.2991	35.8634	36.2078	28.1114	18.9053	18.9448	13.6159	20.1136
ATAC1_3744457	Promoter	TSS1_3744446	10	TSS1_3744446	10	TSS1_3744446	TSS1_3744446	AT1G11170			1	3744321	3744639	3744457	12.2592	13.6728	12.7046	12.7181	8.25324	12.0305	8.55617	12.8589
ATAC1_3745530	Promoter	TSS1_3745499	30	TSS1_3745499	30	TSS1_3745499/TSS1_3745789	TSS1_3745789/TSS1_3745499	AT1G11175		HOMER_RNA_00010236	1	3745143	3745715	3745530	34.1404	31.9332	35.1038	37.4261	32.8152	31.3573	28.2276	40.2354
ATAC1_3757141	Promoter	TSS1_3756998	142	TSS1_3756998	142	TSS1_3756998	TSS1_3756998			AT1G11210	1	3755921	3757548	3757141	113.733	124.911	97.472	110.062	76.3609	79.4484	96.7157	95.1977
ATAC1_3760378	Intragenic	TSS1_3761200	821	TSS1_3761200	821			AT1G11220		AT1G11220	1	3760134	3760554	3760378	18.8803	24.9302	22.8351	19.8333	26.3619	14.8901	12.5887	15.6759
ATAC1_3761340	Promoter	TSS1_3761200	139	AT1G11220.2	120	TSS1_3761200	TSS1_3761200	AT1G11220		AT1G11220	1	3761155	3761527	3761340	28.8764	28.002	21.1614	16.042	22.4424	17.1486	16.7245	14.7827
ATAC1_3764632	Promoter	TSS1_3764967	334	AT1G11230.1	148	TSS1_3764967	TSS1_3764967/AT1G11230.1/AT1G11230.2				1	3764214	3765035	3764632	82.5943	85.5302	66.9974	71.8007	36.1704	46.9541	55.9086	46.786
ATAC1_3768372	Promoter	TSS1_3768261	110	TSS1_3768261	110	TSS1_3768261	AT1G11250.1/TSS1_3768261	AT1G11240		AT1G11240	1	3768121	3768463	3768372	12.6865	13.6177	17.0253	18.4223	9.68686	21.9585	13.0706	10.751
ATAC1_3770466	Intergenic	TSS1_3772162	1695	TSS1_3772162	1695						1	3770171	3770914	3770466	37.2593	40.2356	31.734	26.4887	45.4549	36.4612	38.4214	36.3228
ATAC1_3773625	Intergenic	TSS1_3774555	929	TSS1_3774555	929						1	3773530	3773849	3773625	5.07063	6.32099	13.0608	10.9953	16.9963	14.6765	17.102	14.8083
ATAC1_3774619	Promoter	TSS1_3774555	63	TSS1_3774555	63	TSS1_3774555	TSS1_3774555				1	3774434	3774749	3774619	18.0237	23.2005	32.4793	38.0498	14.7312	17.8487	21.6036	18.4078
ATAC1_3775940	Promoter	TSS1_3775917	22	TSS1_3775917	22	TSS1_3775917	TSS1_3775917				1	3775519	3776359	3775940	43.7229	48.9825	28.4888	22.3761	26.2578	24.4538	38.5773	33.4887
ATAC1_3776753	Intergenic	TSS1_3777330	576	TSS1_3777330	576					AT1G11260	1	3776585	3776896	3776753	19.8949	14.5813	19.3837	17.2298	15.3973	16.4164	18.2193	22.9038
ATAC1_3778877	Intragenic	TSS1_3777330	1546	TSS1_3777330	1546			AT1G11260		AT1G11260	1	3778441	3779901	3778877	71.9287	70.0468	79.3746	60.4845	69.3701	75.3354	83.426	66.682
ATAC1_3790911	Promoter	TSS1_3790818	92	AT1G11280.2	23	TSS1_3790818	TSS1_3790818	AT1G11280		AT1G11280	1	3790605	3791405	3790911	51.3888	52.269	76.1494	89.0251	76.3049	73.0703	68.375	57.6546
ATAC1_3801090	Intragenic	TSS1_3804031	2940	AT1G11310.3	2604			AT1G11310		AT1G11310	1	3800974	3801286	3801090	11.3598	7.28525	6.77241	8.27099	7.28228	12.7387	13.7421	15.4768
ATAC1_3804153	Promoter	TSS1_3804031	121	AT1G11310.1	79	TSS1_3804031	TSS1_3804031	AT1G11310		AT1G11310	1	3804010	3804547	3804153	13.941	13.2668	26.5217	26.253	24.9475	20.2382	15.9988	13.6975
ATAC1_3806908	Promoter	TSS1_3807147	238	TSS1_3807147	238	TSS1_3807147	TSS1_3807147	AT1G11320		AT1G11320	1	3806711	3807009	3806908	6.84288	8.80085	8.2993	10.3592	12.1362	13.8445	9.18513	8.51379
ATAC1_3810124	Promoter	TSS1_3810289	164	TSS1_3810289	164	TSS1_3810289	TSS1_3810289	AT1G11330		AT1G11330	1	3809721	3810509	3810124	15.4531	18.6726	23.6211	34.3927	25.401	41.3489	33.0521	35.126
ATAC1_3816024	Intragenic	TSS1_3817239	1214	TSS1_3817239	1214			AT1G11340		AT1G11340	1	3815916	3816214	3816024	12.1104	14.7608	5.65735	8.63119	7.28182	7.85863	14.3484	5.50753
ATAC1_3816628	Intragenic	TSS1_3817239	610	TSS1_3817239	610			AT1G11340		AT1G11340	1	3816265	3816850	3816628	27.561	32.3877	13.2157	14.0017	21.4595	19.0376	19.0906	21.734
ATAC1_3823004	Promoter	TSS1_3822942	61	TSS1_3822942	61	TSS1_3822942	TSS1_3822942	AT1G11360		AT1G11360	1	3822004	3823537	3823004	79.5781	67.187	52.4585	44.9833	50.2211	53.1371	70.4913	62.5756
ATAC1_3824806	Promoter	TSS1_3824862	55	TSS1_3824862	55	TSS1_3824862	TSS1_3824862	AT1G11362		HOMER_RNA_00027875	1	3824566	3825160	3824806	43.737	43.3647	15.939	12.6008	9.51342	10.6412	18.634	21.3486
ATAC1_3828495	Promoter	TSS1_3828469	25	TSS1_3828469	25	TSS1_3828469	TSS1_3828469	AT1G11370			1	3828306	3828714	3828495	19.2276	14.7448	14.0206	15.6519	17.4113	18.2365	19.3179	6.81832
ATAC1_3831415	Promoter	TSS1_3830245	1169	AT1G11370.1	346		AT1G11370.1				1	3830920	3831601	3831415	28.0705	25.253	27.4587	24.172	23.0611	25.0268	38.9709	30.9979
ATAC1_3831821	Intergenic	TSS1_3832691	869	AT1G11370.1	752					AT1G11380	1	3831649	3831979	3831821	9.94052	13.5481	18.5585	19.497	13.1092	11.7079	7.39328	15.2037
ATAC1_3837594	Promoter	TSS1_3837545	48	TSS1_3837545	48	TSS1_3837545/TSS1_3837884	TSS1_3837884/TSS1_3837545	AT1G11390		AT1G11390	1	3837387	3838081	3837594	51.0583	46.4241	50.4079	46.4337	55.3452	54.5228	39.9939	50.0464
ATAC1_3842490	Intragenic	TSS1_3846949	4458	AT1G11410.1	1212			AT1G11410		AT1G11420	1	3842370	3842618	3842490	12.5753	11.7956	6.44619	4.5084	10.1656	5.20643	6.3641	7.55519
ATAC1_3847109	Promoter	TSS1_3847266	156	TSS1_3847266	156	TSS1_3846949/TSS1_3847266	TSS1_3847266/TSS1_3846949			AT1G11430	1	3846879	3847584	3847109	36.1296	35.0013	47.2226	45.4612	37.9575	38.0086	24.19	29.0746
ATAC1_3849282	Promoter	TSS1_3849317	34	TSS1_3849317	34	TSS1_3849317	TSS1_3849317	AT1G11440		AT1G11440	1	3848232	3849877	3849282	90.0733	76.3963	53.4001	52.4599	77.7233	73.4788	123.102	99.0015
ATAC1_3860856	Promoter	TSS1_3862438	1581	AT1G11470.1	251		AT1G11470.1			AT1G11475	1	3860619	3861800	3860856	53.0893	51.9527	44.3204	48.72	36.5866	41.6161	50.1775	57.8782
ATAC1_3862362	Promoter	TSS1_3862438	75	TSS1_3862438	75	TSS1_3862438	TSS1_3862438			AT1G11475	1	3862025	3862531	3862362	21.0742	27.4608	35.936	29.5636	31.0441	39.8331	22.8411	18.8389
ATAC1_3863407	Intragenic	TSS1_3862438	968	TSS1_3862438	968			AT1G11475		AT1G11475	1	3863283	3863887	3863407	27.6982	21.983	23.0872	19.1117	12.9184	11.0631	20.0984	24.067
ATAC1_3867138	Promoter	TSS1_3866926	211	AT1G11480.1	137	TSS1_3866926	TSS1_3866926			AT1G11480	1	3866781	3867295	3867138	23.6124	29.5039	24.6142	29.0227	15.184	18.5939	26.377	21.4544
ATAC1_3868167	Intragenic	TSS1_3866926	1240	AT1G11482.1	702			AT1G11482		AT1G11480	1	3868052	3868570	3868167	17.6415	16.6691	18.4033	22.0631	11.5925	14.4748	11.9322	19.4506
ATAC1_3868703	Intragenic	TSS1_3866926	1776	AT1G11482.1	166			AT1G11482		AT1G11480	1	3868630	3868837	3868703	4.69754	5.32505	6.47803	10.4438	9.64707	8.49534	6.42888	5.57687
ATAC1_3879544	Intragenic	TSS1_3879020	523	TSS1_3879020	523			AT1G11545			1	3878622	3879799	3879544	73.6685	62.2031	50.488	57.8503	109.684	131.29	77.8548	102.533
ATAC1_3881547	Promoter	TSS1_3880360	1186	AT1G11550.1	17		AT1G11550.1/AT1G11560.1	AT1G11550		AT1G11545	1	3880572	3881784	3881547	68.7768	64.3224	56.6571	72.828	74.1567	90.2363	83.8569	82.3773
ATAC1_3885542	Intergenic	TSS1_3884407	1134	TSS1_3884407	1134					AT1G11572	1	3885375	3885614	3885542	3.69979	6.76781	13.1657	16.5397	15.0496	15.3625	5.72493	8.48484
ATAC1_3885883	Intergenic	TSS1_3884407	1475	TSS1_3884407	1475					AT1G11572	1	3885743	3886180	3885883	11.9582	15.0331	35.4293	34.5619	31.2892	31.8604	19.3886	13.9946
ATAC1_3886365	Intergenic	TSS1_3887935	1569	TSS1_3887935	1569						1	3886277	3886553	3886365	9.42711	8.25889	23.353	25.9558	16.0027	14.3673	6.82073	11.2591
ATAC1_3887060	Intergenic	TSS1_3887935	874	TSS1_3887935	874						1	3886817	3887213	3887060	5.62338	7.14245	19.3442	22.6324	22.3475	15.4624	3.98506	7.86714
ATAC1_3887949	Promoter	TSS1_3887935	13	TSS1_3887935	13	TSS1_3887935	TSS1_3887935				1	3887794	3888106	3887949	5.61133	3.95698	15.6546	14.7645	25.2563	18.4548	9.68622	7.88611
ATAC1_3888725	Promoter	TSS1_3888690	34	TSS1_3888690	34	TSS1_3888690	TSS1_3888690	AT1G11580		AT1G11580	1	3888530	3888899	3888725	5.8545	8.92447	13.8452	8.25254	15.5313	18.0271	11.4155	11.399
ATAC1_3890062	Intragenic	TSS1_3888690	1371	TSS1_3888690	1371			AT1G11580		AT1G11580	1	3889942	3890443	3890062	20.4854	18.9302	10.7441	10.5833	7.27093	11.3479	18.7558	14.6771
ATAC1_3896982	Promoter	TSS1_3896940	41	TSS1_3896940	41	TSS1_3896940	TSS1_3896940		AT1TE12665	AT1G11592	1	3896544	3897181	3896982	14.7975	19.1688	27.1211	41.4633	27.3983	19.3205	24.3033	31.712
ATAC1_3901126	Intergenic	TSS1_3902017	890	TSS1_3902017	890					AT1G11600	1	3900951	3901258	3901126	3.92662	4.6048	9.86985	10.4133	12.0916	13.3663	4.0586	7.06185
ATAC1_3903793	Intragenic	TSS1_3902017	1775	TSS1_3902017	1775			AT1G11600		AT1G11600	1	3903163	3904166	3903793	25.18	25.7313	29.5715	38.3333	72.2391	82.356	49.2541	52.8538
ATAC1_3909056	Intragenic	TSS1_3905579	3476	AT1G11610.1	234			AT1G11610		AT1G11608	1	3908958	3909343	3909056	9.89641	9.77308	16.7572	14.0699	13.1158	13.1905	10.8214	13.2922
ATAC1_3909734	Promoter	TSS1_3905579	4154	AT1G11610.2	395		AT1G11610.2			AT1G11608	1	3909466	3910069	3909734	21.6311	27.1904	59.6645	69.6338	44.5629	47.587	39.4811	31.6602
ATAC1_3914606	Promoter	TSS1_3914415	190	AT1G11640.1	93	TSS1_3914415/TSS1_3914829	TSS1_3914829/TSS1_3914415			AT1G11630	1	3914282	3915155	3914606	79.8519	89.2114	75.8253	86.4966	75.6612	62.8108	56.9511	71.8144
ATAC1_3917850	Intragenic	TSS1_3918304	453	TSS1_3918304	453			AT1G11650			1	3917663	3917969	3917850	17.0251	15.7743	15.1605	14.659	9.68106	8.33689	17.6153	21.4796
ATAC1_3918338	Promoter	TSS1_3918304	33	TSS1_3918304	33	TSS1_3918304	TSS1_3918304				1	3918154	3918537	3918338	13.4603	17.0111	38.5521	41.6977	26.3704	26.5318	27.5098	28.4019
ATAC1_3924928	Promoter	TSS1_3924754	173	TSS1_3924754	173	TSS1_3924754	TSS1_3924754				1	3924508	3925265	3924928	33.5507	26.9565	35.6421	35.7096	34.7136	35.8763	27.4798	30.3485
ATAC1_3929631	Intragenic	TSS1_3930343	711	TSS1_3930343	711			AT1G11670			1	3929161	3930060	3929631	46.1279	32.7148	61.5363	48.7322	47.8417	42.887	20.9041	30.5055
ATAC1_3931849	Promoter	TSS1_3931880	30	TSS1_3931880	30	TSS1_3931588/TSS1_3931880	TSS1_3931880/TSS1_3931588				1	3931449	3931994	3931849	15.1785	17.7027	22.0895	27.9611	31.9255	21.311	21.4451	16.8192
ATAC1_3937532	Promoter	TSS1_3937601	68	TSS1_3937601	68	TSS1_3937601/TSS1_3937855	TSS1_3937855/TSS1_3937601	AT1G04863		AT1G04863	1	3937187	3938293	3937532	58.6127	61.0068	75.2145	84.333	112.652	111.741	88.5328	81.2529
ATAC1_3940096	Intragenic	TSS1_3938575	1520	AT1G11684.1	1362			AT1G11680		AT1G11680	1	3939690	3940412	3940096	28.2135	24.1035	22.9227	15.98	13.6938	17.4266	42.7217	40.8079
ATAC1_3943416	Intragenic	TSS1_3945737	2320	AT1G04867.1	236			AT1G04867		AT1G11700	1	3943267	3943550	3943416	8.00455	5.52941	7.09158	5.49812	14.0821	10.5355	27.9358	20.2435
ATAC1_3944343	Intergenic	TSS1_3945737	1393	AT1G04867.1	1163					AT1G11700	1	3944200	3944422	3944343	8.84372	10.5924	11.1536	20.9045	17.0022	13.9588	4.55317	17.1986
ATAC1_3945174	Intergenic	TSS1_3945737	562	TSS1_3945737	562					AT1G11700	1	3944993	3946243	3945174	92.9747	103.388	80.0245	81.7266	83.6972	72.6654	82.7963	74.9365
ATAC1_3947458	Intergenic	TSS1_3947904	445	TSS1_3947904	445						1	3947154	3947556	3947458	7.05037	7.51932	7.00009	10.8724	11.5985	23.9727	34.0914	29.1941
ATAC1_3947809	Promoter	TSS1_3947904	94	TSS1_3947904	94	TSS1_3947904	TSS1_3947904				1	3947665	3948115	3947809	12.3089	15.0744	12.117	13.3288	24.9996	18.9437	60.0979	55.554
ATAC1_3948584	Promoter	TSS1_3948720	135	AT1G11710.1	129	TSS1_3948720	TSS1_3948720			AT1G11710	1	3948432	3948765	3948584	33.8587	35.272	43.4091	40.3442	49.6805	28.4482	29.2692	41.6401
ATAC1_3951001	Promoter	TSS1_3951557	555	AT1G11720.2	364			AT1G11710		AT1G11720	1	3950722	3951628	3951001	169.729	163.296	140.378	141.07	160.287	136.955	100.25	115.107
ATAC1_3960433	Intragenic	TSS1_3961705	1271	AT1G04877.1	510			AT1G11730		AT1G11735	1	3960282	3960537	3960433	5.50643	4.11298	8.33181	8.31435	12.598	13.0402	11.5447	8.04617
ATAC1_3967509	Promoter	TSS1_3967548	38	AT1G11750.1	32	TSS1_3967548	TSS1_3967548	AT1G11750		AT1G11750	1	3967192	3967843	3967509	45.855	43.1678	35.6489	42.0116	37.9914	50.218	37.9776	38.376
ATAC1_3969884	Intragenic	TSS1_3967548	2335	AT1G04883.1	1645			AT1G11755		AT1G11750	1	3969780	3970152	3969884	9.85987	9.46491	12.7056	12.3746	15.0498	15.7892	10.2678	8.90335
ATAC1_3972438	Intragenic	TSS1_3973286	847	AT1G11755.1	526			AT1G11760		AT1G11760	1	3972219	3972795	3972438	21.7456	20.6712	26.4956	23.0364	18.1351	23.6185	15.5912	18.7437
ATAC1_3978083	Intragenic	TSS1_3979204	1120	AT1G04887.1	827			AT1G11780		AT1G11780	1	3977921	3978303	3978083	18.9364	13.3859	14.7749	14.9859	12.0964	14.7978	19.8872	13.6529
ATAC1_3987351	Promoter	TSS1_3987252	98	TSS1_3987252	98	TSS1_3987252	TSS1_3987252			AT1G11800	1	3987166	3987535	3987351	12.1731	13.6532	21.4241	20.4358	11.1288	20.8681	9.65949	13.6532
ATAC1_3993969	Promoter	TSS1_3993547	421	AT1G11820.2	261					AT1G11820	1	3993401	3994126	3993969	29.5774	24.2212	36.8103	39.7272	51.5804	39.7196	44.0371	56.5669
ATAC1_3995239	Promoter	TSS1_3995417	177	AT1G11840.5	69	TSS1_3995417	TSS1_3995417	AT1G11840		AT1G11840	1	3994915	3995520	3995239	105.55	101.914	96.5737	113.614	101.615	108.523	104.61	103.789
ATAC1_4002157	Intragenic	TSS1_4001410	746	TSS1_4001410	746			AT1G11860		AT1G11860	1	4001808	4002541	4002157	29.857	33.6732	18.104	25.1697	19.378	17.8081	29.5996	27.656
ATAC1_4003102	Intragenic	TSS1_4003840	737	AT1G11870.2	654			AT1G11860		AT1G11870	1	4002801	4003186	4003102	17.936	18.8464	13.228	15.5921	18.3338	12.5804	12.5058	26.2663
ATAC1_4003746	Promoter	TSS1_4003840	93	AT1G11870.2	10	TSS1_4003840	TSS1_4003840	AT1G11860		AT1G11870	1	4003348	4004121	4003746	32.4023	33.5861	30.9779	41.6094	43.6065	40.4771	44.6134	52.3397
ATAC1_4007524	Promoter	TSS1_4007397	126	TSS1_4007397	126	TSS1_4007397	TSS1_4007397	AT1G04903		AT1G04907	1	4006772	4007761	4007524	30.5977	27.6286	67.6583	54.5757	110.845	119.473	98.1333	68.2574
ATAC1_4010582	Promoter	TSS1_4010824	241	AT1G11880.3	120	TSS1_4010824	TSS1_4010824/AT1G11880.2/AT1G11880.1/AT1G11880.3			AT1G11890	1	4010338	4010774	4010582	36.9802	46.2831	26.2778	45.7263	44.5155	30.2605	26.5005	23.2699
ATAC1_4017330	Intragenic	TSS1_4014850	2479	AT1G11905.2	2371			AT1G11910		AT1G11905	1	4017132	4017694	4017330	21.4516	23.2525	16.0726	16.3992	22.2466	32.6002	30.0827	34.5944
ATAC1_4021068	Promoter	TSS1_4020918	149	TSS1_4020918	149	TSS1_4020918	TSS1_4020918			AT1G11910	1	4020867	4021442	4021068	104.895	88.7965	97.6211	92.8159	97.7882	100.892	86.9291	106.104
ATAC1_4028796	Promoter	TSS1_4028771	24	TSS1_4028771	24	TSS1_4028771	TSS1_4028771	AT1G11930		AT1G11930	1	4028562	4028919	4028796	16.2557	15.7751	13.8265	10.6559	9.2241	10.9022	5.13385	9.8924
ATAC1_4031794	Intragenic	TSS1_4031000	793	TSS1_4031000	793			AT1G11940			1	4031629	4031988	4031794	16.3528	12.4513	4.83208	9.25042	17.9732	7.54637	15.9344	19.6506
ATAC1_4036845	Intragenic	TSS1_4038861	2015	TSS1_4038861	2015			AT1G11950		AT1G11950	1	4036660	4037049	4036845	15.2499	14.0041	14.1469	7.54856	6.80108	10.1774	15.9456	15.7487
ATAC1_4038962	Promoter	TSS1_4038861	100	AT1G11950.1	49	TSS1_4038861	TSS1_4038861	AT1G11950		AT1G11950	1	4038800	4039152	4038962	14.0297	15.2126	15.1797	13.9905	15.503	14.004	12.5028	16.1325
ATAC1_4044125	Promoter	TSS1_4043879	245	AT1G11960.2	78	TSS1_4043879	AT1G11970.1/TSS1_4043879			AT1G11960	1	4043765	4044579	4044125	45.1761	37.5923	50.7516	35.3087	53.0094	44.9341	35.8392	48.7011
ATAC1_4053937	Promoter	TSS1_4053835	101	TSS1_4053835	101	TSS1_4053835	TSS1_4053835			AT1G12000	1	4053609	4054229	4053937	46.3684	47.308	53.7165	55.3858	71.7524	50.0607	48.761	56.1226
ATAC1_4057161	Intragenic	TSS1_4058161	999	AT1G12010.1	995			AT1G12010		AT1G12013	1	4056978	4057509	4057161	11.8534	18.7812	20.3522	21.3315	19.073	27.4121	17.3597	35.078
ATAC1_4058044	Promoter	TSS1_4058161	116	TSS1_4058161	116	TSS1_4058161	TSS1_4058161			AT1G12013	1	4057846	4058236	4058044	15.6115	22.777	14.4693	20.8191	23.4685	23.2817	16.619	20.5975
ATAC1_4059247	Promoter	TSS1_4058984	262	TSS1_4058984	262	TSS1_4058984	TSS1_4058984			HOMER_RNA_00042930	1	4058890	4059622	4059247	17.8979	15.8943	29.4484	29.2794	34.9137	33.3402	26.1645	22.714
ATAC1_4062309	Promoter	TSS1_4062627	317	TSS1_4062627	317	TSS1_4062627	TSS1_4062627	AT1G12020		HOMER_RNA_00001620	1	4062110	4062543	4062309	13.3388	11.749	21.4327	25.0491	32.7311	38.3204	29.3303	18.9704
ATAC1_4064641	Intragenic	TSS1_4063337	1303	TSS1_4063337	1303			AT1G12030		AT1G12020	1	4064425	4065039	4064641	28.4824	29.9878	38.6133	47.9765	30.4854	28.257	23.2332	36.0323
ATAC1_4066921	Intergenic	TSS1_4066335	585	TSS1_4066335	585					AT1G12030	1	4066731	4067409	4066921	80.8195	70.7077	71.1595	56.6043	37.9867	39.8828	36.7012	28.8595
ATAC1_4071850	Intragenic	TSS1_4072625	774	TSS1_4072625	774			AT1G12040			1	4071165	4072364	4071850	69.8311	70.5777	45.9606	59.5106	42.2268	41.257	76.1612	61.7577
ATAC1_4076925	Promoter	TSS1_4076933	7	TSS1_4076933	7	TSS1_4076933	TSS1_4076933	AT1G12060			1	4076569	4077122	4076925	32.1384	32.4557	32.9692	36.9897	30.4939	32.4355	25.6366	35.9974
ATAC1_4077772	Intragenic	TSS1_4078077	304	TSS1_4078077	304			AT1G12064		AT1G12064	1	4077330	4077997	4077772	43.807	43.102	23.6569	24.7884	18.3507	15.9289	28.8067	24.4102
ATAC1_4080725	Promoter	TSS1_4080340	384	TSS1_4080340	384	TSS1_4080340	TSS1_4080340			AT1G12070	1	4080439	4081092	4080725	23.6244	20.3287	28.2876	30.7165	27.7337	33.049	33.7919	37.7768
ATAC1_4081339	Intergenic	TSS1_4080340	998	TSS1_4080340	998					AT1G12070	1	4081206	4081617	4081339	15.6501	12.2226	14.0335	16.7419	30.5929	26.6926	20.7112	27.5432
ATAC1_4082007	Intergenic	TSS1_4080340	1666	TSS1_4080340	1666					AT1G12070	1	4081845	4082168	4082007	16.2224	17.3895	8.50033	14.9933	17.4225	10.2378	17.6149	18.5402
ATAC1_4082647	TE	TSS1_4084207	1559	AT1G12080.1	1514				AT1TE13270	AT1G12080	1	4082525	4082766	4082647	10.1317	8.15544	16.8076	17.1847	8.73945	9.02576	13.6872	12.3564
ATAC1_4085735	Intergenic	TSS1_4084207	1527	TSS1_4084207	1527					AT1G12080	1	4085493	4085913	4085735	28.9461	28.8356	31.4655	32.1121	24.4565	33.0117	26.4642	22.4125
ATAC1_4086567	Intergenic	TSS1_4084207	2359	TSS1_4084207	2359					AT1G12080	1	4086281	4086714	4086567	11.6254	16.5858	12.5664	8.86008	16.9389	16.6827	16.4785	21.469
ATAC1_4087906	Intergenic	TSS1_4090647	2740	TSS1_4090647	2740					AT1G12090	1	4087761	4088045	4087906	10.8578	6.52515	7.13731	5.85277	16.0175	11.9957	12.582	15.9426
ATAC1_4090424	Intragenic	TSS1_4090647	222	TSS1_4090647	222			AT1G12090		AT1G12090	1	4090230	4090613	4090424	14.879	14.4572	12.5584	16.348	19.354	14.7982	13.0687	17.5533
ATAC1_4092590	Intergenic	TSS1_4090647	1942	TSS1_4090647	1942					AT1G12090	1	4092295	4092903	4092590	9.77901	9.58752	14.2332	10.4311	36.8259	33.3383	39.7712	53.926
ATAC1_4097200	Intergenic	TSS1_4095959	1240	TSS1_4095959	1240						1	4096328	4097454	4097200	33.1643	33.0475	64.1419	71.9771	79.8788	81.7422	68.5237	73.1024
ATAC1_4103341	Intergenic	TSS1_4105238	1896	TSS1_4105238	1896					AT1G12110	1	4103232	4103728	4103341	8.77989	11.9453	21.9825	18.4309	30.1316	13.3497	27.0098	32.9264
ATAC1_4105022	Promoter	TSS1_4105238	215	TSS1_4105238	215	TSS1_4105238	TSS1_4105238			AT1G12110	1	4104854	4105213	4105022	8.16892	8.36385	30.042	33.1438	20.2265	19.0828	10.8101	14.6053
ATAC1_4106201	Intragenic	TSS1_4106636	434	TSS1_4106636	434			AT1G12110		HOMER_RNA_00023828	1	4106127	4106362	4106201	9.97351	12.6237	8.32171	11.4199	3.87944	8.2103	5.18503	10.5461
ATAC1_4107930	Intragenic	TSS1_4106636	1293	TSS1_4106636	1293			AT1G12110		HOMER_RNA_00023828	1	4106771	4108288	4107930	94.0557	112.094	157.988	166.001	105.212	80.891	88.7505	101.288
ATAC1_4108675	Intragenic	TSS1_4106636	2038	TSS1_4106636	2038			AT1G12110		HOMER_RNA_00023828	1	4108407	4109055	4108675	36.2895	35.167	32.3392	34.8338	22.5589	28.5013	19.9349	26.0546
ATAC1_4113206	Intergenic	TSS1_4117428	4221	TSS1_4117428	4221					AT1G12120	1	4113117	4113381	4113206	6.57881	5.95241	9.8092	11.0507	13.107	12.7213	8.61193	11.019
ATAC1_4114561	Intergenic	TSS1_4117428	2866	TSS1_4117428	2866					AT1G12120	1	4114383	4114709	4114561	18.1382	18.4802	18.3164	18.3961	20.0633	27.4454	24.1975	20.1874
ATAC1_4115779	Intragenic	TSS1_4117428	1648	TSS1_4117428	1648			AT1G12120		AT1G12120	1	4115168	4116049	4115779	26.1777	32.4275	23.7584	24.5364	28.6555	25.8672	33.3143	48.1076
ATAC1_4117939	Promoter	TSS1_4117587	351	TSS1_4117587	351	TSS1_4117587	TSS1_4117587			AT1G12120	1	4117354	4119001	4117939	179.36	196.955	118.391	106.095	112.659	94.0786	105.794	78.3544
ATAC1_4126150	Promoter	TSS1_4126057	92	TSS1_4126057	92	TSS1_4126057	TSS1_4126057	AT1G12160		AT1G12160	1	4125946	4126492	4126150	28.9027	26.0727	25.7676	26.4544	30.5971	26.1604	27.5557	29.454
ATAC1_4130313	Promoter	TSS1_4130396	82	TSS1_4130396	82	TSS1_4130396	TSS1_4130396			AT1G12180	1	4130116	4130407	4130313	12.7372	13.0812	10.8771	13.0756	16.016	7.50218	5.14292	8.9495
ATAC1_4132431	Intergenic	TSS1_4134105	1673	TSS1_4134105	1673					AT1G12190	1	4132251	4132571	4132431	18.8758	22.7579	22.8475	22.8653	21.094	21.3816	12.0123	13.2224
ATAC1_4135234	Promoter	TSS1_4135257	22	TSS1_4135257	22	TSS1_4135257	TSS1_4135257			STRINGTIE_RNA_00001165	1	4134813	4135542	4135234	14.6382	14.5802	70.1771	70.6771	56.7464	55.58	22.0871	19.9402
ATAC1_4137792	Intragenic	TSS1_4137535	256	TSS1_4137535	256			AT1G12200		AT1G12200	1	4137360	4138211	4137792	46.2946	37.4729	39.1458	39.6906	30.4583	30.2861	37.0646	24.8577
ATAC1_4140167	Promoter	TSS1_4140274	106	AT1G12210.2	48	TSS1_4139972/TSS1_4140274	TSS1_4140274/TSS1_4139972			AT1G12210	1	4139984	4140308	4140167	14.9144	20.4099	17.3158	24.4627	19.8141	13.3183	11.3638	8.27161
ATAC1_4141408	Intragenic	TSS1_4140274	1133	AT1G12210.1	483			AT1G12210/AT1G12211		AT1G12210	1	4141081	4141545	4141408	18.78	16.4508	15.4014	16.2428	11.0815	16.7901	19.3373	25.303
ATAC1_4144114	Promoter	TSS1_4144130	15	TSS1_4144130	15	TSS1_4143716/TSS1_4144130/TSS1_4144270	TSS1_4144270/TSS1_4143716/TSS1_4144130	AT1G12211		AT1G12211	1	4143933	4144450	4144114	24.1664	19.3955	24.6176	23.7485	33.2168	25.8044	19.9266	17.96
ATAC1_4146890	Intragenic	TSS1_4147890	999	TSS1_4147890	999			AT1G12220			1	4146786	4147222	4146890	15.6553	16.2197	12.0028	4.81737	7.76534	6.75184	12.5718	10.4417
ATAC1_4151860	Intergenic	TSS1_4153652	1791	TSS1_4153652	1791					AT1G12240	1	4151684	4152040	4151860	6.15758	3.96688	9.30159	7.88844	19.433	21.4944	23.9121	12.2946
ATAC1_4152170	Intergenic	TSS1_4153652	1481	TSS1_4153652	1481					AT1G12240	1	4152119	4152462	4152170	4.44218	4.07191	3.04388	5.56345	14.4858	14.0642	6.99036	8.09568
ATAC1_4155243	Intragenic	TSS1_4154782	460	TSS1_4154782	460			AT1G12240		HOMER_RNA_00030579	1	4154653	4155399	4155243	19.1578	21.9929	32.7631	26.0125	40.8384	46.1087	35.2828	30.2796
ATAC1_4157825	Promoter	TSS1_4157736	88	TSS1_4157736	88	TSS1_4157736	TSS1_4157736	AT1G12244		AT1G12244	1	4156798	4158082	4157825	50.3655	47.6346	33.3994	34.4198	47.8469	39.2318	60.244	62.4438
ATAC1_4158751	Intragenic	TSS1_4159085	333	TSS1_4159085	333			AT1G12244		HOMER_RNA_00030580	1	4158567	4158943	4158751	6.37541	7.07251	10.4932	9.28812	10.1916	13.1336	17.707	17.3826
ATAC1_4171414	Intergenic	TSS1_4172083	668	TSS1_4172083	668					AT1G12270	1	4171223	4171598	4171414	19.3242	18.8778	21.2689	16.9198	19.7541	16.0268	7.96239	19.4638
ATAC1_4171972	Promoter	TSS1_4172083	110	TSS1_4172083	110	TSS1_4172083	TSS1_4172083			AT1G12270	1	4171694	4172794	4171972	49.3069	73.9028	59.8708	47.1419	41.7403	40.5587	39.5912	52.9658
ATAC1_4173823	Intragenic	TSS1_4172083	1739	TSS1_4172083	1739			AT1G12270		AT1G12270	1	4173639	4174031	4173823	17.0553	15.5124	10.4632	12.7183	5.82575	8.27066	13.6902	8.40843
ATAC1_4175223	Intragenic	TSS1_4177607	2383	TSS1_4177607	2383			AT1G12280		AT1G12280	1	4175041	4175399	4175223	12.0593	16.6824	14.8718	7.8822	9.22978	8.67697	22.7661	11.3022
ATAC1_4182778	Promoter	TSS1_4182703	74	TSS1_4182703	74	TSS1_4182703	TSS1_4182703			AT1G12290	1	4182331	4183164	4182778	60.0529	57.7096	52.9851	50.2012	54.4014	44.925	47.8591	51.5959
ATAC1_4183702	Intragenic	TSS1_4182703	998	TSS1_4182703	998			AT1G12300		AT1G12290	1	4183417	4183896	4183702	24.3979	18.5592	16.2445	21.8424	25.1883	22.4071	25.6835	28.8495
ATAC1_4186396	Promoter	TSS1_4186151	244	AT1G12320.1	227	TSS1_4186151	AT1G12320.1/TSS1_4186151			AT1G12300	1	4186019	4186621	4186396	39.5381	35.1039	44.5459	34.3298	52.0709	61.6313	41.7177	47.7333
ATAC1_4190491	Intergenic	TSS1_4189355	1135	AT1G04943.1	776						1	4190317	4190662	4190491	9.9171	9.53492	7.43496	4.79721	14.0873	17.3553	19.9192	21.6187
ATAC1_4191557	Promoter	TSS1_4189355	2201	AT1G04947.1	85		AT1G04947.1/AT1G04943.1	AT1G04947			1	4191107	4192666	4191557	106.583	118.398	107.496	105.424	113.653	108.931	83.6826	83.1478
ATAC1_4193314	Intergenic	TSS1_4194636	1321	TSS1_4194636	1321					AT1G12330	1	4193105	4193504	4193314	32.1418	33.466	16.8416	16.5651	15.4056	14.5047	5.69108	3.8962
ATAC1_4194341	Promoter	TSS1_4194636	294	TSS1_4194636	294	TSS1_4194636	TSS1_4194636		AT1TE13640	AT1G12330	1	4194104	4194563	4194341	48.6359	44.5388	26.346	23.7266	15.1784	10.623	7.62746	9.98598
ATAC1_4196474	Promoter	TSS1_4196190	283	TSS1_4196190	283	TSS1_4196190	TSS1_4196190	AT1G12330			1	4196040	4196721	4196474	39.3969	37.7333	40.8346	46.9122	60.0394	61.8422	43.0139	54.6668
ATAC1_4201699	Intragenic	TSS1_4201040	658	TSS1_4201040	658			AT1G12360		AT1G12360	1	4201575	4201878	4201699	7.59215	6.1414	7.97081	4.85908	3.86967	7.42704	13.9118	14.1214
ATAC1_4208972	Promoter	TSS1_4208951	20	TSS1_4208951	20	TSS1_4208951	TSS1_4208951	AT1G12370		AT1G12370	1	4208614	4209122	4208972	28.3821	29.2541	19.9698	20.7155	29.3791	15.5474	31.7658	18.5099
ATAC1_4211948	Intergenic	TSS1_4208951	2996	AT1G12370.2	2948					AT1G12370	1	4211626	4212169	4211948	78.4883	70.2872	88.7151	80.3568	73.4222	62.6443	36.4704	33.7926
ATAC1_4217215	Promoter	TSS1_4217105	109	TSS1_4217105	109	TSS1_4217105	TSS1_4217105	AT1G12380		AT1G12380	1	4217059	4217606	4217215	23.9374	23.3635	40.6223	35.6029	40.8526	32.3644	21.8563	29.2156
ATAC1_4220070	Promoter	TSS1_4220192	121	TSS1_4220192	121	TSS1_4220192	TSS1_4220192	AT1G12390		AT1G12390	1	4219873	4220415	4220070	37.8174	40.2374	34.2614	44.7522	37.0228	30.3533	39.7856	34.3149
ATAC1_4225298	Intergenic	TSS1_4223052	2245	AT1G12411.1	183					AT1G12410	1	4225104	4225495	4225298	30.861	40.0162	59.2211	57.3322	62.843	58.2065	63.8088	48.8786
ATAC1_4229768	Intergenic	TSS1_4229135	632	TSS1_4229135	632					AT1G12420	1	4229572	4230395	4229768	235.66	230.474	221.021	225.477	186.043	235.974	243.199	208.017
ATAC1_4230631	Intergenic	TSS1_4229135	1495	TSS1_4229135	1495					AT1G12420	1	4230473	4230828	4230631	32.3812	33.2935	41.6291	42.7496	44.5505	49.3874	40.9696	39.3274
ATAC1_4238853	Promoter	TSS1_4238760	92	AT1G12430.1	57	TSS1_4238760	TSS1_4238760			AT1G12430	1	4238680	4239041	4238853	15.9743	13.3314	35.7655	25.6903	22.4225	25.8983	19.0716	12.8329
ATAC1_4243197	Promoter	TSS1_4242989	207	AT1G12440.1	3	TSS1_4242989	TSS1_4242989	AT1G12440		AT1G12440	1	4242509	4243531	4243197	113.983	114.633	127.338	134.475	91.3439	109.825	145.211	123.564
ATAC1_4244163	Promoter	TSS1_4244403	239	TSS1_4244403	239	TSS1_4244403	TSS1_4244403	AT1G12450		AT1G12450	1	4243986	4244345	4244163	28.2047	27.9342	32.3224	25.1284	21.7263	21.5934	23.127	24.1698
ATAC1_4246252	Intergenic	TSS1_4247330	1077	AT1G12460.1	965					AT1G12460	1	4246081	4246397	4246252	8.95037	8.86442	19.8905	15.2859	22.2279	19.0305	17.0458	21.4059
ATAC1_4247240	Promoter	TSS1_4247330	89	AT1G12460.1	21	TSS1_4247330	TSS1_4247330	AT1G12460		AT1G12460	1	4247027	4247376	4247240	11.1783	11.3453	14.2521	9.11717	19.7199	17.9461	35.8809	27.3018
ATAC1_4250888	Promoter	TSS1_4250979	90	TSS1_4250979	90	TSS1_4250979	TSS1_4250979			AT1G12470	1	4250559	4251084	4250888	20.9724	24.1147	26.6815	27.3322	24.5354	20.8376	35.6734	29.2719
ATAC1_4265239	Promoter	TSS1_4265057	181	TSS1_4265057	181	TSS1_4265057	TSS1_4265057			AT1G12500	1	4264844	4265530	4265239	16.617	15.6679	23.0073	35.9034	36.154	46.4612	37.0515	38.4531
ATAC1_4266933	Intergenic	TSS1_4265057	1875	AT1G12510.1	127					AT1G12500	1	4266595	4267533	4266933	25.3674	27.8169	56.4268	66.8975	82.8134	85.9837	106.393	87.7374
ATAC1_4275473	Intragenic	TSS1_4274594	878	TSS1_4274594	878			AT1G12550		AT1G12550	1	4275312	4275805	4275473	23.1468	18.6175	11.3558	13.8651	12.5203	21.3733	20.4835	18.5015
ATAC1_4279115	Intragenic	TSS1_4280811	1695	TSS1_4280811	1695			AT1G12570		AT1G12570	1	4278359	4279306	4279115	74.5426	61.9978	89.8376	88.3392	101.653	89.2954	112.504	110.688
ATAC1_4281662	Intergenic	TSS1_4282474	811	TSS1_4282474	811					AT1G12580	1	4281467	4281821	4281662	18.8548	17.1953	22.5963	18.5299	18.5334	24.6847	29.1915	34.326
ATAC1_4282387	Promoter	TSS1_4282474	86	TSS1_4282474	86	TSS1_4282474	TSS1_4282474			AT1G12580	1	4282071	4282569	4282387	15.5184	19.5648	29.5941	32.583	40.7757	33.8314	69.755	64.0257
ATAC1_4289478	Intragenic	TSS1_4291014	1535	AT1G04963.1	197			AT1G04963		AT1G12610	1	4289312	4289698	4289478	15.6841	25.8342	30.4555	28.7242	23.8673	18.288	10.9658	14.2985
ATAC1_4290113	Intragenic	TSS1_4291014	900	AT1G04963.1	832			AT1G12610		AT1G12610	1	4289807	4290850	4290113	45.5865	45.4256	46.3638	39.4982	49.7222	46.2444	56.4746	48.6372
ATAC1_4291104	Promoter	TSS1_4291014	89	TSS1_4291014	89	TSS1_4291014	TSS1_4291014			AT1G12610	1	4290940	4291415	4291104	28.8055	29.5968	33.9496	34.482	17.9282	31.0671	22.0035	10.0957
ATAC1_4295196	Intragenic	TSS1_4297069	1872	AT1G12615.1	655			AT1G12620		AT1G12620	1	4295002	4295257	4295196	12.8227	10.9896	3.7978	6.25014	3.86801	5.56574	12.767	5.04722
ATAC1_4299117	Intragenic	TSS1_4298760	356	TSS1_4298760	356			AT1G12630		AT1G12630	1	4298854	4299415	4299117	17.7176	20.5251	14.6244	22.2928	18.7623	16.4174	13.6663	19.9836
ATAC1_4302354	Intergenic	TSS1_4305723	3368	TSS1_4305723	3368					AT1G12640	1	4302113	4302523	4302354	11.3999	7.31769	12.3863	10.3251	15.0458	14.9996	6.2881	9.45573
ATAC1_4305849	Promoter	TSS1_4305933	83	AT1G12650.3	30	TSS1_4305723/TSS1_4305933	TSS1_4305933/TSS1_4305723	AT1G12640/AT1G12650		AT1G12650	1	4305432	4306141	4305849	50.8871	68.705	40.7467	41.018	32.3647	31.6975	27.2899	42.1255
ATAC1_4311417	Intragenic	TSS1_4305933	5483	AT1G12663.1	447			AT1G12663		AT1G12650	1	4311320	4311607	4311417	9.03145	8.38183	9.74402	11.0083	10.1916	13.8839	18.8497	9.43667
ATAC1_4320376	Intragenic	TSS1_4319701	674	TSS1_4319701	674			AT1G12680			1	4319822	4320565	4320376	25.4533	25.2138	19.3933	25.6904	20.7566	22.7323	38.0712	32.3145
ATAC1_4326360	Promoter	TSS1_4326393	32	AT1G12700.2	16	TSS1_4326296/TSS1_4326393	TSS1_4326393/TSS1_4326296	AT1G12700			1	4326164	4327340	4326360	57.8493	37.5779	47.423	46.3759	72.2228	46.4733	54.435	56.9775
ATAC1_4332088	TE	TSS1_4334641	2552	AT1G12720.1	1025			AT1G12720	AT1TE14085/AT1G12720	AT1G12730	1	4331917	4332754	4332088	27.8633	36.6594	27.943	18.6892	18.4574	26.5339	18.2918	21.5648
ATAC1_4334583	Promoter	TSS1_4334641	57	TSS1_4334641	57	TSS1_4334641	TSS1_4334641	AT1G12730		AT1G12730	1	4334385	4334924	4334583	12.3704	19.0264	25.8448	30.762	17.1943	21.3441	20.1725	20.1936
ATAC1_4348385	Promoter	TSS1_4348327	57	AT1G12750.4	4	TSS1_4348327/TSS1_4348520	TSS1_4348520/TSS1_4348327	AT1G12750		AT1G12750	1	4348030	4348652	4348385	38.0761	26.1393	33.5457	29.3311	29.5435	28.2661	51.3981	29.8692
ATAC1_4353779	Promoter	TSS1_4353880	100	TSS1_4353880	100	TSS1_4353880	TSS1_4353880	AT1G12770		AT1G12775	1	4352828	4354489	4353779	60.4763	70.6953	63.9902	68.3239	72.4777	82.2539	127.223	93.653
ATAC1_4355606	Intragenic	TSS1_4353880	1725	TSS1_4353880	1725			AT1G12775		AT1G12775	1	4355310	4355698	4355606	15.1347	11.4978	10.7223	13.6352	10.6488	14.7806	21.0246	22.9419
ATAC1_4361409	Promoter	TSS1_4361394	14	TSS1_4361394	14	TSS1_4361273/TSS1_4361394	TSS1_4361394/TSS1_4361273				1	4361132	4361576	4361409	16.4775	16.8426	25.8956	19.4156	24.8523	19.0646	17.2654	25.0906
ATAC1_4365386	Promoter	TSS1_4365322	63	TSS1_4365322	63	TSS1_4365322	TSS1_4365322	AT1G12800		AT1G12800	1	4365170	4365791	4365386	38.8839	45.435	54.9837	52.8011	59.5734	55.947	33.0714	32.0455
ATAC1_4366374	Promoter	TSS1_4366609	234	TSS1_4366609	234	TSS1_4366059/TSS1_4366609	TSS1_4366609/TSS1_4366059			AT1G12805	1	4365908	4366638	4366374	21.9296	16.0378	72.9202	68.9755	96.1388	100.924	20.0556	28.8947
ATAC1_4367605	Intragenic	TSS1_4367291	313	TSS1_4367291	313			AT1G12810		AT1G12810	1	4367527	4367780	4367605	10.3228	9.65077	12.4006	7.23143	9.2226	7.87127	13.7293	15.4513
ATAC1_4371460	Promoter	TSS1_4371293	166	TSS1_4371293	166	TSS1_4371293	TSS1_4371293			AT1G12820	1	4371147	4371715	4371460	61.7107	75.182	105.732	109.398	89.3791	114.714	86.7576	95.129
ATAC1_4373376	Intergenic	TSS1_4375125	1748	TSS1_4375125	1748					AT1G12830	1	4373205	4374333	4373376	26.6262	34.816	31.0333	32.4613	41.2813	33.3514	86.1832	80.1984
ATAC1_4375371	Promoter	TSS1_4375515	143	TSS1_4375515	143	TSS1_4375125/TSS1_4375515	TSS1_4375515/TSS1_4375125	AT1G12840		AT1G12840	1	4375052	4375650	4375371	75.4814	93.6606	73.4242	76.483	64.7216	74.6894	56.6787	72.1331
ATAC1_4379532	Promoter	TSS1_4379410	121	TSS1_4379410	121	TSS1_4379410	TSS1_4379410	AT1G12845		AT1G12845	1	4379235	4379641	4379532	11.6211	11.4976	3.32767	8.18125	22.2658	18.5701	19.8882	25.383
ATAC1_4381627	Promoter	TSS1_4381604	22	TSS1_4381604	22	TSS1_4381604	TSS1_4381604	AT1G12850		AT1G12850	1	4380871	4381709	4381627	28.6019	32.924	29.2619	29.095	26.371	20.088	23.321	27.8924
ATAC1_4391355	Promoter	TSS1_4391688	332	AT1G04983.1	82	TSS1_4390997/TSS1_4391688	TSS1_4391688/TSS1_4390997			AT1G12890	1	4391016	4391488	4391355	10.5935	13.1856	16.1777	17.9741	26.0644	19.4367	18.7557	14.1043
ATAC1_4393924	Intragenic	TSS1_4394311	386	TSS1_4394311	386			AT1G12900		AT1G12900	1	4393664	4394054	4393924	16.9547	17.8335	13.351	10.2506	9.21758	12.8497	19.3283	10.7763
ATAC1_4394504	Promoter	TSS1_4394666	161	AT1G12900.5	49	TSS1_4394311/TSS1_4394666	TSS1_4394666/TSS1_4394311			HOMER_RNA_00041777	1	4394217	4394937	4394504	21.7141	15.9567	20.1473	23.3582	40.3349	39.3299	46.464	57.65
ATAC1_4397414	Intragenic	TSS1_4398150	735	TSS1_4398150	735			AT1G12920		AT1G12920	1	4397207	4397613	4397414	17.3678	15.8598	13.9885	18.6715	13.5257	17.5194	14.7732	19.9387
ATAC1_4398238	Promoter	TSS1_4398150	87	TSS1_4398150	87	TSS1_4398150	TSS1_4398150			AT1G12920	1	4398005	4398494	4398238	47.1064	38.9415	53.5081	49.8152	45.9725	48.0676	28.8889	42.9674
ATAC1_4417306	Promoter	TSS1_4417064	241	TSS1_4417064	241	TSS1_4417064	TSS1_4417064	AT1G12940		HOMER_RNA_00036254	1	4416629	4417400	4417306	32.4893	31.536	22.7891	21.0765	31.104	28.0388	22.0668	23.2783
ATAC1_4419230	Intergenic	TSS1_4419770	539	TSS1_4419770	539					AT1G12950	1	4418896	4419692	4419230	68.2776	81.3921	99.7917	99.1847	99.8765	104.925	90.4699	93.2981
ATAC1_4425734	Intragenic	TSS1_4423708	2025	TSS1_4423708	2025			AT1G12970		AT1G12970	1	4425164	4426035	4425734	55.1999	43.7347	50.8012	51.7368	61.9061	57.5371	55.6151	60.0622
ATAC1_4430288	Intragenic	TSS1_4429718	569	TSS1_4429718	569			AT1G12980		AT1G12980	1	4429905	4430454	4430288	21.4712	27.6414	24.4082	32.4078	22.7008	28.0439	21.2788	21.5949
ATAC1_4432228	Intergenic	TSS1_4433628	1399	TSS1_4433628	1399					AT1G12990	1	4432115	4432423	4432228	8.63094	13.34	19.627	12.6276	16.9594	10.974	17.0498	18.5815
ATAC1_4433463	Promoter	TSS1_4433628	164	TSS1_4433628	164	TSS1_4433628	TSS1_4433628			AT1G12990	1	4433047	4433745	4433463	73.8067	88.4013	87.3265	88.1113	96.8542	96.1559	98.1462	90.4877
ATAC1_4439639	Promoter	TSS1_4439329	309	AT1G13000.3	0	TSS1_4439329	TSS1_4439329	AT1G13000		AT1G13000	1	4439555	4439762	4439639	5.79709	8.03773	9.04599	7.59165	12.137	11.9792	14.3389	12.0077
ATAC1_4440322	Intergenic	TSS1_4439329	992	AT1G13010.1	107					AT1G13000	1	4440039	4440680	4440322	14.5949	15.0962	23.691	18.0546	40.0065	43.605	30.5682	37.0875
ATAC1_4443832	Promoter	TSS1_4443682	149	TSS1_4443682	149	TSS1_4443682	TSS1_4443682	AT1G13020		AT1G13020	1	4443644	4444138	4443832	20.8819	21.2012	36.0596	37.0716	49.2172	46.291	35.6309	27.873
ATAC1_4447427	Promoter	TSS1_4447412	14	TSS1_4447412	14	TSS1_4447412/TSS1_4447553	TSS1_4447553/TSS1_4447412			AT1G13030	1	4447136	4447790	4447427	21.6167	24.4307	31.9106	24.1641	31.5305	36.0251	22.1897	31.0046
ATAC1_4448221	Intragenic	TSS1_4447553	667	AT1G13040.2	583			AT1G13040		AT1G13040	1	4448175	4448679	4448221	18.5352	20.255	13.5277	13.1731	13.9516	12.5994	19.93	31.6812
ATAC1_4450870	Intragenic	TSS1_4452313	1442	AT1G13050.1	602			AT1G13050		AT1G13060	1	4450548	4451539	4450870	38.6554	36.3742	29.2682	32.5857	22.9655	31.9081	55.4247	56.2142
ATAC1_4454131	Intragenic	TSS1_4452313	1817	AT1G13070.1	1295			AT1G13060		AT1G13060	1	4454020	4454287	4454131	6.8223	7.46692	12.1081	10.3846	5.81795	10.0719	4.61124	14.5689
ATAC1_4458237	Intergenic	TSS1_4459166	928	AT1G04987.1	723					AT1G13080	1	4458085	4458371	4458237	7.41798	5.74499	13.5197	11.3596	12.6194	11.9968	13.7233	11.9527
ATAC1_4458908	Promoter	TSS1_4459166	257	AT1G13080.1	93	TSS1_4459166	TSS1_4459166			AT1G13080	1	4458735	4459262	4458908	12.9322	12.6347	23.558	23.7204	24.9201	44.0402	36.146	54.5627
ATAC1_4461655	Promoter	TSS1_4461806	150	AT1G13090.1	82	TSS1_4461806	TSS1_4461806			AT1G13090	1	4461338	4461993	4461655	58.2547	54.023	51.189	45.419	53.9355	40.5381	49.3726	49.644
ATAC1_4466931	Promoter	TSS1_4467220	288	TSS1_4467220	288	TSS1_4467220	TSS1_4467220			AT1G13110	1	4466789	4467290	4466931	7.1968	6.31176	6.3513	5.15577	10.1955	10.1519	24.5259	27.1952
ATAC1_4473337	Promoter	TSS1_4473320	16	TSS1_4473320	16	TSS1_4473320	TSS1_4473320			AT1G13120	1	4472870	4473511	4473337	43.652	50.6479	58.8555	48.9185	49.2542	51.6595	27.2018	40.0229
ATAC1_4477751	Intragenic	TSS1_4480821	3069	AT1G13143.1	1273			AT1G13130		AT1G13145	1	4477314	4477872	4477751	28.1627	20.5255	24.4097	32.4097	26.4849	25.7703	18.3223	23.6026
ATAC1_4480754	Promoter	TSS1_4480821	66	TSS1_4480821	66	TSS1_4480821	TSS1_4480821			AT1G13145	1	4480557	4480994	4480754	16.7823	14.9555	32.2563	15.3667	27.6885	19.8131	21.3499	20.7048
ATAC1_4481679	Intergenic	TSS1_4480821	857	TSS1_4480821	857					AT1G13145	1	4481413	4481779	4481679	15.0796	13.5545	9.39745	9.29947	8.25218	7.87042	8.5829	10.4715
ATAC1_4484491	Promoter	TSS1_4484587	95	TSS1_4484587	95	TSS1_4484587	TSS1_4484587			AT1G13160	1	4484227	4484994	4484491	30.4794	31.7873	23.5638	26.357	27.8386	20.8375	27.9432	19.1776
ATAC1_4492960	Promoter	TSS1_4492558	401	AT1G13170.1	292					AT1G13170	1	4492425	4493237	4492960	51.2014	43.9158	56.388	52.1157	76.4523	57.2494	58.0329	54.8589
ATAC1_4494573	Intergenic	TSS1_4495080	506	TSS1_4495080	506					AT1G13180	1	4494379	4495113	4494573	46.3282	38.9843	58.5912	47.2675	50.6632	42.1947	31.9111	29.0622
ATAC1_4500794	Intragenic	TSS1_4498881	1912	TSS1_4498881	1912			AT1G13190		AT1G13190	1	4500567	4501419	4500794	29.3549	36.1052	32.3353	32.6728	38.8951	34.9465	42.8294	49.3458
ATAC1_4509622	Intragenic	TSS1_4507886	1735	AT1G13200.1	1093			AT1G13210			1	4509115	4509813	4509622	21.5234	26.5764	19.7681	21.4933	22.1826	25.0045	40.3997	30.7659
ATAC1_4515437	Promoter	TSS1_4515588	150	AT1G13220.3	26	TSS1_4515588	TSS1_4515588			AT1G13220	1	4514284	4516135	4515437	54.789	56.4409	74.9884	82.352	89.0995	68.2614	109.273	106.536
ATAC1_4520468	Promoter	TSS1_4520657	188	TSS1_4520657	188	TSS1_4520657	TSS1_4520657			AT1G13230	1	4519943	4520643	4520468	15.6404	8.41644	20.5376	21.4449	29.6514	33.564	13.2192	20.6424
ATAC1_4522699	Promoter	TSS1_4523205	505	AT1G13240.1	82		AT1G13240.1				1	4522346	4523167	4522699	35.4258	46.1418	42.8152	31.1373	56.7516	42.0689	75.4685	71.6167
ATAC1_4526200	Promoter	TSS1_4526065	134	TSS1_4526065	134	TSS1_4526065/TSS1_4526376	TSS1_4526376/TSS1_4526065	AT1G13245		AT1G13245	1	4526023	4526522	4526200	59.0119	48.9838	49.2251	50.657	45.5005	37.3058	42.8392	42.2211
ATAC1_4526764	Intergenic	TSS1_4526376	387	TSS1_4526376	387					HOMER_RNA_00027955	1	4526580	4526852	4526764	18.1298	18.4789	21.0484	22.4734	15.9655	10.6276	5.11377	11.2114
ATAC1_4527528	Promoter	TSS1_4526376	1151	AT1G04997.1	163		AT1G04997.1			HOMER_RNA_00027955	1	4527277	4527948	4527528	86.2503	75.7752	45.2048	50.5365	29.5463	33.6665	56.3196	59.5405
ATAC1_4528916	Intragenic	TSS1_4530063	1146	TSS1_4530063	1146			AT1G13250		AT1G13250	1	4528242	4529150	4528916	121.513	128.347	116.176	123.625	149.895	124.921	149.047	190.746
ATAC1_4532976	Intergenic	TSS1_4532268	707	TSS1_4532268	707					AT1G05003	1	4532812	4533233	4532976	9.16205	9.32912	1.11168	6.82886	11.1505	7.56395	36.9441	34.254
ATAC1_4535061	Intergenic	TSS1_4532268	2792	TSS1_4532268	2792					AT1G05003	1	4534951	4535248	4535061	13.3286	17.2073	30.2674	26.7334	24.6822	25.4287	31.0391	20.4433
ATAC1_4536092	Intergenic	TSS1_4538669	2576	TSS1_4538669	2576						1	4535750	4536756	4536092	28.8921	42.5203	51.657	48.9602	35.6522	44.9486	44.2207	57.2243
ATAC1_4537458	Intergenic	TSS1_4538669	1210	TSS1_4538669	1210						1	4537293	4537591	4537458	10.6294	6.21089	15.7247	15.5396	23.0947	20.9981	22.7752	31.1901
ATAC1_4540712	Intergenic	TSS1_4542303	1590	TSS1_4542303	1590					AT1G13260	1	4540622	4541295	4540712	24.8398	22.6725	65.9154	66.2616	33.3014	42.0482	76.6062	63.442
ATAC1_4541911	Promoter	TSS1_4542303	391	TSS1_4542303	391	TSS1_4542303	TSS1_4542303			AT1G13260	1	4541630	4542403	4541911	39.7369	27.679	64.8405	91.4812	77.1189	82.8848	119.965	120.868
ATAC1_4547688	Intragenic	TSS1_4547513	174	TSS1_4547513	174			AT1G13280		AT1G13280	1	4547405	4547878	4547688	13.9887	18.9999	20.1939	24.8067	12.9167	24.0321	22.4015	24.0718
ATAC1_4548618	Promoter	TSS1_4548546	71	TSS1_4548546	71	TSS1_4548546	TSS1_4548546	AT1G13280		STRINGTIE_RNA_00023276	1	4548202	4548853	4548618	31.5978	40.5049	35.1551	41.8648	34.2155	35.763	44.2562	40.6228
ATAC1_4554230	Intergenic	TSS1_4556780	2549	TSS1_4556780	2549						1	4554083	4554413	4554230	7.66329	6.2466	5.64271	7.23634	14.5642	15.3622	14.3129	13.4768
ATAC1_4559652	Intergenic	TSS1_4556898	2753	TSS1_4556898	2753					AT1G13300	1	4559338	4559770	4559652	8.23216	8.11718	9.74625	10.665	7.2798	7.87928	17.1381	21.8599
ATAC1_4563350	Promoter	TSS1_4567743	4392	AT1G13310.1	189		AT1G13310.1			AT1G13320	1	4563226	4563540	4563350	10.4593	6.89162	17.8362	13.3574	19.4297	10.9442	17.6393	10.8044
ATAC1_4567042	Intragenic	TSS1_4567743	700	TSS1_4567743	700			AT1G13320		AT1G13320	1	4566898	4567446	4567042	14.2144	18.1404	13.0791	15.1459	21.1094	18.7108	28.5695	24.46
ATAC1_4567833	Promoter	TSS1_4567743	89	AT1G13320.1	15	TSS1_4567743/TSS1_4567935	TSS1_4567935/TSS1_4567743	AT1G13320		AT1G13320	1	4567669	4567998	4567833	21.7258	20.9334	20.0857	24.7316	29.6051	14.1	15.5708	20.2029
ATAC1_4569802	Intragenic	TSS1_4571089	1286	TSS1_4571089	1286			AT1G13330/AT1G13340		AT1G13340	1	4569617	4569969	4569802	14.1154	12.874	11.591	9.62606	8.73766	8.26713	10.2704	16.8313
ATAC1_4576850	Promoter	TSS1_4576999	148	AT1G13350.1	138	TSS1_4576631/TSS1_4576999	TSS1_4576999/TSS1_4576631			HOMER_RNA_00022185	1	4576453	4577000	4576850	42.2572	42.986	48.0555	49.2346	54.8835	48.936	44.022	41.0779
ATAC1_4577940	Promoter	TSS1_4577903	36	AT1G13360.2	26	TSS1_4577903	TSS1_4577903	AT1G13360		AT1G13360	1	4577567	4578309	4577940	93.7935	77.7122	80.2164	75.5711	73.6279	51.0345	47.0993	72.4242
ATAC1_4578628	Promoter	TSS1_4577903	724	AT1G13360.1	258					AT1G13360	1	4578514	4578776	4578628	18.8908	24.3975	13.7572	25.1956	22.5175	12.5968	14.8907	24.5097
ATAC1_4580182	Intragenic	TSS1_4577903	2278	AT1G05007.1	181			AT1G05007		AT1G13360	1	4579790	4580350	4580182	49.5477	58.3331	43.9621	55.6235	33.3058	42.7104	40.0878	44.7737
ATAC1_4580955	Intergenic	TSS1_4577903	3051	AT1G05007.1	590					AT1G13360	1	4580792	4581228	4580955	40.5975	38.2843	36.6092	36.4419	37.975	40.4443	43.861	39.711
ATAC1_4584651	Intragenic	TSS1_4588613	3961	AT1G08895.1	951			AT1G08895		AT1G13370	1	4584542	4584789	4584651	19.6479	23.7916	19.6973	20.2376	14.4162	15.6596	13.1098	20.4977
ATAC1_4585488	Intragenic	TSS1_4588613	3124	AT1G08895.1	1788			AT1G08895		AT1G13370	1	4585217	4585748	4585488	66.7431	70.2576	69.7547	66.4679	46.9242	44.0325	48.3819	53.5612
ATAC1_4587418	Intergenic	TSS1_4588613	1194	TSS1_4588613	1194					AT1G13370	1	4587227	4587755	4587418	46.0664	66.8514	61.0866	65.6842	45.0217	44.6048	48.8471	52.9153
ATAC1_4590582	Promoter	TSS1_4590411	170	TSS1_4590411	170	TSS1_4590411	TSS1_4590411			AT1G13380	1	4590307	4590908	4590582	57.2695	48.724	55.7813	64.7485	52.5254	48.8339	30.583	59.7508
ATAC1_4591150	Intergenic	TSS1_4590411	738	TSS1_4590411	738					AT1G13380	1	4590961	4591396	4591150	30.7618	25.2116	37.7638	34.1598	28.7804	17.8067	13.0821	21.1995
ATAC1_4593766	Promoter	TSS1_4593897	130	TSS1_4593897	130	TSS1_4593608/TSS1_4593897	TSS1_4593897/TSS1_4593608	AT1G13390		HOMER_RNA_00022186	1	4593597	4593948	4593766	12.8104	11.8524	19.404	17.5234	5.82732	11.2899	9.691	7.40382
ATAC1_4596256	Intergenic	TSS1_4594250	2005	AT1G13400.1	1310					AT1G13390	1	4596067	4596772	4596256	12.2926	14.5177	20.833	20.8661	34.4675	32.9593	38.5776	32.754
ATAC1_4608510	Intragenic	TSS1_4610565	2054	AT1G13430.1	2009			AT1G13440		AT1G13440	1	4608125	4608815	4608510	14.3413	17.4246	16.0527	16.656	36.2281	30.8327	19.1089	21.7502
ATAC1_4610788	Promoter	TSS1_4610565	222	AT1G13440.1	89	TSS1_4610565	TSS1_4610565	AT1G13440		AT1G13440	1	4610537	4611168	4610788	34.9704	41.8798	43.2365	47.6831	63.3263	62.547	42.1348	37.9111
ATAC1_4611456	Promoter	TSS1_4611767	310	TSS1_4611767	310	TSS1_4611767	TSS1_4611767			AT1G05013	1	4611278	4611734	4611456	12.7676	11.0339	10.6614	13.9032	9.65276	16.0075	32.9655	28.6956
ATAC1_4612471	Intragenic	TSS1_4611767	703	AT1G13448.1	227			AT1G13448		AT1G05013	1	4612283	4612821	4612471	9.80518	10.5248	14.2811	12.5096	20.7029	17.9395	27.3154	30.6798
ATAC1_4615662	Promoter	TSS1_4615848	185	AT1G13460.1	104	TSS1_4615848	TSS1_4615848			AT1G13460	1	4614981	4615851	4615662	47.6946	51.3061	47.1945	37.4238	48.3182	45.328	38.4231	36.0115
ATAC1_4621913	Promoter	TSS1_4624070	2156	AT1G13470.1	327		AT1G13470.1			AT1G13480	1	4621524	4622202	4621913	56.958	51.2334	66.7085	68.5741	74.1702	61.0402	50.7344	50.4535
ATAC1_4637677	Intragenic	TSS1_4635550	2126	AT1G13550.1	652			AT1G13550		STRINGTIE_RNA_00001292	1	4637150	4637832	4637677	26.0926	27.1678	12.5848	15.7311	17.2038	14.8697	21.2982	27.5545
ATAC1_4642019	Promoter	TSS1_4641995	23	TSS1_4641995	23	TSS1_4641995	TSS1_4641995	AT1G13560		AT1G13560	1	4641851	4642482	4642019	29.1087	22.7539	39.076	34.4214	21.2179	24.6276	22.038	18.1971
ATAC1_4647394	Promoter	TSS1_4646925	468	AT1G13580.3	251					AT1G13580	1	4647221	4647950	4647394	51.4118	43.3965	59.3529	57.1207	38.4647	30.5622	28.6491	31.1282
ATAC1_4648824	Promoter	TSS1_4648710	113	AT1G08905.1	78	TSS1_4648710	AT1G08905.1/TSS1_4648710	AT1G13590			1	4648481	4649214	4648824	31.8015	28.8529	43.1469	37.6355	24.9012	33.8437	17.5504	21.9942
ATAC1_4655952	TE	TSS1_4656852	899	TSS1_4656852	899				AT1TE15090		1	4655678	4656094	4655952	22.0455	21.3045	17.6023	19.9658	9.1545	18.6977	16.4934	13.138
ATAC1_4656923	Promoter	TSS1_4656852	70	TSS1_4656852	70	TSS1_4656852	TSS1_4656852		AT1TE15090		1	4656727	4657611	4656923	37.8627	40.5951	60.2885	46.5072	51.6019	40.6923	38.4776	38.166
ATAC1_4671125	Intragenic	TSS1_4673073	1947	AT1G13630.6	1251			AT1G13630		AT1G13630	1	4671013	4671303	4671125	10.7559	12.0956	5.67722	4.84733	6.30165	7.08505	9.22648	13.5683
ATAC1_4678975	Intragenic	TSS1_4679811	835	AT1G13640.2	618			AT1G13640		AT1G13640	1	4678564	4679230	4678975	20.2751	24.8576	19.3476	21.7741	18.0337	14.8004	35.1554	34.4168
ATAC1_4680197	Promoter	TSS1_4679811	385	TSS1_4679811	385	TSS1_4679811	TSS1_4679811			AT1G13640	1	4679627	4680481	4680197	119.494	133.241	102.63	116.632	108.93	107.639	111.979	103.367
ATAC1_4681265	Promoter	TSS1_4681349	83	TSS1_4681349	83	TSS1_4681349	TSS1_4681349	AT1G13650			1	4680578	4681378	4681265	29.2265	25.8145	19.1549	18.9482	37.626	30.734	37.2869	29.5418
ATAC1_4694820	Promoter	TSS1_4694922	101	TSS1_4694922	101	TSS1_4695182	TSS1_4695182	AT1G13700			1	4693953	4695055	4694820	37.685	33.2613	36.258	35.2336	40.3376	39.8016	63.3806	50.5089
ATAC1_4697898	Promoter	TSS1_4697862	35	TSS1_4697862	35	TSS1_4697862	TSS1_4697862	AT1G05027		AT1G05027	1	4697691	4698040	4697898	8.79066	11.0375	8.97188	11.0006	11.6507	10.8992	17.1157	14.8468
ATAC1_4698943	Intergenic	TSS1_4697862	1080	TSS1_4697862	1080					AT1G05027	1	4698740	4699056	4698943	13.8201	16.0985	14.3795	16.321	22.2395	18.2501	9.65909	17.0382
ATAC1_4703259	Intragenic	TSS1_4704674	1414	TSS1_4704674	1414			AT1G13710		AT1G13710	1	4702942	4703495	4703259	25.8816	21.2182	17.5352	13.3502	23.3809	22.4732	21.3741	22.6967
ATAC1_4705916	Intergenic	TSS1_4704674	1241	TSS1_4704674	1241					AT1G13710	1	4705704	4706067	4705916	18.8319	19.9547	12.6114	11.2782	17.4678	12.0921	9.09645	7.83935
ATAC1_4706407	Intergenic	TSS1_4704674	1732	TSS1_4704674	1732					AT1G13710	1	4706247	4706501	4706407	5.55858	9.91195	11.273	12.7409	15.0474	13.8685	9.72478	7.97468
ATAC1_4708544	Intergenic	TSS1_4710013	1468	AT1G13720.1	1090					AT1G13730	1	4708287	4708832	4708544	65.3422	56.693	43.6251	45.556	29.0735	20.4424	27.6999	31.9632
ATAC1_4709705	Promoter	TSS1_4710013	307	AT1G13720.1	69	TSS1_4710013	TSS1_4710013	AT1G13720		AT1G13730	1	4709190	4710076	4709705	57.4599	41.1349	71.8184	81.0165	60.9862	51.4407	31.8866	60.0108
ATAC1_4712769	Intergenic	TSS1_4713740	970	TSS1_4713740	970					AT1G13740	1	4712128	4713746	4712769	140.793	149.921	161.725	150.512	161.552	168.263	186.716	187.015
ATAC1_4721566	Promoter	TSS1_4721730	163	AT1G13770.1	7	TSS1_4721730	TSS1_4721730/AT1G13760.1			AT1G13770	1	4721432	4721765	4721566	8.27785	10.2792	12.3078	10.9917	12.6269	15.435	14.8183	13.3184
ATAC1_4723132	Intragenic	TSS1_4721730	1401	TSS1_4721730	1401			AT1G13770		AT1G13770	1	4722978	4723415	4723132	12.8746	18.5574	8.54572	7.53416	9.71472	6.03853	22.7595	18.6602
ATAC1_4733888	Promoter	TSS1_4733793	94	AT1G13800.2	18	TSS1_4733793/TSS1_4734057	TSS1_4734057/TSS1_4733793			AT1G13800	1	4733735	4734164	4733888	14.6652	19.1018	20.5948	18.3169	21.2412	13.7184	6.81982	19.9397
ATAC1_4735524	Promoter	TSS1_4735618	93	TSS1_4735618	93	TSS1_4735618	TSS1_4735618	AT1G13820		AT1G13820	1	4735215	4735723	4735524	32.9791	28.6015	37.0411	31.6403	37.0668	38.5284	26.226	25.1864
ATAC1_4742699	Promoter	TSS1_4741031	1667	AT1G13850.1	395		AT1G13850.1			AT1G13830	1	4742648	4743188	4742699	13.6901	21.1456	16.2887	13.7724	26.8277	22.9026	22.9116	20.0998
ATAC1_4747550	Intragenic	TSS1_4746853	696	AT1G13860.1	593			AT1G13870		AT1G13860	1	4747397	4748404	4747550	45.9857	50.9753	30.8821	25.4278	29.5285	23.8425	51.7391	46.3534
ATAC1_4748710	Promoter	TSS1_4748642	67	TSS1_4748642	67	TSS1_4748642/TSS1_4748873	TSS1_4748873/TSS1_4748642			AT1G13870	1	4748566	4749012	4748710	58.9119	58.9842	46.8597	41.369	43.6271	33.7083	36.5152	31.7826
ATAC1_4754570	Intragenic	TSS1_4755576	1005	TSS1_4755576	1005			AT1G13900		AT1G13900	1	4754211	4754640	4754570	14.5144	17.5419	14.8435	10.6006	10.6793	13.221	13.079	13.7279
ATAC1_4755660	Promoter	TSS1_4755576	83	TSS1_4755576	83	TSS1_4755576/TSS1_4755808	TSS1_4755808/TSS1_4755576			AT1G13900	1	4755337	4755909	4755660	50.0886	55.3027	50.5864	51.3363	43.6252	43.1138	32.3811	44.2901
ATAC1_4760445	Promoter	TSS1_4760421	23	TSS1_4760421	23	TSS1_4760421	TSS1_4760421				1	4760171	4760703	4760445	15.7718	12.9191	18.6105	22.5606	26.7637	31.227	53.4472	69.7247
ATAC1_4761380	Intragenic	TSS1_4761100	279	TSS1_4761100	279			AT1G13930		AT1G13930	1	4761043	4761528	4761380	19.1042	18.6565	17.8689	16.8624	16.8171	24.8258	15.3921	18.0602
ATAC1_4767748	Intergenic	TSS1_4766815	932	AT1G13940.1	895					AT1G13940	1	4767580	4767862	4767748	5.53049	10.3632	13.9515	14.8429	6.31103	10.8538	6.88554	10.011
ATAC1_4768967	Intergenic	TSS1_4766815	2151	AT1G13940.1	2114					AT1G13940	1	4768772	4769149	4768967	10.4393	7.3363	24.799	25.4312	30.1018	27.8308	18.4262	22.6397
ATAC1_4769577	Intergenic	TSS1_4766815	2761	AT1G13940.1	2724					AT1G13940	1	4769387	4769671	4769577	2.89599	3.88446	9.80601	6.90491	17.9618	19.4595	9.75687	10.0136
ATAC1_4771544	Intergenic	TSS1_4773548	2003	AT1G05037.1	1407					AT1G13950	1	4771317	4771692	4771544	18.6106	21.3075	34.4662	33.315	21.354	19.733	18.1676	22.4493
ATAC1_4772864	Promoter	TSS1_4773548	683	AT1G05037.1	87		AT1G05037.1	AT1G05037		AT1G13950	1	4772619	4773075	4772864	61.2192	65.918	81.3007	68.2296	59.7232	64.8934	64.1057	50.4579
ATAC1_4773488	Promoter	TSS1_4773548	59	TSS1_4773548	59	TSS1_4773548	TSS1_4773548	AT1G13950		AT1G13950	1	4773377	4773591	4773488	14.5161	16.7469	14.4716	16.0707	12.6203	13.5994	10.2354	10.295
ATAC1_4775636	Intergenic	TSS1_4776608	971	TSS1_4776608	971					AT1G13960	1	4775307	4775905	4775636	44.7217	56.0702	54.8299	47.2607	43.6231	45.1026	44.9003	43.9014
ATAC1_4787453	TE	TSS1_4788564	1110	AT1G13980.2	1009				AT1TE15510	AT1G13980	1	4787275	4787680	4787453	11.6872	9.96321	7.34748	15.5896	21.2259	20.9693	17.6227	32.5908
ATAC1_4788367	Promoter	TSS1_4788564	196	AT1G13980.2	95	TSS1_4788564	TSS1_4788564			AT1G13980	1	4787810	4788588	4788367	35.1539	32.9864	47.2646	34.3142	47.3732	43.2795	39.2963	55.2445
ATAC1_4793565	Intragenic	TSS1_4794691	1125	AT1G13990.1	1098			AT1G13980		AT1G13990	1	4793331	4793816	4793565	19.0407	23.4471	12.8447	12.8674	11.5696	18.691	22.7451	15.5687
ATAC1_4794548	Promoter	TSS1_4794691	142	AT1G13990.1	115	TSS1_4794691	TSS1_4794691	AT1G13980		AT1G13990	1	4794192	4795002	4794548	41.9977	42.6262	27.618	23.7342	26.7452	25.1752	37.1979	31.8653
ATAC1_4797358	Promoter	TSS1_4797408	49	TSS1_4797408	49	TSS1_4797408	TSS1_4797408	AT1G14000		AT1G14000	1	4797177	4797519	4797358	11.0748	17.1016	18.4964	16.3695	14.5245	15.9081	11.365	14.1638
ATAC1_4801050	Intragenic	TSS1_4801841	790	AT1G05043.1	361			AT1G05043/AT1G14010		AT1G14010	1	4800724	4801160	4801050	19.5695	16.1568	22.4095	16.6062	13.5072	9.91282	15.9173	22.3758
ATAC1_4801986	Promoter	TSS1_4801841	144	TSS1_4801841	144	TSS1_4801841	TSS1_4801841			AT1G14010	1	4801390	4802170	4801986	46.0299	45.5594	35.3657	31.3755	39.8744	56.1529	56.8945	39.143
ATAC1_4804330	Intragenic	TSS1_4802672	1657	AT1G05047.1	1345			AT1G14020		AT1G14020	1	4804233	4804524	4804330	12.8323	12.9345	11.5492	17.1632	10.6862	8.28854	9.11458	16.2554
ATAC1_4805805	Intragenic	TSS1_4807517	1711	AT1G05047.1	128			AT1G05047/AT1G14030		AT1G14030	1	4805678	4806279	4805805	24.0492	26.4382	17.4028	16.6095	17.1378	17.4929	28.4715	28.2517
ATAC1_4807138	Intragenic	TSS1_4807517	378	TSS1_4807517	378			AT1G14030		AT1G14030	1	4806933	4807261	4807138	13.5871	14.193	9.34468	7.90649	12.6218	9.39661	10.2689	15.3392
ATAC1_4809170	Intergenic	TSS1_4807517	1652	AT1G14040.1	944					AT1G14030	1	4808989	4809327	4809170	4.79441	11.299	18.3194	16.1576	14.563	12.4016	10.8404	6.43456
ATAC1_4811814	Promoter	TSS1_4811868	53	TSS1_4811868	53	TSS1_4811868	TSS1_4811868	AT1G14040			1	4811653	4812066	4811814	14.1526	14.2928	19.0693	23.6884	17.3455	20.9872	16.4934	14.5977
ATAC1_4818868	Intergenic	TSS1_4818470	397	TSS1_4818470	397					STRINGTIE_RNA_00013588	1	4818775	4819123	4818868	13.0372	13.6463	9.35649	9.97226	9.70674	7.51034	16.5538	11.4019
ATAC1_4826729	Intragenic	TSS1_4827468	738	TSS1_4827468	738			AT1G14090		AT1G14090	1	4826498	4826997	4826729	23.926	17.5093	19.0951	17.2779	14.4678	12.2029	20.4674	11.6753
ATAC1_4827497	Promoter	TSS1_4827468	28	AT1G14090.2	25	TSS1_4827468	TSS1_4827468	AT1G14090		AT1G14090	1	4827330	4827748	4827497	15.578	9.29462	16.705	17.7899	11.6542	13.217	13.0813	10.792
ATAC1_4833332	Promoter	TSS1_4833682	349	TSS1_4833682	349	TSS1_4833682	TSS1_4833682				1	4833147	4833678	4833332	22.9376	14.1714	11.3707	16.2825	34.2806	29.6652	21.4905	25.7657
ATAC1_4835441	Promoter	TSS1_4835084	356	AT1G14120.1	351	TSS1_4835084	TSS1_4835084			AT1G14120	1	4835130	4835679	4835441	29.0153	25.2075	12.6761	13.1045	21.5625	17.9421	16.604	18.6233
ATAC1_4839656	Promoter	TSS1_4839633	22	TSS1_4839633	22	TSS1_4839633/TSS1_4839861	TSS1_4839861/TSS1_4839633			AT1G14140	1	4839440	4840008	4839656	32.176	31.9712	34.2869	37.9378	41.7076	48.4	40.9983	29.6216
ATAC1_4842370	Promoter	TSS1_4842212	157	AT1G05063.1	93	TSS1_4842212	AT1G05057.1/AT1G05063.1/TSS1_4842212	AT1G05057/AT1G05063		AT1G14160	1	4842114	4842992	4842370	104.227	104.752	142.45	137.512	123.025	139.099	104.795	106.396
ATAC1_4846628	Intergenic	TSS1_4847215	586	AT1G14180.2	533					AT1G14180	1	4846595	4846823	4846628	7.32882	5.88188	4.55604	3.12437	14.0246	14.1057	8.69973	6.55883
ATAC1_4848395	Intragenic	TSS1_4847215	1179	TSS1_4847215	1179			AT1G14180		AT1G14180	1	4848284	4848820	4848395	24.3533	24.9305	12.6856	10.7568	20.1306	13.7446	20.0281	27.9234
ATAC1_4850011	Promoter	TSS1_4849931	79	TSS1_4849931	79	TSS1_4849931/TSS1_4850217	TSS1_4850217/TSS1_4849931			AT1G14182	1	4849816	4850627	4850011	12.5932	16.2644	11.9484	9.74291	12.457	16.796	44.0956	33.8213
ATAC1_4854028	Intragenic	TSS1_4855196	1167	TSS1_4855196	1167			AT1G14190		AT1G14200	1	4853769	4854377	4854028	29.9482	24.7277	13.2946	18.4013	12.8998	19.0612	21.8852	22.643
ATAC1_4854708	Intragenic	TSS1_4855196	487	TSS1_4855196	487			AT1G14200		AT1G14200	1	4854514	4855623	4854708	94.8027	82.9108	36.194	30.4474	25.7992	25.2611	33.7641	46.5081
ATAC1_4861140	Promoter	TSS1_4861274	133	TSS1_4861274	133	TSS1_4861274	TSS1_4861274			AT1G14230	1	4860781	4861324	4861140	24.9457	25.7857	24.4725	27.8372	24.9644	28.7999	24.4902	34.4561
ATAC1_4877293	Promoter	TSS1_4877212	80	AT1G14270.2	44	TSS1_4877212/TSS1_4877627	TSS1_4877627/TSS1_4877212			AT1G14270	1	4877094	4877660	4877293	33.1957	36.294	43.751	49.9847	48.31	40.5606	46.8389	33.119
ATAC1_4879551	Intergenic	TSS1_4879966	414	TSS1_4879966	414					HOMER_RNA_00027987	1	4879194	4880021	4879551	20.4385	19.1927	11.4036	12.9803	21.6843	14.7769	70.3264	43.9997
ATAC1_4882709	Promoter	TSS1_4882646	62	TSS1_4882646	62	TSS1_4882646	TSS1_4882646	AT1G14300		HOMER_RNA_00027989	1	4882458	4882940	4882709	11.1066	15.8234	16.5977	10.8846	20.3095	17.1029	13.0681	22.3982
ATAC1_4888169	Promoter	TSS1_4888214	44	TSS1_4888214	44	TSS1_4887969/TSS1_4888214	TSS1_4888214/TSS1_4887969	AT1G14320		AT1G14320	1	4887801	4888353	4888169	20.1	19.4416	29.5627	36.9016	26.4563	24.6249	26.6674	20.6336
ATAC1_4889723	Intergenic	TSS1_4888214	1508	TSS1_4888214	1508					AT1G14320	1	4889326	4889872	4889723	8.97113	7.81078	26.4437	20.3297	23.1512	17.9215	13.6443	21.404
ATAC1_4893279	Intergenic	TSS1_4892251	1027	TSS1_4892251	1027					AT1G14330	1	4893080	4893856	4893279	31.5428	33.2988	41.9881	35.6997	37.5146	40.8878	47.2279	55.5512
ATAC1_4894733	Promoter	TSS1_4894996	262	TSS1_4894996	262	TSS1_4894996	TSS1_4894996				1	4894453	4895169	4894733	15.2015	13.4799	39.6397	45.1743	51.5875	47.8595	63.1012	52.9966
ATAC1_4896316	Intergenic	TSS1_4897367	1050	TSS1_4897367	1050					AT1G14340	1	4896143	4896490	4896316	8.42432	13.4615	21.3122	29.4899	23.6413	16.7737	10.8004	14.1059
ATAC1_4897324	Promoter	TSS1_4897367	42	TSS1_4897367	42	TSS1_4897367	TSS1_4897367			AT1G14340	1	4897133	4897457	4897324	18.7726	19.1394	12.8412	23.3591	25.5446	14.8784	13.0793	11.1906
ATAC1_4898684	Intragenic	TSS1_4899168	483	TSS1_4899168	483			AT1G14340		AT1G14345	1	4898422	4898901	4898684	15.2597	24.0289	16.0968	17.9087	14.9183	16.4155	13.6629	24.3619
ATAC1_4903162	Intragenic	TSS1_4899970	3191	AT1G05073.1	140			AT1G05067/AT1G05073		HOMER_RNA_00030672	1	4902996	4903243	4903162	5.02169	9.11178	15.4216	10.6814	12.1366	13.1146	8.58695	10.4803
ATAC1_4904736	Intergenic	TSS1_4907953	3216	AT1G05073.1	1432					AT1G14350	1	4904626	4905015	4904736	25.2755	18.7489	19.7651	25.4295	19.1116	19.0617	17.276	19.688
ATAC1_4905370	Intergenic	TSS1_4907953	2582	AT1G05073.1	2066					AT1G14350	1	4905023	4905730	4905370	38.3888	28.8793	12.0963	16.6284	14.2888	20.9238	19.7283	20.7947
ATAC1_4907538	Promoter	TSS1_4907953	414	AT1G14350.2	348					AT1G14350	1	4907405	4907858	4907538	11.1029	9.11455	13.6521	13.6108	21.7645	31.5328	16.477	9.25365
ATAC1_4911794	Intragenic	TSS1_4913134	1339	TSS1_4913134	1339			AT1G14360		AT1G14360	1	4911601	4912187	4911794	21.5897	20.1815	18.776	20.8932	19.0279	16.7226	30.8582	31.7711
ATAC1_4913237	Promoter	TSS1_4913134	102	TSS1_4913134	102	TSS1_4913134	TSS1_4913134			AT1G14360	1	4913051	4914183	4913237	49.9411	56.9975	70.2908	59.7284	75.7444	81.2004	73.4112	60.6927
ATAC1_4921793	Promoter	TSS1_4921536	256	AT1G14380.1	110	TSS1_4921536	TSS1_4921536			AT1G14380	1	4921470	4921939	4921793	32.4397	33.2973	42.8991	38.1326	27.6643	27.5109	28.7808	36.0654
ATAC1_4922271	Promoter	TSS1_4922593	321	TSS1_4922593	321	TSS1_4922593	TSS1_4922593			STRINGTIE_RNA_00026423	1	4922123	4922581	4922271	26.7907	31.3638	34.2454	36.611	36.5821	38.5682	31.7952	27.2828
ATAC1_4926676	Intragenic	TSS1_4928658	1981	TSS1_4928658	1981			AT1G14390/AT1G14400		AT1G14400	1	4926526	4926924	4926676	10.2182	12.7641	16.6954	9.23032	12.1331	8.31177	22.1751	20.0952
ATAC1_4927338	Intragenic	TSS1_4928658	1319	TSS1_4928658	1319			AT1G14400		AT1G14400	1	4927070	4927631	4927338	15.7984	18.3522	13.5467	15.551	14.9242	18.7034	17.6422	27.2732
ATAC1_4928725	Promoter	TSS1_4928658	66	TSS1_4928658	66	TSS1_4928658	TSS1_4928658	AT1G14400		AT1G14400	1	4928417	4929195	4928725	29.3505	38.5534	35.6895	31.7043	32.3399	34.4428	41.8101	32.018
ATAC1_4934632	Promoter	TSS1_4934821	188	TSS1_4934821	188	TSS1_4934821	TSS1_4934821	AT1G14430			1	4934403	4934944	4934632	65.9129	66.2553	92.2253	77.3036	65.9951	63.6454	51.0186	72.0541
ATAC1_4935937	Intragenic	TSS1_4935297	639	TSS1_4935297	639			AT1G14430			1	4935145	4936098	4935937	59.5742	48.2395	41.6072	51.5371	49.7123	58.1419	58.8769	44.394
ATAC1_4938378	Promoter	TSS1_4938663	284	TSS1_4938663	284	TSS1_4938663	TSS1_4938663			HOMER_RNA_00027997	1	4938210	4938691	4938378	6.48888	8.29333	14.0442	10.9043	32.9093	28.8171	9.65977	12.1977
ATAC1_4939778	Intragenic	TSS1_4940777	998	TSS1_4940777	998			AT1G14440		AT1G14440	1	4939607	4939970	4939778	18.4975	15.3655	11.8943	14.3895	8.7437	8.67834	14.7962	10.3165
ATAC1_4941059	Promoter	TSS1_4940777	281	AT1G14440.1	272	TSS1_4940777	TSS1_4940777	AT1G14440		AT1G14440	1	4940718	4941509	4941059	10.9645	15.6562	17.7519	22.7563	50.3096	55.8115	33.7397	24.9883
ATAC1_4944566	Intergenic	TSS1_4946328	1761	TSS1_4946328	1761						1	4944437	4944756	4944566	5.09139	4.23646	12.2698	13.3661	23.3175	14.3355	17.644	16.7084
ATAC1_4946269	Promoter	TSS1_4946328	58	TSS1_4946328	58	TSS1_4946328	TSS1_4946328	AT1G14450			1	4945687	4946509	4946269	37.0654	36.0104	50.2217	63.9196	70.8192	56.9171	42.8167	44.8067
ATAC1_4947609	Promoter	TSS1_4947584	24	TSS1_4947584	24	TSS1_4947584/TSS1_4947926	TSS1_4947926/TSS1_4947584	AT1G14450/AT1G14453		AT1G14450	1	4947440	4947744	4947609	10.1781	15.0833	13.7617	17.4853	11.1735	9.80647	9.67724	15.2397
ATAC1_4948072	Intragenic	TSS1_4947926	145	TSS1_4947926	145			AT1G14455			1	4947919	4948253	4948072	14.1817	14.2709	11.5394	10.2927	13.6024	8.29342	15.9447	12.3016
ATAC1_4951485	Intragenic	TSS1_4952896	1410	TSS1_4952896	1410			AT1G14460		AT1G14460	1	4951257	4952053	4951485	32.4867	34.277	24.1746	22.3775	20.7373	18.1872	31.6043	28.8409
ATAC1_4954005	Promoter	TSS1_4954023	17	TSS1_4954023	17	TSS1_4954023	TSS1_4954023			AT1G14470	1	4953530	4954333	4954005	24.5029	22.2649	27.7445	29.8669	35.215	34.6553	37.6584	37.4274
ATAC1_4959385	Promoter	TSS1_4959408	22	TSS1_4959408	22	TSS1_4959408/TSS1_4959490	TSS1_4959490/TSS1_4959408	AT1G14490		AT1G14490	1	4958681	4959877	4959385	80.4815	78.6114	45.5538	55.6007	60.1125	61.509	57.8349	51.155
ATAC1_4964601	Promoter	TSS1_4964425	175	TSS1_4964425	175	TSS1_4964425	TSS1_4964425			AT1G14510	1	4964451	4964787	4964601	8.92999	9.54562	13.6065	14.8705	6.3068	10.8328	5.17899	3.51239
ATAC1_4965971	Intergenic	TSS1_4964425	1545	AT1G14518.1	1521					AT1G14510	1	4965680	4966446	4965971	32.5891	37.6288	46.4511	43.3759	53.0062	35.2043	43.9274	50.6484
ATAC1_4970471	Promoter	TSS1_4970718	246	AT1G14520.1	159	TSS1_4970204/TSS1_4970718	TSS1_4970718/TSS1_4970204				1	4970087	4970672	4970471	62.9445	71.15	47.132	44.9318	27.2062	16.631	31.1654	37.4367
ATAC1_4971524	Intragenic	TSS1_4971059	464	TSS1_4971059	464			AT1G14530			1	4971494	4971936	4971524	16.4145	21.2908	12.61	7.85938	8.73293	8.31414	17.6234	17.1456
ATAC1_4973843	Promoter	TSS1_4973716	126	AT1G14530.1	116	TSS1_4973716	TSS1_4973716			AT1G14530	1	4973682	4974149	4973843	43.9889	37.4628	43.1954	42.3484	39.3792	35.8089	33.1693	35.5046
ATAC1_4974540	Intragenic	TSS1_4973716	823	AT1G14530.1	813			AT1G14540		AT1G14530	1	4974205	4974715	4974540	15.1566	12.5907	20.3052	21.7881	11.6103	14.0474	18.7503	10.7213
ATAC1_4980581	Promoter	TSS1_4980674	92	AT1G14560.1	42	TSS1_4980674	TSS1_4980674			AT1G14560	1	4980478	4980710	4980581	7.66692	13.8031	12.034	15.8479	10.1945	7.49454	5.15143	10.9766
ATAC1_4987667	Intergenic	TSS1_4989672	2004	AT1G14580.2	1894					AT1G14580	1	4987485	4987864	4987667	36.7803	29.3731	29.5	29.9544	29.1758	25.4084	17.9964	24.402
ATAC1_4988978	Intergenic	TSS1_4989672	693	AT1G14580.2	583					AT1G14580	1	4988863	4989164	4988978	17.3352	27.3516	23.9775	21.0916	12.5734	11.4004	6.24994	4.86957
ATAC1_4989620	Promoter	TSS1_4989672	51	TSS1_4989672	51	TSS1_4989672	TSS1_4989672	AT1G14580		AT1G14580	1	4989479	4989801	4989620	13.6509	12.9549	13.3966	20.9246	14.5748	13.5739	3.41627	7.87006
ATAC1_4991138	Promoter	TSS1_4990813	324	AT1G14580.4	104	TSS1_4990813/TSS1_4991479	TSS1_4991479/TSS1_4990813	AT1G14580		HOMER_RNA_00030676	1	4990587	4992204	4991138	59.2052	49.6509	46.669	45.2795	62.4238	60.2194	84.8498	75.858
ATAC1_4996085	Intergenic	TSS1_4997228	1142	AT1G05103.1	672					AT1G05107	1	4995948	4996261	4996085	7.01185	6.13566	15.1843	18.0892	24.7138	16.649	20.4599	10.7587
ATAC1_4998025	Promoter	TSS1_4998065	39	TSS1_4998065	39	TSS1_4998065	TSS1_4998065				1	4996867	4998154	4998025	46.1221	41.4785	92.8254	103.592	64.9231	60.6017	63.6178	47.7646
ATAC1_4998713	Intergenic	TSS1_4998065	647	TSS1_4998065	647						1	4998332	4998910	4998713	39.8702	48.0439	49.2546	68.6133	45.0339	35.2269	28.0822	30.1193
ATAC1_5000815	Promoter	TSS1_5000650	164	TSS1_5000650	164	TSS1_5000650	TSS1_5000650			AT1G14590	1	5000628	5001002	5000815	16.752	17.6575	23.0187	26.1108	23.4187	17.1582	20.1428	20.6627
ATAC1_5002917	Promoter	TSS1_5003155	237	TSS1_5003155	237	TSS1_5003155	TSS1_5003155	AT1G14600		HOMER_RNA_00033401	1	5002722	5003152	5002917	20.6392	14.5277	28.6868	26.7979	9.65535	13.3371	8.52469	12.1583
ATAC1_5003555	Promoter	TSS1_5003507	47	TSS1_5003507	47	TSS1_5003507	TSS1_5003507	AT1G14600		AT1G14600	1	5003386	5003896	5003555	16.6481	18.3862	20.0565	26.9795	11.0512	18.3329	19.3829	17.5723
ATAC1_5010058	Intragenic	TSS1_5014481	4422	TSS1_5014481	4422			AT1G14610		AT1G14610	1	5009727	5010160	5010058	17.0664	19.3101	18.4418	14.6261	8.70404	14.4426	18.7499	14.6075
ATAC1_5010710	Intragenic	TSS1_5014481	3770	TSS1_5014481	3770			AT1G14610		AT1G14610	1	5010465	5011213	5010710	23.4412	24.6399	28.5433	27.1261	17.4861	24.2488	27.2369	29.6719
ATAC1_5012737	Intragenic	TSS1_5014481	1743	TSS1_5014481	1743			AT1G14610		AT1G14610	1	5012590	5012907	5012737	12.522	11.5653	11.9607	10.3127	9.70916	8.64513	13.1212	15.8331
ATAC1_5014699	Promoter	TSS1_5014775	75	TSS1_5014775	75	TSS1_5014481/TSS1_5014775	TSS1_5014775/TSS1_5014481	AT1G14620			1	5014365	5014985	5014699	17.911	17.8184	36.3188	30.5323	28.293	28.4163	24.415	28.3011
ATAC1_5017300	Intergenic	TSS1_5016568	731	AT1G14620.1	591					AT1G14620	1	5016927	5017468	5017300	28.7619	28.6103	42.6648	41.6822	26.2664	35.8875	29.3342	28.8183
ATAC1_5018166	Intergenic	TSS1_5016568	1597	AT1G14620.1	1457					AT1G14620	1	5017983	5018552	5018166	29.7569	28.8223	25.3939	30.9334	27.2956	27.682	23.9866	28.4613
ATAC1_5022466	Intergenic	TSS1_5023452	985	TSS1_5023452	985					AT1G14640	1	5022282	5022734	5022466	14.7092	17.2029	27.4835	33.3653	29.4413	34.1655	16.9646	13.4515
ATAC1_5023410	Promoter	TSS1_5023452	41	TSS1_5023452	41	TSS1_5023452	TSS1_5023452			AT1G14640	1	5023258	5023512	5023410	8.69817	8.30037	13.5662	14.8358	10.6807	8.61104	8.02802	7.50305
ATAC1_5025377	Intragenic	TSS1_5023452	1924	AT1G14642.1	986			AT1G14640		AT1G14640	1	5025174	5025709	5025377	24.1939	22.8331	17.2259	20.3937	24.3568	19.0563	20.176	17.2408
ATAC1_5027613	Promoter	TSS1_5027697	83	AT1G14650.3	1	TSS1_5027522/TSS1_5027697	TSS1_5027697/TSS1_5027522	AT1G14650		AT1G14650	1	5027285	5027812	5027613	17.97	15.8093	32.6668	28.8959	17.1366	33.8431	14.5291	16.3587
ATAC1_5028521	Intragenic	TSS1_5027697	823	TSS1_5027697	823			AT1G14650		AT1G14650	1	5028392	5028715	5028521	12.0859	16.7297	9.28068	20.8694	9.71201	7.93011	17.6315	13.245
ATAC1_5029844	Intragenic	TSS1_5027697	2146	TSS1_5027697	2146			AT1G14650		AT1G14650	1	5029578	5030149	5029844	25.9133	27.358	21.6551	23.9345	17.0373	27.671	32.4542	21.0638
ATAC1_5038624	Intragenic	TSS1_5037613	1010	TSS1_5037613	1010			AT1G14670		AT1G14670	1	5038204	5038848	5038624	23.1386	25.8485	17.8778	17.0128	17.1732	16.7567	28.9025	22.2144
ATAC1_5039536	Intragenic	TSS1_5040781	1244	TSS1_5040781	1244			AT1G14670		AT1G14680	1	5039400	5039943	5039536	18.9	22.7786	8.67976	17.4592	12.4517	19.4643	26.3653	30.8999
ATAC1_5040717	Promoter	TSS1_5040781	63	TSS1_5040781	63	TSS1_5040781	TSS1_5040781			AT1G14680	1	5040291	5040916	5040717	17.9113	18.0927	26.287	18.8384	43.8537	22.3542	35.1349	30.3234
ATAC1_5042459	Promoter	TSS1_5042556	96	AT1G14685.4	75	TSS1_5042556	TSS1_5042556	AT1G14685		AT1G14685	1	5041993	5042834	5042459	23.0907	19.5147	31.1572	34.9811	32.8721	31.9787	38.8409	35.3575
ATAC1_5048403	Promoter	TSS1_5048470	66	TSS1_5048470	66	TSS1_5048470	TSS1_5048470	AT1G14687		HOMER_RNA_00010700	1	5048062	5048502	5048403	21.3722	16.0641	21.4225	13.9635	11.1284	13.6603	9.65946	14.6273
ATAC1_5052054	Intragenic	TSS1_5055256	3201	AT1G05117.1	755			AT1G14690		AT1G14690	1	5051946	5052293	5052054	12.1847	12.532	9.76539	11.3602	10.1927	7.12277	10.2932	11.9546
ATAC1_5055493	Promoter	TSS1_5055581	87	TSS1_5055581	87	TSS1_5055256/TSS1_5055581	TSS1_5055581/TSS1_5055256				1	5055013	5055646	5055493	18.4118	17.6643	26.221	28.4326	23.4082	16.3914	14.978	20.6782
ATAC1_5057497	Intergenic	TSS1_5058721	1223	AT1G14700.1	1085					AT1G14700	1	5056845	5057607	5057497	18.5005	21.123	21.7104	20.7115	24.4924	34.1063	42.4179	33.9544
ATAC1_5058094	Intergenic	TSS1_5058721	626	AT1G14700.1	488					AT1G14700	1	5057767	5058267	5058094	7.31291	7.77593	12.9117	10.2062	23.6967	20.8995	23.8634	21.9139
ATAC1_5061696	Intragenic	TSS1_5061553	142	TSS1_5061553	142			AT1G14710		HOMER_RNA_00041802	1	5061105	5061984	5061696	17.7733	19.8167	12.721	11.9642	22.0355	25.2278	87.0398	76.8107
ATAC1_5062448	Intragenic	TSS1_5062117	330	TSS1_5062117	330			AT1G14710		HOMER_RNA_00041802	1	5062258	5062636	5062448	14.0631	14.7191	16.6266	15.3304	16.9368	11.7583	18.1828	15.1205
ATAC1_5065149	Promoter	TSS1_5065030	118	TSS1_5065030	118	TSS1_5065030	TSS1_5065030	AT1G14710		AT1G14710	1	5065008	5065302	5065149	11.8843	9.08452	12.2083	12.2776	16.4618	24.6185	18.1842	14.6531
ATAC1_5066245	Intergenic	TSS1_5066828	582	TSS1_5066828	582					HOMER_RNA_00033407	1	5066081	5066585	5066245	43.6971	41.2574	25.2309	33.1952	28.1481	25.9486	29.91	31.3696
ATAC1_5066818	Promoter	TSS1_5066828	9	TSS1_5066828	9	TSS1_5066828	TSS1_5066828	AT1G14720		HOMER_RNA_00033407	1	5066648	5067254	5066818	38.8798	42.3367	34.1106	26.3271	27.6946	27.4376	22.5101	31.8211
ATAC1_5068593	Promoter	TSS1_5068533	59	TSS1_5068533	59	TSS1_5068533	TSS1_5068533	AT1G14720		AT1G14720	1	5068492	5068740	5068593	15.1746	11.8051	16.961	27.2025	12.5704	16.3485	12.5	15.5781
ATAC1_5069124	Promoter	TSS1_5069030	93	TSS1_5069030	93	TSS1_5069030	TSS1_5069030			AT1G14720	1	5068904	5069302	5069124	23.9156	27.2013	34.0157	45.3448	28.1954	31.549	25.3894	22.4891
ATAC1_5069920	Intergenic	TSS1_5069030	889	TSS1_5069030	889					AT1G14720	1	5069462	5070101	5069920	24.2532	30.2639	36.59	37.2375	37.9883	41.2434	23.2379	32.4329
ATAC1_5070678	Intergenic	TSS1_5069030	1647	TSS1_5069030	1647					AT1G14720	1	5070467	5071180	5070678	19.8996	21.118	69.4282	66.0945	83.029	74.5824	67.7556	57.2084
ATAC1_5074488	Intragenic	TSS1_5073115	1372	TSS1_5073115	1372			AT1G14730		AT1G14730	1	5074334	5074545	5074488	9.96058	10.5292	7.19918	6.93155	7.26536	8.56304	8.6663	8.05116
ATAC1_5078664	Promoter	TSS1_5078797	132	TSS1_5078797	132	TSS1_5078797	TSS1_5078797				1	5077658	5078939	5078664	79.0559	72.5398	58.2421	87.4712	90.8943	85.2728	107.507	113.242
ATAC1_5082595	Promoter	TSS1_5082523	71	AT1G14750.1	58	TSS1_5082523	TSS1_5082523			AT1G14750	1	5082398	5082747	5082595	13.6986	20.824	35.3639	27.6727	33.0346	31.0664	24.365	22.7013
ATAC1_5084551	Promoter	TSS1_5084712	160	TSS1_5084712	160	TSS1_5084712	TSS1_5084712	AT1G14760		HOMER_RNA_00022214	1	5084410	5084713	5084551	17.6207	16.9119	22.4813	18.3532	16.9175	11.0312	14.7728	11.1934
ATAC1_5088936	Promoter	TSS1_5088841	94	TSS1_5088841	94	TSS1_5088841	TSS1_5088841			AT1G14770	1	5088747	5089250	5088936	24.543	34.1264	32.4867	45.0398	35.1644	39.7471	23.2835	32.9853
ATAC1_5089646	Promoter	TSS1_5089622	23	TSS1_5089622	23	TSS1_5089622	TSS1_5089622			STRINGTIE_RNA_00026436	1	5089497	5089824	5089646	5.13208	5.6113	19.2367	24.5546	22.7554	13.2565	15.9111	16.1178
ATAC1_5092976	Intragenic	TSS1_5090990	1985	TSS1_5090990	1985			AT1G14780		AT1G14780	1	5092572	5093361	5092976	67.8013	57.6295	55.7373	57.2696	62.5385	79.1193	73.1068	66.1195
ATAC1_5098085	Promoter	TSS1_5098039	45	TSS1_5098039	45	TSS1_5098039	TSS1_5098039	AT1G14790		AT1G14790	1	5098005	5098345	5098085	8.97534	8.57769	9.78726	11.0315	18.9352	10.8636	5.1552	8.9925
ATAC1_5102401	Intragenic	TSS1_5104689	2287	AT1G05123.1	579			AT1G14800		AT1G14810	1	5102256	5102573	5102401	7.51491	8.22508	20.7973	11.6378	22.8282	13.5905	8.53303	15.706
ATAC1_5104376	Intragenic	TSS1_5104689	312	TSS1_5104689	312			AT1G14810		AT1G14810	1	5104215	5104532	5104376	12.5696	13.2048	11.1728	9.60938	12.6298	12.4358	12.5307	15.2636
ATAC1_5115575	Promoter	TSS1_5115345	229	AT1G14840.2	77	TSS1_5115345	TSS1_5115345			AT1G14840	1	5115298	5115796	5115575	12.2371	11.3159	10.6466	11.855	26.5201	21.7388	21.0372	23.3515
ATAC1_5117700	Intragenic	TSS1_5115345	2354	AT1G14840.2	2202			AT1G14850		AT1G14840	1	5117089	5117899	5117700	38.7588	31.8483	27.4155	28.9596	20.7014	14.4129	31.2202	31.5399
ATAC1_5124438	Promoter	TSS1_5124819	380	TSS1_5124819	380	TSS1_5124819	TSS1_5124819			AT1G14860	1	5124288	5124579	5124438	18.5925	21.6645	34.495	29.6098	14.8692	12.2189	10.8601	12.234
ATAC1_5126469	Intergenic	TSS1_5124819	1649	TSS1_5124819	1649					AT1G14860	1	5126275	5127977	5126469	121.506	120.47	94.4043	110.765	104.189	115.656	125.782	135.696
ATAC1_5128911	Promoter	TSS1_5128999	87	TSS1_5128999	87	TSS1_5128999	TSS1_5128999	AT1G14870			1	5128792	5129238	5128911	30.6599	37.3274	28.8102	26.6009	9.52515	11.7927	13.9288	14.3606
ATAC1_5130554	Promoter	TSS1_5130319	234	TSS1_5130319	234	TSS1_5130319	TSS1_5130319		AT1TE16595		1	5130423	5130684	5130554	15.9854	11.5652	23.9215	16.1566	10.1946	5.26223	4.56389	5.44266
ATAC1_5131502	Promoter	TSS1_5130319	1182	AT1G05127.1	9		AT1G05127.1				1	5131322	5132042	5131502	13.5149	12.3679	29.1438	25.4558	30.0575	34.6357	46.704	55.834
ATAC1_5136099	Intergenic	TSS1_5137055	955	TSS1_5137055	955					AT1G14890	1	5136011	5136229	5136099	6.79413	2.54517	9.89222	16.3422	8.69173	2.5909	6.40732	8.09527
ATAC1_5139590	Promoter	TSS1_5139654	63	TSS1_5139654	63	TSS1_5139381/TSS1_5139654/TSS1_5139818	TSS1_5139654/TSS1_5139818/TSS1_5139381				1	5139248	5139843	5139590	32.3662	48.6106	51.0449	50.034	48.7789	52.1842	58.3417	54.3452
ATAC1_5145235	Intergenic	TSS1_5145719	483	TSS1_5145719	483						1	5144653	5145428	5145235	67.8893	62.2622	111.846	122.834	76.8901	85.7271	57.1886	52.9444
ATAC1_5145767	Promoter	TSS1_5145719	47	TSS1_5145719	47	TSS1_5145719	TSS1_5145719				1	5145586	5145962	5145767	37.6162	42.5511	75.9176	85.0884	52.5277	52.6369	18.4573	34.0263
ATAC1_5146811	Intragenic	TSS1_5145719	1091	AT1G05133.1	152			AT1G05133			1	5146583	5147203	5146811	60.4603	61.1525	93.1999	96.983	53.5939	52.5893	32.6732	53.1739
ATAC1_5147992	Intergenic	TSS1_5149376	1383	AT1G05133.1	1333					AT1G14920	1	5147646	5148187	5147992	58.0582	69.3708	120.068	103.882	65.85	57.383	72.7192	72.2783
ATAC1_5151800	Promoter	TSS1_5151736	63	TSS1_5151736	63	TSS1_5151736	TSS1_5151736			HOMER_RNA_00040450	1	5151143	5152046	5151800	38.6495	29.0197	85.3343	97.5296	77.5278	68.7064	53.2844	47.9837
ATAC1_5153550	Intergenic	TSS1_5153084	465	TSS1_5153084	465					AT1G14930	1	5153392	5153714	5153550	19.5066	15.3009	11.5543	14.0775	8.25692	10.1692	9.11633	7.88582
ATAC1_5158039	Intragenic	TSS1_5158227	187	TSS1_5158227	187			AT1G14950		AT1G14950	1	5157667	5158121	5158039	22.9732	18.1834	10.7219	17.0435	11.6167	12.1282	11.9329	13.667
ATAC1_5158962	Intergenic	TSS1_5158227	734	TSS1_5158227	734					AT1G14950	1	5158717	5159516	5158962	40.224	42.3085	19.4124	32.612	20.6804	24.6975	30.1917	24.515
ATAC1_5161155	Intergenic	TSS1_5160081	1073	TSS1_5160081	1073					AT1G14960	1	5161040	5161542	5161155	26.1598	19.9597	30.8209	25.9689	25.1111	22.7514	15.8879	27.5217
ATAC1_5166820	Promoter	TSS1_5166683	136	AT1G14980.1	118	TSS1_5166683	TSS1_5166683	AT1G14980		AT1G14980	1	5166632	5166932	5166820	14.8004	20.3465	25.6441	22.1441	18.6685	24.8019	13.7691	19.6331
ATAC1_5169680	Promoter	TSS1_5169864	183	TSS1_5169864	183	TSS1_5169864	TSS1_5169864	AT1G15000/AT1G15002			1	5168102	5170067	5169680	89.6683	85.9056	125.741	144.098	94.8387	95.5638	143.269	125.344
ATAC1_5170647	Promoter	TSS1_5170569	77	TSS1_5170569	77	TSS1_5170569	TSS1_5170569			AT1G15002	1	5170482	5170929	5170647	29.8922	34.1588	41.2572	41.1322	38.4404	44.6561	48.1598	32.8812
ATAC1_5171169	Promoter	TSS1_5171207	37	TSS1_5171207	37	TSS1_5171207	TSS1_5171207			AT1G15010	1	5171098	5171403	5171169	12.9675	16.3025	11.8364	10.2301	13.5551	15.1522	20.4568	18.5571
ATAC1_5176794	Promoter	TSS1_5176228	565	AT1G15020.2	314					AT1G15020	1	5176045	5177625	5176794	179.403	167.303	67.2352	76.8914	114.941	126.983	103.105	93.3237
ATAC1_5183300	Promoter	TSS1_5181857	1442	AT1G15050.1	112		AT1G15050.2	AT1G15050/AT1G15060		HOMER_RNA_00028013	1	5183119	5183480	5183300	15.7182	13.93	8.22343	6.18771	7.2818	8.64479	16.5445	15.8343
ATAC1_5189662	Promoter	TSS1_5187636	2025	AT1G15090.1	97		AT1G15090.1	AT1G15080		AT1G15080	1	5189099	5190153	5189662	70.5266	68.8356	120.915	115.725	126.535	114.949	96.5432	110.789
ATAC1_5190942	Intergenic	TSS1_5193017	2074	AT1G05153.1	731					HOMER_RNA_00028016	1	5190607	5191018	5190942	18.1741	13.058	32.5587	30.3681	21.948	18.2825	19.0663	17.2713
ATAC1_5195999	Intergenic	TSS1_5194201	1797	TSS1_5194201	1797					AT1G15100	1	5195507	5196468	5195999	84.2517	90.6801	87.549	82.0201	98.435	102.879	91.9503	101.595
ATAC1_5196895	Intergenic	TSS1_5199018	2122	AT1G15110.1	2044					AT1G15110	1	5196738	5197155	5196895	14.4468	11.2012	14.765	18.4654	33.2121	27.3204	35.7639	35.4309
ATAC1_5197557	Intergenic	TSS1_5199018	1460	AT1G15110.1	1382					AT1G15110	1	5197338	5197756	5197557	14.4914	11.1032	12.3452	16.8235	19.1858	25.2015	26.8649	28.3834
ATAC1_5199035	Promoter	TSS1_5199018	16	TSS1_5199018	16	TSS1_5199018	TSS1_5199018	AT1G15110		AT1G15110	1	5198915	5199202	5199035	17.841	24.9831	20.1641	25.4569	23.4285	24.4074	8.62539	17.2082
ATAC1_5202774	Promoter	TSS1_5202858	83	TSS1_5202858	83	TSS1_5202858	TSS1_5202858	AT1G15120		AT1G15120	1	5202281	5202973	5202774	104.394	98.3539	81.8971	77.4894	85.3409	78.3478	48.1613	53.3356
ATAC1_5204513	Promoter	TSS1_5204604	90	TSS1_5204604	90	TSS1_5204259/TSS1_5204604	TSS1_5204604/TSS1_5204259	AT1G15125		AT1G15125	1	5204146	5204927	5204513	39.4243	31.4631	48.5468	54.2356	41.2784	44.6999	51.3341	68.9961
ATAC1_5206379	Intragenic	TSS1_5204604	1774	TSS1_5204604	1774			AT1G15130		AT1G15125	1	5206155	5206599	5206379	31.79	32.1455	29.2689	21.0872	26.3178	20.5224	40.4824	36.2772
ATAC1_5209755	Intragenic	TSS1_5209906	150	TSS1_5209906	150			AT1G15130		AT1G15130	1	5209552	5210022	5209755	22.2762	19.3774	12.1313	13.2244	21.7179	13.7211	16.483	15.0775
ATAC1_5212096	Promoter	TSS1_5212131	34	TSS1_5212131	34	TSS1_5212131	TSS1_5212131	AT1G15140		AT1G15140	1	5211928	5212286	5212096	31.8501	26.6185	22.6683	20.4246	12.9061	22.4978	10.9313	13.2801
ATAC1_5213188	Intragenic	TSS1_5212591	596	TSS1_5212591	596			AT1G15150		AT1G15150	1	5213174	5213481	5213188	12.3047	15.5858	12.66	13.0398	10.6871	9.04544	11.9601	14.2754
ATAC1_5220151	Promoter	TSS1_5220131	19	TSS1_5220131	19	TSS1_5220131	TSS1_5220131			AT1G15165	1	5219817	5220735	5220151	63.6736	61.281	54.2668	58.9176	61.4425	57.2365	41.801	46.6029
ATAC1_5224161	Promoter	TSS1_5224059	101	AT1G15175.2	17	TSS1_5224059/TSS1_5224411	TSS1_5224411/TSS1_5224059			AT1G15175	1	5223984	5224537	5224161	69.1416	58.5734	50.667	43.5486	57.7274	58.2374	82.0394	60.3183
ATAC1_5228245	Promoter	TSS1_5227947	297	TSS1_5227947	297	TSS1_5227947	TSS1_5227947			STRINGTIE_RNA_00032704	1	5227879	5228783	5228245	73.5385	83.1553	50.8519	53.5517	42.6768	42.649	39.4812	44.1885
ATAC1_5230921	Intragenic	TSS1_5231053	131	TSS1_5231053	131			AT1G15200		AT1G15200	1	5230843	5231071	5230921	6.28646	6.91974	10.6201	12.1408	6.29164	8.17824	9.26148	7.05393
ATAC1_5231709	Intragenic	TSS1_5231053	655	AT1G15200.1	524			AT1G15210		AT1G15200	1	5231586	5232319	5231709	36.3959	26.7008	23.7485	25.7998	49.2248	32.4993	42.9372	34.0372
ATAC1_5237101	Promoter	TSS1_5236793	307	TSS1_5236793	307	TSS1_5236793	TSS1_5236793			AT1G15210	1	5236549	5237421	5237101	24.2517	26.7333	38.7971	41.531	117.793	106.209	66.2351	56.9521
ATAC1_5237863	Promoter	TSS1_5238084	220	AT1G15215.1	180	TSS1_5238084	TSS1_5238084			AT1G15215	1	5237584	5238140	5237863	36.185	36.7882	60.3539	64.9232	60.9679	64.7832	45.0071	41.7009
ATAC1_5241578	Promoter	TSS1_5241540	37	AT1G15220.2	36	TSS1_5241540	TSS1_5241540			AT1G15220	1	5241408	5242046	5241578	31.1325	27.4298	43.9381	44.9912	65.6751	46.5041	43.6024	52.4738
ATAC1_5243373	Promoter	TSS1_5243467	93	AT1G15240.1	9	TSS1_5243227/TSS1_5243467	TSS1_5243467/TSS1_5243227			AT1G15240	1	5243035	5243577	5243373	34.4377	51.5296	47.3623	29.9632	37.4878	23.3976	30.9318	33.1736
ATAC1_5249545	Promoter	TSS1_5249607	61	TSS1_5249607	61	TSS1_5249428/TSS1_5249607	TSS1_5249607/TSS1_5249428	AT1G15250		AT1G15260	1	5248893	5250266	5249545	83.4355	78.5139	123.607	131.748	101.201	110.148	161.75	132.958
ATAC1_5252171	Promoter	TSS1_5252096	74	TSS1_5252096	74	TSS1_5252096/TSS1_5252349	TSS1_5252349/TSS1_5252096			AT1G15270	1	5251901	5252699	5252171	55.3458	58.0004	53.3499	51.7262	51.1187	41.3967	58.4195	48.8386
ATAC1_5257847	Intragenic	TSS1_5256985	861	TSS1_5256985	861			AT1G15290			1	5257705	5258345	5257847	26.2714	23.9896	18.8086	19.257	24.7489	15.2084	26.1639	22.8108
ATAC1_5262614	Intragenic	TSS1_5264942	2327	TSS1_5264942	2327			AT1G15290		AT1G15290	1	5262493	5262911	5262614	17.4217	18.5398	8.55028	9.25185	10.2012	12.0732	13.6589	11.7921
ATAC1_5264219	Intragenic	TSS1_5264942	722	TSS1_5264942	722			AT1G15290		AT1G15290	1	5264055	5264308	5264219	11.8228	8.23643	17.0726	14.365	10.6809	17.3739	14.7861	15.2022
ATAC1_5265240	Promoter	TSS1_5264942	297	AT1G15290.1	84	TSS1_5264942	TSS1_5264942			AT1G15290	1	5264751	5265613	5265240	28.714	30.2966	83.4345	91.1917	83.4751	85.2015	96.632	71.0593
ATAC1_5266247	TE	TSS1_5264942	1304	AT1G15290.1	1091			AT1G15300	AT1TE17030/AT1G15300	AT1G15290	1	5265915	5266383	5266247	22.6747	22.7315	18.1911	19.8729	11.0408	11.4565	27.9738	16.6188
ATAC1_5268539	Promoter	TSS1_5268602	62	TSS1_5268602	62	TSS1_5268414/TSS1_5268602/TSS1_5268616	TSS1_5268616/TSS1_5268414/TSS1_5268602	AT1G15300	AT1TE17030/AT1G15300	AT1G15300	1	5268374	5268689	5268539	7.80122	10.9077	19.6597	22.2156	16.0127	15.8705	10.2337	9.7997
ATAC1_5269200	Promoter	TSS1_5269201	0	TSS1_5269201	0	TSS1_5269201	TSS1_5269201	AT1G15310		HOMER_RNA_00028022	1	5269055	5269347	5269200	13.5159	9.89606	12.1987	10.9062	29.0398	17.4379	11.9328	17.0805
ATAC1_5272140	Promoter	TSS1_5271971	168	TSS1_5271971	168	TSS1_5271971	TSS1_5271971			AT1G15310	1	5271970	5272420	5272140	22.3381	31.767	23.2911	21.8696	29.2854	20.4568	15.4151	39.2694
ATAC1_5274266	Promoter	TSS1_5274346	79	TSS1_5274346	79	TSS1_5274089/TSS1_5274346	TSS1_5274346/TSS1_5274089			AT1G15330	1	5274076	5274611	5274266	57.5342	51.5951	50.1451	44.7714	33.7759	46.0867	33.8892	30.1556
ATAC1_5277783	Promoter	TSS1_5277641	141	AT1G15340.1	85	TSS1_5277641	TSS1_5277641	AT1G15340		AT1G15340	1	5277400	5278201	5277783	121.872	129.119	121.07	129.402	151.032	157.264	129.31	111.56
ATAC1_5281847	Intergenic	TSS1_5279855	1991	AT1G15360.1	1420					AT1G15350	1	5281712	5282003	5281847	17.0517	17.9435	27.6146	25.064	28.1715	20.5779	11.535	19.7115
ATAC1_5283242	Promoter	TSS1_5279855	3386	AT1G15360.1	25		AT1G15360.1/AT1G15360.2			AT1G15350	1	5282995	5283478	5283242	15.3418	14.3739	8.31503	13.7631	24.9	29.767	24.0793	27.9627
ATAC1_5290151	Intergenic	TSS1_5290773	621	AT1G15380.1	430						1	5289909	5290524	5290151	36.3848	41.2735	57.3537	54.87	15.0059	16.0439	17.7471	25.7514
ATAC1_5294589	Promoter	TSS1_5294666	76	TSS1_5294666	76	TSS1_5294666	TSS1_5294666			AT1G15390	1	5294449	5294767	5294589	15.5732	22.192	24.7346	25.9328	17.7597	19.094	14.2742	12.2213
ATAC1_5298007	Promoter	TSS1_5298324	316	AT1G15405.1	158	TSS1_5298324	TSS1_5298324	AT1G05163/AT1G15405		AT1G15410	1	5297548	5298367	5298007	57.163	56.4444	112.473	101.065	231.593	213.999	135.552	133.421
ATAC1_5298729	Promoter	TSS1_5298995	265	AT1G05163.1	157	TSS1_5298995	TSS1_5298995/AT1G05163.1	AT1G15410		AT1G15410	1	5298494	5299045	5298729	28.1526	27.7866	37.3744	46.1056	52.0558	48.6274	45.4198	40.921
ATAC1_5303583	Promoter	TSS1_5303381	201	AT1G15420.1	60	TSS1_5303381	TSS1_5303381			AT1G15420	1	5303174	5303854	5303583	64.3776	61.6142	46.8131	44.4257	37.5275	33.3949	39.4581	41.5879
ATAC1_5304286	Promoter	TSS1_5304318	31	TSS1_5304318	31	TSS1_5304318	TSS1_5304318	AT1G15430		AT1G15430	1	5303985	5304472	5304286	45.1086	46.2099	30.6052	28.4466	25.3323	28.2408	24.4219	30.3452
ATAC1_5305276	Intragenic	TSS1_5304318	957	TSS1_5304318	957			AT1G15430		AT1G15430	1	5305139	5305475	5305276	21.2892	24.3361	12.032	16.1864	16.8159	9.16636	17.6743	29.778
ATAC1_5309634	Promoter	TSS1_5309514	119	AT1G15440.1	75	TSS1_5309514	TSS1_5309514			AT1G15440	1	5309249	5309830	5309634	49.421	46.4	50.5581	48.4994	36.1207	46.4484	27.4333	39.0929
ATAC1_5314200	Promoter	TSS1_5314097	102	AT1G15460.2	72	TSS1_5314097	TSS1_5314097			AT1G15460	1	5314078	5314329	5314200	8.83913	8.20351	9.67015	16.7992	15.5456	18.1045	13.6618	12.7814
ATAC1_5314718	Intergenic	TSS1_5314097	620	AT1G15460.2	590					AT1G15460	1	5314604	5315001	5314718	16.7176	17.6327	16.2561	21.4751	25.8504	16.7895	21.7983	23.5575
ATAC1_5315417	Promoter	TSS1_5315507	89	AT1G15470.2	81	TSS1_5315507	TSS1_5315507			AT1G15470	1	5315225	5315647	5315417	11.6456	13.4054	16.9711	23.136	13.5416	20.1376	13.068	14.6101
ATAC1_5317534	Intragenic	TSS1_5318061	526	TSS1_5318061	526			AT1G15470		AT1G15480	1	5317177	5317717	5317534	22.6459	16.2191	17.1503	15.5187	15.3798	12.9858	23.9349	23.4209
ATAC1_5318951	Intragenic	TSS1_5318061	889	TSS1_5318061	889			AT1G15480		AT1G15480	1	5318716	5319126	5318951	16.6179	14.8322	8.92191	8.90906	17.0019	9.80952	13.0897	13.7573
ATAC1_5320015	Intragenic	TSS1_5318061	1953	TSS1_5318061	1953			AT1G15480		AT1G15480	1	5319931	5320199	5320015	10.0267	8.05279	12.8028	11.0341	8.7393	6.36731	13.1785	11.9946
ATAC1_5321431	Intragenic	TSS1_5323819	2387	TSS1_5323819	2387			AT1G15490		AT1G15490	1	5321165	5321542	5321431	19.693	16.011	14.4406	9.21388	15.0196	12.4891	15.3445	13.2007
ATAC1_5324174	Promoter	TSS1_5323819	354	AT1G15490.1	278	TSS1_5323819	TSS1_5323819			AT1G15490	1	5324050	5324359	5324174	7.03563	7.76678	25.4789	15.6629	19.3519	21.6354	14.2049	15.1106
ATAC1_5325306	Intergenic	TSS1_5326314	1007	TSS1_5326314	1007					AT1G15500	1	5324796	5325628	5325306	44.1766	43.0729	96.5675	102.684	66.0139	92.3377	49.6875	62.487
ATAC1_5326318	Promoter	TSS1_5326314	3	TSS1_5326314	3	TSS1_5326314	TSS1_5326314	AT1G15500		AT1G15500	1	5325959	5326510	5326318	26.5324	19.017	49.1748	44.506	43.5811	38.0158	35.9937	38.9519
ATAC1_5330113	Intragenic	TSS1_5329085	1027	TSS1_5329085	1027			AT1G15510		AT1G15510	1	5330057	5330476	5330113	18.5841	20.5132	11.4915	13.3197	11.1537	6.8054	19.3255	10.7699
ATAC1_5330742	Intragenic	TSS1_5332371	1628	TSS1_5332371	1628			AT1G15510		STRINGTIE_RNA_00019848	1	5330552	5330853	5330742	14.4761	17.4847	15.2397	14.3896	4.37185	6.4144	17.0726	13.7555
ATAC1_5334963	Intragenic	TSS1_5332371	2591	TSS1_5332371	2591			AT1G15520		STRINGTIE_RNA_00019848	1	5334775	5335153	5334963	18.1122	15.5032	6.35572	8.93825	7.28152	11.2742	8.55825	14.354
ATAC1_5339789	Promoter	TSS1_5339588	200	AT1G08915.1	132	TSS1_5339588	TSS1_5339588	AT1G08915			1	5339423	5340362	5339789	52.9829	49.3365	81.4102	65.311	92.9761	84.9199	81.3396	71.275
ATAC1_5342144	Promoter	TSS1_5342015	128	AT1G15540.1	53	TSS1_5342015	AT1G15540.1/AT1G15540.2/AT1G15540.3/TSS1_5342015	AT1G15540		AT1G15530	1	5341789	5342385	5342144	57.9611	54.3179	42.1062	52.3074	60.0307	52.8495	48.948	69.3762
ATAC1_5344999	Intragenic	TSS1_5345407	407	TSS1_5345407	407			AT1G15550			1	5344261	5345439	5344999	44.8742	50.6391	73.4811	71.0351	90.0672	102.428	114.483	100.24
ATAC1_5349718	Intergenic	TSS1_5346166	3551	TSS1_5346166	3551					AT1G15550	1	5349547	5349942	5349718	13.1147	10.0137	9.82038	12.7975	24.4789	21.3852	26.2657	34.7099
ATAC1_5358408	Intergenic	TSS1_5360046	1637	AT1G05167.1	1613					STRINGTIE_RNA_00030208	1	5358034	5358495	5358408	7.21082	6.3269	20.8831	24.3858	14.5698	10.542	7.40869	8.38417
ATAC1_5360317	Promoter	TSS1_5360215	101	TSS1_5360215	101	TSS1_5360215	TSS1_5360215				1	5359487	5360849	5360317	42.4609	33.6344	76.8738	73.0401	64.0359	85.3185	89.3168	80.6972
ATAC1_5366899	Promoter	TSS1_5362020	4878	AT1G15590.2	397		AT1G15590.2			AT1G15570	1	5366670	5367087	5366899	23.417	21.4965	18.5883	18.3445	15.2639	17.5175	31.2204	23.6987
ATAC1_5370136	Intragenic	TSS1_5374904	4767	AT1G15610.2	540			AT1G15600		AT1G15625	1	5369946	5370263	5370136	11.4542	11.0372	17.5704	12.3758	15.5341	14.6573	3.99371	6.43384
ATAC1_5380883	Promoter	TSS1_5380842	40	AT1G15650.1	23	TSS1_5380842/TSS1_5381113	TSS1_5381113/TSS1_5380842				1	5380721	5381462	5380883	26.633	28.5314	29.9696	32.9961	25.9034	26.1497	21.5149	24.8387
ATAC1_5386356	Promoter	TSS1_5386044	311	TSS1_5386044	311	TSS1_5386044	TSS1_5386044			STRINGTIE_RNA_00017955	1	5385916	5386869	5386356	92.7942	107.409	100.113	105.831	68.7804	59.1079	44.608	48.1954
ATAC1_5387124	Intergenic	TSS1_5386044	1079	TSS1_5386044	1079					STRINGTIE_RNA_00017955	1	5386929	5387423	5387124	28.199	24.4845	46.3499	50.8301	29.5487	30.1631	26.8948	26.2482
ATAC1_5388119	Intergenic	TSS1_5390035	1915	TSS1_5390035	1915					AT1G15670	1	5387749	5388276	5388119	12.1385	14.3267	48.5128	47.878	43.1096	47.1303	23.4408	46.5666
ATAC1_5388605	Intergenic	TSS1_5390035	1429	TSS1_5390035	1429					AT1G15670	1	5388339	5389017	5388605	41.6506	40.024	83.1676	86.169	72.3652	73.8571	51.2505	51.9183
ATAC1_5391087	Promoter	TSS1_5390902	184	TSS1_5390902	184	TSS1_5390902	TSS1_5390902	AT1G15670		HOMER_RNA_00010889	1	5390228	5391277	5391087	104.038	96.6071	89.831	84.8637	89.9877	71.588	66.1258	80.5124
ATAC1_5396209	Promoter	TSS1_5396231	21	TSS1_5396231	21	TSS1_5396231	TSS1_5396231	AT1G05177		AT1G05177	1	5396038	5396359	5396209	46.1089	53.8527	61.8592	67.2916	62.8423	57.081	32.0155	41.9152
ATAC1_5396688	Intergenic	TSS1_5396231	456	TSS1_5396231	456					AT1G05177	1	5396416	5397031	5396688	67.1461	71.7133	133.516	147.468	138.279	142.005	117.547	124.981
ATAC1_5397800	Intergenic	TSS1_5398997	1196	AT1G15690.1	1125					AT1G15690	1	5397445	5397953	5397800	31.7202	35.925	97.9511	103.288	72.4086	77.9209	48.0182	40.8905
ATAC1_5398808	Promoter	TSS1_5398997	188	AT1G15690.1	117	TSS1_5398997	TSS1_5398997			AT1G15690	1	5398484	5399133	5398808	126.425	104.988	151.634	162.281	153.644	167.735	139.033	177.166
ATAC1_5402713	Intragenic	TSS1_5403797	1083	AT1G05183.1	159			AT1G05183/AT1G15690/AT1G15700		AT1G15700	1	5402524	5402782	5402713	6.24467	8.06894	21.3376	17.6434	25.109	23.2413	18.1846	16.5343
ATAC1_5405932	Promoter	TSS1_5406002	69	TSS1_5406002	69	TSS1_5406002	TSS1_5406002			AT1G15720	1	5405742	5406125	5405932	20.5472	15.0218	21.8232	23.7652	35.6008	25.4292	17.5674	28.4189
ATAC1_5408105	Intragenic	TSS1_5409961	1855	AT1G05187.1	747			AT1G15730		AT1G15730	1	5407838	5408222	5408105	18.161	14.2256	11.0576	12.2368	14.5016	11.4102	21.0228	25.7954
ATAC1_5409914	Promoter	TSS1_5409961	46	TSS1_5409961	46	TSS1_5409961	TSS1_5409961	AT1G15730		AT1G15730	1	5409779	5410078	5409914	12.9399	11.9996	11.484	11.9481	22.2958	15.8883	17.6189	11.7404
ATAC1_5410817	Promoter	TSS1_5410912	94	AT1G05193.1	9	TSS1_5410912	TSS1_5410912/AT1G05193.1	AT1G05193		AT1G15740	1	5410559	5411016	5410817	36.0473	43.4795	41.0041	32.3094	33.2946	43.2049	45.3486	48.7446
ATAC1_5421323	Promoter	TSS1_5420896	426	AT1G05197.1	134			AT1G05197		AT1G15750	1	5420869	5422453	5421323	220.925	206.191	240.033	219.637	217.001	229.868	242.405	221.142
ATAC1_5423205	Intergenic	TSS1_5420896	2308	AT1G15757.1	1373					AT1G15750	1	5423104	5423518	5423205	29.3569	30.3109	47.7117	50.5784	40.7678	40.2696	24.737	23.3203
ATAC1_5425337	Promoter	TSS1_5425696	358	TSS1_5425696	358	TSS1_5425696	TSS1_5425696			AT1G15760	1	5425241	5425486	5425337	5.86558	7.36598	8.9643	9.96719	18.9354	22.1879	11.4061	11.3683
ATAC1_5426742	Intragenic	TSS1_5425696	1045	TSS1_5425696	1045			AT1G15770		AT1G15760	1	5426556	5427210	5426742	25.4931	20.1917	10.6053	16.2275	24.7206	18.2339	40.2427	26.3454
ATAC1_5427526	Intragenic	TSS1_5425696	1829	AT1G15770.1	753			AT1G15770		AT1G15760	1	5427305	5427710	5427526	14.048	16.5696	13.6859	13.6402	10.1664	15.1521	14.7744	20.5106
ATAC1_5432823	Intragenic	TSS1_5429537	3285	AT1G15772.3	3228			AT1G15780		AT1G15772	1	5432471	5433008	5432823	22.2919	12.6589	13.5891	12.1978	10.1286	12.9645	32.4053	20.4311
ATAC1_5442571	Promoter	TSS1_5442746	174	TSS1_5442746	174	TSS1_5442746	TSS1_5442746	AT1G15800		HOMER_RNA_00028040	1	5442104	5442844	5442571	87.3574	75.0504	65.6191	85.1404	72.0497	73.5006	88.2103	90.3729
ATAC1_5443877	Promoter	TSS1_5443659	217	TSS1_5443659	217	TSS1_5443659	TSS1_5443659	AT1G15800		AT1G15800	1	5443419	5444546	5443877	105.074	106.687	117.359	140.888	133.114	113.697	163.826	144.72
ATAC1_5447878	Promoter	TSS1_5447762	115	TSS1_5447762	115	TSS1_5447762/TSS1_5448175	TSS1_5448175/TSS1_5447762	AT1G15820		AT1G15820	1	5447659	5448191	5447878	31.3331	19.8394	34.1426	26.5477	31.8644	44.8654	55.0179	45.0745
ATAC1_5449970	Intragenic	TSS1_5448175	1794	AT1G15830.3	1243			AT1G15830		AT1G15830	1	5449634	5450123	5449970	26.3835	22.0134	17.2383	21.7404	20.0631	21.7274	13.8276	21.1726
ATAC1_5451239	Promoter	TSS1_5452398	1158	AT1G15840.1	192		AT1G15840.1				1	5450533	5451366	5451239	41.8145	36.8377	54.0358	54.6985	61.909	53.3957	40.1372	58.2589
ATAC1_5451965	TE	TSS1_5452398	432	TSS1_5452398	432			AT1G15840	AT1TE17610		1	5451834	5452651	5451965	50.2477	49.3178	34.2141	35.9778	29.9894	31.4233	33.3198	17.5949
ATAC1_5459174	Intragenic	TSS1_5460350	1175	TSS1_5460350	1175			AT1G15880		AT1G15880	1	5458813	5459491	5459174	31.4787	23.3441	23.9295	28.5655	26.3358	14.4212	42.1212	40.2529
ATAC1_5460497	Promoter	TSS1_5460598	100	TSS1_5460598	100	TSS1_5460350/TSS1_5460598	TSS1_5460598/TSS1_5460350	AT1G15885		AT1G15885	1	5460105	5460706	5460497	40.4899	50.8467	42.7057	40.4206	46.9048	39.0366	36.1554	38.4266
ATAC1_5466623	Intragenic	TSS1_5465393	1229	TSS1_5465393	1229			AT1G15910		AT1G15910	1	5465923	5466821	5466623	31.2529	37.1035	21.0119	24.5026	28.6488	19.7914	43.6689	39.9532
ATAC1_5471300	Promoter	TSS1_5471439	138	AT1G15930.2	15	TSS1_5471439	TSS1_5471439			AT1G15930	1	5471101	5471631	5471300	20.546	29.1286	29.2049	29.0123	35.2351	30.0457	26.6385	41.953
ATAC1_5472161	Intragenic	TSS1_5471439	721	TSS1_5471439	721			AT1G15930		AT1G15930	1	5471935	5472799	5472161	25.889	31.3247	27.1934	28.719	27.2526	30.4156	35.6894	33.2371
ATAC1_5479336	Promoter	TSS1_5479278	57	AT1G15950.7	48	TSS1_5479278	AT1G15950.7/TSS1_5479278	AT1G05213/AT1G15950			1	5479242	5479478	5479336	11.0236	8.50208	13.617	10.0354	10.6687	6.71776	4.03263	7.03054
ATAC1_5479890	Promoter	TSS1_5480141	250	TSS1_5480141	250	TSS1_5480141	TSS1_5480141	AT1G05213/AT1G15950			1	5479710	5480079	5479890	45.0547	43.427	34.5451	35.3003	24.4194	20.9382	23.6679	17.9346
ATAC1_5480302	Intragenic	TSS1_5480141	160	TSS1_5480141	160			AT1G05213/AT1G15950			1	5480133	5480585	5480302	25.5868	26.9709	16.1317	13.5341	14.4527	11.0666	14.2197	16.0594
ATAC1_5480928	Promoter	TSS1_5480736	191	TSS1_5480736	191	TSS1_5480736	TSS1_5480736	AT1G05213/AT1G15950			1	5480687	5481249	5480928	37.7974	45.9534	38.8919	30.894	24.8521	26.3612	28.1595	32.4529
ATAC1_5481435	Intragenic	TSS1_5480736	698	AT1G05213.1	294			AT1G05213/AT1G15950			1	5481266	5481550	5481435	6.86173	6.75586	7.52998	5.86119	14.5657	11.2373	19.4783	11.4929
ATAC1_5485777	Intragenic	TSS1_5485071	705	TSS1_5485071	705			AT1G15960		AT1G15960	1	5485671	5485908	5485777	10.5602	10.6584	8.28101	9.65215	8.73927	12.7369	6.87329	13.4876
ATAC1_5489008	Promoter	TSS1_5488866	141	AT1G15970.1	123	TSS1_5488866/TSS1_5489300	TSS1_5489300/TSS1_5488866	AT1G15970		AT1G15970	1	5488820	5489436	5489008	15.6383	12.5978	21.8956	31.3285	43.4525	34.0949	21.3482	25.1771
ATAC1_5494566	Promoter	TSS1_5494536	29	TSS1_5494536	29	TSS1_5494536	TSS1_5494536/AT1G15990.1	AT1G16000		AT1G16000	1	5494222	5494754	5494566	19.4812	12.8509	29.7683	27.2822	32.691	31.8517	21.1852	20.0169
ATAC1_5496073	Intragenic	TSS1_5494536	1536	TSS1_5494536	1536			AT1G16010		AT1G16000	1	5495905	5496401	5496073	15.8171	21.3451	11.323	14.1779	20.6768	14.8928	29.6219	18.0437
ATAC1_5496880	Intragenic	TSS1_5497723	842	AT1G16010.2	839			AT1G16010		AT1G16010	1	5496667	5497043	5496880	15.3996	23.2526	13.3153	16.0264	12.1026	8.3342	11.9331	17.5795
ATAC1_5497816	Promoter	TSS1_5497723	92	TSS1_5497723	92	TSS1_5497723/TSS1_5498172	TSS1_5498172/TSS1_5497723			AT1G16010	1	5497622	5498256	5497816	36.0916	36.6354	37.2903	37.6997	42.6616	41.9749	37.5651	42.3028
ATAC1_5504575	Promoter	TSS1_5504535	39	AT1G16040.1	32	TSS1_5504535/TSS1_5504713	TSS1_5504713/TSS1_5504535			AT1G16030	1	5502896	5504974	5504575	188.805	197.159	65.0872	47.8302	58.9195	80.4635	98.5609	136.956
ATAC1_5506958	Intragenic	TSS1_5504713	2244	AT1G16060.1	1352			AT1G16040		AT1G16040	1	5506774	5507133	5506958	10.5486	14.1861	17.7328	18.0539	15.0005	22.382	14.2052	10.7292
ATAC1_5511110	Promoter	TSS1_5511166	55	TSS1_5511166	55	TSS1_5511166	TSS1_5511166	AT1G16060/AT1G16070			1	5510925	5511360	5511110	15.1145	17.0873	13.6952	8.52923	17.4372	16.6573	17.0488	11.2405
ATAC1_5514336	Promoter	TSS1_5514382	45	TSS1_5514382	45	TSS1_5514382	TSS1_5514382/AT1G16070.2/AT1G16070.1	AT1G16080		AT1G16080	1	5513995	5514525	5514336	38.2505	38.4865	55.3732	49.0317	37.5231	49.458	33.5804	30.5095
ATAC1_5517056	Intragenic	TSS1_5517725	668	TSS1_5517725	668			AT1G16090			1	5516782	5517307	5517056	19.6835	21.6621	14.892	11.7786	13.9116	12.2191	25.7164	32.781
ATAC1_5518167	Promoter	TSS1_5518414	246	AT1G16100.1	32	TSS1_5518414	TSS1_5518414			AT1G16110	1	5517488	5519299	5518167	65.0545	60.1328	48.747	38.1561	75.5517	84.9996	108.763	118.276
ATAC1_5525407	Promoter	TSS1_5525232	174	TSS1_5525232	174	TSS1_5525232/TSS1_5525597	TSS1_5525597/TSS1_5525232	AT1G16120/AT1G16130		STRINGTIE_RNA_00036544	1	5525220	5525593	5525407	7.29169	15.7622	13.3193	9.89093	12.5893	14.7699	23.867	21.9818
ATAC1_5529551	Intragenic	TSS1_5528877	673	TSS1_5528877	673			AT1G16140		AT1G16140	1	5529422	5529801	5529551	13.0656	15.2599	14.9391	6.87376	9.2251	9.02623	15.9679	9.88409
ATAC1_5532108	Promoter	TSS1_5532415	306	TSS1_5532415	306	TSS1_5532415	TSS1_5532415			AT1G16150	1	5531833	5532306	5532108	26.7119	28.0179	38.2123	24.9847	41.3723	29.6199	27.1271	16.8351
ATAC1_5532694	Intragenic	TSS1_5532415	278	TSS1_5532415	278			AT1G16150		AT1G16150	1	5532504	5532853	5532694	14.3341	18.1992	12.1923	11.9232	15.0009	11.7589	21.0238	17.5584
ATAC1_5539993	Promoter	TSS1_5539756	236	AT1G16180.1	56	TSS1_5539756	TSS1_5539756	AT1G16170		AT1G16170	1	5539538	5540567	5539993	33.3451	38.0917	69.0878	55.1865	66.1254	53.5438	63.9366	45.137
ATAC1_5543065	Promoter	TSS1_5543176	110	AT1G16190.1	53	TSS1_5543176	TSS1_5543176			AT1G16190	1	5542817	5543455	5543065	51.1924	41.8768	46.72	42.5425	42.6865	42.7374	53.1739	55.0116
ATAC1_5547641	Promoter	TSS1_5547504	136	TSS1_5547504	136	TSS1_5547504	TSS1_5547504	AT1G16210		AT1G16210	1	5547300	5548440	5547641	63.5679	57.6683	52.839	46.1191	67.549	68.6944	46.0741	54.4582
ATAC1_5555226	Intragenic	TSS1_5554647	578	TSS1_5554647	578			AT1G16240		AT1G16230	1	5555059	5555511	5555226	16.8238	13.4392	12.149	13.5804	14.9755	11.4247	26.1371	23.8305
ATAC1_5556869	Promoter	TSS1_5556804	64	AT1G16240.1	24	TSS1_5556804/TSS1_5556988	TSS1_5556988/TSS1_5556804			AT1G16240	1	5556613	5557162	5556869	35.4715	39.8497	24.7579	22.6086	25.8339	35.0063	32.7305	26.6243
ATAC1_5558394	Intragenic	TSS1_5556988	1405	TSS1_5556988	1405			AT1G16250		AT1G16250	1	5558204	5558593	5558394	18.6741	20.6259	10.3377	14.2991	9.19164	19.3614	14.2048	15.1082
ATAC1_5561405	Intragenic	TSS1_5562109	703	TSS1_5562109	703			AT1G16260		AT1G16260	1	5561073	5561785	5561405	25.0561	18.049	22.3962	21.0213	20.3661	18.5783	35.9257	34.5512
ATAC1_5562129	Promoter	TSS1_5562109	19	TSS1_5562109	19	TSS1_5562109	TSS1_5562109	AT1G16260		AT1G16260	1	5561974	5562317	5562129	12.8299	12.9808	18.2243	20.9037	15.3725	24.0612	19.3887	25.8778
ATAC1_5562978	Promoter	TSS1_5562946	31	TSS1_5562946	31	TSS1_5562946/TSS1_5563258	TSS1_5562946/TSS1_5563258	AT1G16270		AT1G16270	1	5562349	5563158	5562978	60.9892	58.9416	63.4065	67.4099	75.5408	64.0539	34.6951	35.8515
ATAC1_5570144	Intragenic	TSS1_5570568	423	TSS1_5570568	423			AT1G16280		AT1G16280	1	5569988	5570388	5570144	18.5487	18.1071	16.4285	14.1736	15.8643	19.0951	17.093	26.8291
ATAC1_5574169	Promoter	TSS1_5574308	138	TSS1_5574308	138	TSS1_5573975/TSS1_5574308	TSS1_5574308/TSS1_5573975			AT1G16300	1	5573870	5574544	5574169	49.0675	41.0453	43.5437	34.9433	35.1591	37.7283	34.4043	33.9278
ATAC1_5580642	Promoter	TSS1_5580855	212	TSS1_5580855	212	TSS1_5580855	TSS1_5580855	AT1G16310		AT1G16320	1	5580369	5580880	5580642	13.7125	25.7831	19.1177	26.4871	23.4439	21.7445	14.3568	16.209
ATAC1_5581920	Promoter	TSS1_5581824	95	TSS1_5581824	95	TSS1_5581824	TSS1_5581824	AT1G16320			1	5581724	5582451	5581920	24.8989	20.7222	11.3472	20.2425	21.4123	20.9078	20.3626	37.706
ATAC1_5590797	Promoter	TSS1_5590904	106	AT1G16340.1	35	TSS1_5590627/TSS1_5590904	TSS1_5590904/TSS1_5590627	AT1G16350		AT1G16350	1	5590379	5591204	5590797	50.8597	43.9526	47.4495	49.5119	34.7115	37.9046	43.8922	31.6395
ATAC1_5592263	Intragenic	TSS1_5592900	636	TSS1_5592900	636			AT1G16350		HOMER_RNA_00010964	1	5591580	5592445	5592263	40.3665	45.1883	27.863	29.6868	25.7725	24.5366	47.5716	45.5757
ATAC1_5593277	Promoter	TSS1_5592900	376	TSS1_5592900	376	TSS1_5592900	TSS1_5592900	AT1G16360		HOMER_RNA_00010964	1	5592462	5593501	5593277	25.7754	21.1023	40.896	48.1827	83.0314	71.772	34.7886	37.2197
ATAC1_5596275	Promoter	TSS1_5596213	61	TSS1_5596213	61	TSS1_5596213	TSS1_5596213			AT1G16360	1	5596156	5596602	5596275	14.449	18.0973	9.50273	10.8065	21.1643	20.2366	21.6412	28.7622
ATAC1_5602227	Intergenic	TSS1_5602869	641	TSS1_5602869	641					AT1G16390	1	5602044	5602376	5602227	4.48347	3.89393	4.52019	8.27777	20.3911	18.3494	6.305	16.4989
ATAC1_5602680	Promoter	TSS1_5602869	188	TSS1_5602869	188	TSS1_5602869	TSS1_5602869			AT1G16390	1	5602497	5603423	5602680	24.5539	26.7139	22.6703	16.9441	37.4941	46.6965	52.2839	50.6209
ATAC1_5608973	Intragenic	TSS1_5608302	670	AT1G16410.2	165			AT1G16410			1	5608632	5609152	5608973	19.9963	21.0328	22.5162	20.7864	28.001	32.6374	19.9191	22.9426
ATAC1_5614573	Promoter	TSS1_5614628	54	TSS1_5614628	54	TSS1_5614628	TSS1_5614628			AT1G16430	1	5614103	5614826	5614573	44.2617	52.8882	54.9335	43.3208	48.7868	44.2318	42.5389	31.9124
ATAC1_5617687	Promoter	TSS1_5617807	119	TSS1_5617807	119	TSS1_5617807	TSS1_5617807			AT1G16445	1	5617553	5617833	5617687	12.0509	7.93679	14.5074	13.03	16.0318	16.2172	11.3856	11.8001
ATAC1_5619569	Promoter	TSS1_5617807	1761	AT1G16450.1	25		AT1G16450.1	AT1G16460		AT1G16445	1	5619084	5619640	5619569	13.0771	15.3864	19.7631	12.8434	27.9173	22.522	19.9218	12.6653
ATAC1_5620154	Intragenic	TSS1_5617807	2346	AT1G16450.1	610			AT1G16460		AT1G16445	1	5619806	5620325	5620154	12.2	16.6453	16.9516	21.0703	14.0167	12.1735	19.3184	17.5191
ATAC1_5622674	Promoter	TSS1_5622570	103	AT1G16460.1	0	TSS1_5622570/TSS1_5622870	TSS1_5622870/TSS1_5622570	AT1G16460		AT1G16460	1	5622475	5622918	5622674	20.0903	19.3641	16.5564	17.3053	14.4868	16.0016	11.9334	16.5341
ATAC1_5629169	Promoter	TSS1_5629245	75	AT1G16489.1	13	TSS1_5629023/TSS1_5629245	TSS1_5629245/TSS1_5629023	AT1G05227		AT1G16489	1	5628636	5629337	5629169	31.2971	24.4821	35.2928	37.9098	39.4025	40.0798	29.9319	22.637
ATAC1_5635944	Intergenic	TSS1_5639034	3089	TSS1_5639034	3089					AT1G16500	1	5635547	5636090	5635944	10.8993	9.71916	20.1227	21.6267	27.4316	22.5233	17.6473	15.5908
ATAC1_5638290	Intergenic	TSS1_5639034	743	TSS1_5639034	743					AT1G16500	1	5637949	5638590	5638290	21.3721	22.5254	29.3252	30.7328	41.8389	35.3224	25.3318	27.558
ATAC1_5639029	Promoter	TSS1_5639034	4	TSS1_5639034	4	TSS1_5639034	TSS1_5639034	AT1G16500		AT1G16500	1	5638834	5639238	5639029	14.7845	13.0122	22.0828	24.1871	22.5171	28.6288	13.7457	19.1181
ATAC1_5642349	Intergenic	TSS1_5645274	2924	AT1G05233.1	414					AT1G16510	1	5642086	5643113	5642349	56.5908	58.4323	54.5299	54.9538	64.8901	77.9339	76.5927	77.3294
ATAC1_5645292	Promoter	TSS1_5645274	17	TSS1_5645274	17	TSS1_5645274/TSS1_5645333	TSS1_5645333/TSS1_5645274	AT1G16510		AT1G16510	1	5645253	5645460	5645292	20.1057	18.2793	14.4963	14.047	7.77219	7.92365	10.2436	8.84283
ATAC1_5645941	Intergenic	TSS1_5645333	607	TSS1_5645333	607						1	5645705	5646101	5645941	35.9859	37.0047	11.3304	15.8721	8.6582	6.10915	8.54253	16.5747
ATAC1_5646771	Intragenic	TSS1_5647388	616	AT1G05237.1	104			AT1G05237			1	5646627	5647480	5646771	74.2544	79.7661	97.5745	88.2352	99.2102	79.3033	52.8185	73.3379
ATAC1_5648055	Promoter	TSS1_5647845	209	AT1G16515.2	58	TSS1_5647845	TSS1_5647845	AT1G16515		AT1G16515	1	5647724	5648533	5648055	98.2485	103.938	87.0962	83.4931	98.3829	110.114	70.704	71.7776
ATAC1_5660558	Intragenic	TSS1_5659399	1158	TSS1_5659399	1158			AT1G16540		AT1G16540	1	5660369	5661203	5660558	32.7205	22.9277	20.8283	21.5058	14.731	15.1902	29.1951	25.8712
ATAC1_5668385	Promoter	TSS1_5668422	36	AT1G16560.2	0	TSS1_5668422	TSS1_5668422	AT1G16560		AT1G16560	1	5667579	5668584	5668385	35.5626	37.2076	34.9434	36.3806	37.4901	35.3406	38.5167	42.096
ATAC1_5673658	Promoter	TSS1_5673600	57	AT1G16590.1	48	TSS1_5673600/TSS1_5673778	TSS1_5673778/TSS1_5673600			AT1G16570	1	5673411	5673951	5673658	19.9007	19.7508	29.9866	32.3679	41.9212	27.2842	23.8935	21.7888
ATAC1_5675390	Intragenic	TSS1_5673778	1611	AT1G16600.1	220			AT1G16600		AT1G16590	1	5675316	5675524	5675390	6.01149	3.31078	6.46625	8.34326	13.523	9.25658	9.89669	5.05771
ATAC1_5677243	Intragenic	TSS1_5678777	1533	TSS1_5678777	1533			AT1G16610		AT1G16610	1	5676183	5677785	5677243	69.9707	55.2647	40.2964	45.5782	63.3215	56.1058	57.4887	68.1282
ATAC1_5685343	Promoter	TSS1_5685570	226	TSS1_5685570	226	TSS1_5685570	TSS1_5685570			HOMER_RNA_00028074	1	5684988	5685784	5685343	59.7969	61.5828	73.72	77.2168	81.4955	60.7742	62.078	70.1279
ATAC1_5686463	Promoter	TSS1_5686338	124	TSS1_5686338	124	TSS1_5686338/TSS1_5686610	TSS1_5686610/TSS1_5686338			AT1G16635	1	5686057	5686662	5686463	34.7045	49.2082	77.9205	64.2616	52.9936	48.8902	48.7731	51.2271
ATAC1_5687758	Promoter	TSS1_5687954	195	AT1G16650.1	112	TSS1_5687954	TSS1_5687954			AT1G16650	1	5687620	5688069	5687758	32.6785	35.2331	47.2493	49.9028	43.6081	40.4866	36.4745	34.0374
ATAC1_5694042	TE	TSS1_5697324	3281	AT1G16660.1	2017			AT1G16660	AT1TE18410/AT1G16660	AT1G16670	1	5693867	5694246	5694042	11.2424	15.5996	15.2566	18.18	8.74491	10.5578	11.3874	9.83709
ATAC1_5695346	TE	TSS1_5697324	1977	TSS1_5697324	1977			AT1G16660	AT1TE18410/AT1G16660	AT1G16670	1	5695088	5695900	5695346	32.6725	26.5648	19.4633	21.539	19.8372	21.5934	32.0215	30.2118
ATAC1_5704724	Intragenic	TSS1_5702155	2568	AT1G16690.1	1172			AT1G16680		AT1G16680	1	5704481	5704844	5704724	13.023	14.9395	8.24143	7.22321	12.6179	9.00749	13.7059	10.4241
ATAC1_5709609	Promoter	TSS1_5709446	162	TSS1_5709446	162	TSS1_5709446/TSS1_5709777	TSS1_5709777/TSS1_5709446				1	5709181	5709802	5709609	35.4676	36.5502	28.1659	26.1256	24.427	36.1402	26.0496	28.6626
ATAC1_5711946	Promoter	TSS1_5714065	2118	AT1G16705.1	75		AT1G16705.1/AT1G16705.3/AT1G16705.2	AT1G16700		AT1G16710	1	5711762	5712014	5711946	15.4273	17.9485	22.8893	12.9366	17.8991	12.1492	12.5002	12.6706
ATAC1_5713877	Promoter	TSS1_5714065	187	AT1G16710.7	33	TSS1_5714065	TSS1_5714065	AT1G16710		AT1G16710	1	5713529	5714030	5713877	27.0069	22.2544	36.079	27.1602	40.8872	28.8825	28.3957	27.0786
ATAC1_5720830	Intragenic	TSS1_5722876	2045	TSS1_5722876	2045			AT1G16710		AT1G16720	1	5720729	5721014	5720830	13.0098	10.9952	6.74836	7.56904	13.1037	4.87735	23.995	9.44129
ATAC1_5722897	Promoter	TSS1_5722876	20	AT1G16720.1	5	TSS1_5722876	TSS1_5722876	AT1G16720		AT1G16720	1	5722578	5722946	5722897	5.31153	8.90359	11.2449	9.6327	17.4715	15.759	13.1387	9.43868
ATAC1_5727589	Promoter	TSS1_5727616	26	TSS1_5727616	26	TSS1_5727202/TSS1_5727435/TSS1_5727616	TSS1_5727616/TSS1_5727202/TSS1_5727435			AT1G16740	1	5727064	5727984	5727589	85.3412	97.468	78.0083	92.8963	61.6616	60.3086	89.924	74.8915
ATAC1_5731844	Promoter	TSS1_5731761	82	TSS1_5731761	82	TSS1_5731761	TSS1_5731761	AT1G16750		AT1G16750	1	5731720	5732057	5731844	9.62882	10.3012	14.8955	12.011	12.63	16.5823	8.54325	15.7539
ATAC1_5732813	Intergenic	TSS1_5731761	1051	AT1G05263.1	740					AT1G16750	1	5732623	5732958	5732813	29.4427	28.956	20.0479	26.0596	27.049	23.5281	14.6504	17.4598
ATAC1_5738194	Intragenic	TSS1_5738070	123	TSS1_5738070	123			AT1G16770		AT1G16770	1	5737717	5738228	5738194	20.1662	22.3355	11.1306	11.9657	10.1921	9.06715	13.6464	8.8227
ATAC1_5738914	Promoter	TSS1_5738768	145	TSS1_5738768	145	TSS1_5738768	TSS1_5738768	AT1G16770		HOMER_RNA_00030770	1	5738635	5739540	5738914	38.232	35.1743	31.6813	41.3126	47.3748	47.5512	45.7137	51.0903
ATAC1_5744379	Promoter	TSS1_5744223	155	TSS1_5744223	155	TSS1_5744223/TSS1_5744553	TSS1_5744553/TSS1_5744223	AT1G16780/AT1G16790		AT1G16780	1	5744110	5744714	5744379	31.6136	40.5125	38.9816	38.6226	55.296	39.5396	18.6015	29.0685
ATAC1_5755561	Promoter	TSS1_5755640	78	AT1G16810.3	26	TSS1_5755478/TSS1_5755640	TSS1_5755640/TSS1_5755478			AT1G16810	1	5755401	5755935	5755561	21.471	25.1782	29.2903	22.5876	29.322	28.4229	23.6428	20.0881
ATAC1_5758481	Promoter	TSS1_5758274	206	AT1G05273.1	98	TSS1_5758274	AT1G05273.1/AT1G16825.1/AT1G16825.2/TSS1_5758274	AT1G05273/AT1G16820		AT1G16820	1	5758153	5758880	5758481	90.3744	83.7753	86.9944	77.5868	63.0227	85.5052	67.7002	71.1782
ATAC1_5760595	Promoter	TSS1_5760690	94	TSS1_5760690	94	TSS1_5760690	TSS1_5760690			AT1G16830	1	5760454	5760759	5760595	16.5979	17.4531	16.3714	19.2074	8.25906	9.80423	7.40149	4.42621
ATAC1_5765745	Promoter	TSS1_5765633	111	TSS1_5765633	111	TSS1_5765633	TSS1_5765633	AT1G16850		AT1G16850	1	5765559	5766767	5765745	134.403	117.235	60.8963	54.9062	48.5704	52.1451	37.634	50.5707
ATAC1_5768402	Intragenic	TSS1_5768176	225	TSS1_5768176	225			AT1G16860		AT1G16860	1	5767919	5768836	5768402	34.4376	36.6499	28.1447	30.8927	32.3333	36.8256	42.6962	47.6944
ATAC1_5773387	Promoter	TSS1_5773163	223	AT1G16880.1	124	TSS1_5773163/TSS1_5773708	TSS1_5773708/TSS1_5773163			AT1G16870	1	5773088	5773847	5773387	33.7379	43.3414	55.3579	70.8557	74.1099	67.0962	46.0033	63.1948
ATAC1_5775642	Promoter	TSS1_5775343	298	TSS1_5775343	298	TSS1_5775343	TSS1_5775343	AT1G16880		HOMER_RNA_00043017	1	5775090	5775923	5775642	21.971	16.2185	18.5961	29.53	29.1079	36.5687	53.4839	46.1619
ATAC1_5782768	Intragenic	TSS1_5782331	436	TSS1_5782331	436			AT1G16905		AT1G16900	1	5782193	5783428	5782768	65.1493	58.7075	69.4099	57.6977	91.3614	84.963	92.7432	106.684
ATAC1_5786312	Promoter	TSS1_5786467	154	TSS1_5786467	154	TSS1_5786467	TSS1_5786467			HOMER_RNA_00028090	1	5786190	5786504	5786312	10.8428	12.8842	18.4287	14.6157	21.7519	20.5392	14.7728	16.0609
ATAC1_5787084	Promoter	TSS1_5787057	26	TSS1_5787057	26	TSS1_5787057/TSS1_5787226	TSS1_5787226/TSS1_5787057	AT1G16916		AT1G16916	1	5786918	5787197	5787084	9.69117	8.52027	10.7535	19.1311	21.8282	17.009	15.9163	11.2638
ATAC1_5787812	Intragenic	TSS1_5787226	585	AT1G16916.2	482			AT1G16920			1	5787686	5787963	5787812	12.8082	12.6397	12.3161	12.0269	9.22633	9.03083	10.2618	17.2794
ATAC1_5789315	Promoter	TSS1_5789224	90	TSS1_5789224	90	TSS1_5789224	TSS1_5789224			AT1G16920	1	5789036	5789554	5789315	22.8313	26.6761	34.6874	31.0101	38.9442	43.8674	28.0533	31.3529
ATAC1_5817117	Promoter	TSS1_5817115	1	TSS1_5817115	1	TSS1_5817115	TSS1_5817115			AT1G17010	1	5816929	5817363	5817117	36.9867	38.5126	20.6044	26.8532	4.78825	11.4486	9.74721	5.88727
ATAC1_5824814	Promoter	TSS1_5824826	11	TSS1_5824826	11	TSS1_5824826	TSS1_5824826	AT1G17040		AT1G17040	1	5824745	5824952	5824814	11.0349	13.1649	9.06807	13.138	7.76312	7.84681	6.32724	4.01286
ATAC1_5826276	Intragenic	TSS1_5824826	1449	TSS1_5824826	1449			AT1G17040		AT1G17040	1	5825975	5826507	5826276	15.7196	9.7257	8.22274	6.87509	10.1947	5.63825	18.8258	18.8009
ATAC1_5828897	Promoter	TSS1_5828934	36	TSS1_5828934	36	TSS1_5828934/TSS1_5829159	TSS1_5828934/TSS1_5829159	AT1G05283		AT1G17050	1	5828731	5829025	5828897	11.1518	13.6139	8.24765	9.6332	12.1331	12.006	5.14168	15.9002
ATAC1_5835553	Promoter	TSS1_5835492	60	TSS1_5835492	60	TSS1_5835492	TSS1_5835492			AT1G17060	1	5835255	5836301	5835553	60.4663	54.0086	37.9623	36.4265	53.9348	44.4478	50.7516	68.5872
ATAC1_5838282	Promoter	TSS1_5837561	720	AT1G05287.1	390		AT1G05287.1	AT1G17070		AT1G17070	1	5837323	5838573	5838282	50.3879	54.2255	34.7246	33.2539	29.0839	43.4866	79.5263	47.9707
ATAC1_5844513	Promoter	TSS1_5844287	225	AT1G17090.1	145	TSS1_5844287/TSS1_5844744	TSS1_5844744/TSS1_5844287			AT1G17090	1	5844142	5844940	5844513	94.7485	93.8403	78.911	77.9375	63.4721	64.19	64.6791	84.3808
ATAC1_5845383	Intragenic	TSS1_5844744	638	TSS1_5844744	638			AT1G17100		AT1G17100	1	5845199	5845632	5845383	16.0645	16.9964	12.8245	14.8821	15.4117	22.1355	15.3609	26.7745
ATAC1_5846131	Intragenic	TSS1_5844744	1386	TSS1_5844744	1386			AT1G17110		AT1G17100	1	5845738	5846296	5846131	23.7206	21.3548	22.6249	20.589	22.6843	26.1431	34.9356	30.6787
ATAC1_5849535	Promoter	TSS1_5849344	190	TSS1_5849344	190	TSS1_5849344	TSS1_5849344	AT1G17110			1	5849345	5849732	5849535	41.3657	39.6386	12.4697	15.2296	9.15524	4.57878	7.96209	3.40607
ATAC1_5850804	Promoter	TSS1_5850879	74	TSS1_5850879	74	TSS1_5850879	TSS1_5850879	AT1G17110		AT1G17110	1	5850727	5850980	5850804	10.2432	11.1986	14.4486	13.9969	17.9345	19.2919	17.619	11.252
ATAC1_5851729	Promoter	TSS1_5851953	223	TSS1_5851953	223	TSS1_5851953	TSS1_5851953			AT1G17120	1	5851482	5852110	5851729	63.6127	59.3994	62.066	67.3699	58.7289	53.2954	59.4688	77.5164
ATAC1_5854056	Promoter	TSS1_5854148	91	AT1G17130.1	36	TSS1_5854148	TSS1_5854148			AT1G17130	1	5853948	5854239	5854056	9.17871	13.8867	19.9843	17.0565	10.1704	10.9802	24.4361	13.6817
ATAC1_5858586	Promoter	TSS1_5858450	135	AT1G17140.2	35	TSS1_5858450	TSS1_5858450			AT1G17140	1	5858337	5858783	5858586	11.6832	15.3083	23.4891	18.0954	32.2305	32.2361	25.2782	35.501
ATAC1_5860447	Intragenic	TSS1_5858450	1996	AT1G17140.2	1896			AT1G17145		AT1G17140	1	5860277	5860580	5860447	6.29122	5.90756	6.44088	7.27765	8.23457	8.93638	12.1311	15.0944
ATAC1_5864082	Promoter	TSS1_5864003	78	TSS1_5864003	78	TSS1_5864003	TSS1_5864003			AT1G17147	1	5863496	5864441	5864082	54.4201	57.3354	35.2978	41.666	37.0596	29.0606	50.6219	48.7417
ATAC1_5864825	Intergenic	TSS1_5864003	821	TSS1_5864003	821					AT1G17147	1	5864554	5865101	5864825	37.194	34.0921	41.8475	38.6729	26.2835	25.92	24.3507	24.6452
ATAC1_5873527	Intergenic	TSS1_5872144	1382	TSS1_5872144	1382					AT1G17180	1	5873377	5874278	5873527	29.4475	33.4623	38.4762	43.766	56.2929	63.5603	46.8232	44.0024
ATAC1_5875063	Promoter	TSS1_5875425	361	TSS1_5875425	361	TSS1_5875425	TSS1_5875425			AT1G17190	1	5874923	5875655	5875063	22.2652	15.1243	33.6998	28.8114	45.9867	40.0435	32.3039	39.0495
ATAC1_5877434	Intergenic	TSS1_5878479	1044	TSS1_5878479	1044					AT1G17200	1	5877280	5877572	5877434	6.99996	10.1191	17.4271	15.3721	13.0962	16.2537	17.0528	18.1186
ATAC1_5881479	Intragenic	TSS1_5878479	2999	AT1G17200.2	2113			AT1G17210		AT1G17200	1	5881261	5881645	5881479	20.8749	21.2086	8.47603	10.8753	12.0835	16.3577	22.1593	15.0862
ATAC1_5884877	Promoter	TSS1_5884745	131	TSS1_5884745	131	TSS1_5884745/TSS1_5885117	TSS1_5885117/TSS1_5884745			AT1G17210	1	5884489	5885204	5884877	61.6594	65.8158	54.0772	55.7219	57.2146	39.8809	46.0341	45.189
ATAC1_5890760	Promoter	TSS1_5890921	160	AT1G17230.2	109	TSS1_5890921	TSS1_5890921	AT1G17230/AT1G17232		AT1G17230	1	5890609	5891086	5890760	12.1677	15.8113	20.2284	22.5774	28.5565	27.3753	26.1635	25.7859
ATAC1_5895770	Promoter	TSS1_5895717	52	TSS1_5895717	52	TSS1_5895717/TSS1_5895897	TSS1_5895897/TSS1_5895717	AT1G17235		HOMER_RNA_00030796	1	5895630	5895968	5895770	11.5712	16.2347	15.9477	12.9849	18.436	13.6051	15.3493	7.83788
ATAC1_5900261	Intragenic	TSS1_5900044	216	TSS1_5900044	216			AT1G17255		AT1G17255	1	5900081	5900398	5900261	11.8027	12.6038	5.67884	7.27285	7.7544	8.20053	8.6538	6.0323
ATAC1_5908434	Intragenic	TSS1_5911685	3250	TSS1_5911685	3250			AT1G17260		AT1G17270	1	5907941	5908597	5908434	19.5263	26.9148	15.7807	16.3758	13.8473	17.1485	35.7569	20.6963
ATAC1_5916689	Intergenic	TSS1_5920054	3364	AT1G17277.1	476					AT1G17280	1	5916546	5917623	5916689	44.57	43.5934	40.6509	42.7932	34.2447	35.6733	57.2069	62.1157
ATAC1_5920149	Promoter	TSS1_5920054	94	AT1G17280.7	59	TSS1_5920054	TSS1_5920054	AT1G17280		AT1G17280	1	5919966	5920791	5920149	48.9986	45.5166	59.4491	56.311	64.2509	51.1154	40.3449	43.3048
ATAC1_5922003	Intergenic	TSS1_5922775	771	TSS1_5922775	771					AT1G17290	1	5921651	5922260	5922003	45.6369	46.0163	39.2077	60.7935	45.5026	44.6443	38.1187	47.4136
ATAC1_5927056	Promoter	TSS1_5926803	252	AT1G17300.1	61			AT1G17300		AT1G17300	1	5926727	5927283	5927056	15.2392	16.7174	16.1384	11.169	19.2751	11.065	27.2981	23.3556
ATAC1_5928179	Intragenic	TSS1_5926803	1375	AT1G17310.1	513			AT1G17310		AT1G17300	1	5928110	5928491	5928179	13.3532	10.8083	8.57708	9.27353	14.0841	6.02394	18.8068	17.2618
ATAC1_5938923	Intergenic	TSS1_5940419	1495	TSS1_5940419	1495					AT1G17345	1	5938820	5939260	5938923	12.524	11.2106	34.669	39.1129	21.7934	34.1265	17.0671	25.0225
ATAC1_5940260	Promoter	TSS1_5940419	158	TSS1_5940419	158	TSS1_5940419	TSS1_5940419			AT1G17345	1	5940020	5940442	5940260	16.9027	21.9922	41.2234	34.5902	34.2688	18.6695	38.9192	46.6918
ATAC1_5941273	Promoter	TSS1_5940911	361	AT1G17350.1	275	TSS1_5940911	TSS1_5940911	AT1G17345		HOMER_RNA_00036455	1	5941003	5941904	5941273	36.7994	32.0305	67.0912	72.7543	73.7356	76.8978	62.6871	71.7536
ATAC1_5942865	Intragenic	TSS1_5941785	1079	TSS1_5941785	1079			AT1G17350		AT1G17350	1	5942699	5943131	5942865	17.7482	16.7537	12.9851	8.54636	8.25035	10.9566	16.489	17.1539
ATAC1_5944981	Intergenic	TSS1_5946726	1744	TSS1_5946726	1744					AT1G17360	1	5944762	5945564	5944981	42.2081	37.5697	55.7095	53.6054	66.6297	57.7817	78.3102	81.1322
ATAC1_5946353	Promoter	TSS1_5946726	372	TSS1_5946726	372	TSS1_5946726	TSS1_5946726			AT1G17360	1	5946205	5946825	5946353	24.4703	20.6042	33.7269	23.3475	31.9622	28.4942	39.8413	34.2121
ATAC1_5955171	Promoter	TSS1_5954879	291	AT1G17370.1	27	TSS1_5954879	TSS1_5954879	AT1G17380		AT1G17370	1	5954939	5955411	5955171	41.6626	40.9481	39.6921	38.2221	23.9561	25.1106	11.5133	20.4768
ATAC1_5957941	Intergenic	TSS1_5954879	3061	AT1G17380.1	429					AT1G17370	1	5957555	5958813	5957941	63.3233	64.5317	70.7305	72.4709	68.5116	84.2982	81.1372	92.2244
ATAC1_5959601	Promoter	TSS1_5962228	2626	AT1G17390.1	49		AT1G17390.1	AT1G17390	AT1TE19270/AT1G17390	AT1G17400	1	5959488	5959791	5959601	10.6701	11.0555	14.5599	8.24769	8.74022	10.5336	16.5352	15.8055
ATAC1_5963889	Intergenic	TSS1_5962228	1660	AT1G05307.1	1358					AT1G17400	1	5963616	5964054	5963889	25.1001	30.8149	34.5688	50.7983	40.332	27.8795	22.0187	32.4362
ATAC1_5964718	Intergenic	TSS1_5962228	2489	AT1G05307.1	2187					AT1G17400	1	5964524	5965237	5964718	13.3871	15.8747	34.8545	41.2303	29.3169	29.1793	14.7831	23.1093
ATAC1_5976391	Intergenic	TSS1_5977411	1019	AT1G05313.1	759					AT1G17420	1	5976342	5976545	5976391	5.75664	6.64324	7.97627	8.68149	12.0865	8.90378	2.90222	10.6007
ATAC1_5980077	Intragenic	TSS1_5981176	1098	TSS1_5981176	1098			AT1G17420		STRINGTIE_RNA_00032767	1	5979913	5980410	5980077	19.6581	21.3677	18.2161	16.1796	15.85	14.8947	18.8237	23.9311
ATAC1_5980931	Intragenic	TSS1_5981176	244	TSS1_5981176	244			AT1G17420		STRINGTIE_RNA_00032767	1	5980710	5981073	5980931	14.4798	14.8405	12.2638	14.0441	8.74349	10.1887	18.2093	11.2969
ATAC1_5981961	Promoter	TSS1_5982267	305	TSS1_5982267	305	TSS1_5982267	TSS1_5982267			AT1G17430	1	5981602	5982357	5981961	39.5214	40.4986	25.2761	26.6182	36.5491	31.4112	44.995	36.7175
ATAC1_5983670	Promoter	TSS1_5983295	374	TSS1_5983295	374	TSS1_5983295	TSS1_5983295	AT1G17430		HOMER_RNA_00030802	1	5983334	5983928	5983670	13.2241	15.2382	19.3023	18.3439	42.452	29.3225	14.4544	18.762
ATAC1_5987891	Promoter	TSS1_5987930	38	TSS1_5987930	38	TSS1_5987797/TSS1_5987930	TSS1_5987930/TSS1_5987797	AT1G17440			1	5987618	5988085	5987891	14.7182	16.7431	25.9618	19.5923	19.7259	20.6167	13.0962	14.6211
ATAC1_5997049	Promoter	TSS1_5996907	141	AT1G17455.1	7	TSS1_5996907/TSS1_5997331	TSS1_5997331/TSS1_5996907			AT1G17450	1	5996798	5997528	5997049	54.2465	55.8155	56.1734	52.4365	35.1805	41.9768	29.8832	50.2675
ATAC1_5998692	Promoter	TSS1_5997331	1360	AT1G17460.1	72		AT1G17460.1/AT1G17460.3/AT1G17460.2			AT1G17455	1	5998417	5998891	5998692	85.252	77.7442	87.8008	95.0621	95.8507	78.0483	62.9832	56.9688
ATAC1_6002856	Promoter	TSS1_6002933	76	AT1G17470.1	31	TSS1_6002933	TSS1_6002933			AT1G17470	1	6002565	6003059	6002856	36.8359	43.4275	55.1674	48.5544	51.5934	58.7969	53.0654	46.2552
ATAC1_6006779	Intragenic	TSS1_6008192	1412	TSS1_6008192	1412			AT1G17480		AT1G17480	1	6006614	6006989	6006779	17.9434	16.9694	14.3225	14.9075	10.6104	15.253	31.2689	15.5668
ATAC1_6008525	Promoter	TSS1_6008620	94	TSS1_6008620	94	TSS1_6008192/TSS1_6008620	TSS1_6008620/TSS1_6008192	AT1G17490		AT1G17490	1	6008344	6008686	6008525	22.2928	26.8118	29.3338	20.3245	25.5541	19.3313	26.5583	28.0893
ATAC1_6016287	Intergenic	TSS1_6015134	1152	TSS1_6015134	1152						1	6015914	6016634	6016287	15.3215	13.4039	13.2794	18.6978	31.2419	25.3984	35.3859	45.6187
ATAC1_6017231	Intergenic	TSS1_6017954	722	TSS1_6017954	722					AT1G17500	1	6017042	6017465	6017231	10.8866	15.6412	11.0015	20.3043	28.9091	20.9872	17.6309	15.5709
ATAC1_6022515	Intragenic	TSS1_6024261	1745	TSS1_6024261	1745			AT1G17500		AT1G17510	1	6022385	6023360	6022515	31.536	32.1571	21.0061	20.6787	21.6031	28.5481	39.433	51.2302
ATAC1_6027569	Promoter	TSS1_6027660	90	AT1G17520.2	3	TSS1_6027385/TSS1_6027660	TSS1_6027660/TSS1_6027385	AT1G17530		AT1G17530	1	6027108	6028379	6027569	63.1493	61.5547	42.4613	51.458	53.4638	42.5589	51.069	50.435
ATAC1_6034018	Promoter	TSS1_6034334	315	AT1G17550.1	251	TSS1_6034334	TSS1_6034334			AT1G17550	1	6033423	6034394	6034018	127.232	110.172	113.52	119.789	99.7386	83.5035	102.458	75.3602
ATAC1_6038732	Promoter	TSS1_6038627	104	AT1G17570.1	24	TSS1_6038627	TSS1_6038627			AT1G17560	1	6038650	6038901	6038732	9.11868	12.9887	21.5515	17.1243	17.0009	12.8314	7.96605	7.3664
ATAC1_6039202	Promoter	TSS1_6039250	47	TSS1_6039250	47	TSS1_6039250	TSS1_6039250			AT1G17580	1	6039023	6039349	6039202	15.5302	20.5166	23.4193	21.291	17.3266	14.8878	11.3846	18.9996
ATAC1_6049440	Intragenic	TSS1_6049886	445	TSS1_6049886	445			AT1G17580			1	6049143	6050377	6049440	85.6014	75.9221	53.0764	54.4578	57.4141	71.7473	67.9828	67.5511
ATAC1_6061376	Intergenic	TSS1_6062255	878	TSS1_6062255	878					AT1G17620	1	6061187	6061536	6061376	13.9018	15.6643	15.7204	14.8614	19.243	23.6718	23.3471	18.5219
ATAC1_6062094	Promoter	TSS1_6062255	160	TSS1_6062255	160	TSS1_6062255	TSS1_6062255	AT1G17620		AT1G17620	1	6061926	6062569	6062094	78.6158	80.326	77.7907	63.2718	61.84	61.8208	73.5801	83.3223
ATAC1_6064191	Promoter	TSS1_6063081	1109	AT1G17630.1	290		AT1G17630.1/AT1G17630.2				1	6063984	6064374	6064191	14.4564	18.3765	17.5254	11.4745	20.6726	14.512	26.778	23.4133
ATAC1_6067612	Intragenic	TSS1_6069327	1714	AT1G17640.3	1644			AT1G17640		AT1G17640	1	6067422	6067788	6067612	25.4692	16.0959	9.95638	15.9831	16.4391	9.12375	15.909	17.0397
ATAC1_6069405	Promoter	TSS1_6069327	77	AT1G17640.1	12	TSS1_6069327	TSS1_6069327			AT1G17640	1	6069266	6069525	6069405	5.2511	8.50871	15.1235	11.4153	9.21648	7.84199	7.484	9.53682
ATAC1_6072160	Promoter	TSS1_6071950	209	AT1G17650.2	19	TSS1_6071950	TSS1_6071950	AT1G17665		AT1G17650	1	6071836	6072411	6072160	16.8775	17.0334	33.7138	32.2899	46.0605	37.2371	27.7782	26.0484
ATAC1_6075906	Promoter	TSS1_6076133	226	AT1G17660.1	85	TSS1_6076133	TSS1_6076133			AT1G17680	1	6075550	6076241	6075906	58.2618	53.7945	65.0783	70.3854	63.7815	53.6151	26.1174	38.2069
ATAC1_6088406	Promoter	TSS1_6088340	65	TSS1_6088340	65	TSS1_6088340	TSS1_6088340			AT1G17690	1	6088188	6089169	6088406	30.8727	35.9525	53.6852	45.688	48.7875	49.9584	42.8369	41.7919
ATAC1_6098545	Promoter	TSS1_6098449	95	TSS1_6098449	95	TSS1_6098449	TSS1_6098449			AT1G17720	1	6098247	6099163	6098545	89.6997	88.2074	125.933	139.437	114.778	84.3597	71.3789	69.2846
ATAC1_6101023	Promoter	TSS1_6101168	144	AT1G17745.1	58	TSS1_6101168	TSS1_6101168	AT1G17744/AT1G17745		AT1G17745	1	6100850	6101189	6101023	7.50103	9.2639	11.1566	4.45637	19.4318	26.4042	12.5227	12.7798
ATAC1_6102152	Promoter	TSS1_6101168	983	AT1G17744.1	168		AT1G17744.1	AT1G17745		AT1G17745	1	6101955	6102386	6102152	26.1405	25.0915	24.1803	28.4091	9.63172	12.5946	6.25848	7.30263
ATAC1_6104358	Intragenic	TSS1_6106392	2033	AT1G05317.1	703			AT1G17745		AT1G17750	1	6104209	6104843	6104358	31.2237	26.2702	20.932	20.3055	19.3943	16.6759	33.6742	30.622
ATAC1_6109356	Intragenic	TSS1_6108799	556	TSS1_6108799	556			AT1G17750			1	6109245	6109866	6109356	26.5233	23.707	18.8421	20.9416	21.9048	21.6809	15.0953	25.7576
ATAC1_6116621	Promoter	TSS1_6116617	3	TSS1_6116617	3	TSS1_6116617	TSS1_6116617			AT1G17760	1	6116352	6116806	6116621	19.1576	18.9711	20.2896	26.8866	24.9202	24.0516	11.4478	10.7796
ATAC1_6121031	Intragenic	TSS1_6123657	2625	AT1G17770.1	289			AT1G17770		AT1G17780	1	6120714	6121153	6121031	16.1097	15.9275	13.3661	12.3187	9.22773	12.8377	10.2384	15.7013
ATAC1_6125105	Promoter	TSS1_6125069	35	TSS1_6125069	35	TSS1_6125069	TSS1_6125069	AT1G17780		HOMER_RNA_00030815	1	6124770	6125201	6125105	10.1696	15.0668	8.56025	4.1167	9.23045	6.40921	23.9155	24.1067
ATAC1_6127554	Promoter	TSS1_6127425	128	TSS1_6127425	128	TSS1_6127425	TSS1_6127425	AT1G17790		AT1G17790	1	6127418	6127713	6127554	12.7305	12.335	18.8131	16.6691	22.7288	15.2005	14.2044	15.0957
ATAC1_6129988	Promoter	TSS1_6129878	109	TSS1_6129878	109	TSS1_6129878/TSS1_6130146	TSS1_6130146/TSS1_6129878				1	6129779	6130458	6129988	142.845	123.1	46.8626	37.7047	17.823	16.4658	36.4116	20.8359
ATAC1_6131376	Intragenic	TSS1_6130146	1229	AT1G05333.1	148			AT1G05333/AT1G17810		AT1G17810	1	6130957	6131727	6131376	32.3297	47.517	26.6342	23.0824	23.0398	15.5653	30.7204	31.6132
ATAC1_6139497	Intergenic	TSS1_6138311	1185	TSS1_6138311	1185					AT1G17830	1	6138909	6140397	6139497	74.5336	67.1926	57.1136	66.6912	73.8535	58.2093	67.7519	58.9665
ATAC1_6142390	Promoter	TSS1_6142564	173	TSS1_6142564	173	TSS1_6142564	TSS1_6142564			AT1G17840	1	6142217	6142566	6142390	5.88607	5.81323	25.315	16.4693	17.0028	9.80058	10.2506	13.2876
ATAC1_6148972	Promoter	TSS1_6148829	142	AT1G17850.2	31	TSS1_6148829/TSS1_6149306	TSS1_6149306/TSS1_6148829			AT1G17850	1	6148688	6149491	6148972	52.2156	44.3301	40.0905	42.6797	70.3458	60.9949	62.0483	57.1682
ATAC1_6154067	Promoter	TSS1_6153953	113	TSS1_6153953	113	TSS1_6153953	TSS1_6153953			AT1G17880	1	6153842	6154683	6154067	50.6672	53.9649	58.5976	54.8036	66.6015	58.4077	43.1355	59.7485
ATAC1_6155062	Intragenic	TSS1_6155697	634	TSS1_6155697	634			AT1G17890		AT1G17890	1	6154944	6155340	6155062	21.2051	19.1235	17.2612	15.5856	12.5399	12.9647	15.35	21.8906
ATAC1_6155888	Promoter	TSS1_6155697	190	AT1G17890.1	83	TSS1_6155697	TSS1_6155697			AT1G17890	1	6155623	6156306	6155888	56.7546	48.9624	69.3714	68.6586	76.2185	75.2674	65.7447	66.8915
ATAC1_6160930	Intragenic	TSS1_6165063	4132	AT1G17910.1	1803			AT1G17910		AT1G17920	1	6160685	6161369	6160930	32.0387	24.5208	19.5652	26.2708	13.3358	21.684	17.409	18.3205
ATAC1_6165700	Promoter	TSS1_6165662	37	TSS1_6165662	37	TSS1_6165466/TSS1_6165662	TSS1_6165662/TSS1_6165466	AT1G05357/AT1G17920		AT1G05357	1	6165434	6165847	6165700	11.389	15.0385	13.2634	11.8918	19.8143	17.5037	22.7276	18.9763
ATAC1_6171878	Intragenic	TSS1_6173200	1321	AT1G17940.6	366			AT1G17940		AT1G17940	1	6171586	6171958	6171878	13.4815	7.81174	6.39363	9.64709	8.73825	4.4966	17.1725	16.4667
ATAC1_6174560	Promoter	TSS1_6174506	53	TSS1_6174506	53	TSS1_6174506	TSS1_6174506				1	6174344	6174898	6174560	80.5318	78.1179	67.4923	68.4684	53.0601	56.3586	35.0607	42.7703
ATAC1_6184294	Intergenic	TSS1_6183810	483	AT1G17970.1	422					AT1G17960	1	6184093	6184553	6184294	15.8664	20.0484	22.1231	22.1933	16.7796	23.2907	19.448	15.6706
ATAC1_6185738	Intragenic	TSS1_6184957	780	TSS1_6184957	780			AT1G17970		AT1G17970	1	6185594	6185923	6185738	5.88372	10.2999	8.19323	11.3252	15.0587	20.7266	10.8219	18.2175
ATAC1_6210535	Intragenic	TSS1_6209528	1006	TSS1_6209528	1006			AT1G18050		AT1G18040	1	6209754	6210798	6210535	44.3869	37.3531	43.865	39.4007	43.1556	30.5632	56.6689	48.5427
ATAC1_6218431	Promoter	TSS1_6218319	111	AT1G18070.1	46	TSS1_6218319	TSS1_6218319			AT1G18070	1	6218187	6218628	6218431	41.0459	42.0465	65.9644	41.0147	46.4364	40.2029	31.7363	26.857
ATAC1_6219439	Promoter	TSS1_6220234	794	AT1G05373.1	39		AT1G05373.1	AT1G05373		AT1G18075	1	6219255	6219789	6219439	8.46088	8.80442	16.7788	12.9348	66.5935	55.7614	52.606	44.7958
ATAC1_6222098	Promoter	TSS1_6222264	165	TSS1_6222264	165	TSS1_6222264	TSS1_6222264			AT1G18080	1	6221809	6223126	6222098	76.1445	71.4974	62.8527	72.378	111.835	79.6167	133.465	89.7763
ATAC1_6223892	Intragenic	TSS1_6224504	611	AT1G18090.1	512			AT1G18080		AT1G18090	1	6223715	6223961	6223892	7.9535	6.79509	13.5122	16.176	9.70698	10.1248	5.71642	18.4136
ATAC1_6224302	Promoter	TSS1_6224504	201	AT1G18090.1	102	TSS1_6224504	TSS1_6224504			AT1G18090	1	6224078	6224495	6224302	12.7038	12.5323	38.7816	39.9096	26.6729	22.0653	10.4439	13.8626
ATAC1_6228504	Promoter	TSS1_6228614	109	TSS1_6228614	109	TSS1_6228614	TSS1_6228614	AT1G18100		AT1G05383	1	6228071	6228666	6228504	44.4718	32.791	26.3399	23.7222	9.01142	17.4513	18.1927	15.9802
ATAC1_6229332	Intragenic	TSS1_6228614	717	TSS1_6228614	717			AT1G18100		AT1G05383	1	6229193	6229494	6229332	13.1623	11.6863	31.1807	23.262	12.1391	6.79767	5.11863	5.886
ATAC1_6230060	Intragenic	TSS1_6230202	141	TSS1_6230202	141			AT1G18100		AT1G18100	1	6229747	6230191	6230060	21.652	14.1977	22.8898	20.4266	13.5454	12.5285	10.7956	7.79744
ATAC1_6231641	Intergenic	TSS1_6230202	1438	AT1G18120.1	450					AT1G18100	1	6231372	6232389	6231641	101.232	98.7287	74.7786	64.9094	48.4597	56.252	37.0677	37.0987
ATAC1_6238231	Intragenic	TSS1_6239004	772	TSS1_6239004	772			AT1G18130			1	6238050	6238665	6238231	24.843	26.1484	16.026	15.641	22.869	22.8312	28.4092	15.8337
ATAC1_6240245	Intragenic	TSS1_6239004	1240	TSS1_6239004	1240			AT1G18140			1	6239627	6240439	6240245	43.2503	47.5042	31.2538	36.3151	49.7239	51.0843	43.9906	41.7165
ATAC1_6247912	Promoter	TSS1_6247698	213	AT1G18150.2	81	TSS1_6247698	TSS1_6247698			AT1G18150	1	6247486	6248780	6247912	87.9695	98.7281	80.6296	78.3885	75.1282	75.8808	89.4045	87.7827
ATAC1_6257514	Intragenic	TSS1_6255825	1688	TSS1_6255825	1688			AT1G18180		AT1G18180	1	6257124	6257663	6257514	21.9505	18.5143	13.6414	12.9201	8.70217	14.0686	15.3409	20.9319
ATAC1_6267258	Promoter	TSS1_6267461	202	TSS1_6267461	202	TSS1_6267461	TSS1_6267461	AT1G18210			1	6266858	6267855	6267258	28.4521	25.048	26.7177	42.5065	46.4218	44.7295	52.2021	56.0345
ATAC1_6269460	Promoter	TSS1_6269585	124	TSS1_6269585	124	TSS1_6269585	TSS1_6269585			AT1G05387	1	6268341	6269769	6269460	72.0755	62.9854	48.2523	41.6381	47.8378	50.5171	64.4518	53.033
ATAC1_6277247	Intragenic	TSS1_6278037	789	TSS1_6278037	789			AT1G18250		AT1G18250	1	6277090	6277306	6277247	8.91311	8.99136	10.6076	6.58405	9.68839	6.70317	9.81881	7.54637
ATAC1_6278453	Promoter	TSS1_6278037	415	AT1G18250.1	194					AT1G18250	1	6277926	6279220	6278453	22.7302	23.0508	23.1338	36.2303	76.4649	63.9098	58.2187	49.7483
ATAC1_6281065	Intragenic	TSS1_6282097	1031	TSS1_6282097	1031			AT1G18260		AT1G18260	1	6280758	6281243	6281065	18.9512	19.563	12.9176	22.8035	9.19041	11.014	13.6363	15.5896
ATAC1_6282184	Promoter	TSS1_6282097	86	TSS1_6282097	86	TSS1_6282097/TSS1_6282397	TSS1_6282397/TSS1_6282097			AT1G18260	1	6282009	6282531	6282184	26.0172	25.7639	29.0788	22.7551	27.8292	31.8255	24.9926	21.2126
ATAC1_6284424	Intragenic	TSS1_6283628	795	TSS1_6283628	795			AT1G18270			1	6284276	6284768	6284424	19.7444	19.0035	10.3444	14.3071	10.6456	13.2771	19.3192	14.1434
ATAC1_6299150	Intergenic	TSS1_6299687	536	TSS1_6299687	536					AT1G18300	1	6298791	6299463	6299150	60.6118	64.5149	65.9593	78.9384	71.6031	69.1161	67.0171	70.1287
ATAC1_6304129	Promoter	TSS1_6304008	120	TSS1_6304008	120	TSS1_6304008/TSS1_6304265	TSS1_6304265/TSS1_6304008			AT1G18310	1	6303676	6304439	6304129	52.5681	69.6482	55.1133	54.7334	59.099	43.1444	58.0921	59.2879
ATAC1_6308144	Promoter	TSS1_6308011	132	AT1G18330.1	98	TSS1_6308011/TSS1_6308353	TSS1_6308353/TSS1_6308011	AT1G18330		AT1G18330	1	6307874	6308485	6308144	37.4425	46.4035	55.7962	64.5384	76.0377	73.6133	60.9359	65.917
ATAC1_6308683	Promoter	TSS1_6308958	274	TSS1_6308958	274	TSS1_6308958	TSS1_6308958			HOMER_RNA_00028147	1	6308547	6308878	6308683	5.10334	9.0295	6.68185	5.81579	20.8801	19.2594	22.1812	21.0928
ATAC1_6311380	Promoter	TSS1_6311298	81	AT1G18335.1	6	TSS1_6311298/TSS1_6311560	TSS1_6311560/TSS1_6311298			AT1G18335	1	6311186	6311929	6311380	33.8744	34.1654	30.5392	36.896	32.3325	31.8134	38.2793	47.1101
ATAC1_6314048	Promoter	TSS1_6313931	116	TSS1_6313931	116	TSS1_6313931	TSS1_6313931			AT1G18340	1	6313765	6314162	6314048	10.8329	12.6009	20.2919	17.6925	19.8289	18.6175	10.2271	17.0452
ATAC1_6317179	Intragenic	TSS1_6315651	1527	TSS1_6315651	1527			AT1G18360		AT1G18350	1	6316941	6317261	6317179	17.6003	11.841	7.09535	12.0288	9.71082	10.5314	10.8348	13.8357
ATAC1_6318310	Intragenic	TSS1_6318854	543	TSS1_6318854	543			AT1G18360		HOMER_RNA_00028148	1	6317857	6318364	6318310	14.2102	19.6079	9.29148	12.675	9.71509	7.92419	14.7955	14.7363
ATAC1_6324823	Intergenic	TSS1_6324340	482	TSS1_6324340	482					AT1G18370	1	6324644	6325285	6324823	66.2929	59.0363	76.7193	78.4617	62.4391	43.7222	43.2255	48.8153
ATAC1_6326946	Promoter	TSS1_6326921	24	TSS1_6326921	24	TSS1_6326759/TSS1_6326921	TSS1_6326921/TSS1_6326759	AT1G18390		AT1G18390	1	6326758	6327208	6326946	24.8391	19.1653	28.5365	37.2493	24.5727	15.5339	22.5054	31.1867
ATAC1_6333478	Promoter	TSS1_6333744	265	TSS1_6333744	265	TSS1_6333744	TSS1_6333744	AT1G18400			1	6333155	6333764	6333478	15.1554	9.60641	19.9176	19.3475	33.4183	34.1247	48.5422	43.6871
ATAC1_6334422	Promoter	TSS1_6334762	339	TSS1_6334762	339	TSS1_6334762	TSS1_6334762				1	6334272	6334957	6334422	9.10486	10.8926	8.91126	11.6538	27.6411	24.3578	37.0811	44.5091
ATAC1_6335572	Intergenic	TSS1_6334762	809	TSS1_6334762	809						1	6335309	6336044	6335572	11.5501	15.9443	17.5713	29.5138	40.3717	40.3865	38.3097	59.0048
ATAC1_6341920	Promoter	TSS1_6341766	153	TSS1_6341766	153	TSS1_6341766/TSS1_6342088	TSS1_6342088/TSS1_6341766	AT1G18410		AT1G18410	1	6341794	6342199	6341920	12.7534	13.9766	15.8307	16.6362	23.6711	20.5641	14.2049	15.0765
ATAC1_6345723	Promoter	TSS1_6345662	60	AT1G18430.1	40	TSS1_6345662/TSS1_6345918	TSS1_6345918/TSS1_6345662	AT1G18415		AT1G18415	1	6344578	6346019	6345723	54.5887	64.0218	57.7833	53.2629	44.5804	59.7739	71.6189	67.9609
ATAC1_6348131	Promoter	TSS1_6348109	21	TSS1_6348109	21	TSS1_6348109	TSS1_6348109	AT1G18450		AT1G18450	1	6347974	6348286	6348131	12.2434	11.5517	18.7065	15.129	7.76591	8.63909	7.99025	9.90964
ATAC1_6351918	Promoter	TSS1_6351873	44	TSS1_6351873	44	TSS1_6351873	TSS1_6351873	AT1G18450			1	6351797	6352073	6351918	4.44413	4.07705	13.69	13.5554	4.83046	7.03727	5.81869	8.59536
ATAC1_6352387	Promoter	TSS1_6352462	74	TSS1_6352462	74	TSS1_6352462	TSS1_6352462	AT1G18460		AT1G18460	1	6352171	6352557	6352387	23.9414	27.2135	52.4224	40.3368	27.7007	25.5192	33.4188	19.4873
ATAC1_6355570	Intragenic	TSS1_6355963	392	TSS1_6355963	392			AT1G18460			1	6355034	6356012	6355570	40.043	37.7393	36.3368	23.8087	33.753	28.8747	55.6788	56.3764
ATAC1_6361387	Promoter	TSS1_6361629	241	TSS1_6361629	241	TSS1_6361629	TSS1_6361629			AT1G18480	1	6361026	6362038	6361387	102.677	98.4007	126.285	126.653	118.903	110.487	149.443	115.158
ATAC1_6362640	Intragenic	TSS1_6363200	559	TSS1_6363200	559			AT1G18480		AT1G18485	1	6362150	6362834	6362640	31.7625	25.5422	21.5277	22.4578	25.3936	22.3937	47.5549	34.1473
ATAC1_6369342	Promoter	TSS1_6369266	75	TSS1_6369266	75	TSS1_6369065/TSS1_6369266	TSS1_6369266/TSS1_6369065	AT1G18500		AT1G18500	1	6369050	6370134	6369342	45.9968	35.7943	32.7196	34.8715	32.8114	24.8674	40.5466	26.3249
ATAC1_6378591	Promoter	TSS1_6378575	15	TSS1_6378575	15	TSS1_6378575	TSS1_6378575			AT1G18540	1	6378241	6378790	6378591	31.5262	33.8018	41.4048	36.643	28.6552	22.8246	30.2875	17.4013
ATAC1_6382925	Intragenic	TSS1_6381649	1275	TSS1_6381649	1275			AT1G18550			1	6382332	6383010	6382925	27.8539	26.5108	13.8385	15.165	12.966	13.3667	15.4051	22.4715
ATAC1_6385310	Promoter	TSS1_6385294	15	TSS1_6385294	15	TSS1_6385294	TSS1_6385294	AT1G18560		AT1G18560	1	6385150	6385540	6385310	17.0321	16.3177	18.8502	14.6536	14.5192	10.9951	11.9327	16.5902
ATAC1_6387304	Intragenic	TSS1_6385294	2009	TSS1_6385294	2009			AT1G18560		AT1G18560	1	6386838	6387816	6387304	42.3429	43.5268	29.2775	17.8551	24.3668	32.5566	52.3755	38.7793
ATAC1_6388284	Intergenic	TSS1_6389418	1133	TSS1_6389418	1133					AT1G18570	1	6388026	6388483	6388284	12.0764	14.935	21.2467	22.1086	21.995	20.9755	23.5741	27.0398
ATAC1_6389386	Promoter	TSS1_6389418	31	TSS1_6389418	31	TSS1_6389418	TSS1_6389418			AT1G18570	1	6389118	6389584	6389386	18.7412	20.5551	33.9349	36.4183	26.4166	21.5957	22.0119	30.8021
ATAC1_6389942	Promoter	TSS1_6390060	117	TSS1_6390060	117	TSS1_6390060	TSS1_6390060	AT1G18570			1	6389745	6390345	6389942	24.1299	24.1505	30.93	40.6614	31.0696	31.4669	14.3732	23.3554
ATAC1_6393375	Intergenic	TSS1_6395861	2485	TSS1_6395861	2485					AT1G18580	1	6393146	6393600	6393375	39.6308	30.2105	45.4584	40.1132	21.6324	18.2172	16.2493	17.3258
ATAC1_6395775	Promoter	TSS1_6395861	85	TSS1_6395861	85	TSS1_6395861	TSS1_6395861	AT1G18580		AT1G18580	1	6395633	6395938	6395775	6.14652	8.70678	13.7893	10.6434	18.9426	15.8197	13.1042	13.3058
ATAC1_6396877	Intragenic	TSS1_6395861	1015	TSS1_6395861	1015			AT1G18580		AT1G18580	1	6396715	6397342	6396877	25.3358	22.9437	16.8366	7.09801	15.4033	11.07	21.6287	20.9455
ATAC1_6406324	Intragenic	TSS1_6405917	406	TSS1_6405917	406			AT1G18610			1	6406152	6406697	6406324	17.409	20.4831	19.45	12.1898	14.9437	13.3509	19.3334	20.9206
ATAC1_6419111	Intragenic	TSS1_6419539	427	AT1G18640.2	417			AT1G18650			1	6418459	6420020	6419111	44.9126	51.991	57.4992	57.5473	115.154	89.1267	108.495	122.706
ATAC1_6420551	Promoter	TSS1_6420475	75	TSS1_6420475	75	TSS1_6420475/TSS1_6420684	TSS1_6420684/TSS1_6420475	AT1G18650		AT1G18650	1	6420316	6420714	6420551	10.102	11.901	16.759	19.8876	19.2122	29.7893	18.8235	23.931
ATAC1_6431289	Promoter	TSS1_6430794	494	AT1G18670.1	195					AT1G18670	1	6430990	6431726	6431289	70.3503	65.0083	67.978	68.2608	87.6389	67.9556	54.3972	68.5023
ATAC1_6433426	Promoter	TSS1_6433464	37	TSS1_6433464	37	TSS1_6433464/TSS1_6433597	TSS1_6433597/TSS1_6433464	AT1G18680		AT1G18680	1	6433303	6433596	6433426	13.837	12.5983	8.23279	14.786	14.0751	8.26205	11.4159	7.93047
ATAC1_6435586	Intragenic	TSS1_6434974	611	TSS1_6434974	611			AT1G18690		AT1G18690	1	6435489	6435970	6435586	19.3215	13.4821	18.3386	14.5532	13.0104	12.2099	26.7296	22.3826
ATAC1_6436487	Intragenic	TSS1_6437549	1061	AT1G18700.5	986			AT1G18690		AT1G18700	1	6436331	6436819	6436487	12.8016	15.6527	15.7448	9.46633	22.628	13.741	23.9016	29.2199
ATAC1_6443824	Promoter	TSS1_6443895	70	TSS1_6443895	70	TSS1_6443895	TSS1_6443895	AT1G18700			1	6443437	6444629	6443824	33.339	31.5564	30.4823	32.9206	65.1873	56.6794	96.6359	87.594
ATAC1_6445179	Intergenic	TSS1_6443895	1283	TSS1_6443895	1283						1	6445092	6445410	6445179	8.23558	3.66757	5.24628	6.87995	19.8978	9.38144	18.2776	21.354
ATAC1_6446683	Intergenic	TSS1_6443895	2787	AT1G05413.1	2752						1	6446186	6446843	6446683	14.1124	10.0894	16.6594	15.2608	36.6344	25.4671	24.4431	37.7155
ATAC1_6450654	Promoter	TSS1_6452887	2232	AT1G18710.1	68		AT1G18710.1	AT1G18710		STRINGTIE_RNA_00032804	1	6450495	6450827	6450654	7.61828	8.25839	10.203	7.95278	16.0107	11.9556	2.87651	9.53182
ATAC1_6452976	Promoter	TSS1_6452887	88	TSS1_6452887	88	TSS1_6452887	TSS1_6452887	AT1G18710		STRINGTIE_RNA_00032804	1	6452663	6453095	6452976	7.82113	10.4043	8.88821	15.0172	16.4756	9.45982	25.5748	24.451
ATAC1_6453633	Intergenic	TSS1_6452887	745	TSS1_6452887	745					STRINGTIE_RNA_00032804	1	6453468	6453770	6453633	14.2481	14.887	16.3265	17.0959	11.1638	17.7551	11.9412	5.3924
ATAC1_6454354	Intergenic	TSS1_6452887	1466	TSS1_6452887	1466					STRINGTIE_RNA_00032804	1	6454209	6454417	6454354	9.71336	8.24859	13.9913	12.8007	10.6706	7.09365	4.03083	6.02429
ATAC1_6457136	Intergenic	TSS1_6459662	2525	TSS1_6459662	2525					AT1G18720	1	6456952	6457324	6457136	12.811	17.014	15.7216	21.9554	27.4223	18.7081	18.2216	13.6472
ATAC1_6459114	Intragenic	TSS1_6459662	547	TSS1_6459662	547			AT1G18720		AT1G18720	1	6458876	6459221	6459114	16.0531	14.8275	23.1119	16.2485	13.4944	10.6825	23.3159	22.3816
ATAC1_6461845	Intragenic	TSS1_6460642	1202	AT1G18735.1	481			AT1G18730/AT1G18735		AT1G18730	1	6461260	6462063	6461845	70.7722	53.7765	52.1137	49.9765	75.1651	56.0419	73.2218	71.331
ATAC1_6463698	Promoter	TSS1_6463994	295	TSS1_6463994	295	TSS1_6463994	TSS1_6463994			AT1G18740	1	6463398	6463982	6463698	95.0362	89.1533	112.02	118.762	98.0098	89.3239	90.6963	107.962
ATAC1_6466603	Promoter	TSS1_6466724	120	AT1G18750.3	63	TSS1_6466443/TSS1_6466724	TSS1_6466724/TSS1_6466443			AT1G18750	1	6466407	6466831	6466603	31.8277	42.8817	40.2493	31.1278	33.3351	25.8995	23.0881	19.9995
ATAC1_6470142	Intergenic	TSS1_6466724	3417	AT1G18760.1	1681					AT1G18750	1	6469521	6470350	6470142	96.3722	85.3085	58.5697	61.6777	54.4825	45.3567	46.1777	41.1752
ATAC1_6474908	Intragenic	TSS1_6474802	105	AT1G18773.1	105			AT1G18773		AT1G18773	1	6474711	6475105	6474908	18.3809	19.2562	15.5263	14.9966	16.9402	12.5091	10.7963	11.2248
ATAC1_6480888	Intergenic	TSS1_6483586	2697	AT1G18790.1	844					AT1G18800	1	6480761	6481112	6480888	7.11104	8.03212	12.4427	14.1521	10.6802	8.2341	7.45901	11.5121
ATAC1_6483731	Promoter	TSS1_6483586	144	TSS1_6483586	144	TSS1_6483586	TSS1_6483586		AT1TE21025	AT1G18800	1	6483545	6483882	6483731	11.4628	12.6251	14.9427	19.5914	11.6522	10.1527	5.70344	7.91015
ATAC1_6484053	TE	TSS1_6483586	466	TSS1_6483586	466				AT1TE21025	AT1G18800	1	6483959	6484241	6484053	18.0981	18.1822	32.4731	29.509	19.1399	19.838	7.46398	16.6976
ATAC1_6488753	Promoter	TSS1_6489231	477	AT1G18820.1	97		AT1G18820.1			AT1G18830	1	6488138	6489330	6488753	70.2531	52.2335	81.3602	68.9854	86.8538	76.9681	66.4133	75.884
ATAC1_6497213	Intergenic	TSS1_6496487	725	TSS1_6496487	725					AT1G18835	1	6497036	6497320	6497213	5.23544	2.55815	7.9719	9.37206	12.5751	14.4799	8.11739	5.54869
ATAC1_6502603	Intragenic	TSS1_6504143	1539	TSS1_6504143	1539			AT1G18840		AT1G18840	1	6502453	6502757	6502603	9.1552	10.4655	7.97987	9.03187	4.3497	5.56132	6.39065	7.57654
ATAC1_6504156	Promoter	TSS1_6504143	12	TSS1_6504143	12	TSS1_6504143/TSS1_6504402	TSS1_6504402/TSS1_6504143	AT1G18840		AT1G18840	1	6504007	6504714	6504156	32.4426	32.4762	34.1538	36.5293	44.0719	42.8076	24.5134	20.618
ATAC1_6511766	Intergenic	TSS1_6508870	2895	AT1G05447.1	2753					AT1G18860	1	6511565	6511883	6511766	18.8049	19.9819	21.5779	19.9324	24.0582	17.18	10.8178	11.6956
ATAC1_6512670	Intergenic	TSS1_6515426	2755	AT1G18870.1	2702					AT1G18870	1	6512276	6512887	6512670	60.9636	54.9995	56.8278	67.5238	26.7373	30.3137	43.5067	34.2144
ATAC1_6513515	Intergenic	TSS1_6515426	1910	AT1G18870.1	1857					AT1G18870	1	6513357	6513680	6513515	13.2938	16.7814	11.235	12.0376	8.25007	9.00864	9.70691	8.43532
ATAC1_6515756	Intragenic	TSS1_6515924	167	AT1G18870.2	111			AT1G18870			1	6515406	6516206	6515756	29.3584	30.0308	38.5485	34.425	45.921	38.316	27.1394	38.8032
ATAC1_6522188	Intragenic	TSS1_6520750	1437	ath-miR837-3p	1134			AT1G18880		AT1G18880	1	6521656	6522955	6522188	51.4745	47.127	37.1726	47.0148	47.3671	65.5853	66.2798	55.2917
ATAC1_6524679	Intragenic	TSS1_6525938	1258	AT1G05453.1	644			AT1G18890		AT1G18890	1	6524536	6524974	6524679	19.5091	19.8526	15.8558	15.3023	10.1533	13.6863	9.09089	22.3944
ATAC1_6526524	Intergenic	TSS1_6525938	585	TSS1_6525938	585					AT1G18890	1	6526419	6526679	6526524	14.1114	15.5911	19.8784	14.9371	21.7376	19.4238	17.046	10.2125
ATAC1_6528536	Intergenic	TSS1_6529014	477	AT1G18900.1	447					AT1G18900	1	6527938	6528734	6528536	56.9751	66.2964	79.461	72.6076	64.9443	57.0819	76.398	57.984
ATAC1_6528944	Promoter	TSS1_6529014	69	AT1G18900.1	39	TSS1_6529014	TSS1_6529014			AT1G18900	1	6528788	6529104	6528944	9.31019	13.1179	17.594	16.8506	12.6182	9.01098	7.42142	5.45485
ATAC1_6531054	Intragenic	TSS1_6529014	2039	TSS1_6529014	2039			AT1G18900		AT1G18900	1	6530776	6531433	6531054	30.2697	27.7053	24.1312	23.6326	26.8493	20.8416	30.4597	31.9195
ATAC1_6538195	Promoter	TSS1_6538217	21	TSS1_6538217	21	TSS1_6538217	TSS1_6538217			AT1G18910	1	6537610	6538452	6538195	22.7471	28.8268	24.6819	32.188	32.9362	26.5487	28.2102	28.4814
ATAC1_6543681	Promoter	TSS1_6543822	140	TSS1_6543822	140	TSS1_6543822	TSS1_6543822			AT1G18940	1	6543490	6544325	6543681	50.1105	60.527	38.554	43.2361	53.9461	36.8843	45.2493	40.5027
ATAC1_6546265	Promoter	TSS1_6546207	57	TSS1_6546207	57	TSS1_6546207	TSS1_6546207	AT1G18950		AT1G18950	1	6546138	6546879	6546265	27.8674	31.19	28.6322	20.6501	29.8117	23.8795	13.5758	21.5705
ATAC1_6549591	Intragenic	TSS1_6546207	3383	AT1G18960.1	3160			AT1G18950		AT1G18950	1	6549401	6549754	6549591	9.00367	10.7007	10.1427	10.6729	4.85379	9.74639	16.5857	14.4485
ATAC1_6550505	Intragenic	TSS1_6546207	4297	AT1G18960.1	2246			AT1G18950		AT1G18950	1	6550429	6550769	6550505	10.3825	10.2416	14.9621	15.1282	6.79544	8.64039	12.5549	14.3646
ATAC1_6555074	Intragenic	TSS1_6557053	1978	AT1G18975.1	390			AT1G18970/AT1G18975			1	6555013	6555222	6555074	9.16781	10.7642	7.58572	7.97818	6.77565	7.43484	8.10368	7.05387
ATAC1_6555945	Promoter	TSS1_6557053	1107	AT1G18970.1	334		AT1G18970.1	AT1G18975			1	6555677	6556144	6555945	39.5187	44.3651	34.4438	41.1979	36.082	36.4393	29.6956	25.9175
ATAC1_6556866	Promoter	TSS1_6557053	186	TSS1_6557053	186	TSS1_6557053	TSS1_6557053	AT1G18975			1	6556657	6557091	6556866	17.7699	19.3915	18.6568	22.1163	34.1778	22.7728	26.349	26.9216
ATAC1_6560943	Promoter	TSS1_6561086	142	TSS1_6561086	142	TSS1_6561086	TSS1_6561086/AT1G18990.1	AT1G19000		HOMER_RNA_00028188	1	6560628	6561266	6560943	11.5414	17.0386	27.8222	33.4486	47.9133	36.5227	37.5651	32.7602
ATAC1_6562843	Promoter	TSS1_6562780	62	AT1G19000.2	51	TSS1_6562780	TSS1_6562780			AT1G19000	1	6562421	6563174	6562843	42.8238	44.9235	47.713	56.4634	60.9672	66.0092	47.1608	52.6572
ATAC1_6584159	Promoter	TSS1_6584245	85	AT1G19080.1	81	TSS1_6584245	TSS1_6584245			AT1G19080	1	6583979	6584338	6584159	18.6787	22.9865	34.5369	30.4576	27.9086	23.1187	21.8592	20.5824
ATAC1_6601836	Promoter	TSS1_6602111	274	TSS1_6602111	274	TSS1_6602111	TSS1_6602111			AT1G19110	1	6601643	6602229	6601836	46.8107	35.1861	62.1116	64.7843	50.6517	56.1467	37.5759	49.691
ATAC1_6602398	Intragenic	TSS1_6602111	286	TSS1_6602111	286			AT1G19110		AT1G19110	1	6602307	6602609	6602398	8.2686	12.1072	9.33405	12.3718	11.6534	12.0377	15.3954	14.8194
ATAC1_6613398	Promoter	TSS1_6613287	110	TSS1_6613287	110	TSS1_6613287	TSS1_6613287	AT1G19150			1	6612014	6613842	6613398	75.8041	93.5522	79.597	78.3617	128.148	150.048	156.336	161.955
ATAC1_6616595	Promoter	TSS1_6616678	82	TSS1_6616678	82	TSS1_6616678	TSS1_6616678			AT1G19170	1	6616475	6616708	6616595	9.36959	9.7841	18.9762	18.8647	12.6315	14.7062	10.2483	7.86894
ATAC1_6620892	Intragenic	TSS1_6622105	1212	AT1G05473.1	178			AT1G05473		AT1G19180	1	6620534	6621436	6620892	96.7336	98.5133	110.201	111.853	90.9509	107.179	95.839	113.273
ATAC1_6622005	Promoter	TSS1_6622105	99	AT1G19180.3	49	TSS1_6622105	TSS1_6622105	AT1G19180		AT1G19180	1	6621823	6622190	6622005	18.9221	23.8823	23.0885	24.4771	23.445	16.4041	14.9296	15.7167
ATAC1_6626667	TE	TSS1_6625970	696	AT1G19200.2	449				AT1TE21470	AT1G19200	1	6626484	6626894	6626667	39.0612	32.9543	34.8939	31.4774	21.165	22.0062	20.4452	24.9557
ATAC1_6627801	Promoter	TSS1_6627662	138	TSS1_6627662	138	TSS1_6627662	TSS1_6627662	AT1G19220		AT1G19210	1	6627564	6628241	6627801	36.1049	30.2686	31.5165	26.481	36.5749	32.4737	34.2806	38.634
ATAC1_6633660	Intergenic	TSS1_6633062	597	TSS1_6633062	597					AT1G19220	1	6633496	6634013	6633660	7.27148	12.3321	35.3333	30.2514	32.5532	34.477	30.9254	27.7644
ATAC1_6635193	Intragenic	TSS1_6633062	2130	AT1G05477.1	144			AT1G05477		AT1G19220	1	6634509	6635366	6635193	21.1123	27.7843	52.6278	58.9954	51.1189	47.4761	39.7613	27.2885
ATAC1_6637002	Intergenic	TSS1_6633062	3939	AT1G05477.1	1663					AT1G19220	1	6636706	6637237	6637002	24.7885	31.0629	46.3141	26.351	35.6798	29.3327	22.4906	34.368
ATAC1_6641561	Intergenic	TSS1_6643104	1542	TSS1_6643104	1542					AT1G05487	1	6640971	6641669	6641561	56.2411	67.6172	35.599	40.431	32.8331	38.2598	26.6306	35.2598
ATAC1_6641864	Intergenic	TSS1_6643104	1239	TSS1_6643104	1239					AT1G05487	1	6641778	6642054	6641864	18.2975	22.4544	30.2212	26.9577	22.5689	12.6028	8.55924	9.28261
ATAC1_6643076	Promoter	TSS1_6643104	27	TSS1_6643104	27	TSS1_6643104	TSS1_6643104	AT1G05483/AT1G05487		AT1G05487	1	6642831	6643660	6643076	41.5652	39.5913	51.011	55.098	52.5306	52.9727	49.2058	54.3761
ATAC1_6645653	Intragenic	TSS1_6645808	154	TSS1_6645808	154			AT1G19230			1	6645562	6645828	6645653	5.52551	5.43385	13.9605	11.0515	16.0194	13.0947	8.0386	6.01101
ATAC1_6648485	Intragenic	TSS1_6650420	1934	TSS1_6650420	1934			AT1G19230		AT1G19240	1	6647151	6648739	6648485	67.428	61.9924	46.6823	59.3256	29.5533	61.6349	76.5928	57.2228
ATAC1_6665810	Promoter	TSS1_6666120	309	AT1G19290.1	263	TSS1_6666120	TSS1_6666120	AT1G19270		AT1G19290	1	6665487	6666378	6665810	38.3205	23.0943	25.3138	18.0702	35.6711	31.6365	46.2619	35.939
ATAC1_6669678	Promoter	TSS1_6669496	181	TSS1_6669496	181	TSS1_6669496	TSS1_6669496	AT1G05493		AT1G05493	1	6669399	6669819	6669678	13.7116	13.5695	12.6265	18.1063	23.9235	18.693	33.8788	27.5042
ATAC1_6671568	Intragenic	TSS1_6672572	1003	TSS1_6672572	1003			AT1G19300		AT1G19300	1	6671313	6672260	6671568	66.5201	64.8759	46.9965	43.3967	38.4582	70.8903	49.7079	59.6148
ATAC1_6675413	Intergenic	TSS1_6674979	433	TSS1_6674979	433						1	6675147	6675589	6675413	6.18534	4.78709	9.64577	7.86236	28.1475	19.6468	21.606	15.6829
ATAC1_6676774	Intragenic	TSS1_6677645	870	TSS1_6677645	870			AT1G19310		AT1G19310	1	6676559	6677068	6676774	21.5282	20.2502	16.4608	17.2317	14.4363	16.0341	14.2328	22.4143
ATAC1_6677819	Promoter	TSS1_6677645	173	TSS1_6677645	173	TSS1_6677645	TSS1_6677645			AT1G19310	1	6677530	6678082	6677819	30.205	40.5012	44.5108	45.0498	34.6752	31.4235	24.6817	31.5676
ATAC1_6683698	Promoter	TSS1_6683509	188	AT1G19330.1	138	TSS1_6683509	TSS1_6683509			AT1G19330	1	6683179	6684066	6683698	64.9224	83.3973	61.1274	57.0803	68.7902	77.092	64.2776	75.8536
ATAC1_6686898	Intragenic	TSS1_6688803	1904	AT1G19350.4	1564			AT1G19340		AT1G19350	1	6686716	6687404	6686898	12.9695	24.7897	24.5217	31.1987	36.0992	41.9812	68.9025	76.2724
ATAC1_6688521	Promoter	TSS1_6688803	281	AT1G19350.3	13	TSS1_6688803	TSS1_6688803	AT1G19350		AT1G19350	1	6688209	6688713	6688521	52.9528	50.8284	61.2248	69.173	66.236	67.0829	66.2812	64.6219
ATAC1_6692499	Promoter	TSS1_6692429	69	AT1G19360.1	66	TSS1_6692429	TSS1_6692429	AT1G19360		AT1G19360	1	6692395	6692643	6692499	9.12648	13.2686	13.7397	11.9788	13.5996	14.3464	11.9457	19.1397
ATAC1_6696849	Promoter	TSS1_6697045	195	TSS1_6697045	195	TSS1_6697045	TSS1_6697045			AT1G19373	1	6696357	6697285	6696849	86.582	95.0885	92.1191	92.8235	108.681	96.4121	142.652	116.696
ATAC1_6697919	Promoter	TSS1_6697825	93	TSS1_6697825	93	TSS1_6697825/TSS1_6698125	TSS1_6698125/TSS1_6697825	AT1G19380		HOMER_RNA_00030903	1	6697471	6698141	6697919	42.7103	40.1618	62.8004	62.3946	52.0633	35.8128	46.4511	47.825
ATAC1_6711803	Intergenic	TSS1_6712513	709	TSS1_6712513	709						1	6711651	6712047	6711803	21.5122	14.2999	12.4556	15.5567	15.8918	14.8848	26.1726	20.4482
ATAC1_6712371	Promoter	TSS1_6712513	141	TSS1_6712513	141	TSS1_6712648	TSS1_6712648	AT1G19400			1	6712118	6712853	6712371	22.979	17.829	16.554	16.1936	17.9011	26.5241	46.5681	51.6643
ATAC1_6713423	Intragenic	TSS1_6712648	774	TSS1_6712648	774			AT1G19400		HOMER_RNA_00028203	1	6712966	6713479	6713423	21.2801	17.8397	17.5177	12.1462	6.72914	16.8047	26.2129	27.8101
ATAC1_6714784	Promoter	TSS1_6714517	266	TSS1_6714517	266	TSS1_6714517	TSS1_6714517	AT1G19410		AT1G19400	1	6714212	6715326	6714784	88.3555	100.985	94.5019	79.0377	59.6081	48.8426	70.7917	60.4147
ATAC1_6720608	Promoter	TSS1_6720560	47	TSS1_6720560	47	TSS1_6720560	TSS1_6720560	AT1G19415	AT1TE21735/AT1G19415		1	6720210	6720781	6720608	20.0159	19.1297	21.4147	23.3852	29.4014	22.0022	29.9414	26.4748
ATAC1_6728120	Promoter	TSS1_6727714	405	AT1G19430.3	44					AT1G19430	1	6727802	6728340	6728120	34.9136	38.795	52.3509	39.9749	49.2406	34.342	41.6099	33.5642
ATAC1_6728848	Promoter	TSS1_6729093	244	TSS1_6729093	244	TSS1_6729093	TSS1_6729093	AT1G19440		AT1G19440	1	6728697	6729062	6728848	17.0458	19.5713	26.1974	24.7397	23.8791	23.2486	21.3291	10.8371
ATAC1_6737912	Intergenic	TSS1_6738439	526	TSS1_6738439	526					AT1G19460	1	6737612	6738490	6737912	52.6784	55.1456	83.724	102.344	98.8452	75.6295	69.9714	63.8009
ATAC1_6740350	Promoter	TSS1_6738439	1910	ath-MIR864	149		ath-MIR864/ath-miR864-5p/ath-miR864-3p			AT1G19460	1	6740201	6740503	6740350	9.66015	6.8967	13.3716	16.4324	20.4001	16.9867	9.10248	14.7267
ATAC1_6744305	Promoter	TSS1_6744413	107	AT1G19480.1	47	TSS1_6744413	TSS1_6744413			AT1G19480	1	6744113	6744990	6744305	73.34	60.0355	61.6497	47.4499	52.1288	56.7775	70.2277	72.284
ATAC1_6746717	Promoter	TSS1_6746781	63	AT1G19485.2	60	TSS1_6746781	TSS1_6746781			AT1G19485	1	6746182	6746923	6746717	50.8472	56.3171	46.0479	61.4062	56.7458	50.4207	50.6315	51.673
ATAC1_6754217	Promoter	TSS1_6754070	146	TSS1_6754070	146	TSS1_6754070	TSS1_6754070			AT1G19490	1	6753949	6754862	6754217	167.117	189.063	206.499	211.766	226.489	209.36	159.838	183.496
ATAC1_6759859	Promoter	TSS1_6759965	105	AT1G19520.1	0	TSS1_6759965	TSS1_6759965	AT1G19520	AT1TE21850	AT1G19520	1	6759710	6760011	6759859	3.6843	10.3527	14.7133	11.0504	12.6215	13.0957	5.16698	7.51271
ATAC1_6762284	Intragenic	TSS1_6762884	599	TSS1_6762884	599			AT1G19520		HOMER_RNA_00043060	1	6761728	6762624	6762284	32.9723	32.1713	30.3454	27.8737	27.6879	29.7413	37.7729	36.9847
ATAC1_6763252	Promoter	TSS1_6762944	307	TSS1_6762944	307	TSS1_6762884	TSS1_6762884				1	6762900	6764098	6763252	120.344	96.7397	37.8308	38.6099	58.2621	50.9346	55.3493	42.9563
ATAC1_6765620	Promoter	TSS1_6765671	50	AT1G19540.2	32	TSS1_6765671	TSS1_6765671			AT1G19540	1	6765457	6765984	6765620	50.4857	43.7486	31.1993	27.1248	29.0748	27.5016	26.3096	28.3234
ATAC1_6773372	Promoter	TSS1_6774455	1082	AT1G19565.1	240		AT1G19565.1	AT1G19570		AT1G19570	1	6773130	6773553	6773372	13.7459	17.0627	8.5216	11.6078	15.5119	8.32144	24.4395	15.6563
ATAC1_6774590	Promoter	TSS1_6774455	134	AT1G19580.1	92	TSS1_6774455/TSS1_6774886	TSS1_6774886/TSS1_6774455			AT1G19570	1	6774394	6775227	6774590	55.0433	57.6931	44.3151	36.386	46.4367	31.8938	59.9614	54.1325
ATAC1_6777048	Intragenic	TSS1_6779023	1974	TSS1_6779023	1974			AT1G19580		AT1G19600	1	6776871	6777296	6777048	14.3673	16.1062	11.7938	14.2751	19.3345	16.7366	19.3183	17.0337
ATAC1_6780392	Intragenic	TSS1_6781238	845	TSS1_6781238	845			AT1G19600			1	6780248	6780506	6780392	11.4994	10.4395	9.12963	2.78127	2.41468	6.29373	5.82265	9.10497
ATAC1_6781314	Promoter	TSS1_6781238	75	TSS1_6781238	75	TSS1_6781238	TSS1_6781238				1	6781153	6781482	6781314	6.3659	9.15236	13.8822	13.421	11.1628	13.877	12.0022	8.95344
ATAC1_6784517	Intragenic	TSS1_6783794	722	TSS1_6783794	722			AT1G19620/AT1G19630		AT1G19620	1	6784483	6784932	6784517	11.3382	11.7501	14.4333	12.9631	18.4038	18.1739	15.9119	15.6364
ATAC1_6787474	Promoter	TSS1_6787597	122	TSS1_6787597	122	TSS1_6787597	TSS1_6787597	AT1G19630		HOMER_RNA_00033628	1	6786584	6787848	6787474	135.3	137.723	128.574	120.713	75.3216	83.7376	81.2874	87.9887
ATAC1_6788687	Intergenic	TSS1_6787997	689	AT1G19630.1	511					AT1G19630	1	6788366	6788883	6788687	10.3425	9.70849	34.8373	29.4407	14.9361	18.3163	11.9435	13.138
ATAC1_6791292	Intragenic	TSS1_6787997	3294	AT1G19640.1	626			AT1G19640		AT1G19630	1	6791279	6791621	6791292	10.8946	8.12307	8.61742	10.3194	5.82371	14.6361	14.8493	16.8807
ATAC1_6800065	Promoter	TSS1_6800188	122	TSS1_6800188	122	TSS1_6800188	TSS1_6800188/AT1G19650.1/AT1G19650.2/AT1G19650.3	AT1G19660			1	6799807	6800185	6800065	37.7855	35.7898	26.012	21.1017	12.8099	22.7666	12.3133	17.9662
ATAC1_6802879	Promoter	TSS1_6802653	225	AT1G19660.1	26	TSS1_6802653	TSS1_6802653	AT1G19660		AT1G19660	1	6802505	6803407	6802879	145.566	127.12	126.437	121.447	115.974	139.868	173.046	128.313
ATAC1_6809671	Promoter	TSS1_6811929	2257	AT1G19690.1	28		AT1G19690.1	AT1G19700		AT1G19700	1	6809485	6810045	6809671	25.2786	28.0051	29.8106	34.1035	24.4647	23.1369	35.4269	25.4376
ATAC1_6811644	Intragenic	TSS1_6811929	284	TSS1_6811929	284			AT1G19700		AT1G19700	1	6811526	6811791	6811644	7.07655	9.24253	10.2319	10.3986	2.90582	6.32784	12.136	10.0658
ATAC1_6812658	Promoter	TSS1_6812651	6	TSS1_6812651	6	TSS1_6812651	TSS1_6812651	AT1G19700		AT1G19700	1	6812548	6813039	6812658	12.371	8.24469	27.082	20.852	12.1324	13.9796	11.9401	5.3909
ATAC1_6814681	Promoter	TSS1_6814821	139	TSS1_6814821	139	TSS1_6814821	TSS1_6814821			AT1G19710	1	6814258	6814977	6814681	18.226	27.4362	24.1007	24.8953	27.3135	33.732	35.277	26.876
ATAC1_6817413	Intragenic	TSS1_6814821	2591	AT1G19715.2	2043			AT1G19715		AT1G19710	1	6817396	6817644	6817413	9.91512	7.85643	5.33607	1.74094	7.71642	6.27724	6.43211	9.63568
ATAC1_6824169	Promoter	TSS1_6824067	101	TSS1_6824067	101	TSS1_6824067/TSS1_6824350	TSS1_6824350/TSS1_6824067			AT1G19730	1	6823751	6824572	6824169	64.834	62.6838	59.6233	59.0051	44.5559	51.7138	52.4533	45.9758
ATAC1_6825973	Intergenic	TSS1_6826898	924	AT1G19750.2	856					AT1G19750	1	6825559	6826207	6825973	16.4875	19.0227	11.4951	19.402	14.3319	17.1541	32.8343	34.4621
ATAC1_6831436	Intergenic	TSS1_6832328	891	TSS1_6832328	891					AT1G19770	1	6831291	6831567	6831436	13.3751	8.982	11.9149	12.3533	6.80092	12.0608	19.3637	15.7516
ATAC1_6832254	Promoter	TSS1_6832328	73	TSS1_6832328	73	TSS1_6832328	TSS1_6832328			AT1G19770	1	6832134	6832493	6832254	14.7895	17.3536	22.7904	18.4691	18.6794	17.9385	21.7758	26.9722
ATAC1_6835599	Intragenic	TSS1_6832328	3270	AT1G19780.2	237			AT1G19780		AT1G19770	1	6835457	6835764	6835599	11.2314	10.4219	3.80676	6.2613	2.89615	2.58902	9.3305	10.1264
ATAC1_6845077	Intergenic	TSS1_6846369	1291	AT1G19800.1	1260					AT1G19800	1	6844836	6845255	6845077	12.0409	15.989	17.7567	14.1169	23.9634	20.2345	25.7539	27.4363
ATAC1_6845787	Intergenic	TSS1_6846369	581	AT1G19800.1	550					AT1G19800	1	6845638	6845952	6845787	10.9828	10.8508	8.55391	10.6274	20.8893	7.54379	16.5077	18.1878
ATAC1_6846297	Promoter	TSS1_6846369	71	AT1G19800.1	40	TSS1_6846369	TSS1_6846369			AT1G19800	1	6846099	6846628	6846297	20.5337	27.4729	35.4209	36.7704	31.0209	26.9768	30.1902	28.0892
ATAC1_6850912	Intergenic	TSS1_6852127	1214	AT1G19810.1	923					AT1G19830	1	6850451	6851015	6850912	8.45634	12.1619	14.237	12.8232	34.6117	22.1506	19.9424	24.3911
ATAC1_6855835	Intergenic	TSS1_6852127	3707	TSS1_6852127	3707					AT1G19830	1	6855411	6856460	6855835	27.3801	22.8732	27.4486	28.68	47.3291	42.5962	52.6543	44.0956
ATAC1_6863045	Intergenic	TSS1_6865584	2538	AT1G19835.3	2481						1	6862142	6863320	6863045	74.2931	81.0937	105.334	108.452	128.599	159.882	209.166	172.486
ATAC1_6868301	Intergenic	TSS1_6865973	2327	TSS1_6865973	2327						1	6867834	6868486	6868301	79.0917	82.7497	116.371	120.619	135.604	132.127	138.16	118.854
ATAC1_6873008	Promoter	TSS1_6872859	148	TSS1_6872859	148	TSS1_6872859	TSS1_6872859	AT1G19840			1	6872481	6873384	6873008	64.9168	73.5925	68.8026	68.8353	55.8667	54.3577	47.3434	46.0425
ATAC1_6875002	Intergenic	TSS1_6873352	1649	TSS1_6873352	1649					AT1G19840	1	6874731	6875112	6875002	9.40848	11.4303	18.9245	11.6257	15.5328	15.4881	13.0787	15.1975
ATAC1_6883321	Intergenic	TSS1_6886656	3334	TSS1_6886656	3334					AT1G19850	1	6882951	6883531	6883321	93.4408	76.605	114.639	106.198	102.839	89.1817	69.5992	87.5861
ATAC1_6884634	Intergenic	TSS1_6886656	2021	TSS1_6886656	2021					AT1G19850	1	6884483	6884816	6884634	15.3096	16.7882	31.2362	31.6336	18.7086	17.1832	9.7152	14.189
ATAC1_6889893	Intragenic	TSS1_6887241	2651	TSS1_6887241	2651			AT1G19850			1	6889757	6890436	6889893	34.1124	33.4305	21.4876	23.4317	18.4027	21.2163	27.3453	27.7541
ATAC1_6892098	Intragenic	TSS1_6894698	2599	TSS1_6894698	2599			AT1G19860		AT1G19860	1	6891640	6892369	6892098	36.5566	29.1179	24.213	25.9336	20.6847	25.4464	36.7877	34.7003
ATAC1_6894751	Promoter	TSS1_6894698	52	AT1G19860.1	0	TSS1_6894698	TSS1_6894698	AT1G19860		AT1G19860	1	6894604	6895074	6894751	27.0225	25.8323	24.4352	37.5984	26.7761	38.0411	35.1339	27.6376
ATAC1_6898717	Promoter	TSS1_6898642	74	TSS1_6898642	74	TSS1_6898642	TSS1_6898642	AT1G19870		AT1G19870	1	6898543	6899202	6898717	33.5813	30.0133	36.7168	33.6079	42.6539	31.3737	32.5671	34.0717
ATAC1_6899643	Intergenic	TSS1_6898642	1000	AT1G19870.1	824					AT1G19870	1	6899444	6900136	6899643	116.417	115.237	103.083	86.2617	71.8777	95.1273	81.4903	96.4206
ATAC1_6904707	Promoter	TSS1_6904960	252	TSS1_6904960	252	TSS1_6904960	TSS1_6904960			AT1G19890	1	6904529	6905057	6904707	20.9917	31.8005	21.786	31.824	38.664	26.1432	23.229	16.6805
ATAC1_6910996	Intergenic	TSS1_6910300	695	TSS1_6910300	695						1	6910852	6911174	6910996	6.45728	8.78105	19.2872	7.17658	22.8041	12.4705	13.6444	23.5164
ATAC1_6913591	Intragenic	TSS1_6913256	334	TSS1_6913256	334			AT1G19910		AT1G19910	1	6913419	6913792	6913591	13.9927	13.5728	19.2859	15.3771	11.1588	11.3374	10.8014	16.1659
ATAC1_6917257	Intragenic	TSS1_6916809	447	AT1G19930.1	236			AT1G19930		AT1G19920	1	6916624	6918289	6917257	79.7854	67.3501	55.0799	56.4377	57.972	47.3202	128.827	74.2671
ATAC1_6923954	Promoter	TSS1_6924193	238	TSS1_6924193	238	TSS1_6924193	TSS1_6924193			AT1G19950	1	6923791	6924209	6923954	19.6406	26.8948	33.3359	33.562	37.6602	29.9504	15.5709	23.8631
ATAC1_6926953	Intergenic	TSS1_6924193	2759	AT1G19960.1	782					AT1G19950	1	6926776	6927084	6926953	10.7703	10.1203	26.6954	24.2522	12.6105	13.2303	7.38934	9.30344
ATAC1_6927711	Promoter	TSS1_6924193	3517	AT1G19960.1	24		AT1G19960.1			AT1G19950	1	6927484	6928157	6927711	43.6332	33.2769	120.542	103.274	56.7669	55.3807	19.013	17.6282
ATAC1_6931476	Intragenic	TSS1_6932651	1174	TSS1_6932651	1174			AT1G19970		AT1G19970	1	6931336	6931646	6931476	13.2265	6.77641	9.0221	5.85545	8.73768	7.12071	17.1666	17.454
ATAC1_6932865	Promoter	TSS1_6933013	147	AT1G19970.2	38	TSS1_6932651/TSS1_6933013	TSS1_6933013/TSS1_6932651			AT1G19980	1	6932459	6933089	6932865	23.948	41.2372	28.3673	30.1316	28.6331	41.1574	28.5956	29.256
ATAC1_6939576	Intragenic	TSS1_6940530	953	TSS1_6940530	953			AT1G20010		AT1G20010	1	6938427	6940303	6939576	59.791	55.6374	67.9837	90.9447	131.515	133.81	155.507	124.528
ATAC1_6941093	Promoter	TSS1_6941174	80	TSS1_6941174	80	TSS1_6941174	TSS1_6941174			AT1G20015	1	6940502	6941268	6941093	29.0981	22.4472	39.1163	40.4509	77.3991	67.2031	44.7097	54.4487
ATAC1_6941918	Intragenic	TSS1_6942259	340	TSS1_6942259	340			AT1G05517		AT1G05517	1	6941720	6942204	6941918	15.7872	19.8034	51.4736	46.7915	30.494	30.9088	36.6229	28.7976
ATAC1_6945599	Promoter	TSS1_6942833	2765	AT1G20030.1	95		AT1G20030.1	AT1G20030		AT1G20020	1	6945424	6945763	6945599	27.0846	27.9328	28.1588	26.7666	24.0899	19.3203	26.0863	24.6686
ATAC1_6946457	Intragenic	TSS1_6948949	2491	AT1G20030.1	761			AT1G20030		AT1G20040	1	6946055	6947176	6946457	117.332	108.431	100.368	89.0985	80.4647	86.9033	92.7522	85.5261
ATAC1_6949011	Promoter	TSS1_6948949	61	TSS1_6948949	61	TSS1_6948949/TSS1_6949108	TSS1_6949108/TSS1_6948949			AT1G20040	1	6948781	6949308	6949011	32.7149	29.7526	41.2837	47.9607	45.9395	43.4923	40.0032	27.6508
ATAC1_6958550	Promoter	TSS1_6958483	66	TSS1_6958483	66	TSS1_6958483/TSS1_6958681	TSS1_6958681/TSS1_6958483	AT1G05523/AT1G20070			1	6958089	6958746	6958550	42.9057	41.6105	36.746	49.2953	29.9904	28.3883	29.0883	30.5901
ATAC1_6959356	Promoter	TSS1_6959123	232	TSS1_6959123	232	TSS1_6959123	TSS1_6959123	AT1G05527		AT1G20070	1	6959005	6959905	6959356	153.543	147.513	187.488	152.331	158.582	186.204	147.684	150.531
ATAC1_6964993	Promoter	TSS1_6964854	138	TSS1_6964854	138	TSS1_6964854	TSS1_6964854	AT1G20080			1	6964879	6965164	6964993	8.06269	11.4275	15.5865	12.9952	17.9616	13.2204	14.7853	16.6708
ATAC1_6965844	Intergenic	TSS1_6964854	989	TSS1_6964854	989						1	6965676	6965968	6965844	6.38332	5.77102	8.98527	12.7243	20.3828	12.0136	13.1309	14.3836
ATAC1_6966969	Promoter	TSS1_6966927	41	TSS1_6966927	41	TSS1_6966927	TSS1_6966927	AT1G20090		AT1G20090	1	6966829	6967082	6966969	6.74697	8.80989	14.8065	18.4239	21.3132	17.4135	10.2293	21.5051
ATAC1_6971055	Promoter	TSS1_6970954	100	AT1G20100.1	18	TSS1_6970954	TSS1_6970954			AT1G20100	1	6970866	6971940	6971055	130.901	127.375	109.673	105.84	101.5	89.2249	115.293	100.478
ATAC1_6978189	Intragenic	TSS1_6971479	6709	AT1G20130.1	308			AT1G20130		AT1G20110	1	6977754	6978619	6978189	30.9094	43.9528	36.4755	39.1212	54.8816	53.7623	41.9828	39.5487
ATAC1_6981441	Intragenic	TSS1_6986364	4922	AT1G20132.1	176			AT1G20132		AT1G20140	1	6981265	6981754	6981441	10.2062	12.7469	12.6215	11.2898	22.3373	11.3289	14.7876	13.7353
ATAC1_6987476	Promoter	TSS1_6987092	383	TSS1_6987092	383	TSS1_6987092	TSS1_6987092	AT1G20140/AT1G20150			1	6986931	6988403	6987476	45.3574	46.8384	32.5149	43.5548	37.0589	46.5849	56.2065	61.7956
ATAC1_6992889	Intragenic	TSS1_6996188	3298	AT1G20160.3	1001			AT1G20160		AT1G20180	1	6992608	6992985	6992889	18.1553	19.3174	16.2235	14.6213	7.73559	16.3486	20.4545	13.6308
ATAC1_6995248	Intergenic	TSS1_6996188	939	AT1G20170.1	104					AT1G20180	1	6994470	6996316	6995248	100.966	99.7819	71.9701	73.6373	88.4375	92.0184	72.3947	70.7999
ATAC1_7004578	Promoter	TSS1_7004375	202	AT1G20210.1	63	TSS1_7004375	AT1G20210.1/TSS1_7004375	AT1G20210		AT1G20200	1	7004267	7005550	7004578	47.9542	46.7175	69.0458	73.4148	60.0695	63.7236	60.766	50.3134
ATAC1_7007641	Promoter	TSS1_7007630	10	TSS1_7007630	10	TSS1_7007561/TSS1_7007630	TSS1_7007630/TSS1_7007561	AT1G20220			1	7007466	7007753	7007641	13.2993	9.94795	28.7084	26.1356	15.4565	16.3797	13.0687	11.6703
ATAC1_7009424	Promoter	TSS1_7009330	93	TSS1_7009330	93	TSS1_7009330/TSS1_7009565	TSS1_7009565/TSS1_7009330			AT1G20225	1	7009070	7009776	7009424	33.873	37.7394	36.9438	26.9478	30.9281	31.7865	36.3429	45.4926
ATAC1_7010068	Intragenic	TSS1_7009565	502	TSS1_7009565	502			AT1G20230		AT1G20230	1	7010028	7010354	7010068	9.04526	11.0206	12.7261	13.7552	9.70655	8.26076	16.5546	11.4037
ATAC1_7014645	Intragenic	TSS1_7016756	2110	AT1G20240.1	570			AT1G20240		AT1G20260	1	7014473	7014839	7014645	15.1142	13.3315	10.1328	10.3247	11.6483	3.37512	13.1469	9.45393
ATAC1_7016483	Promoter	TSS1_7016756	272	AT1G20250.1	32	TSS1_7016756	TSS1_7016756			AT1G20260	1	7016230	7017080	7016483	54.2518	50.8949	45.0806	47.3264	40.8096	38.0866	41.5593	59.3414
ATAC1_7023197	Promoter	TSS1_7023067	129	AT1G20270.1	34	TSS1_7023067	TSS1_7023067			AT1G20270	1	7023001	7023488	7023197	24.6864	24.9718	35.7607	30.9973	31.0729	30.7061	13.7677	27.4072
ATAC1_7028018	TE	TSS1_7029649	1630	TSS1_7029649	1630			AT1G20290	AT1TE22720	AT1G20300	1	7027837	7028203	7028018	18.7209	13.3286	20.4022	15.0209	26.7228	40.3773	10.3966	23.1874
ATAC1_7029613	Promoter	TSS1_7029649	35	TSS1_7029649	35	TSS1_7029649	TSS1_7029649/AT1G20290.1	AT1G20290		AT1G20300	1	7029432	7030054	7029613	19.0031	21.3684	31.5763	28.6726	21.2424	32.2022	26.1289	26.7203
ATAC1_7032178	Promoter	TSS1_7032225	46	TSS1_7032225	46	TSS1_7032225	TSS1_7032225	AT1G20310		AT1G20310	1	7031746	7032365	7032178	37.2592	31.6927	42.9657	37.079	30.4595	38.3824	34.0887	40.4778
ATAC1_7032929	Intragenic	TSS1_7032225	703	TSS1_7032225	703			AT1G20310		AT1G20310	1	7032668	7033346	7032929	58.9331	42.3649	35.6125	29.6845	25.3285	23.2882	19.555	25.7298
ATAC1_7038707	Promoter	TSS1_7038642	64	TSS1_7038642	64	TSS1_7038642/TSS1_7038970	TSS1_7038642/TSS1_7038970	AT1G20330		HOMER_RNA_00028223	1	7037914	7038858	7038707	17.7816	19.2801	18.6566	19.7568	43.1156	38.6675	48.622	74.4069
ATAC1_7039328	Intragenic	TSS1_7038970	357	TSS1_7038970	357			AT1G20330		HOMER_RNA_00028223	1	7039065	7040171	7039328	53.5643	48.3317	50.7077	49.118	55.8139	47.9061	50.5033	39.2939
ATAC1_7040755	Intergenic	TSS1_7040066	688	TSS1_7040066	688					AT1G20330	1	7040589	7041072	7040755	16.9572	12.2974	22.1189	23.7164	34.1448	39.8323	22.3072	19.9796
ATAC1_7041866	Promoter	TSS1_7041958	91	TSS1_7041958	91	TSS1_7041958	TSS1_7041958				1	7041477	7042128	7041866	28.1854	25.334	24.4893	42.5815	43.1345	47.7797	47.6795	58.0419
ATAC1_7042791	Intragenic	TSS1_7042630	160	TSS1_7042630	160			AT1G20340		HOMER_RNA_00028224	1	7042727	7043023	7042791	14.7635	13.7994	12.6256	8.55625	10.6854	12.4587	12.5145	20.6119
ATAC1_7043529	Promoter	TSS1_7043723	193	TSS1_7043723	193	TSS1_7043326/TSS1_7043723	TSS1_7043723/TSS1_7043326			AT1G20350	1	7043169	7044314	7043529	55.803	44.1828	57.4737	50.9971	55.8755	62.2641	90.714	76.08
ATAC1_7053683	Promoter	TSS1_7053643	39	TSS1_7053643	39	TSS1_7053643	TSS1_7053643	AT1G20370		AT1G20370	1	7052481	7054231	7053683	82.4285	67.2929	67.9877	68.1441	96.6339	104.316	105.415	106.302
ATAC1_7060171	Intergenic	TSS1_7062147	1975	AT1G20380.1	1270					AT1G20380	1	7059940	7060420	7060171	17.802	17.4947	25.5957	20.4005	35.076	27.6858	27.0386	22.4986
ATAC1_7062070	Promoter	TSS1_7062147	76	TSS1_7062147	76	TSS1_7062147	TSS1_7062147	AT1G20380		AT1G20380	1	7061840	7062193	7062070	11.9103	13.9324	14.0271	18.7219	24.6705	18.6063	10.7955	12.6688
ATAC1_7065422	Promoter	TSS1_7065494	71	TSS1_7065494	71	TSS1_7065494	TSS1_7065494			AT1G20390	1	7064860	7066460	7065422	122.674	129.069	101.004	91.6842	112.647	107.853	116.967	108.519
ATAC1_7074403	Intragenic	TSS1_7082515	8111	AT1G20400.1	2215			AT1G20400		AT1G20410	1	7074142	7074661	7074403	18.4866	19.6624	16.8937	10.1644	22.6681	13.7275	22.1723	13.1344
ATAC1_7082721	Promoter	TSS1_7082515	205	AT1G20420.1	52	TSS1_7082515	AT1G20420.1/TSS1_7082515	AT1G20420		AT1G20410	1	7082297	7083105	7082721	29.6198	26.419	41.5443	24.8895	37.5099	41.2709	31.8519	34.5255
ATAC1_7083885	Promoter	TSS1_7083835	49	TSS1_7083835	49	TSS1_7083835	TSS1_7083835	AT1G20430		AT1G20430	1	7083697	7084028	7083885	12.21	15.0505	20.2499	17.3164	13.0437	20.5627	14.2049	19.4544
ATAC1_7084948	Intragenic	TSS1_7084750	197	TSS1_7084750	197			AT1G20440		HOMER_RNA_00028229	1	7084815	7085115	7084948	12.7747	12.6007	14.9664	4.12617	13.5901	9.38977	13.6981	10.9019
ATAC1_7086745	Intragenic	TSS1_7085772	972	TSS1_7085772	972			AT1G20440		AT1G20440	1	7086488	7086932	7086745	27.4853	27.9775	55.1559	56.8408	50.6637	53.8693	46.1748	36.5766
ATAC1_7090091	Intergenic	TSS1_7089211	879	AT1G20450.1	484					AT1G20450	1	7089726	7090289	7090091	41.8682	42.9156	68.0571	67.5091	70.3998	69.6517	53.3339	61.9848
ATAC1_7091191	Promoter	TSS1_7091284	92	TSS1_7091284	92	TSS1_7091284	TSS1_7091284	AT1G20460		AT1G20460	1	7091055	7091373	7091191	20.1886	30.8057	18.0969	26.8915	22.8444	19.7705	8.14058	29.7553
ATAC1_7094325	Promoter	TSS1_7094261	63	TSS1_7094261	63	TSS1_7094261	TSS1_7094261	AT1G05557/AT1G20470		AT1G20470	1	7094104	7094452	7094325	18.4478	17.1971	15.0979	16.3005	9.66289	12.5638	20.455	20.9158
ATAC1_7096373	Intragenic	TSS1_7097145	771	TSS1_7097145	771			AT1G20480		AT1G20480	1	7095883	7096528	7096373	32.0901	34.077	22.3958	27.08	28.1847	23.2063	38.7734	37.365
ATAC1_7097179	Promoter	TSS1_7097145	33	TSS1_7097145	33	TSS1_7097145	TSS1_7097145			AT1G20480	1	7096983	7097367	7097179	15.5585	18.3882	20.7795	19.8942	24.0213	21.388	11.974	17.0873
ATAC1_7098586	Intragenic	TSS1_7098449	136	TSS1_7098449	136			AT1G20490		STRINGTIE_RNA_00020050	1	7098404	7099004	7098586	47.5869	36.0053	25.7456	21.6302	30.5254	28.169	23.0561	32.2778
ATAC1_7100020	Promoter	TSS1_7099720	299	AT1G20490.1	127	TSS1_7099720	TSS1_7099720			AT1G20490	1	7099595	7100210	7100020	20.566	17.8691	27.7002	29.1882	48.8193	49.155	22.5054	35.9222
ATAC1_7104873	Intragenic	TSS1_7105902	1028	TSS1_7105902	1028			AT1G20510		AT1G20510	1	7104717	7105296	7104873	23.689	22.3111	12.8725	23.0179	21.9438	18.6611	24.2773	22.2138
ATAC1_7106158	Promoter	TSS1_7106153	4	TSS1_7106153	4	TSS1_7105902/TSS1_7106153	TSS1_7106153/TSS1_7105902	AT1G20515		AT1G20515	1	7105871	7106344	7106158	22.0813	18.6305	17.6892	29.9637	29.2633	25.0044	31.4849	33.7892
ATAC1_7112548	Promoter	TSS1_7112625	76	TSS1_7112625	76	TSS1_7112625	TSS1_7112625			AT1G20540	1	7112313	7112863	7112548	28.3353	17.0143	27.1588	28.4082	36.2503	31.4653	26.3431	25.3806
ATAC1_7114903	Intragenic	TSS1_7112625	2277	TSS1_7112625	2277			AT1G20540		AT1G20540	1	7114746	7115543	7114903	24.9984	29.5023	16.8827	21.4417	22.3037	19.3538	29.8864	23.4458
ATAC1_7120122	Intragenic	TSS1_7121762	1639	TSS1_7121762	1639			AT1G20560		AT1G20560	1	7119996	7120550	7120122	24.5771	19.0702	19.216	24.2809	24.2926	14.8376	27.2668	21.2869
ATAC1_7121817	Promoter	TSS1_7121762	54	AT1G20560.1	53	TSS1_7121762/TSS1_7121973	TSS1_7121973/TSS1_7121762	AT1G20560		AT1G20560	1	7121380	7123023	7121817	59.8069	59.1928	64.4847	72.9266	67.8306	69.5049	85.326	71.2403
ATAC1_7128798	Promoter	TSS1_7128717	80	TSS1_7128717	80	TSS1_7128717/TSS1_7128888	TSS1_7128888/TSS1_7128717			AT1G20575	1	7128543	7129175	7128798	37.3168	27.1692	31.6184	25.4949	26.833	27.2964	17.966	25.8935
ATAC1_7129495	Intragenic	TSS1_7128888	606	TSS1_7128888	606			AT1G20580		AT1G20580	1	7129308	7129700	7129495	10.4299	11.0917	10.8005	13.7278	5.82913	10.1746	16.5178	21.665
ATAC1_7137862	Promoter	TSS1_7137751	110	TSS1_7137751	110	TSS1_7137751	TSS1_7137751			AT1G20610	1	7137641	7137988	7137862	7.59417	12.0877	16.944	15.6258	21.7448	17.5078	15.9094	24.8116
ATAC1_7139577	Intergenic	TSS1_7137751	1825	TSS1_7137751	1825					AT1G20610	1	7139404	7139714	7139577	27.2974	25.986	27.6132	28.2165	27.4574	23.1245	17.0995	19.5475
ATAC1_7141106	Intergenic	TSS1_7143085	1978	AT1G20620.1	1865					AT1G20620	1	7140159	7142179	7141106	144.857	171.626	65.5584	79.0148	70.6847	87.3558	151.419	152.597
ATAC1_7142882	Promoter	TSS1_7143085	202	AT1G20620.1	89	TSS1_7143085	TSS1_7143085			AT1G20620	1	7142259	7143209	7142882	129.513	124.217	56.8257	56.7989	66.6403	53.5604	50.3302	52.1791
ATAC1_7143957	Promoter	TSS1_7144119	161	TSS1_7144119	161	TSS1_7144119	TSS1_7144119	AT1G20620		AT1G20620	1	7143839	7144110	7143957	10.9807	11.1128	19.7138	19.2007	14.0884	12.8234	9.67749	5.40798
ATAC1_7148916	Intragenic	TSS1_7146981	1934	TSS1_7146981	1934			AT1G20630		HOMER_RNA_00036590	1	7148728	7149266	7148916	16.0141	20.1657	13.9854	13.237	11.1089	19.8085	14.7735	22.3683
ATAC1_7149982	Intragenic	TSS1_7151810	1827	TSS1_7151810	1827			AT1G20630		STRINGTIE_RNA_00036602	1	7149709	7150186	7149982	11.1629	9.71176	19.0556	15.8978	24.5637	18.3187	15.3603	28.72
ATAC1_7150682	Intergenic	TSS1_7151810	1127	TSS1_7151810	1127					STRINGTIE_RNA_00036602	1	7150575	7150826	7150682	5.75941	5.3733	4.17534	5.55339	6.28804	8.54066	11.594	19.1656
ATAC1_7154484	Promoter	TSS1_7154500	15	TSS1_7154500	15	TSS1_7154402/TSS1_7154500	TSS1_7154402/TSS1_7154500	AT1G20640			1	7154369	7154673	7154484	14.3368	13.6526	19.5779	11.24	23.2255	13.2792	14.7734	13.6537
ATAC1_7155505	Intragenic	TSS1_7154500	1004	TSS1_7154500	1004			AT1G20640			1	7155115	7155801	7155505	21.934	30.1199	11.9104	12.0739	20.0991	15.2608	25.257	22.0961
ATAC1_7160824	Intergenic	TSS1_7160280	543	TSS1_7160280	543					AT1G20650	1	7160280	7161066	7160824	133.734	127.7	113.932	106.792	92.8668	96.3403	99.0578	117.851
ATAC1_7168184	Promoter	TSS1_7168267	82	TSS1_7168267	82	TSS1_7168013/TSS1_7168267	TSS1_7168267/TSS1_7168013				1	7167790	7168750	7168184	60.041	66.9011	71.4974	76.4682	66.8048	59.4132	51.7324	70.8033
ATAC1_7175487	Intragenic	TSS1_7176377	889	AT1G05563.1	701			AT1G20690/AT1G20691		AT1G20691	1	7175153	7175641	7175487	15.6892	15.2587	16.9922	21.1177	12.5805	12.1409	10.2277	18.5302
ATAC1_7176682	Promoter	TSS1_7176865	182	AT1G20691.1	34	TSS1_7176377/TSS1_7176865	TSS1_7176865/TSS1_7176377			AT1G20693	1	7176049	7176960	7176682	69.1403	60.5995	75.9855	75.6354	68.7427	61.5054	63.988	62.6316
ATAC1_7179497	Promoter	TSS1_7179528	30	TSS1_7179528	30	TSS1_7179528	TSS1_7179528	AT1G20696		AT1G20696	1	7178339	7179631	7179497	37.171	36.374	27.2466	33.4036	47.8445	45.1071	74.2167	86.2236
ATAC1_7181060	Intragenic	TSS1_7179528	1531	AT1G20696.3	937			AT1G20696		AT1G20696	1	7180987	7181282	7181060	5.5026	6.1572	6.06553	7.97474	9.19915	4.8363	15.0357	15.1057
ATAC1_7209215	Promoter	TSS1_7209400	184	TSS1_7209400	184	TSS1_7209400	TSS1_7209400/AT1G20750.1			AT1G20760	1	7209028	7209449	7209215	20.6961	25.7607	33.9464	30.5756	28.3068	26.8997	24.979	18.1736
ATAC1_7211427	Intragenic	TSS1_7209400	2026	TSS1_7209400	2026			AT1G20760		AT1G20760	1	7211140	7211748	7211427	26.8724	27.68	12.9898	19.4496	21.0542	14.8786	17.7982	18.1705
ATAC1_7216958	Promoter	TSS1_7217130	171	AT1G20770.1	60	TSS1_7216679/TSS1_7217130	TSS1_7217130/TSS1_7216679			AT1G20780	1	7216607	7217226	7216958	116.133	110.441	108.809	92.5416	86.9032	93.7473	88.9563	93.3226
ATAC1_7221131	Intragenic	TSS1_7217130	4000	AT1G20790.1	1300			AT1G20790		AT1G20780	1	7220979	7221514	7221131	31.5861	35.4917	36.2508	33.1323	25.7941	34.7525	29.9671	36.5532
ATAC1_7232020	Promoter	TSS1_7232021	0	TSS1_7232021	0	TSS1_7232021	TSS1_7232021	AT1G20810		AT1G20810	1	7231607	7232311	7232020	38.5215	24.1724	27.2941	31.3905	22.0965	28.4808	27.7304	32.6502
ATAC1_7233488	Promoter	TSS1_7233481	6	TSS1_7233481	6	TSS1_7233481/TSS1_7233725	TSS1_7233725/TSS1_7233481	AT1G20810			1	7233279	7233841	7233488	19.9872	23.213	27.4689	22.7843	35.6075	22.0155	23.9969	12.4599
ATAC1_7235313	Intergenic	TSS1_7233725	1587	TSS1_7233725	1587					AT1G20816	1	7235126	7235539	7235313	13.2901	12.6253	10.3135	17.3238	9.66423	16.7471	20.4549	30.1626
ATAC1_7239304	Promoter	TSS1_7239227	76	TSS1_7239227	76	TSS1_7239227	TSS1_7239227	AT1G20823			1	7238531	7239543	7239304	35.8358	42.4537	42.0695	43.2451	49.7244	68.3283	45.2352	41.5596
ATAC1_7242752	Promoter	TSS1_7242942	189	AT1G20820.1	79	TSS1_7242942	TSS1_7242942/AT1G20820.1			AT1G20830	1	7242466	7243022	7242752	26.1495	26.0951	40.942	39.3992	30.089	25.4427	18.0847	26.5279
ATAC1_7246354	Intragenic	TSS1_7248064	1709	TSS1_7248064	1709			AT1G20840		AT1G20840	1	7245353	7246785	7246354	57.1784	62.7868	43.1225	40.2539	47.3661	50.8567	68.2083	64.889
ATAC1_7247081	Intragenic	TSS1_7248064	982	TSS1_7248064	982			AT1G20840		AT1G20840	1	7246949	7247388	7247081	18.0887	21.8998	14.8025	14.6681	7.7486	10.9807	13.6387	14.1695
ATAC1_7250680	Intergenic	TSS1_7252175	1494	TSS1_7252175	1494					AT1G20850	1	7250128	7251131	7250680	16.2074	18.9023	14.923	15.642	29.741	31.8232	51.6569	28.7335
ATAC1_7251753	Intergenic	TSS1_7252175	421	TSS1_7252175	421					AT1G20850	1	7251510	7252116	7251753	17.8063	20.7774	28.0352	19.7339	24.1692	25.7869	31.7574	26.0084
ATAC1_7252960	Intragenic	TSS1_7252175	784	TSS1_7252175	784			AT1G20850		AT1G20850	1	7252772	7253312	7252960	18.2582	16.7402	14.6316	18.2452	14.9174	12.2165	23.9113	24.8508
ATAC1_7261618	Promoter	TSS1_7261517	100	TSS1_7261517	100	TSS1_7261517	TSS1_7261517	AT1G20875		AT1G20870	1	7261445	7261817	7261618	19.3248	19.6125	27.7717	18.3005	30.4897	25.1129	12.7575	20.7848
ATAC1_7263062	Intragenic	TSS1_7261517	1544	TSS1_7261517	1544			AT1G20880		AT1G20870	1	7262811	7263400	7263062	40.4513	34.5965	25.3463	17.6882	23.522	22.0003	33.0364	28.4977
ATAC1_7267540	Promoter	TSS1_7267335	204	AT1G20890.2	185	TSS1_7267335	TSS1_7267335			AT1G20890	1	7267243	7267766	7267540	82.1892	78.4219	94.6728	100.388	95.8014	102.014	104.197	114.866
ATAC1_7268048	Intergenic	TSS1_7267335	712	AT1G20890.2	693					AT1G20890	1	7267868	7268325	7268048	17.3547	15.7816	35.7524	35.6917	19.5578	20.9455	12.7179	13.3293
ATAC1_7270696	Intergenic	TSS1_7270142	553	TSS1_7270142	553						1	7270115	7270936	7270696	90.8146	80.5388	133.874	117.975	130.722	142.011	86.7592	123.687
ATAC1_7277349	Intragenic	TSS1_7281151	3801	AT1G08945.1	2773			AT1G20910		AT1G20910	1	7277182	7277669	7277349	21.6225	16.847	11.0913	12.6119	8.71243	13.2657	21.0246	13.6665
ATAC1_7295016	Promoter	TSS1_7301415	6398	AT1G20930.1	269		AT1G20930.1		AT1TE23550	AT1G20950	1	7294866	7295166	7295016	8.4138	5.94435	14.3476	11.0574	9.70637	13.8343	8.0456	5.01256
ATAC1_7298241	Intragenic	TSS1_7301415	3173	AT1G20940.1	1722			AT1G20950		AT1G20950	1	7298109	7298351	7298241	10.2069	10.9931	10.2526	4.86067	5.3191	2.59789	10.4427	8.07396
ATAC1_7299388	Intragenic	TSS1_7301415	2026	TSS1_7301415	2026			AT1G20950		AT1G20950	1	7298957	7299458	7299388	17.8305	20.0444	14.4255	12.617	15.4915	12.5007	10.7967	14.1618
ATAC1_7301469	Promoter	TSS1_7301415	53	TSS1_7301415	53	TSS1_7301415	TSS1_7301415	AT1G20950		AT1G20950	1	7301386	7301657	7301469	6.03221	7.45865	7.19359	9.00491	12.6004	10.809	11.5394	6.5354
ATAC1_7302736	Intragenic	TSS1_7301415	1320	TSS1_7301415	1320			AT1G20960		AT1G20950	1	7302602	7303387	7302736	30.5248	34.2762	28.3219	21.0825	32.0497	22.3551	25.6387	18.2138
ATAC1_7303999	Intragenic	TSS1_7301415	2583	TSS1_7301415	2583			AT1G20960		AT1G20950	1	7303828	7304562	7303999	28.8411	28.5164	23.838	19.4657	18.383	20.0815	35.1708	38.4438
ATAC1_7310314	Promoter	TSS1_7310229	84	AT1G20960.1	42	TSS1_7310229	TSS1_7310229			AT1G20960	1	7310088	7310836	7310314	72.3511	67.1291	46.8915	47.258	62.9072	61.8373	63.1089	63.7831
ATAC1_7311045	Intergenic	TSS1_7310229	815	AT1G20960.1	773					AT1G20960	1	7310932	7311138	7311045	18.7371	19.2272	8.65971	9.65392	8.73938	3.37114	3.43743	4.99706
ATAC1_7312332	Promoter	TSS1_7312264	67	TSS1_7312264	67	TSS1_7312264	TSS1_7312264				1	7311788	7312748	7312332	158.385	138.121	93.5432	95.1685	49.5228	40.4525	46.0877	48.7957
[truncated: 28,225 more rows]
