# Supplementary material for: Interplay between coding and non-coding regulation drives the Arabidopsis seed-to-seedling transition
Source: Nat Commun. 2024 Feb 26;15:1724. doi: 10.1038/s41467-024-46082-5 (PMC10897432; doi:10.1038/s41467-024-46082-5)
Supplement: Supplementary file 6 — Supplementary Dataset 3 [file 41467_2024_46082_MOESM6_ESM.xlsx]

## Sheet: Supplementary Dataset 3
Supplementary Dataset 3: csRNA-seq differential expression analyses
DS versus S24					S24 versus S72					S72 versus L6					L6 versus L26					L26 versus L57					L57 versus hen2-4					L57 versus rrp4-2					DS versus L57
TSS	logFC	PValue	FDR		TSS	logFC	PValue	FDR		TSS	logFC	PValue	FDR		TSS	logFC	PValue	FDR		TSS	logFC	PValue	FDR		TSS	logFC	PValue	FDR		TSS	logFC	PValue	FDR		TSS	logFC	PValue	FDR
TSS5_26002437	10.4356	1.08853e-46	3.29641e-42		TSS2_6034437	4.19742	1.69548e-25	5.13443e-21		TSS1_28053286	5.84378	9.37844e-33	2.07362e-28		TSS4_13613596	-8.00772	1.02842e-37	3.11436e-33		TSS3_197928	9.53223	1.94865e-43	5.90109e-39		TSS1_26230006	5.21365	1.35025e-27	2.04448e-23		TSS3_22371353	6.25098	5.09586e-29	1.54318e-24		TSS2_16780256	-12.7431	2.15145e-51	3.56033e-47
TSS3_8979713	6.63816	4.01176e-38	6.07441e-34		TSS1_24647188	5.64658	1.61354e-23	2.44314e-19		TSS1_900765	-5.09756	1.60978e-32	2.07362e-28		TSS1_659771	-5.62551	1.38819e-34	2.10193e-30		TSS2_1824392	7.20154	1.82981e-41	2.77061e-37		TSS3_129184	-6.13375	7.13406e-28	2.04448e-23		TSS3_129184	-6.85551	2.08124e-28	3.15131e-24		TSS3_7527652	-11.8977	2.35137e-51	3.56033e-47
TSS2_16986559	7.03637	2.0028e-36	2.02169e-32		TSS1_25880329	10.8029	3.83649e-23	3.87269e-19		TSS4_16891847	-6.3751	2.05424e-32	2.07362e-28		TSS1_7949517	-7.34405	1.22581e-32	1.23737e-28		TSS5_4759129	7.90802	1.4115e-40	1.42482e-36		TSS5_26894835	-3.98996	4.16667e-25	4.20598e-21		TSS1_26230006	5.29639	5.40592e-28	5.45692e-24		TSS5_18536313	-13.0061	3.57785e-50	3.6116e-46
TSS4_10578560	7.30951	9.85657e-36	7.46217e-32		TSS4_4824622	3.22418	1.81162e-22	1.37153e-18		TSS1_10073387	5.4464	1.6092e-31	8.58524e-28		TSS2_14031073	-5.23565	9.00646e-32	5.45485e-28		TSS3_20340988	7.3221	2.81693e-40	2.13263e-36		TSS4_7684128	4.91628	8.33043e-25	6.30676e-21		TSS1_28126928	3.96781	3.59819e-27	2.17928e-23		TSS2_9207119	-12.3987	5.87106e-50	4.44483e-46
TSS4_12018255	-5.46891	2.45675e-34	1.48796e-30		TSS1_659771	3.0432	7.55506e-22	4.5758e-18		TSS4_18413775	-4.79807	1.83404e-31	8.58524e-28		TSS1_985756	-6.36569	8.29555e-32	5.45485e-28		TSS2_1800389	7.52219	9.51831e-40	5.76486e-36		TSS3_22371353	5.29406	1.71406e-24	1.03814e-20		TSS5_21603620	-5.18779	3.04814e-27	2.17928e-23		TSS3_222814	-10.9604	1.0491e-49	6.35396e-46
TSS5_26743340	6.71249	3.50125e-33	1.76714e-29		TSS1_30241610	3.99321	1.82262e-21	9.19908e-18		TSS3_242491	-5.03317	1.372e-31	8.58524e-28		TSS5_22239187	-4.85873	2.84929e-31	1.23264e-27		TSS4_9556988	6.71028	1.92445e-38	9.71302e-35		TSS1_28126928	3.49182	3.91758e-24	1.97727e-20		TSS2_19570055	-4.94107	2.42203e-26	1.22244e-22		TSS5_26519242	-12.486	1.60255e-49	8.08834e-46
TSS5_19949191	6.67419	5.35948e-33	2.31859e-29		TSS5_26246375	3.05243	1.19474e-20	5.16862e-17		TSS2_11685133	-5.70628	1.9845e-31	8.58524e-28		TSS4_12900458	-5.25592	2.76124e-31	1.23264e-27		TSS4_13200595	8.56602	2.32511e-38	1.00588e-34		TSS1_11672355	4.22112	5.32488e-24	2.30362e-20		TSS4_7684128	5.16931	3.86816e-26	1.67342e-22		TSS2_17529751	-11.7216	1.86997e-49	8.08974e-46
TSS4_18413775	5.57258	1.91555e-32	7.25108e-29		TSS2_13609899	3.65881	3.34606e-20	1.26661e-16		TSS4_6897304	5.15796	1.57985e-30	5.31585e-27		TSS4_13611796	-5.28569	2.37821e-30	9.00243e-27		TSS2_14524756	8.74679	8.48782e-38	3.21296e-34		TSS5_21603620	-4.13652	2.45233e-23	9.283e-20		TSS5_26894835	-4.10086	1.18337e-25	4.47951e-22		TSS5_23306421	-10.8385	2.18775e-49	8.23073e-46
TSS1_27148511	5.25107	2.52205e-32	8.48615e-29		TSS1_8102814	4.67074	5.44651e-20	1.83263e-16		TSS1_5279855	-4.4332	1.52539e-30	5.31585e-27		TSS3_10243758	-4.74919	1.23224e-29	4.14622e-26		TSS3_9723765	6.11275	1.72714e-37	5.81145e-34		TSS1_937230	10.8498	7.17906e-23	2.41559e-19		TSS3_3366464	3.65726	1.58714e-24	5.34036e-21		TSS5_26663621	-10.3702	2.44614e-49	8.23073e-46
TSS5_3143690	13.7415	5.05829e-32	1.5318e-28		TSS1_9847932	3.64186	7.83946e-20	2.37402e-16		TSS4_14579705	-4.69339	2.17218e-30	6.57802e-27		TSS2_538253	-4.681	3.59232e-29	1.08786e-25		TSS4_13130297	7.85895	6.90855e-37	2.09212e-33		TSS5_26949658	-3.9965	9.36923e-23	2.83728e-19		TSS5_190928	3.74073	1.31378e-23	3.97852e-20		TSS3_1498990	-13.3859	4.76794e-49	1.44387e-45
TSS2_18471277	9.6211	2.29515e-31	6.31855e-28		TSS3_5670814	2.81976	1.90504e-19	5.24457e-16		TSS5_14753088	-5.06968	3.10937e-30	8.56009e-27		TSS4_14087571	-4.61528	8.17931e-29	2.25176e-25		TSS4_13391506	7.86551	8.61789e-37	2.3725e-33		TSS5_22460650	-3.93835	2.13897e-21	5.8886e-18		TSS5_26949658	-4.09035	4.45481e-23	1.22641e-19		TSS1_25579375	-11.8788	8.64159e-49	2.37903e-45
TSS5_24709537	6.91162	2.75661e-31	6.95654e-28		TSS1_8976457	3.25811	4.67086e-19	1.17873e-15		TSS5_1568694	6.79773	5.50539e-30	1.38933e-26		TSS1_27522121	-4.92823	1.83333e-28	4.62656e-25		TSS3_5505463	7.11715	1.11295e-36	2.80863e-33		TSS5_4620226	-3.35629	2.59281e-21	6.54316e-18		TSS2_17114804	4.15569	1.46614e-22	3.69991e-19		TSS5_13853745	-11.911	1.05411e-48	2.66014e-45
TSS2_17057490	6.09825	7.00916e-31	1.63276e-27		TSS1_5390035	3.32889	6.75195e-19	1.57284e-15		TSS5_3143690	-5.80317	6.91182e-30	1.61008e-26		TSS1_17693861	-4.37771	2.42213e-28	5.64225e-25		TSS5_26663621	-6.18053	1.37372e-36	3.20003e-33		TSS3_3366464	3.13388	3.82319e-21	8.90597e-18		TSS2_13105759	5.65682	1.753e-22	3.79186e-19		TSS3_10243758	-11.3896	1.16764e-48	2.71997e-45
TSS2_7899245	6.29029	1.08011e-30	2.04432e-27		TSS3_1081002	2.7915	8.76771e-19	1.89652e-15		TSS1_20160812	5.19308	1.42811e-29	3.08911e-26		TSS3_7521955	-4.98034	3.55972e-28	7.69992e-25		TSS5_22460650	-5.79411	1.62787e-35	3.5212e-32		TSS5_190928	3.33828	4.38528e-21	9.48568e-18		TSS5_22460650	-4.31954	1.66998e-22	3.79186e-19		TSS5_2329878	-11.6687	1.818e-48	3.93246e-45
TSS3_3366464	5.24673	1.07271e-30	2.04432e-27		TSS3_18207769	4.14843	1.01705e-18	2.05329e-15		TSS1_749018	-4.10447	8.20511e-29	1.6565e-25		TSS2_17209697	-5.3561	4.58818e-28	9.26292e-25		TSS5_17761090	6.75986	4.04022e-35	8.15667e-32		TSS1_1584073	2.98106	6.27513e-21	1.25228e-17		TSS5_4620226	-3.52864	2.94204e-22	5.93958e-19		TSS4_12900458	-12.1729	2.01861e-48	4.0753e-45
TSS3_21384195	-5.3405	1.00813e-30	2.04432e-27		TSS3_22735810	4.83576	3.09246e-18	5.85305e-15		TSS3_16921005	-6.73006	1.16597e-28	2.20682e-25		TSS2_2055552	-4.58403	5.076e-28	9.60728e-25		TSS2_16291480	7.60386	5.42949e-35	1.02763e-31		TSS4_13200595	-3.2902	6.61643e-21	1.25228e-17		TSS1_1584073	3.13477	4.80203e-22	9.08874e-19		TSS5_2090391	-12.1344	2.36064e-48	4.46796e-45
TSS4_13607331	-4.90271	2.21841e-30	3.95177e-27		TSS3_188429	3.22684	5.14245e-18	9.16051e-15		TSS3_16630484	4.99828	1.74815e-28	2.83249e-25		TSS1_17456165	-4.16834	6.36301e-28	1.13348e-24		TSS5_25629472	5.70148	9.06524e-35	1.61484e-31		TSS3_7286281	3.42863	1.96263e-20	3.49613e-17		TSS5_2895422	3.34111	5.73291e-22	1.02123e-18		TSS2_12157923	-10.7306	4.49131e-48	8.0006e-45
TSS5_25996149	9.26587	3.22442e-30	5.42473e-27		TSS3_19265994	3.4137	1.50106e-17	2.52537e-14		TSS5_1422895	4.93654	1.70517e-28	2.83249e-25		TSS1_20459035	-4.5668	1.15817e-27	1.84594e-24		TSS1_10478005	5.77119	1.32407e-34	2.2276e-31		TSS1_20160812	-2.96417	2.91877e-20	4.91051e-17		TSS1_937230	10.5999	7.27268e-22	1.22355e-18		TSS5_21943989	-13.8758	9.27154e-48	1.55983e-44
TSS1_20256936	4.62274	4.51473e-30	7.19577e-27		TSS5_6414569	2.77173	1.66139e-17	2.64799e-14		TSS2_7899245	-4.25409	1.77715e-28	2.83249e-25		TSS2_12588200	-4.69318	1.12258e-27	1.84594e-24		TSS2_4312051	6.31103	1.47997e-34	2.35884e-31		TSS3_17284921	3.09867	3.78439e-20	6.03172e-17		TSS3_2676721	3.77032	9.07474e-22	1.44637e-18		TSS1_20459035	-11.8679	1.07348e-47	1.71095e-44
TSS5_4222265	5.78052	4.99396e-30	7.35931e-27		TSS3_5181406	3.95062	2.82751e-17	4.28128e-14		TSS1_28485955	-4.21056	1.93362e-28	2.92778e-25		TSS4_6075656	-7.39258	1.23967e-27	1.87705e-24		TSS5_21026918	-7.58924	2.06553e-34	3.12752e-31		TSS2_13105759	5.1776	4.07739e-20	6.17378e-17		TSS4_13130297	-3.49054	1.03934e-21	1.57372e-18		TSS5_122522	-11.2388	1.15778e-47	1.74061e-44
TSS1_5279855	4.55834	5.10337e-30	7.35931e-27		TSS1_24558285	2.49743	3.77541e-17	5.44432e-14		TSS4_14859800	-5.25938	2.04079e-28	2.94292e-25		TSS3_16984791	-4.35388	1.45468e-27	2.09772e-24		TSS5_2090391	-7.18678	3.15105e-34	4.54396e-31		TSS5_2041913	-3.69143	9.76371e-20	1.40797e-16		TSS3_17284921	3.26313	2.73672e-21	3.94649e-18		TSS5_22239187	-10.1541	1.20704e-47	1.74061e-44
TSS1_8756592	5.27069	1.02585e-29	1.40066e-26		TSS3_6564429	4.20909	1.80296e-16	2.48178e-13		TSS5_2202386	4.33309	2.86553e-28	3.9444e-25		TSS1_28472357	-4.26215	6.01361e-27	8.27774e-24		TSS1_8271702	5.19327	4.21663e-34	5.80419e-31		TSS1_10478005	-2.91089	1.61107e-19	2.17117e-16		TSS4_10657182	4.74341	4.04928e-21	5.57384e-18		TSS3_19666484	-11.6617	1.3705e-47	1.8865e-44
TSS5_6598193	4.72962	1.0638e-29	1.40066e-26		TSS1_29537221	-2.72491	2.1202e-16	2.79157e-13		TSS5_24102975	-4.28393	4.17014e-28	5.26185e-25		TSS5_22565370	-4.31848	8.24979e-27	1.08621e-23		TSS1_25579375	-6.47075	4.78475e-34	6.29985e-31		TSS2_19570055	-3.41187	1.64901e-19	2.17117e-16		TSS5_23306421	3.43902	5.53802e-21	7.29165e-18		TSS1_9753953	-11.0784	4.4083e-47	5.8042e-44
TSS3_729454	-4.56179	1.93843e-29	2.4459e-26		TSS1_86778	-2.82413	3.45957e-16	4.36526e-13		TSS5_26052641	-4.50874	4.10522e-28	5.26185e-25		TSS1_16577609	4.29104	1.15121e-26	1.45258e-23		TSS3_17494873	5.14384	6.8479e-34	8.64062e-31		TSS2_17114804	3.57138	3.75693e-19	4.74047e-16		TSS3_16788875	3.46424	6.22756e-21	7.85789e-18		TSS3_16984791	-11.8246	4.97863e-47	6.282e-44
TSS1_1702746	5.31877	2.5799e-29	3.12509e-26		TSS2_11337266	2.87013	3.69365e-16	4.4742e-13		TSS1_17484157	5.06805	5.43734e-28	6.58635e-25		TSS5_4776986	-4.96622	1.24218e-26	1.50468e-23		TSS5_17712412	5.40601	7.20369e-34	8.72598e-31		TSS3_2676721	3.34759	4.07263e-19	4.93326e-16		TSS1_10478005	-3.0936	9.06701e-21	1.0983e-17		TSS3_20895604	-9.73859	5.82991e-47	6.81872e-44
TSS1_4366609	6.84662	5.55231e-29	6.46695e-26		TSS5_22896576	2.30374	3.97431e-16	4.629e-13		TSS3_2564108	3.95436	5.70381e-28	6.6434e-25		TSS3_8085558	4.74038	4.0849e-26	4.70192e-23		TSS1_11215983	5.45398	8.63376e-34	1.0056e-30		TSS4_8554035	-4.15054	5.04184e-19	5.87239e-16		TSS1_25423719	3.26681	1.24671e-20	1.45208e-17		TSS5_17849528	-10.5681	5.85434e-47	6.81872e-44
TSS5_4866240	5.80938	2.17624e-28	2.44086e-25		TSS1_662266	2.56871	4.32047e-16	4.84581e-13		TSS5_21700241	-4.06166	7.61104e-28	7.94777e-25		TSS2_17529751	-3.84776	4.19218e-26	4.70192e-23		TSS5_26894835	6.03863	9.28274e-34	1.04115e-30		TSS2_9977779	5.30329	5.66813e-19	6.13029e-16		TSS1_20160812	-3.01416	1.34982e-20	1.51395e-17		TSS3_19214746	-10.8752	7.1064e-47	7.97049e-44
TSS1_21080326	4.67362	3.30459e-28	3.57403e-25		TSS1_11670746	2.9595	4.58061e-16	4.95409e-13		TSS1_16484282	-4.33093	7.14972e-28	7.94777e-25		TSS3_7528187	-3.92101	4.54085e-26	4.91109e-23		TSS1_24996093	8.06044	1.02066e-33	1.10388e-30		TSS5_25323109	3.31375	5.65363e-19	6.13029e-16		TSS5_14089918	4.69163	1.87558e-20	1.95856e-17		TSS4_13752626	-10.0277	7.37454e-47	7.97583e-44
TSS3_10053604	5.55807	7.75858e-28	8.10183e-25		TSS4_6191712	-2.88375	6.25694e-16	6.31596e-13		TSS5_25891503	-4.42042	7.55671e-28	7.94777e-25		TSS5_8697103	-4.56686	4.96385e-26	5.18346e-23		TSS1_6942833	5.3565	1.26781e-33	1.3239e-30		TSS3_18525615	-3.97076	7.27803e-19	7.60002e-16		TSS2_9056199	3.24943	1.84468e-20	1.95856e-17		TSS5_7446952	-11.6929	1.07021e-46	1.11756e-43
TSS1_28335990	-4.87587	1.04497e-27	1.05483e-24		TSS3_6301813	-4.1451	6.16741e-16	6.31596e-13		TSS2_11337266	-5.22451	8.99306e-28	9.07789e-25		TSS3_20895604	-3.81476	5.59689e-26	5.64968e-23		TSS4_6897304	-5.9573	1.49531e-33	1.50942e-30		TSS5_14089918	4.37535	8.34263e-19	8.42133e-16		TSS1_11672355	3.56408	2.23437e-20	2.18269e-17		TSS2_2055552	-10.7077	1.46063e-46	1.47441e-43
TSS2_11681988	8.32243	1.38455e-27	1.35253e-24		TSS1_19698469	2.60713	6.51544e-16	6.36474e-13		TSS5_21771806	-4.76478	1.42482e-27	1.39186e-24		TSS5_4572468	-4.30076	8.73738e-26	8.5353e-23		TSS4_8102875	5.36685	1.92768e-33	1.8831e-30		TSS5_2037855	-2.93081	1.07676e-18	1.05185e-15		TSS3_7286281	3.42265	2.18931e-20	2.18269e-17		TSS5_21026918	-11.4441	3.13649e-46	3.06395e-43
TSS5_5675039	4.52413	1.49801e-27	1.41763e-24		TSS1_18322284	3.29555	6.79486e-16	6.43027e-13		TSS1_677355	-4.69727	1.77308e-27	1.67795e-24		TSS3_7527652	-3.72582	1.32731e-25	1.25609e-22		TSS5_4620226	6.16933	2.45586e-33	2.32408e-30		TSS5_2195882	3.34879	1.84369e-18	1.74476e-15		TSS2_9977779	5.56886	3.17271e-20	3.00247e-17		TSS2_9303242	-9.24002	3.93183e-46	3.72086e-43
TSS1_4291014	6.59256	1.71814e-27	1.57668e-24		TSS5_4432498	2.53518	1.59033e-15	1.45939e-12		TSS3_3923737	-4.22207	1.87985e-27	1.72507e-24		TSS3_8013917	-5.62817	2.45139e-25	2.24956e-22		TSS5_13830679	5.2713	2.64541e-33	2.4276e-30		TSS2_9056199	2.95196	2.23074e-18	2.04708e-15		TSS3_5579421	-3.14634	3.9248e-20	3.60166e-17		TSS1_17456165	-9.74879	5.32296e-46	4.88471e-43
TSS3_21558908	4.81206	2.07259e-27	1.846e-24		TSS4_16942451	4.14904	1.69499e-15	1.47438e-12		TSS5_25843473	-4.37991	2.68751e-27	2.36897e-24		TSS3_7972893	-4.4338	3.11941e-25	2.77839e-22		TSS3_2830542	9.56548	4.23823e-33	3.77489e-30		TSS4_13130297	-2.92971	2.71888e-18	2.42164e-15		TSS1_22444514	-2.94189	4.86739e-20	4.33527e-17		TSS1_10378961	-10.4516	5.50687e-46	4.90484e-43
TSS2_7760832	8.27219	2.50009e-27	2.16315e-24		TSS2_14849536	3.83278	1.70403e-15	1.47438e-12		TSS3_6815376	-4.52005	2.73797e-27	2.36897e-24		TSS5_21919118	-3.93823	3.88532e-25	3.36169e-22		TSS5_17401939	6.54363	7.70327e-33	6.66509e-30		TSS1_22444514	-2.69493	2.85776e-18	2.47261e-15		TSS1_3302729	2.90508	5.81863e-20	5.03445e-17		TSS3_6000461	-11.6599	5.98519e-46	5.17855e-43
TSS4_8713498	4.5722	2.57202e-27	2.16357e-24		TSS1_26122140	2.68434	3.05622e-15	2.57087e-12		TSS5_24462532	-5.21824	3.12181e-27	2.62605e-24		TSS1_5153084	-3.86994	4.04809e-25	3.40523e-22		TSS1_1349303	10.3651	9.59167e-33	8.06846e-30		TSS4_10657182	4.17114	3.96433e-18	3.33477e-15		TSS1_16577609	-4.03312	6.30581e-20	5.30441e-17		TSS2_11713387	-9.30677	8.47882e-46	7.09536e-43
TSS1_11972590	7.12039	3.1806e-27	2.6032e-24		TSS2_17087268	4.13658	3.48963e-15	2.85612e-12		TSS5_387936	-4.16044	3.48175e-27	2.77468e-24		TSS4_10390869	3.95035	2.90942e-24	2.38124e-21		TSS5_26453039	5.12328	1.19494e-32	9.7801e-30		TSS5_6182376	-4.06373	5.52311e-18	4.52044e-15		TSS1_5517725	5.22228	7.81011e-20	6.39226e-17		TSS5_22565370	-11.4992	8.68054e-46	7.09536e-43
TSS4_17956233	7.28629	4.6549e-27	3.61447e-24		TSS3_15983321	2.34899	4.11755e-15	3.28137e-12		TSS1_28746884	-4.35763	3.44041e-27	2.77468e-24		TSS1_24558285	-3.51055	3.69816e-24	2.94714e-21		TSS4_18098564	5.65855	1.44559e-32	1.12248e-29		TSS5_2895422	2.75549	7.1826e-18	5.72397e-15		TSS5_25323109	3.44095	8.52869e-20	6.7967e-17		TSS1_588353	-9.98826	8.90347e-46	7.09536e-43
TSS3_18649517	5.67056	4.59703e-27	3.61447e-24		TSS3_4384480	4.99883	4.38237e-15	3.40286e-12		TSS1_24298751	-4.0289	3.6242e-27	2.81414e-24		TSS5_21880618	-4.34382	3.97271e-24	3.08476e-21		TSS1_4366609	-5.73175	1.43807e-32	1.12248e-29		TSS2_17858701	2.9223	8.32388e-18	6.46338e-15		TSS4_13200595	-3.08962	1.34007e-19	1.04054e-16		TSS3_4136535	-10.7124	1.07331e-45	8.33414e-43
TSS2_14031073	-4.18456	4.9574e-27	3.75312e-24		TSS2_100639	3.90002	5.92649e-15	4.4868e-12		TSS5_22309407	-4.31707	6.42086e-27	4.86107e-24		TSS5_18697572	3.61415	4.90442e-24	3.71301e-21		TSS5_17849528	-5.83359	1.68975e-32	1.27926e-29		TSS5_1034543	-2.99082	9.04759e-18	6.8497e-15		TSS2_11717307	-3.01141	1.85145e-19	1.40169e-16		TSS3_20354352	-9.9456	1.91237e-45	1.44781e-42
TSS5_25843473	4.69972	5.93674e-27	4.38493e-24		TSS5_18361050	2.22967	8.00757e-15	5.91447e-12		TSS5_18036982	5.42515	8.82146e-27	6.51562e-24		TSS1_989208	-6.2349	6.0105e-24	4.43941e-21		TSS2_12157923	-5.81641	1.7938e-32	1.32492e-29		TSS1_3302729	2.58411	1.57088e-17	1.16027e-14		TSS1_7610398	3.08672	2.10968e-19	1.55823e-16		TSS5_22405952	-11.22	2.78309e-45	2.05562e-42
TSS4_421995	4.21428	6.34034e-27	4.57154e-24		TSS5_5205869	-2.35481	8.81537e-15	6.35609e-12		TSS5_24767534	-4.22612	1.01506e-26	7.31881e-24		TSS2_12181020	-3.59027	6.67889e-24	4.81564e-21		TSS1_5773708	4.8312	4.26322e-32	3.07388e-29		TSS3_5579421	-2.7274	1.78138e-17	1.28441e-14		TSS4_14304973	-3.08115	2.57213e-19	1.85456e-16		TSS3_3463602	-9.58	3.59597e-45	2.59278e-42
TSS4_10957279	8.81997	7.55669e-27	5.32185e-24		TSS4_5740304	3.03241	1.15178e-14	8.11151e-12		TSS1_1702746	-3.74712	1.24602e-26	8.77519e-24		TSS4_16135402	4.88783	9.89282e-24	6.96708e-21		TSS1_4394311	5.15981	5.18217e-32	3.64957e-29		TSS1_16577609	-3.34584	1.86745e-17	1.31516e-14		TSS2_17858701	3.13918	2.68714e-19	1.89243e-16		TSS2_14031073	-11.0403	4.27371e-45	3.00978e-42
TSS4_1122429	5.06454	9.77576e-27	6.72817e-24		TSS5_19166068	2.60348	1.36243e-14	9.3769e-12		TSS2_9075374	-4.04748	1.37752e-26	9.48076e-24		TSS4_12886755	3.88345	1.06021e-23	7.09022e-21		TSS5_1130025	5.70872	5.96545e-32	4.01655e-29		TSS3_23182707	-3.06458	2.08565e-17	1.43545e-14		TSS5_16378881	2.80111	3.59174e-19	2.47202e-16		TSS1_28472357	-10.7257	5.60027e-45	3.85439e-42
TSS2_12655607	7.09421	1.01531e-26	6.83262e-24		TSS2_9645292	2.58846	1.93493e-14	1.30212e-11		TSS3_373692	6.69213	1.74872e-26	1.15101e-23		TSS3_5588459	3.63175	1.06263e-23	7.09022e-21		TSS3_22745696	5.17358	5.96852e-32	4.01655e-29		TSS2_9844350	-2.72686	2.24423e-17	1.51027e-14		TSS1_5304318	2.88821	3.97545e-19	2.61714e-16		TSS1_2305057	-9.74948	7.26607e-45	4.88974e-42
TSS4_13333495	5.62372	1.34715e-26	8.86861e-24		TSS5_7664992	4.14581	2.19404e-14	1.43556e-11		TSS1_26888322	-4.0341	1.74352e-26	1.15101e-23		TSS5_13853745	-3.65482	1.07701e-23	7.09022e-21		TSS5_2037855	5.55923	1.02849e-31	6.77084e-29		TSS1_25423719	2.7969	2.68633e-17	1.76848e-14		TSS5_2037855	-3.00342	3.91536e-19	2.61714e-16		TSS5_22379926	-12.7839	8.84289e-45	5.75877e-42
TSS5_24102975	4.64665	1.40199e-26	9.03332e-24		TSS1_11821738	-2.42483	2.22803e-14	1.43556e-11		TSS1_25423719	-4.3053	1.78639e-26	1.15101e-23		TSS2_11717307	4.07267	1.23673e-23	7.96852e-21		TSS4_13728763	-4.7536	1.16735e-31	7.52148e-29		TSS5_23306421	2.91251	2.78937e-17	1.79724e-14		TSS5_2041913	-3.5702	4.44376e-19	2.8632e-16		TSS2_538253	-9.97597	8.93776e-45	5.75877e-42
TSS5_20795596	4.59349	1.74155e-26	1.09874e-23		TSS3_5213003	3.02653	3.54014e-14	2.23346e-11		TSS3_5500556	4.06866	2.17769e-26	1.3739e-23		TSS4_8807566	-4.34823	1.50736e-23	9.50989e-21		TSS3_2717676	4.61611	1.20531e-31	7.60423e-29		TSS4_9353315	3.00521	4.68525e-17	2.95591e-14		TSS1_6489231	2.86948	6.88596e-19	4.34433e-16		TSS3_21622002	-10.1913	9.75063e-45	6.15163e-42
TSS5_15514375	7.68287	2.50406e-26	1.53419e-23		TSS1_26860118	4.00467	5.43649e-14	3.35986e-11		TSS2_9454095	-4.21918	2.24658e-26	1.38843e-23		TSS5_22405952	-3.83839	1.61097e-23	9.95611e-21		TSS2_2033188	6.14925	1.35905e-31	8.39923e-29		TSS3_5500556	-2.4269	8.25053e-17	5.099e-14		TSS3_8078820	3.42608	7.37339e-19	4.49611e-16		TSS4_17263606	-11.2658	1.11065e-44	6.86407e-42
TSS1_27265669	4.38837	2.53308e-26	1.53419e-23		TSS5_9648832	3.00269	5.88506e-14	3.56435e-11		TSS5_15974399	-4.03505	3.36891e-26	2.04041e-23		TSS1_11740328	4.68192	3.092e-23	1.8727e-20		TSS1_28327955	5.29418	1.42564e-31	8.48147e-29		TSS5_1629667	-3.97368	8.53565e-17	5.1697e-14		TSS3_729454	-2.81674	7.42348e-19	4.49611e-16		TSS4_14087571	-10.4249	1.15361e-44	6.98698e-42
TSS2_17716950	-4.67628	2.90221e-26	1.72329e-23		TSS4_2543527	6.45937	6.86071e-14	4.07378e-11		TSS1_20456973	-3.89363	4.74393e-26	2.81687e-23		TSS2_6392218	-3.23423	4.18543e-23	2.43745e-20		TSS2_15358628	-5.46817	1.42837e-31	8.48147e-29		TSS3_1676379	3.3389	1.14561e-16	6.80242e-14		TSS5_3335097	2.86212	1.08168e-18	6.42282e-16		TSS1_1629513	-11.2863	1.46911e-44	8.72335e-42
TSS5_16378881	4.02273	3.56326e-26	2.07512e-23		TSS4_10304551	-2.36139	7.50951e-14	4.37328e-11		TSS2_9719596	-4.93945	6.93837e-26	4.04067e-23		TSS2_14224610	-3.37443	4.11333e-23	2.43745e-20		TSS2_17945775	6.28126	1.57785e-31	9.18887e-29		TSS1_4291014	2.63863	1.24692e-16	7.26163e-14		TSS3_7528187	-4.12135	1.18939e-18	6.92657e-16		TSS2_8595453	-12.6861	1.64032e-44	9.55265e-42
TSS1_26533461	12.3517	3.76239e-26	2.14974e-23		TSS5_20940891	2.33561	1.30264e-13	7.44298e-11		TSS4_1415952	7.34212	7.32203e-26	4.18364e-23		TSS4_13475298	-5.31087	4.2716e-23	2.44069e-20		TSS1_26705518	7.3717	4.41113e-31	2.52042e-28		TSS4_8369240	2.66191	1.31051e-16	7.48793e-14		TSS5_1034543	-3.14219	1.40436e-18	8.02421e-16		TSS2_10057550	-10.6723	1.94725e-44	1.11262e-41
TSS4_14859800	7.19948	3.84748e-26	2.15765e-23		TSS5_9832575	1.98072	1.6572e-13	9.2935e-11		TSS1_28740840	-3.70209	9.17691e-26	5.14638e-23		TSS5_22379926	-4.13227	4.42355e-23	2.48071e-20		TSS1_11532562	4.83219	5.26153e-31	2.95065e-28		TSS1_29492804	2.94287	1.71858e-16	9.46251e-14		TSS5_23901362	3.07993	1.46253e-18	8.20182e-16		TSS2_8045021	-10.101	2.65996e-44	1.49169e-41
TSS5_17849528	-3.99516	4.25366e-26	2.34207e-23		TSS3_16625093	2.82169	1.8188e-13	1.00143e-10		TSS4_810446	-3.57408	9.43223e-26	5.19339e-23		TSS5_23306421	-3.43154	5.8694e-23	3.23169e-20		TSS1_22700064	5.13137	5.70817e-31	3.14292e-28		TSS3_5518331	2.68933	1.69489e-16	9.46251e-14		TSS5_21700241	2.65551	1.74374e-18	9.60102e-16		TSS5_17758277	-9.96719	2.84821e-44	1.55145e-41
TSS5_206432	-4.1218	4.35699e-26	2.35612e-23		TSS5_25417100	3.57764	2.13554e-13	1.15483e-10		TSS2_18471277	-4.01238	9.92957e-26	5.36959e-23		TSS3_22745696	3.85396	6.139e-23	3.31977e-20		TSS2_9779101	7.01544	6.76817e-31	3.5958e-28		TSS5_22239187	-3.92776	1.77186e-16	9.58166e-14		TSS5_6182376	-4.2409	2.21494e-18	1.19777e-15		TSS3_6931806	-9.241	2.86897e-44	1.55145e-41
TSS1_19464355	6.59349	5.84898e-26	3.10745e-23		TSS3_8608054	2.99772	2.27149e-13	1.2068e-10		TSS4_15003456	4.36152	1.11801e-25	5.90138e-23		TSS1_20456973	-4.21104	8.87023e-23	4.71258e-20		TSS3_23182707	6.04625	6.67426e-31	3.5958e-28		TSS4_10078320	7.0467	1.8159e-16	9.64753e-14		TSS4_9353315	3.20279	2.27543e-18	1.20889e-15		TSS2_12181020	-9.45869	2.97524e-44	1.58069e-41
TSS5_25291536	5.53211	6.80108e-26	3.55099e-23		TSS2_16128427	2.14871	2.9762e-13	1.55394e-10		TSS4_15676405	-4.89973	1.13027e-25	5.90138e-23		TSS3_1498990	-3.47874	1.32969e-22	6.82493e-20		TSS3_162814	5.28923	8.89632e-31	4.64496e-28		TSS2_19114041	-2.40644	2.26594e-16	1.18309e-13		TSS5_1568694	-4.73457	2.88029e-18	1.50386e-15		TSS4_6268310	-9.35452	3.90698e-44	2.03992e-41
TSS5_5205869	4.47615	1.1335e-25	5.81791e-23		TSS5_23925851	6.54762	3.19194e-13	1.61102e-10		TSS1_18680092	-4.40045	1.68019e-25	8.62391e-23		TSS3_4136535	-3.48028	1.30931e-22	6.82493e-20		TSS2_14577178	6.19885	9.44649e-31	4.84861e-28		TSS1_5517725	4.48351	2.77996e-16	1.40309e-13		TSS2_14872322	2.91694	3.84759e-18	1.97486e-15		TSS2_19568623	-9.20638	4.98351e-44	2.55789e-41
TSS4_12800936	3.96369	1.82498e-25	9.21099e-23		TSS3_7527652	-2.01557	3.14465e-13	1.61102e-10		TSS5_18702030	4.499	1.81368e-25	9.15395e-23		TSS5_13830679	4.16931	1.57427e-22	7.9456e-20		TSS4_6408144	5.39933	1.14528e-30	5.7804e-28		TSS5_21700241	2.37402	2.75025e-16	1.40309e-13		TSS5_2195882	3.2956	4.29461e-18	2.1388e-15		TSS2_1824392	9.32039	5.7453e-44	2.89975e-41
TSS5_22379926	-3.89376	1.93722e-25	9.6172e-23		TSS5_2103159	4.27822	3.71026e-13	1.84193e-10		TSS1_11575321	-4.63255	1.97284e-25	9.79401e-23		TSS5_15256275	-3.31431	2.31898e-22	1.13267e-19		TSS2_10026915	6.78101	1.5426e-30	7.65815e-28		TSS1_20772179	4.00353	3.10327e-16	1.54019e-13		TSS1_5504535	3.16447	4.30825e-18	2.1388e-15		TSS1_17780487	-10.0011	7.51827e-44	3.73239e-41
TSS5_5066221	3.76631	2.087e-25	1.01937e-22		TSS1_19154366	-3.26382	4.32059e-13	2.11033e-10		TSS2_17827480	4.30958	2.09274e-25	1.02217e-22		TSS4_1961136	-3.3276	2.28663e-22	1.13267e-19		TSS1_7400604	7.86721	1.59266e-30	7.77913e-28		TSS1_5504535	2.88962	3.15332e-16	1.54019e-13		TSS5_22944962	2.6723	4.69198e-18	2.23472e-15		TSS2_15358628	-8.89352	7.88733e-44	3.85245e-41
TSS3_7527652	-3.66574	2.4712e-25	1.18786e-22		TSS4_12917023	-2.17581	5.20683e-13	2.50283e-10		TSS3_8414678	11.1006	2.19454e-25	1.05488e-22		TSS1_18121441	-3.50735	3.46846e-22	1.66723e-19		TSS3_5469446	4.48609	1.6703e-30	8.02882e-28		TSS1_5304318	2.47799	4.11976e-16	1.9803e-13		TSS3_23182707	-3.17391	4.72286e-18	2.23472e-15		TSS5_15899655	-11.7299	8.96933e-44	4.3114e-41
TSS5_142703	6.32424	2.65717e-25	1.2573e-22		TSS3_7993437	2.81017	6.59422e-13	3.1202e-10		TSS3_5830524	3.69148	2.34924e-25	1.1116e-22		TSS2_827781	-3.12719	4.19066e-22	1.9829e-19		TSS3_17228730	5.91981	2.7041e-30	1.2795e-27		TSS2_1824392	-2.30494	4.3985e-16	2.08124e-13		TSS2_2055552	-4.30793	4.59566e-18	2.23472e-15		TSS1_2368385	-10.9123	1.53536e-43	7.26488e-41
TSS2_12378381	4.54275	3.32229e-25	1.54783e-22		TSS2_18417245	3.33186	7.65756e-13	3.5676e-10		TSS2_19176088	4.23475	2.44742e-25	1.14023e-22		TSS5_16174783	-3.92192	6.3203e-22	2.94458e-19		TSS1_25493379	4.44891	4.5674e-30	2.12792e-27		TSS1_29427936	2.91254	5.97988e-16	2.75228e-13		TSS2_7731143	2.63924	5.32453e-18	2.48066e-15		TSS1_1244960	-12.9727	2.60325e-43	1.20193e-40
TSS1_16484282	3.87319	3.79837e-25	1.74282e-22		TSS4_7042608	2.22073	9.6075e-13	4.34765e-10		TSS4_14955464	3.80202	2.94371e-25	1.32192e-22		TSS3_18940739	-3.44346	1.53454e-21	7.04098e-19		TSS2_18471277	-5.65474	4.69408e-30	2.1538e-27		TSS3_16788875	2.7047	5.99842e-16	2.75228e-13		TSS4_8369240	2.84549	6.17227e-18	2.83205e-15		TSS3_7972893	-15.3925	2.61953e-43	1.20193e-40
TSS5_2245250	4.06147	4.17592e-25	1.88745e-22		TSS5_1765918	2.14771	9.76259e-13	4.34765e-10		TSS5_26743340	-3.65364	2.92733e-25	1.32192e-22		TSS2_9303242	-3.09499	1.65203e-21	7.46695e-19		TSS2_8736737	4.71282	4.83981e-30	2.18752e-27		TSS3_8078820	2.96182	6.6678e-16	3.01375e-13		TSS1_20504920	-3.75612	6.92211e-18	3.12869e-15		TSS1_2563682	-15.0614	2.78072e-43	1.25684e-40
TSS3_19889288	4.34364	5.10475e-25	2.27334e-22		TSS3_3677066	-2.00169	9.68001e-13	4.34765e-10		TSS5_5692902	-4.73946	2.96835e-25	1.32192e-22		TSS4_6073595	-3.56685	2.10599e-21	9.37876e-19		TSS5_6975995	5.0871	5.88852e-30	2.62238e-27		TSS2_11717307	-2.49329	7.36309e-16	3.27907e-13		TSS4_10078320	7.36241	7.6591e-18	3.40206e-15		TSS1_28740840	-8.54504	2.98078e-43	1.32745e-40
TSS5_7446952	-3.63764	5.6051e-25	2.45999e-22		TSS3_14917041	2.1135	1.29769e-12	5.69537e-10		TSS3_1876920	-3.67951	3.17803e-25	1.37486e-22		TSS2_13141450	3.72635	2.18162e-21	9.5748e-19		TSS1_473140	4.70995	6.40154e-30	2.80953e-27		TSS5_23901362	2.69435	7.67479e-16	3.36834e-13		TSS1_11454924	2.55626	7.75163e-18	3.40206e-15		TSS1_5153084	-12.6827	3.33001e-43	1.46149e-40
TSS1_18363198	4.35213	8.49651e-25	3.67571e-22		TSS5_4476232	3.35279	1.34533e-12	5.82011e-10		TSS2_15576023	-5.30332	3.16679e-25	1.37486e-22		TSS3_19442380	4.61452	2.34705e-21	1.01537e-18		TSS5_13853745	-5.55107	1.02277e-29	4.42467e-27		TSS1_23392848	2.74921	8.74805e-16	3.78453e-13		TSS1_4291014	2.79681	8.61584e-18	3.71127e-15		TSS3_7970774	-13.077	3.61167e-43	1.56246e-40
TSS2_17793355	-3.63407	1.28163e-24	5.46641e-22		TSS3_7704837	8.77882	1.73812e-12	7.33805e-10		TSS3_6128134	4.06359	4.04131e-25	1.72371e-22		TSS2_11759471	-3.35318	2.67496e-21	1.14093e-18		TSS1_588353	-5.73851	1.04613e-29	4.46198e-27		TSS2_16128427	-2.30247	9.11934e-16	3.88959e-13		TSS3_18525615	-3.72634	8.71388e-18	3.71127e-15		TSS4_995092	-9.1093	4.02696e-43	1.71758e-40
TSS3_105184	3.91481	1.73346e-24	7.29087e-22		TSS1_25788639	-2.22887	1.74467e-12	7.33805e-10		TSS4_13160479	4.23532	4.51254e-25	1.89796e-22		TSS2_17206512	-3.3106	3.04266e-21	1.27973e-18		TSS5_13434122	6.93061	1.10547e-29	4.63413e-27		TSS2_14872322	2.57714	1.13526e-15	4.77486e-13		TSS5_22239187	-4.61952	8.82381e-18	3.71127e-15		TSS1_27522121	-10.6667	5.85074e-43	2.4608e-40
TSS5_15256275	3.8929	1.76316e-24	7.3142e-22		TSS1_26468703	8.80905	1.78535e-12	7.40625e-10		TSS5_6598193	-3.50365	4.85264e-25	2.01305e-22		TSS2_7760832	3.59622	4.04011e-21	1.67598e-18		TSS4_9669363	5.40658	1.1171e-29	4.63413e-27		TSS1_11454924	2.27819	1.29443e-15	5.36974e-13		TSS1_10618896	2.86422	9.5589e-18	3.96537e-15		TSS2_17206512	-10.3319	6.08555e-43	2.5245e-40
TSS1_28600495	5.34356	2.39642e-24	9.80685e-22		TSS2_6484343	-2.08433	2.11696e-12	8.66321e-10		TSS1_26036734	-3.51909	5.62764e-25	2.27229e-22		TSS1_662266	-3.32525	4.11151e-21	1.68255e-18		TSS1_25395019	4.48469	1.14469e-29	4.68439e-27		TSS3_3130072	2.81539	1.90937e-15	7.81373e-13		TSS2_16128427	-2.55855	9.756e-18	3.99244e-15		TSS4_1185869	-9.51095	6.21347e-43	2.54273e-40
TSS5_1080993	-3.88241	2.57919e-24	1.04141e-21		TSS4_16054029	-2.4767	2.32025e-12	9.36856e-10		TSS5_15555160	-4.21059	5.60815e-25	2.27229e-22		TSS3_20864487	3.69715	4.22886e-21	1.68503e-18		TSS2_14523564	5.91128	1.39218e-29	5.50027e-27		TSS2_2055552	-3.41145	2.07973e-15	8.39738e-13		TSS3_5518331	2.85774	1.03319e-17	4.17176e-15		TSS3_5144671	-11.2916	6.89968e-43	2.78591e-40
TSS2_16780256	-3.5214	3.53883e-24	1.41009e-21		TSS4_16891847	2.14245	2.68595e-12	1.07025e-09		TSS4_17204316	3.91668	6.08153e-25	2.42325e-22		TSS5_17758277	-3.4065	4.22379e-21	1.68503e-18		TSS2_9207119	-5.79571	1.39854e-29	5.50027e-27		TSS1_26608307	2.29462	2.11164e-15	8.41404e-13		TSS1_6443014	3.60038	1.36517e-17	5.43967e-15		TSS5_3884737	-9.83062	8.28302e-43	3.30046e-40
TSS3_5861506	4.10147	4.45261e-24	1.75115e-21		TSS1_26474746	2.07902	3.64484e-12	1.43346e-09		TSS3_8693098	-4.09758	7.08958e-25	2.78823e-22		TSS5_21216855	4.0042	4.31111e-21	1.6955e-18		TSS3_6000461	-6.93236	1.39703e-29	5.50027e-27		TSS2_9713964	5.25085	3.1702e-15	1.24679e-12		TSS4_8554035	-3.80389	1.6125e-17	6.34173e-15		TSS1_24183174	-8.40615	9.13316e-43	3.59194e-40
TSS1_2475405	-3.56	5.05213e-24	1.96146e-21		TSS1_3931588	2.43456	3.81754e-12	1.46461e-09		TSS1_2305057	-3.77998	7.94658e-25	3.08521e-22		TSS5_6006038	-3.09869	4.71267e-21	1.82967e-18		TSS1_5447762	4.87047	1.67973e-29	6.52143e-27		TSS3_22178796	2.74046	3.59725e-15	1.36761e-12		TSS1_3137468	-3.04402	1.75547e-17	6.8155e-15		TSS4_12018255	-8.05468	1.32396e-42	5.14019e-40
TSS1_5686338	4.61084	6.5218e-24	2.49999e-21		TSS2_9719596	2.28809	3.83485e-12	1.46461e-09		TSS5_20940891	3.48911	1.9008e-24	7.28633e-22		TSS4_13607331	-3.18694	6.0969e-21	2.32017e-18		TSS1_6558045	8.20903	1.75365e-29	6.72226e-27		TSS2_2141627	-2.43485	3.57507e-15	1.36761e-12		TSS3_11383958	-2.89936	1.98097e-17	7.59364e-15		TSS1_17693861	-9.77516	1.45429e-42	5.57471e-40
TSS3_3499803	6.41889	7.53797e-24	2.81818e-21		TSS5_10070869	1.90686	3.86912e-12	1.46461e-09		TSS3_3624926	3.48554	2.86837e-24	1.08578e-21		TSS1_20458525	-3.38335	6.12931e-21	2.32017e-18		TSS3_19214746	-5.50708	2.11325e-29	7.99944e-27		TSS1_20504920	-3.13682	3.61287e-15	1.36761e-12		TSS2_13020152	-2.47211	2.30804e-17	8.73679e-15		TSS3_17494873	7.64661	1.71814e-42	6.50381e-40
TSS1_677355	4.96994	7.51824e-24	2.81818e-21		TSS5_23346762	4.34927	4.2354e-12	1.58346e-09		TSS5_1176005	-3.41815	3.68562e-24	1.37792e-21		TSS1_11833072	-4.01798	6.73409e-21	2.51764e-18		TSS1_17123821	7.85423	2.18876e-29	8.18299e-27		TSS1_11684687	2.26119	3.84323e-15	1.43685e-12		TSS2_18973307	2.61165	2.85017e-17	1.06557e-14		TSS5_25090119	-9.4843	1.80477e-42	6.74739e-40
TSS3_2676721	6.95292	8.32931e-24	3.03899e-21		TSS3_11191728	2.73866	4.48189e-12	1.65518e-09		TSS5_23934712	-3.8483	3.803e-24	1.40447e-21		TSS4_18414075	-4.32677	6.84749e-21	2.52881e-18		TSS2_17592089	4.68533	2.25384e-29	8.32354e-27		TSS3_729454	-2.29895	4.20827e-15	1.55413e-12		TSS5_4823745	-2.88424	2.91156e-17	1.07525e-14		TSS2_4312051	11.7314	2.27743e-42	8.41065e-40
TSS2_11095502	5.19836	8.25807e-24	3.03899e-21		TSS1_3590571	3.55582	4.64689e-12	1.69544e-09		TSS5_1217106	-3.71501	4.10525e-24	1.49782e-21		TSS2_13020392	5.51097	7.57141e-21	2.76247e-18		TSS5_8378891	5.342	2.58612e-29	9.43562e-27		TSS3_16386444	-2.15984	4.45104e-15	1.58577e-12		TSS3_5592620	-2.69597	3.10515e-17	1.13293e-14		TSS3_22745696	9.31605	3.07657e-42	1.11983e-39
TSS5_122522	-3.53666	1.29633e-23	4.67341e-21		TSS1_4144942	9.34052	4.91004e-12	1.77013e-09		TSS3_763104	-3.65673	4.56275e-24	1.64493e-21		TSS4_6408144	4.03804	1.01367e-20	3.65441e-18		TSS3_20709571	4.15924	5.02299e-29	1.81085e-26		TSS3_1136288	-2.44735	4.4001e-15	1.58577e-12		TSS1_20772179	4.17796	3.87615e-17	1.38177e-14		TSS3_790648	-7.80327	3.10623e-42	1.11983e-39
TSS5_26455830	4.00493	1.44569e-23	5.15057e-21		TSS4_12876924	3.57108	5.07217e-12	1.80706e-09		TSS2_784734	7.4218	5.78699e-24	2.03776e-21		TSS2_11713387	-2.92221	1.26106e-20	4.49278e-18		TSS5_22038357	5.47703	6.75396e-29	2.37826e-26		TSS3_9709953	-2.95442	4.39477e-15	1.58577e-12		TSS5_26501911	2.51164	3.87843e-17	1.38177e-14		TSS3_4782464	-8.83001	3.70798e-42	1.32104e-39
TSS1_8693095	4.23163	1.52212e-23	5.35981e-21		TSS3_19628939	1.80527	7.25811e-12	2.55578e-09		TSS2_13916452	-3.89153	5.752e-24	2.03776e-21		TSS5_18536313	-3.12158	1.55023e-20	5.45879e-18		TSS1_27959220	-4.30034	6.68185e-29	2.37826e-26		TSS5_5184798	2.88461	5.8609e-15	2.06379e-12		TSS5_26349970	2.6947	4.61916e-17	1.62654e-14		TSS5_13830679	10.7302	3.79667e-42	1.33691e-39
TSS5_2090391	-3.52452	1.92501e-23	6.70059e-21		TSS5_9157171	3.28986	7.72906e-12	2.67329e-09		TSS1_20256936	-3.3225	5.93761e-24	2.05673e-21		TSS1_10989504	-3.7484	2.0578e-20	7.16282e-18		TSS1_2641778	4.57717	6.83486e-29	2.37908e-26		TSS5_1550263	3.86137	6.22677e-15	2.16742e-12		TSS3_16386444	-2.40114	4.7456e-17	1.65185e-14		TSS5_251976	-11.4585	4.10272e-42	1.42808e-39
TSS1_793016	6.05447	2.06375e-23	7.10188e-21		TSS4_16553408	2.67925	7.76838e-12	2.67329e-09		TSS4_17571701	-3.58812	5.9767e-24	2.05673e-21		TSS3_5556893	4.35676	2.15734e-20	7.42396e-18		TSS2_16573430	4.42535	7.50563e-29	2.58287e-26		TSS5_19949191	2.28412	7.53554e-15	2.59317e-12		TSS5_19949191	2.56078	5.4328e-17	1.86956e-14		TSS5_21919118	-8.58681	4.39335e-42	1.51186e-39
TSS5_26519242	-3.50753	2.59842e-23	8.84136e-21		TSS3_6934866	-2.12089	9.02774e-12	3.07176e-09		TSS1_20962642	3.51544	6.14805e-24	2.09193e-21		TSS1_5155561	-4.61681	2.75656e-20	9.37944e-18		TSS2_8045021	-5.89594	7.63293e-29	2.59717e-26		TSS1_4351777	9.12873	7.82807e-15	2.66357e-12		TSS3_22129612	2.9734	5.94294e-17	2.02213e-14		TSS4_18165740	9.61414	6.10021e-42	2.07565e-39
TSS2_19503569	7.16822	3.06268e-23	1.03052e-20		TSS5_26425736	1.84427	9.27276e-12	3.12008e-09		TSS2_11988676	-3.7748	6.22906e-24	2.09594e-21		TSS2_14849536	3.52187	2.8102e-20	9.45569e-18		TSS4_13752626	-5.07145	8.21356e-29	2.76368e-26		TSS5_19062793	-3.11217	9.81836e-15	3.30366e-12		TSS1_18269399	-2.64956	6.72503e-17	2.26282e-14		TSS5_20451459	-7.92075	6.33087e-42	2.1302e-39
TSS3_16557978	5.13576	3.36321e-23	1.11921e-20		TSS1_22093020	2.95814	9.90978e-12	3.26193e-09		TSS5_14012547	5.92905	6.368e-24	2.11915e-21		TSS5_17755729	4.2258	3.81284e-20	1.26884e-17		TSS2_6950088	4.26221	8.68415e-29	2.88991e-26		TSS5_18702030	2.43552	1.13052e-14	3.76215e-12		TSS2_15028194	2.78164	8.20712e-17	2.73117e-14		TSS1_23226916	-7.97246	6.51456e-42	2.16792e-39
TSS1_11928807	3.68101	4.18178e-23	1.37649e-20		TSS2_6947320	2.497	9.8303e-12	3.26193e-09		TSS3_18893643	3.33875	6.76439e-24	2.22659e-21		TSS3_5579421	3.15362	6.15953e-20	2.02749e-17		TSS5_2041913	6.30803	9.86863e-29	3.24839e-26		TSS4_14304973	-2.37458	1.15646e-14	3.80665e-12		TSS2_2141627	-2.69925	8.81807e-17	2.90258e-14		TSS2_6484343	-10.8778	7.14214e-42	2.35093e-39
TSS2_9207119	-3.35847	7.45569e-23	2.42775e-20		TSS3_7093443	2.97272	1.11903e-11	3.64383e-09		TSS1_26536691	5.62587	7.26136e-24	2.36447e-21		TSS1_16127487	3.5302	6.39306e-20	2.08173e-17		TSS3_6931806	-5.20332	1.18467e-28	3.85757e-26		TSS5_3335097	2.31596	1.18901e-14	3.87171e-12		TSS2_9713964	5.60036	1.05525e-16	3.43614e-14		TSS1_11215983	8.88213	9.83974e-42	3.20405e-39
TSS3_7528187	-3.31058	7.8439e-23	2.52699e-20		TSS5_8589382	2.21442	1.19228e-11	3.79515e-09		TSS3_4733005	5.27125	8.32012e-24	2.6804e-21		TSS5_3169616	-2.85455	7.46467e-20	2.40482e-17		TSS1_30217561	5.2042	1.49749e-28	4.8243e-26		TSS5_26349970	2.37215	1.20349e-14	3.87717e-12		TSS4_9280081	-2.59905	1.12871e-16	3.63626e-14		TSS4_13607331	-9.35846	1.00599e-41	3.24089e-39
TSS4_14555167	5.05788	9.64839e-23	3.04356e-20		TSS1_30404685	1.87726	1.20107e-11	3.79515e-09		TSS5_5184798	-4.34533	8.80252e-24	2.80597e-21		TSS5_7664992	3.09214	9.09213e-20	2.89829e-17		TSS1_11539780	4.57935	2.6133e-28	8.33036e-26		TSS2_15028194	2.47628	1.31737e-14	4.15562e-12		TSS3_7655945	-2.97674	1.27026e-16	4.0492e-14		TSS3_197928	16.4985	1.06518e-41	3.39545e-39
TSS5_15974399	4.05224	9.63768e-23	3.04356e-20		TSS5_25859245	-3.03099	1.2031e-11	3.79515e-09		TSS5_19697322	4.40682	9.02716e-24	2.826e-21		TSS4_1111620	-3.73479	9.50849e-20	2.99943e-17		TSS3_222814	-4.90845	2.77806e-28	8.76333e-26		TSS3_7528187	-2.95314	1.31723e-14	4.15562e-12		TSS2_9844350	-2.62184	1.34783e-16	4.25171e-14		TSS5_1550263	-9.47974	1.15378e-41	3.63957e-39
TSS4_16091527	4.01225	9.97292e-23	3.1135e-20		TSS4_12555905	2.03894	1.334e-11	4.16469e-09		TSS1_21053133	3.91123	9.05199e-24	2.826e-21		TSS4_12333711	3.62772	9.93224e-20	3.1008e-17		TSS2_5541269	6.2272	3.13366e-28	9.78316e-26		TSS5_2202386	-2.19251	1.74648e-14	5.45245e-12		TSS5_19294713	-2.84983	1.62637e-16	5.07747e-14		TSS4_13611796	-10.1035	1.44689e-41	4.51713e-39
TSS5_3476806	3.93424	1.06047e-22	3.27695e-20		TSS4_16301279	3.00617	1.727e-11	5.31119e-09		TSS5_15950028	3.88865	1.15317e-23	3.56341e-21		TSS1_20160812	2.8725	1.13402e-19	3.46886e-17		TSS3_23328628	5.36411	5.19016e-28	1.60381e-25		TSS5_24252138	3.20476	1.77482e-14	5.48438e-12		TSS3_5500556	-2.38999	1.72179e-16	5.32052e-14		TSS2_14224610	-7.47966	1.74876e-41	5.40384e-39
TSS5_18536313	-3.3645	1.08096e-22	3.30652e-20		TSS1_5471439	1.86164	1.73631e-11	5.31119e-09		TSS5_23994113	-4.85534	1.45532e-23	4.45167e-21		TSS1_1629513	-3.15478	1.13199e-19	3.46886e-17		TSS1_1244960	-8.29656	5.76498e-28	1.76344e-25		TSS3_20178970	-2.07319	2.08512e-14	6.37816e-12		TSS1_27265669	2.6075	1.97338e-16	6.03634e-14		TSS2_1800389	16.1999	1.85628e-41	5.67816e-39
TSS4_4824622	11.0587	1.25976e-22	3.77716e-20		TSS4_13406201	2.22534	1.79564e-11	5.43775e-09		TSS3_4775119	11.0737	1.5822e-23	4.79139e-21		TSS2_19503569	3.34675	1.20954e-19	3.64433e-17		TSS3_9795179	4.17684	5.88224e-28	1.78132e-25		TSS1_18269399	-2.28718	2.14105e-14	6.48375e-12		TSS1_29985328	2.36843	2.00868e-16	6.0829e-14		TSS5_16911686	-9.11496	2.48344e-41	7.5206e-39
TSS3_5096163	7.2608	1.2513e-22	3.77716e-20		TSS4_17355888	2.0122	1.94752e-11	5.83928e-09		TSS5_22460650	3.38658	2.12705e-23	6.37757e-21		TSS1_30157584	-2.93357	1.21546e-19	3.64433e-17		TSS3_10053604	-4.89722	6.27965e-28	1.88284e-25		TSS1_28485955	2.21026	2.44517e-14	7.3314e-12		TSS1_7065494	3.25828	2.04391e-16	6.12828e-14		TSS3_9723765	10.9088	2.95383e-41	8.85653e-39
TSS4_1185869	-3.19519	2.08684e-22	6.19566e-20		TSS3_17306287	4.9634	2.47224e-11	7.3174e-09		TSS1_24698434	-3.64709	2.18293e-23	6.48096e-21		TSS3_7970774	-3.26331	1.23475e-19	3.66588e-17		TSS3_10255953	5.93999	7.26851e-28	2.15796e-25		TSS4_13860689	2.34139	2.56542e-14	7.61654e-12		TSS2_151729	3.32635	2.11061e-16	6.26624e-14		TSS5_18697572	8.61493	4.06461e-41	1.20675e-38
TSS5_23925851	-8.60704	2.28708e-22	6.72424e-20		TSS3_6323170	2.30734	2.48883e-11	7.3174e-09		TSS1_25758193	3.71091	2.21058e-23	6.49933e-21		TSS4_11753986	4.25357	1.28801e-19	3.75046e-17		TSS2_13162440	5.85962	7.50819e-28	2.20748e-25		TSS1_17123821	-2.7917	2.77601e-14	8.16173e-12		TSS3_2617768	2.42284	2.45473e-16	7.21714e-14		TSS1_20458525	-14.507	4.78253e-41	1.40611e-38
TSS2_15028194	4.45979	2.34582e-22	6.83061e-20		TSS2_15214273	-1.95658	2.57082e-11	7.48577e-09		TSS2_15796992	3.97624	2.29105e-23	6.67115e-21		TSS2_9427759	3.17577	1.27861e-19	3.75046e-17		TSS3_589677	4.07364	7.60585e-28	2.21469e-25		TSS5_16378881	2.1639	3.02637e-14	8.81226e-12		TSS2_1824392	-2.33401	2.57015e-16	7.48385e-14		TSS2_11037407	-10.3319	6.06138e-41	1.76497e-38
TSS4_7156132	-3.4261	2.51784e-22	7.26168e-20		TSS3_20893418	2.01922	2.86544e-11	8.2642e-09		TSS2_9924998	-3.23048	2.39741e-23	6.91436e-21		TSS1_25049275	3.06789	1.56831e-19	4.52315e-17		TSS1_26936069	4.35115	8.34053e-28	2.40549e-25		TSS3_5592620	-2.28116	3.13365e-14	9.03775e-12		TSS1_13225272	-2.78751	2.76914e-16	7.98646e-14		TSS5_26035949	-9.0506	6.35286e-41	1.83222e-38
TSS1_28865412	3.22803	2.95854e-22	8.45222e-20		TSS5_8436376	4.13104	2.95756e-11	8.44942e-09		TSS3_1956387	-3.32369	2.606e-23	7.44504e-21		TSS5_19345367	3.3407	2.09221e-19	5.9772e-17		TSS5_7222277	5.80403	9.23887e-28	2.61477e-25		TSS3_6055550	2.53664	3.37322e-14	9.63692e-12		TSS4_14672862	-2.44814	3.15664e-16	9.01816e-14		TSS1_27127212	-9.90255	7.20625e-41	2.05874e-38
TSS3_19214746	-3.34996	3.14221e-22	8.81071e-20		TSS1_28218702	2.36391	3.06452e-11	8.67316e-09		TSS2_10334616	5.02703	2.74045e-23	7.75599e-21		TSS4_6745104	-3.00152	2.36637e-19	6.69726e-17		TSS5_9648832	4.68843	9.16985e-28	2.61477e-25		TSS2_19272293	-2.08634	4.17498e-14	1.1816e-11		TSS2_19005532	-2.84295	3.47005e-16	9.82089e-14		TSS2_12588200	-9.23388	1.04688e-40	2.96286e-38
TSS4_16102196	-3.71019	3.12643e-22	8.81071e-20		TSS1_28746884	1.87706	3.56273e-11	9.89818e-09		TSS2_6542256	5.28789	2.82647e-23	7.92537e-21		TSS1_16871725	4.0698	2.79862e-19	7.84728e-17		TSS2_16780256	-5.16387	1.00181e-27	2.80905e-25		TSS1_13225272	-2.43571	4.23808e-14	1.18835e-11		TSS4_12623540	2.53839	3.59605e-16	1.00833e-13		TSS3_7377115	11.0894	1.17686e-40	3.2999e-38
TSS4_16537746	5.20316	3.49789e-22	9.71804e-20		TSS5_18964008	-3.35305	3.53843e-11	9.89818e-09		TSS5_3644601	3.47171	3.5773e-23	9.93866e-21		TSS2_18226324	2.6865	4.16301e-19	1.15659e-16		TSS2_10737654	5.82583	1.02091e-27	2.83635e-25		TSS5_13434122	-2.6442	4.31247e-14	1.19812e-11		TSS1_28593278	-2.77079	4.03637e-16	1.12141e-13		TSS5_23127654	-7.50071	1.26483e-40	3.51401e-38
TSS1_29492804	3.75519	3.72999e-22	1.02687e-19		TSS3_22316534	2.7174	3.73433e-11	1.01545e-08		TSS1_28728259	-3.30231	4.71836e-23	1.29896e-20		TSS1_6130146	-3.07898	4.30776e-19	1.18593e-16		TSS4_1440289	3.95681	1.09294e-27	3.00886e-25		TSS2_13020152	-2.067	4.47698e-14	1.23251e-11		TSS5_6254624	2.77793	4.14542e-16	1.14123e-13		TSS2_16573430	9.56576	1.62428e-40	4.47165e-38
TSS5_19116788	3.98711	4.40221e-22	1.20101e-19		TSS1_17285669	2.10723	3.7556e-11	1.01545e-08		TSS1_10076266	4.32818	6.26957e-23	1.69519e-20		TSS4_11334418	3.22588	4.35233e-19	1.1874e-16		TSS2_14863387	-4.54301	1.11132e-27	3.0319e-25		TSS3_11194888	-4.1873	4.67087e-14	1.27431e-11		TSS5_2202386	-2.39254	5.42385e-16	1.46652e-13		TSS4_14627631	10.7122	1.67163e-40	4.56055e-38
TSS1_989208	-3.76856	5.56381e-22	1.50436e-19		TSS3_18370570	1.76246	3.72717e-11	1.01545e-08		TSS5_18833265	3.32814	6.24214e-23	1.69519e-20		TSS2_18186987	4.67967	4.78098e-19	1.2927e-16		TSS3_9709953	6.49023	1.45364e-27	3.93041e-25		TSS5_5783722	2.82746	5.14732e-14	1.39175e-11		TSS3_2161879	-2.53618	5.41757e-16	1.46652e-13		TSS5_21880618	-10.4828	1.72157e-40	4.65485e-38
TSS5_16810550	4.20247	5.79245e-22	1.53871e-19		TSS5_7040651	-1.86539	4.16263e-11	1.11555e-08		TSS1_22360128	-3.32185	6.86298e-23	1.83922e-20		TSS1_5158227	-4.04805	5.31397e-19	1.4241e-16		TSS5_209049	4.05721	1.5714e-27	4.21122e-25		TSS5_17798366	-2.149	5.96895e-14	1.59963e-11		TSS4_7011268	2.54468	5.53018e-16	1.46904e-13		TSS2_9896320	-10.7515	2.01429e-40	5.39812e-38
TSS5_2329878	-3.10184	5.75039e-22	1.53871e-19		TSS1_11672355	2.48632	4.23536e-11	1.12508e-08		TSS5_21069624	-3.54581	8.04339e-23	2.13665e-20		TSS3_5592620	3.02413	5.56631e-19	1.47746e-16		TSS2_5925176	4.77972	2.15857e-27	5.73404e-25		TSS3_22129612	2.52865	6.63453e-14	1.75677e-11		TSS1_28485955	2.41822	5.52846e-16	1.46904e-13		TSS1_6130146	-9.28789	2.92194e-40	7.76184e-38
TSS4_995092	-3.18331	5.97971e-22	1.57464e-19		TSS1_1829799	2.03465	4.33217e-11	1.14079e-08		TSS4_6734359	3.52339	8.70662e-23	2.29272e-20		TSS3_5402653	2.82962	5.61066e-19	1.47746e-16		TSS3_7377115	4.30486	2.35338e-27	6.19718e-25		TSS3_18190091	-4.77584	6.67137e-14	1.75677e-11		TSS1_27432199	2.37218	6.77626e-16	1.78439e-13		TSS1_2475405	-7.35141	3.15842e-40	8.31708e-38
TSS3_1595426	-3.31001	6.80039e-22	1.77531e-19		TSS3_2905722	2.0849	4.38262e-11	1.14413e-08		TSS1_29745998	3.75667	9.82072e-23	2.5638e-20		TSS2_17592089	4.71338	6.14588e-19	1.60444e-16		TSS3_4821604	4.14514	2.54046e-27	6.63214e-25		TSS1_6443014	2.9777	6.7415e-14	1.75994e-11		TSS3_1676379	3.19551	8.90888e-16	2.32575e-13		TSS3_9795179	9.43765	3.51199e-40	9.1684e-38
TSS4_14579705	3.36514	7.63087e-22	1.97509e-19		TSS5_22686834	1.67949	5.56455e-11	1.43951e-08		TSS1_6697045	3.66869	1.01325e-22	2.57852e-20		TSS5_26246375	-2.87272	6.61441e-19	1.712e-16		TSS2_13722429	6.4069	2.60481e-27	6.74202e-25		TSS2_10622396	-3.83579	6.939e-14	1.79602e-11		TSS2_17701631	2.40783	1.01678e-15	2.63173e-13		TSS2_14863387	-7.73283	3.69299e-40	9.55854e-38
TSS5_2592866	3.88557	7.88302e-22	2.02306e-19		TSS1_687328	-2.64552	5.60917e-11	1.43951e-08		TSS2_15169848	3.2047	1.0084e-22	2.57852e-20		TSS1_25579375	-2.90536	7.43043e-19	1.90691e-16		TSS2_15445432	4.53922	2.65152e-27	6.80475e-25		TSS3_22412512	2.52746	7.03376e-14	1.80511e-11		TSS5_23337850	-3.7716	1.05525e-15	2.70816e-13		TSS4_12886755	11.0468	3.88429e-40	9.96847e-38
TSS3_11154154	3.15726	8.28208e-22	2.10762e-19		TSS5_26546212	3.23766	6.15828e-11	1.56715e-08		TSS4_9920275	-3.22931	1.01246e-22	2.57852e-20		TSS5_19358004	-2.94365	7.89103e-19	2.0081e-16		TSS2_7760832	-5.18353	2.88213e-27	7.33441e-25		TSS5_1568694	-3.09579	7.23156e-14	1.84028e-11		TSS4_1580120	-2.53737	1.07594e-15	2.73805e-13		TSS5_20506335	-9.64656	4.32967e-40	1.10181e-37
TSS4_17041081	3.73828	9.43224e-22	2.38031e-19		TSS1_30151042	1.74373	6.31138e-11	1.59273e-08		TSS2_7760832	-3.87516	1.19667e-22	3.01989e-20		TSS3_18161349	-2.76496	8.37359e-19	2.11315e-16		TSS3_9493914	8.20993	3.0429e-27	7.67901e-25		TSS1_3919272	-3.02834	7.43309e-14	1.8758e-11		TSS1_18286972	-2.57397	1.11663e-15	2.80236e-13		TSS4_6408144	10.3426	5.01146e-40	1.26468e-37
TSS5_1935630	3.48279	9.57832e-22	2.39719e-19		TSS5_23353902	3.37091	6.45802e-11	1.60302e-08		TSS4_10576380	-3.52172	1.36047e-22	3.40487e-20		TSS1_28967073	-4.7345	8.61652e-19	2.15648e-16		TSS3_20338442	4.40108	3.55166e-27	8.88885e-25		TSS5_13902964	2.27348	7.65776e-14	1.91653e-11		TSS2_13864597	-2.62202	1.11972e-15	2.80236e-13		TSS5_19358004	-8.21872	5.31237e-40	1.32954e-37
TSS4_16968120	3.50117	9.68529e-22	2.4041e-19		TSS5_22196480	-1.86126	6.4492e-11	1.60302e-08		TSS1_7613005	-3.66108	1.74509e-22	4.33169e-20		TSS3_2843775	3.39287	9.40607e-19	2.33479e-16		TSS2_10334616	-5.24062	4.48297e-27	1.11277e-24		TSS1_6489231	2.19136	8.05104e-14	1.99844e-11		TSS4_12346056	2.80973	1.48148e-15	3.67734e-13		TSS4_12917023	-13.8121	5.42584e-40	1.34681e-37
TSS2_18973307	4.16084	9.89633e-22	2.43651e-19		TSS1_227237	2.44605	6.84991e-11	1.64786e-08		TSS3_6089605	4.59184	1.85036e-22	4.55565e-20		TSS1_26704162	-3.31898	9.55545e-19	2.35258e-16		TSS5_8987801	5.56426	4.69448e-27	1.1558e-24		TSS2_18973307	2.16451	8.49213e-14	2.09079e-11		TSS3_6809609	3.45192	1.54722e-15	3.80622e-13		TSS1_6958483	-10.5613	5.56178e-40	1.36933e-37
TSS1_29537221	4.25428	1.14107e-21	2.7867e-19		TSS4_13611796	1.9127	6.85632e-11	1.64786e-08		TSS3_20500402	3.36989	1.9351e-22	4.72587e-20		TSS2_18626347	2.93884	1.04216e-18	2.54513e-16		TSS4_16773299	4.2848	6.35226e-27	1.55133e-24		TSS2_7697436	-2.26971	9.86764e-14	2.40985e-11		TSS4_13860689	2.50534	1.55854e-15	3.80622e-13		TSS5_4572468	-9.26963	5.68362e-40	1.38804e-37
TSS3_5310988	-3.65922	1.18453e-21	2.86969e-19		TSS1_29926537	1.71959	6.72731e-11	1.64786e-08		TSS4_694791	3.63664	3.379e-22	8.1861e-20		TSS1_21676530	-2.63291	1.06289e-18	2.55456e-16		TSS1_28549387	3.9216	7.99606e-27	1.93716e-24		TSS1_17285669	-2.12333	9.99729e-14	2.42198e-11		TSS2_16237099	-2.99379	1.61687e-15	3.9171e-13		TSS2_15207491	-9.48933	5.75279e-40	1.3937e-37
TSS5_21700241	3.14135	1.19994e-21	2.88396e-19		TSS5_22681307	1.68486	6.81811e-11	1.64786e-08		TSS2_10219289	3.90033	3.45377e-22	8.23548e-20		TSS5_8863394	-2.71626	1.05581e-18	2.55456e-16		TSS1_27779166	10.4838	9.11019e-27	2.18956e-24		TSS2_1800389	-2.15733	1.06684e-13	2.56406e-11		TSS3_19396644	-2.48756	1.73645e-15	4.1734e-13		TSS5_15378357	17.0233	7.0398e-40	1.69196e-37
TSS4_14713432	3.2299	1.21714e-21	2.90225e-19		TSS4_8012086	3.31269	7.14346e-11	1.70335e-08		TSS2_1140186	-3.30002	3.43039e-22	8.23548e-20		TSS2_8595453	-2.99988	1.14989e-18	2.7419e-16		TSS1_20803436	4.51969	9.76143e-27	2.3276e-24		TSS1_1702746	2.01132	1.21739e-13	2.90284e-11		TSS5_5184798	2.96449	1.8121e-15	4.32094e-13		TSS1_10478005	10.5306	7.60742e-40	1.81398e-37
TSS5_430909	11.1228	1.28388e-21	3.03748e-19		TSS1_1702746	1.66157	7.63074e-11	1.80533e-08		TSS4_16617624	-3.1171	3.51447e-22	8.31474e-20		TSS2_6810530	-2.84902	1.19095e-18	2.81621e-16		TSS5_19040402	6.20639	1.00391e-26	2.34186e-24		TSS2_14990929	2.07987	1.23224e-13	2.9153e-11		TSS2_16850487	2.51063	1.96842e-15	4.62089e-13		TSS5_25629472	10.0219	7.99327e-40	1.8911e-37
TSS4_16272021	6.584	1.33947e-21	3.14443e-19		TSS5_26905577	5.64278	8.005e-11	1.87919e-08		TSS4_687585	3.69467	3.67038e-22	8.61629e-20		TSS1_10378961	-2.99179	1.19965e-18	2.81621e-16		TSS5_6466791	4.53552	1.00532e-26	2.34186e-24		TSS2_9005284	4.28376	1.27494e-13	2.96993e-11		TSS3_1136288	-2.50297	1.96724e-15	4.62089e-13		TSS5_16174783	-10.5616	8.45732e-40	1.98537e-37
TSS2_8045021	-3.17564	1.41753e-21	3.30207e-19		TSS1_954525	2.19735	8.11432e-11	1.8902e-08		TSS5_23559509	3.54751	4.24918e-22	9.8983e-20		TSS1_10722262	4.89893	1.72711e-18	4.02323e-16		TSS3_20354352	-5.05497	9.95612e-27	2.34186e-24		TSS2_8471582	2.14554	1.27416e-13	2.96993e-11		TSS5_1629667	-3.62962	1.99403e-15	4.64502e-13		TSS5_1080993	-13.8942	9.56547e-40	2.22824e-37
TSS2_7969314	-3.82741	1.43286e-21	3.31232e-19		TSS5_9291975	-1.95926	8.58949e-11	1.98561e-08		TSS2_9083168	-3.06915	4.86975e-22	1.12573e-19		TSS2_12157923	-2.68447	1.89474e-18	4.38003e-16		TSS4_5779390	4.32519	1.1668e-26	2.67684e-24		TSS4_11191103	2.26979	1.38897e-13	3.21086e-11		TSS1_29427936	2.83475	2.06039e-15	4.76296e-13		TSS3_21949710	12.3282	1.08004e-39	2.4875e-37
TSS5_21801143	5.71887	1.48343e-21	3.40324e-19		TSS2_16702025	2.11184	9.02352e-11	2.07015e-08		TSS3_8550115	3.94468	5.28362e-22	1.21215e-19		TSS1_7043326	2.90311	1.93624e-18	4.42128e-16		TSS3_5188415	3.77149	1.16567e-26	2.67684e-24		TSS5_3261162	2.91652	1.46909e-13	3.37033e-11		TSS2_6399621	-2.50142	2.09227e-15	4.80001e-13		TSS3_20709571	9.2444	1.08427e-39	2.4875e-37
TSS2_8595453	-3.0607	1.57436e-21	3.5847e-19		TSS5_16674496	-2.36765	9.50473e-11	2.16415e-08		TSS1_29903452	4.1839	5.49826e-22	1.25107e-19		TSS1_26316030	-2.92929	1.94179e-18	4.42128e-16		TSS5_5796	5.74604	1.27486e-26	2.90275e-24		TSS4_4824622	1.97161	1.73908e-13	3.95974e-11		TSS5_1591903	-2.61221	2.22271e-15	5.06092e-13		TSS4_9157531	-8.23417	1.1197e-39	2.54947e-37
TSS3_16984791	-3.11738	1.633e-21	3.69046e-19		TSS1_20986947	1.83635	9.74378e-11	2.18571e-08		TSS3_6212433	3.63492	5.5772e-22	1.25107e-19		TSS1_2641778	3.80845	2.04584e-18	4.62345e-16		TSS4_14820507	4.56417	1.58625e-26	3.58481e-24		TSS5_18926972	2.47642	1.76602e-13	3.99107e-11		TSS1_10571337	2.5323	2.7756e-15	6.27265e-13		TSS1_11774484	-9.31316	1.19778e-39	2.7069e-37
TSS1_6489231	4.89305	1.71146e-21	3.82132e-19		TSS2_13373600	1.7128	9.67339e-11	2.18571e-08		TSS5_25668280	3.19906	5.55586e-22	1.25107e-19		TSS2_14891187	4.40126	2.26793e-18	5.0112e-16		TSS5_20506335	-6.45011	1.63697e-26	3.67203e-24		TSS1_7610398	2.25462	1.85871e-13	4.16942e-11		TSS1_17960904	3.15842	3.22162e-15	7.22668e-13		TSS2_9273822	-9.9882	1.55896e-39	3.49702e-37
TSS5_19624423	3.80005	1.72876e-21	3.82132e-19		TSS4_17197249	2.25534	1.07394e-10	2.39133e-08		TSS2_7767725	-4.65462	6.20685e-22	1.38207e-19		TSS1_26131453	3.52264	2.28361e-18	5.0112e-16		TSS1_16577609	-4.26439	1.92239e-26	4.28058e-24		TSS1_27935533	2.61491	2.12196e-13	4.72495e-11		TSS2_7697436	-2.48673	3.36459e-15	7.49191e-13		TSS5_23413482	-7.51931	1.68365e-39	3.74898e-37
TSS4_17080786	3.15818	1.72307e-21	3.82132e-19		TSS4_8713498	-1.74161	1.09639e-10	2.4235e-08		TSS1_8693095	-3.53341	6.67483e-22	1.47543e-19		TSS2_19568623	-2.77329	2.23755e-18	5.0112e-16		TSS5_21603620	4.8105	2.00425e-26	4.43028e-24		TSS1_26930330	2.2777	2.34061e-13	5.17378e-11		TSS1_17123821	-2.97016	3.53203e-15	7.80733e-13		TSS5_2315980	-14.3778	1.70649e-39	3.77208e-37
TSS5_21771806	4.46024	1.7877e-21	3.92297e-19		TSS4_13607331	1.91718	1.12538e-10	2.46957e-08		TSS1_30383691	-3.88438	6.83877e-22	1.50071e-19		TSS1_6230202	-2.92108	2.25084e-18	5.0112e-16		TSS1_27339984	4.1396	2.42681e-26	5.32544e-24		TSS2_7731143	2.05132	2.41363e-13	5.29651e-11		TSS3_19980958	2.6741	3.58459e-15	7.86609e-13		TSS1_4394311	9.83838	1.81462e-39	3.98205e-37
TSS3_2308407	-4.78993	1.83855e-21	4.00553e-19		TSS3_20553703	1.64148	1.14601e-10	2.49673e-08		TSS4_8794281	3.16161	6.93684e-22	1.51128e-19		TSS2_1824392	3.66057	2.30489e-18	5.0215e-16		TSS5_16151552	7.00811	2.84629e-26	6.20103e-24		TSS4_7434199	-3.16116	2.48209e-13	5.40756e-11		TSS5_19062793	-3.2203	3.6792e-15	8.01564e-13		TSS3_20340988	9.31157	1.84349e-39	4.00262e-37
TSS1_2972199	3.51004	2.13987e-21	4.62869e-19		TSS4_15676405	2.04746	1.21633e-10	2.63102e-08		TSS5_25537174	4.01986	7.2132e-22	1.56027e-19		TSS3_21622002	-2.80516	2.46206e-18	5.3256e-16		TSS2_10057550	-6.11259	3.18904e-26	6.89811e-24		TSS2_6399621	-2.19775	2.52346e-13	5.45841e-11		TSS1_11684687	2.26206	3.81006e-15	8.18297e-13		TSS1_19980425	-10.5798	1.85043e-39	4.00262e-37
TSS4_13611796	-3.42544	2.27813e-21	4.89281e-19		TSS2_17495680	2.16476	1.28913e-10	2.72998e-08		TSS3_589677	4.55112	7.31603e-22	1.57129e-19		TSS4_995092	-2.78263	4.04514e-18	8.68787e-16		TSS5_426375	4.38862	3.27153e-26	7.02636e-24		TSS1_11671646	3.23417	2.56704e-13	5.51331e-11		TSS3_3399738	-2.33394	3.79557e-15	8.18297e-13		TSS4_15401111	-11.5127	1.96942e-39	4.22977e-37
TSS2_15337867	11.6619	2.68317e-21	5.72215e-19		TSS1_20456973	1.72448	1.27501e-10	2.72998e-08		TSS5_25184401	3.34476	7.53617e-22	1.60717e-19		TSS5_7252248	3.47002	4.15822e-18	8.86785e-16		TSS5_2329878	-5.51311	3.48598e-26	7.43421e-24		TSS4_12249159	-2.22659	2.63782e-13	5.62542e-11		TSS5_4432498	2.26189	3.83786e-15	8.18464e-13		TSS2_16244530	-9.02409	2.0296e-39	4.32834e-37
TSS3_18168688	3.01363	2.79982e-21	5.92916e-19		TSS5_5448493	-2.6627	1.28065e-10	2.72998e-08		TSS1_8314934	4.51687	7.78842e-22	1.64935e-19		TSS3_17190904	-3.14202	4.32069e-18	9.1499e-16		TSS1_10898174	4.83398	4.66113e-26	9.87083e-24		TSS2_19245676	-2.5904	2.88326e-13	6.10587e-11		TSS2_9005284	4.59752	4.49994e-15	9.46331e-13		TSS4_13210410	-8.30405	2.43755e-39	5.16198e-37
TSS2_11685133	3.72481	3.12821e-21	6.57859e-19		TSS4_10477368	2.11095	1.32895e-10	2.79476e-08		TSS1_10378961	-3.15313	7.87395e-22	1.65588e-19		TSS4_1188983	3.87499	4.39347e-18	9.23941e-16		TSS4_10940760	4.03405	5.84929e-26	1.21966e-23		TSS5_22944962	2.05803	2.90398e-13	6.10702e-11		TSS3_1591277	-2.67398	4.47501e-15	9.46331e-13		TSS2_19370438	-7.37736	2.71778e-39	5.71545e-37
TSS3_258879	3.41868	3.16758e-21	6.61543e-19		TSS1_5124819	2.20577	1.46011e-10	3.04942e-08		TSS5_24381593	4.0171	8.04247e-22	1.67966e-19		TSS3_222814	-2.52989	4.47152e-18	9.3387e-16		TSS2_2141627	-3.73578	5.86739e-26	1.21966e-23		TSS3_2617768	2.03009	3.555e-13	7.42455e-11		TSS1_29736037	-2.35338	4.53698e-15	9.47541e-13		TSS5_21237120	-7.86253	3.11301e-39	6.47707e-37
TSS4_14087571	-3.24661	3.54502e-21	7.35301e-19		TSS3_7395039	3.53875	1.6215e-10	3.36328e-08		TSS3_5454843	3.15307	8.79929e-22	1.82513e-19		TSS2_11037407	-2.93524	4.58194e-18	9.50376e-16		TSS5_1034543	-4.056	5.8802e-26	1.21966e-23		TSS2_151729	2.79661	3.58888e-13	7.44397e-11		TSS1_19822150	2.44696	4.62372e-15	9.51611e-13		TSS2_18626347	9.64701	3.12272e-39	6.47707e-37
TSS2_18821895	4.74346	4.14215e-21	8.53312e-19		TSS5_21801143	-2.08177	1.67574e-10	3.45213e-08		TSS3_10053929	4.26188	8.88954e-22	1.83131e-19		TSS1_25472346	3.28491	4.67756e-18	9.63609e-16		TSS1_20713751	3.88976	6.26523e-26	1.29068e-23		TSS3_11383958	-2.21331	3.6604e-13	7.54067e-11		TSS5_13434122	-2.82249	4.65074e-15	9.51611e-13		TSS2_13864597	10.0184	3.30322e-39	6.80485e-37
TSS4_6374736	6.88724	4.30639e-21	8.75237e-19		TSS4_8875920	3.14732	1.7318e-10	3.54352e-08		TSS3_19513979	10.3708	9.65558e-22	1.97568e-19		TSS5_23882038	-4.20065	4.83333e-18	9.88971e-16		TSS5_23337850	11.0886	6.3494e-26	1.29918e-23		TSS5_7426312	-4.88495	3.71974e-13	7.61113e-11		TSS3_18190091	-5.66623	4.62274e-15	9.51611e-13		TSS4_6073595	-14.2512	3.52379e-39	7.2102e-37
TSS1_17477602	3.96622	4.28994e-21	8.75237e-19		TSS4_2525270	-2.07668	1.85528e-10	3.77069e-08		TSS2_16792587	3.3861	1.00542e-21	2.04343e-19		TSS1_25880329	3.56749	4.91428e-18	9.98786e-16		TSS3_790648	-4.05084	8.82629e-26	1.79387e-23		TSS5_5609418	2.21301	3.89415e-13	7.91454e-11		TSS3_20178970	-2.14437	5.40302e-15	1.09812e-12		TSS4_18228852	-9.81201	3.60516e-39	7.32718e-37
TSS5_24462532	5.58377	4.43208e-21	8.94777e-19		TSS5_20051845	2.48383	1.94452e-10	3.92572e-08		TSS1_19698469	-3.43227	1.15031e-21	2.32233e-19		TSS2_15325227	-3.10984	4.96407e-18	1.00218e-15		TSS5_4061950	4.10151	9.39822e-26	1.89738e-23		TSS5_707253	2.46245	3.92948e-13	7.9331e-11		TSS1_6378575	-2.5147	6.65567e-15	1.33808e-12		TSS1_7337835	-6.76351	3.73258e-39	7.53558e-37
TSS1_1662184	4.33295	4.81047e-21	9.64738e-19		TSS2_13000284	1.9206	2.01289e-10	4.03685e-08		TSS5_23384530	-3.2559	1.21911e-21	2.44492e-19		TSS5_8031317	3.52643	5.45041e-18	1.09308e-15		TSS2_11713387	-4.2548	1.0969e-25	2.19982e-23		TSS3_10129937	1.97908	4.08935e-13	8.20118e-11		TSS3_6511061	-2.54953	6.67204e-15	1.33808e-12		TSS3_589677	8.94827	3.86013e-39	7.74149e-37
TSS2_16050054	11.0771	5.55519e-21	1.10676e-18		TSS5_6833799	3.58793	2.24435e-10	4.47142e-08		TSS3_5220245	-3.31158	1.28156e-21	2.55326e-19		TSS1_30151042	-2.70377	6.60359e-18	1.31564e-15		TSS2_12603885	5.06134	1.63437e-25	3.25617e-23		TSS5_6254624	2.35786	4.23861e-13	8.4446e-11		TSS2_18071065	-2.76556	7.2193e-15	1.4383e-12		TSS1_5727435	-8.13474	4.24853e-39	8.46435e-37
TSS1_471453	7.69925	6.27575e-21	1.24215e-18		TSS4_8879336	2.66398	2.27199e-10	4.49691e-08		TSS4_8550430	3.52955	1.46852e-21	2.9066e-19		TSS1_787124	-2.70328	6.69897e-18	1.32591e-15		TSS2_10753147	6.9483	1.81178e-25	3.58603e-23		TSS4_9646531	2.20704	4.58889e-13	9.08269e-11		TSS2_19114041	-2.21778	7.26954e-15	1.43885e-12		TSS1_28335990	-14.2084	4.65739e-39	9.21829e-37
TSS1_5782331	3.79955	8.23131e-21	1.61863e-18		TSS4_2740562	-1.94413	2.36133e-10	4.64338e-08		TSS3_22973643	3.24259	1.51261e-21	2.97444e-19		TSS1_630514	-2.79559	7.4948e-18	1.4738e-15		TSS5_25090119	-4.90126	2.01742e-25	3.96711e-23		TSS3_6809609	3.03014	4.69065e-13	9.22382e-11		TSS5_25379328	2.32081	7.64849e-15	1.50402e-12		TSS3_5588459	11.2784	4.90519e-39	9.6457e-37
TSS1_23978346	3.73156	8.41782e-21	1.64462e-18		TSS5_17526817	-1.62429	2.46469e-10	4.7845e-08		TSS3_7259930	3.20078	2.115e-21	4.13217e-19		TSS1_11215983	2.96865	8.02889e-18	1.55858e-15		TSS5_26568699	3.80276	2.45673e-25	4.79981e-23		TSS4_1580120	-2.14185	5.11589e-13	9.99513e-11		TSS2_10737654	2.36122	7.95926e-15	1.55402e-12		TSS5_209049	7.02287	7.07867e-39	1.38299e-36
TSS5_2315980	-3.38621	9.1787e-21	1.78179e-18		TSS4_8459567	-1.89369	2.45492e-10	4.7845e-08		TSS2_15789847	3.72253	2.20234e-21	4.27523e-19		TSS4_15401111	-2.90529	7.99746e-18	1.55858e-15		TSS4_7434199	9.35768	2.48201e-25	4.81813e-23		TSS2_18670019	2.47091	5.3679e-13	1.04203e-10		TSS2_10622396	-4.18204	8.00539e-15	1.55402e-12		TSS1_2437478	6.6902	7.13646e-39	1.38534e-36
TSS4_18414075	-3.79116	9.35298e-21	1.80405e-18		TSS2_16115265	-1.80269	2.7084e-10	5.22411e-08		TSS1_29911895	2.97384	2.46401e-21	4.75271e-19		TSS1_172882	-3.22849	8.21335e-18	1.58423e-15		TSS3_18763846	5.24651	2.63116e-25	5.07512e-23		TSS3_22280675	-4.19834	5.89106e-13	1.1363e-10		TSS2_7130685	2.42754	8.59036e-15	1.65394e-12		TSS1_11833072	-11.2079	7.78693e-39	1.50198e-36
TSS5_1079812	-3.45981	1.12421e-20	2.15471e-18		TSS3_21384195	2.13912	2.77724e-10	5.2895e-08		TSS5_8863394	3.10009	2.66908e-21	5.11567e-19		TSS5_21873259	3.38514	8.51273e-18	1.62133e-15		TSS5_23127654	-4.15323	2.69315e-25	5.16182e-23		TSS5_25379328	2.07093	6.64403e-13	1.27343e-10		TSS1_17285669	-2.25959	8.68397e-15	1.65394e-12		TSS5_21352434	-7.21258	9.42761e-39	1.80694e-36
TSS2_19000243	-3.29795	1.13203e-20	2.15605e-18		TSS1_7958380	-1.65816	2.7627e-10	5.2895e-08		TSS1_993404	-3.39269	2.96368e-21	5.64461e-19		TSS5_26057813	-2.58823	8.48354e-18	1.62133e-15		TSS5_21237120	-4.60626	2.87477e-25	5.47527e-23		TSS1_17960904	2.78435	6.76328e-13	1.28593e-10		TSS2_1800389	-2.30007	8.63846e-15	1.65394e-12		TSS1_10073387	9.14135	9.98192e-39	1.90115e-36
TSS3_19666484	-2.93326	1.18555e-20	2.24388e-18		TSS4_16944925	1.89723	2.85298e-10	5.3998e-08		TSS1_3338060	-3.03561	3.33283e-21	6.30801e-19		TSS5_26527017	-4.58803	8.78844e-18	1.66338e-15		TSS3_21949710	4.01593	2.90934e-25	5.50647e-23		TSS5_26501911	1.98271	6.79418e-13	1.28593e-10		TSS1_4020918	-2.26834	9.07877e-15	1.71833e-12		TSS1_19619750	-9.39491	1.02891e-38	1.94741e-36
TSS1_1629513	-3.10327	1.20932e-20	2.27464e-18		TSS1_2437478	1.73144	3.04504e-10	5.72751e-08		TSS5_23306421	-3.03702	3.46103e-21	6.48075e-19		TSS1_29635813	3.26751	9.12189e-18	1.71577e-15		TSS1_19454838	4.22105	3.66027e-25	6.88471e-23		TSS3_17494873	-1.91677	7.27059e-13	1.36755e-10		TSS3_5433819	-2.25942	9.27385e-15	1.74435e-12		TSS2_17209697	-9.17001	1.09508e-38	2.05978e-36
TSS4_15216356	3.17977	1.35433e-20	2.53168e-18		TSS1_7034890	2.92098	3.12856e-10	5.81537e-08		TSS2_5556534	-4.05571	3.4669e-21	6.48075e-19		TSS5_17873795	-3.84878	9.5187e-18	1.77935e-15		TSS5_25661002	3.95619	4.80737e-25	8.98651e-23		TSS2_18071065	-2.42464	7.5607e-13	1.41334e-10		TSS5_25668280	-2.21879	9.43173e-15	1.76309e-12		TSS5_26430219	-8.14667	1.3968e-38	2.61107e-36
TSS5_3744978	3.14345	1.54317e-20	2.86698e-18		TSS4_10940760	1.9702	3.13016e-10	5.81537e-08		TSS5_18518836	11.2363	3.51073e-21	6.52242e-19		TSS4_1185869	-2.70861	9.73823e-18	1.79819e-15		TSS3_7527652	-4.03814	5.10232e-25	9.42156e-23		TSS5_24667893	-2.87191	7.752e-13	1.44021e-10		TSS2_16460367	-2.47512	9.57435e-15	1.77877e-12		TSS1_7043326	9.65347	1.43725e-38	2.67021e-36
TSS3_5464742	-3.00307	1.63236e-20	3.01419e-18		TSS3_3012053	2.7076	3.29576e-10	6.08569e-08		TSS5_5783722	-3.2951	3.69572e-21	6.82423e-19		TSS2_12597117	-2.84159	9.69664e-18	1.79819e-15		TSS5_26519242	-4.98994	5.09539e-25	9.42156e-23		TSS4_14472227	2.24467	8.08697e-13	1.49328e-10		TSS1_7881148	-2.47093	9.98386e-15	1.84354e-12		TSS3_18029593	-7.67323	1.6062e-38	2.96589e-36
TSS2_19568623	-2.9459	1.86651e-20	3.42568e-18		TSS4_4200510	-1.71283	3.53054e-10	6.47972e-08		TSS2_16702025	-3.86225	3.74727e-21	6.87749e-19		TSS3_4112602	-3.69584	1.09479e-17	2.0093e-15		TSS4_17263606	-6.34682	5.30906e-25	9.7439e-23		TSS1_7238800	2.47357	8.54489e-13	1.56827e-10		TSS5_13902964	2.39059	1.00783e-14	1.8497e-12		TSS1_25395019	9.84584	1.67011e-38	3.06521e-36
TSS3_10243758	-3.1032	2.12423e-20	3.87518e-18		TSS4_16708623	5.64871	3.78284e-10	6.81879e-08		TSS5_16378881	-3.0818	3.80037e-21	6.93292e-19		TSS3_4091641	-2.60719	1.31453e-17	2.39806e-15		TSS4_12900458	-4.754	5.9921e-25	1.09312e-22		TSS2_10737654	2.09455	8.69103e-13	1.58548e-10		TSS4_11191103	2.42226	1.01983e-14	1.86046e-12		TSS4_7156132	-8.57998	1.76644e-38	3.22248e-36
TSS3_2069339	6.02554	2.23547e-20	4.0537e-18		TSS2_17293772	-1.75108	3.77702e-10	6.81879e-08		TSS2_17363889	3.23503	3.85826e-21	6.99639e-19		TSS2_4312051	3.37542	1.36986e-17	2.48405e-15		TSS1_1969486	4.58659	6.09119e-25	1.10455e-22		TSS4_10390869	-2.01918	8.88214e-13	1.61065e-10		TSS1_3919272	-3.22662	1.03271e-14	1.87267e-12		TSS1_9539066	-9.52261	2.0296e-38	3.68039e-36
TSS1_28212057	3.59217	2.41636e-20	4.35564e-18		TSS5_3377749	-1.91564	3.75228e-10	6.81879e-08		TSS2_17045141	3.3554	3.91908e-21	7.06438e-19		TSS3_20709571	2.87979	1.46594e-17	2.64244e-15		TSS5_24667893	6.858	7.60897e-25	1.37156e-22		TSS5_25668280	-1.96257	9.6239e-13	1.73476e-10		TSS1_29492804	2.68787	1.04832e-14	1.88967e-12		TSS5_26453039	9.44725	2.58686e-38	4.66297e-36
TSS3_7796326	4.19542	2.49877e-20	4.47753e-18		TSS4_12298945	1.94415	3.95466e-10	7.08634e-08		TSS3_3250384	-3.47497	3.97127e-21	7.11609e-19		TSS5_21607137	-3.07479	1.69726e-17	3.03211e-15		TSS5_25335483	4.72202	8.69379e-25	1.55783e-22		TSS2_16237099	-2.47767	1.01816e-12	1.82443e-10		TSS3_11194888	-4.45113	1.0611e-14	1.90138e-12		TSS4_17300345	-10.1858	2.81946e-38	5.05217e-36
TSS2_11759471	3.32156	2.68978e-20	4.79144e-18		TSS1_29460325	4.82505	4.23801e-10	7.54939e-08		TSS5_1168897	-3.75174	4.19318e-21	7.46953e-19		TSS1_26714066	-4.59553	1.70214e-17	3.03211e-15		TSS1_29517930	5.01412	9.08092e-25	1.61498e-22		TSS4_17376231	-2.48322	1.0441e-12	1.85991e-10		TSS2_19245676	-2.87113	1.14224e-14	2.03474e-12		TSS4_9556988	9.35026	3.58703e-38	6.38977e-36
TSS3_11383958	-3.53359	2.70595e-20	4.79205e-18		TSS4_13571940	-4.80481	4.42343e-10	7.83361e-08		TSS3_21280948	3.38671	4.31281e-21	7.59331e-19		TSS1_23830039	3.57525	1.80097e-17	3.18939e-15		TSS5_5711066	3.94975	9.14351e-25	1.61498e-22		TSS3_45606	-2.04887	1.06032e-12	1.87776e-10		TSS2_14863387	-3.03302	1.18923e-14	2.10605e-12		TSS4_13613596	-9.61404	3.62612e-38	6.42163e-36
TSS5_3931641	4.21443	2.98756e-20	5.26002e-18		TSS5_5290211	-1.93944	4.55784e-10	8.02471e-08		TSS5_1765918	-3.34306	4.31066e-21	7.59331e-19		TSS5_26551839	4.40706	1.86375e-17	3.28139e-15		TSS5_4476232	-4.10656	9.17271e-25	1.61498e-22		TSS4_14555167	2.18129	1.0762e-12	1.8948e-10		TSS2_1040551	4.60072	1.25617e-14	2.21166e-12		TSS5_4759129	10.3578	5.43919e-38	9.57646e-36
TSS1_20210882	-3.25809	3.02106e-20	5.28826e-18		TSS5_6006038	2.00278	4.66773e-10	8.17069e-08		TSS4_16272021	-4.13224	4.51943e-21	7.91109e-19		TSS5_9200470	4.7184	2.12215e-17	3.71474e-15		TSS1_29519363	5.09855	9.91414e-25	1.73543e-22		TSS4_17080786	1.93427	1.15714e-12	2.01776e-10		TSS1_20962642	-2.21685	1.31352e-14	2.29926e-12		TSS3_7528187	-6.51658	5.55938e-38	9.73149e-36
TSS2_17863882	-3.47628	3.05201e-20	5.31173e-18		TSS1_7085772	3.48913	4.75151e-10	8.26954e-08		TSS1_2563682	-3.28732	4.69461e-21	8.17051e-19		TSS1_24257218	4.78154	2.34144e-17	4.07504e-15		TSS1_10722262	4.24619	1.0057e-24	1.75031e-22		TSS4_9280081	-2.04842	1.15937e-12	2.01776e-10		TSS3_15801200	-2.20222	1.33941e-14	2.33111e-12		TSS5_7664992	7.79692	5.68553e-38	9.8951e-36
TSS5_23306421	-2.88215	3.20272e-20	5.54217e-18		TSS4_17643586	4.61265	4.82489e-10	8.34926e-08		TSS3_6664203	-3.70636	4.77638e-21	8.26532e-19		TSS3_2890228	-2.61776	2.3787e-17	4.11624e-15		TSS5_17508642	4.88554	1.09823e-24	1.88825e-22		TSS2_16850487	2.14142	1.24682e-12	2.15756e-10		TSS1_2341544	-2.82718	1.39923e-14	2.42131e-12		TSS1_227237	7.87939	6.16043e-38	1.06604e-35
TSS2_760871	-3.13227	3.26533e-20	5.61841e-18		TSS4_16950563	2.03609	5.33208e-10	9.17451e-08		TSS5_22936064	2.93476	4.87525e-21	8.38848e-19		TSS1_7375571	3.31225	2.47285e-17	4.25486e-15		TSS3_23090949	4.56748	1.10957e-24	1.88825e-22		TSS2_12655607	2.54476	1.28681e-12	2.20161e-10		TSS5_17798366	-2.23468	1.42578e-14	2.45323e-12		TSS5_7377592	-8.53949	7.35387e-38	1.26532e-35
TSS4_16200587	6.32909	3.68882e-20	6.31121e-18		TSS1_5452398	1.85022	5.39376e-10	9.2282e-08		TSS5_17072189	10.205	5.3637e-21	9.17677e-19		TSS3_17441244	-2.71973	2.61043e-17	4.46619e-15		TSS3_16630484	-3.83929	1.10989e-24	1.88825e-22		TSS2_17701631	2.01175	1.28272e-12	2.20161e-10		TSS4_18165740	-2.11181	1.43659e-14	2.45787e-12		TSS2_15796992	8.56762	7.57177e-38	1.29546e-35
TSS1_11684687	3.21557	3.88252e-20	6.6053e-18		TSS1_12177772	1.72494	5.61236e-10	9.54826e-08		TSS5_26768014	4.00519	5.77159e-21	9.81916e-19		TSS3_19666484	-2.57441	2.80723e-17	4.77592e-15		TSS5_122522	-4.68684	1.09751e-24	1.88825e-22		TSS4_14672862	-1.9694	1.34485e-12	2.28798e-10		TSS4_12870115	-2.34541	1.46266e-14	2.47836e-12		TSS3_5592620	10.7766	7.97112e-38	1.35612e-35
TSS4_17021389	2.87759	4.00897e-20	6.74861e-18		TSS5_25537174	4.85196	6.37528e-10	1.07856e-07		TSS3_673443	-2.88761	5.97056e-21	1.01009e-18		TSS3_3463602	-2.55203	2.8478e-17	4.81787e-15		TSS3_4889304	3.8774	1.44482e-24	2.44433e-22		TSS4_12346056	2.37467	1.36166e-12	2.30363e-10		TSS1_29903452	-2.42211	1.46494e-14	2.47836e-12		TSS5_17712412	9.59718	9.41277e-38	1.59244e-35
TSS1_17693861	-3.01023	4.01133e-20	6.74861e-18		TSS5_21056822	2.059	6.57162e-10	1.1056e-07		TSS1_2395445	-3.19426	7.35286e-21	1.23225e-18		TSS2_18471277	2.72106	2.87804e-17	4.84199e-15		TSS1_24183174	-4.26087	1.63541e-24	2.7514e-22		TSS2_19242519	2.84035	1.48293e-12	2.49487e-10		TSS3_18049628	-2.22997	1.49332e-14	2.51234e-12		TSS3_21076545	8.79699	9.55615e-38	1.60772e-35
TSS2_18274786	4.82355	4.07418e-20	6.81649e-18		TSS5_21560726	1.64309	7.06182e-10	1.18151e-07		TSS2_1710593	-3.30347	7.36507e-21	1.23225e-18		TSS2_8971306	3.32191	2.93432e-17	4.90939e-15		TSS1_19619750	-5.80475	2.02519e-24	3.38833e-22		TSS3_2561788	2.52878	1.5149e-12	2.52947e-10		TSS1_27244907	-2.3032	1.62208e-14	2.7139e-12		TSS1_6942833	10.9365	1.03598e-37	1.73329e-35
TSS5_8863394	4.11494	4.14808e-20	6.902e-18		TSS4_16773299	4.32005	7.15389e-10	1.19034e-07		TSS5_16633205	-4.56172	7.67986e-21	1.27785e-18		TSS5_21943989	-2.99352	2.95918e-17	4.92379e-15		TSS1_3919272	6.17662	2.04002e-24	3.39439e-22		TSS4_12623540	2.06882	1.5202e-12	2.52947e-10		TSS1_22339660	2.39102	1.64074e-14	2.73002e-12		TSS4_10203375	10.0186	1.04543e-37	1.7395e-35
TSS4_6075656	-3.47808	4.2678e-20	7.0624e-18		TSS5_24279961	2.83118	7.22417e-10	1.19546e-07		TSS3_20133702	-3.44642	8.13784e-21	1.34666e-18		TSS1_17780487	-2.68269	2.99148e-17	4.95033e-15		TSS2_13020392	3.68167	2.11552e-24	3.50078e-22		TSS5_6539975	2.10833	1.54093e-12	2.54994e-10		TSS5_24462532	2.71907	1.89427e-14	3.13465e-12		TSS1_20456973	-8.80951	1.24285e-37	2.05668e-35
TSS3_17441244	-2.86427	4.31011e-20	7.09365e-18		TSS3_10120659	-2.21584	7.73865e-10	1.27364e-07		TSS5_16610661	3.59171	8.31505e-21	1.3685e-18		TSS5_26519242	-2.65022	3.13178e-17	5.15433e-15		TSS2_2055552	-4.0759	2.24807e-24	3.6999e-22		TSS3_2161879	-2.03833	1.62404e-12	2.66589e-10		TSS3_3624926	-2.1317	1.93379e-14	3.18266e-12		TSS5_8697103	-9.32399	1.27573e-37	2.09962e-35
TSS2_16244530	-3.14119	4.52545e-20	7.40779e-18		TSS3_22142901	1.8005	7.84121e-10	1.28354e-07		TSS2_13878491	4.59084	8.56271e-21	1.40165e-18		TSS3_404767	2.79644	3.40356e-17	5.57135e-15		TSS3_6752584	4.55006	2.27035e-24	3.71639e-22		TSS2_19392566	-2.15377	1.6286e-12	2.66589e-10		TSS3_22280675	-4.93026	1.99837e-14	3.27118e-12		TSS1_749018	-6.45106	1.45899e-37	2.38825e-35
TSS1_182171	4.15029	4.6472e-20	7.56619e-18		TSS1_8946628	1.98728	8.02804e-10	1.30706e-07		TSS1_6463994	-3.30339	8.78111e-21	1.42967e-18		TSS5_6556427	-2.53313	3.56625e-17	5.80627e-15		TSS1_27148511	3.43643	2.37934e-24	3.87384e-22		TSS1_7065494	2.61975	1.7306e-12	2.81762e-10		TSS5_19646677	-3.73204	2.05757e-14	3.34996e-12		TSS5_25891503	-7.43102	1.60134e-37	2.60718e-35
TSS2_17495680	-3.54481	4.85605e-20	7.86395e-18		TSS5_23842673	-2.07745	8.10784e-10	1.31299e-07		TSS5_21984576	-3.71751	8.95113e-21	1.44956e-18		TSS2_9354932	3.32332	3.92568e-17	6.35729e-15		TSS1_16563741	-6.33629	2.57056e-24	4.16279e-22		TSS5_23337850	-2.95541	1.78978e-12	2.89839e-10		TSS3_4787211	-2.72334	2.27999e-14	3.69224e-12		TSS2_17716950	-13.6603	1.67649e-37	2.71492e-35
TSS3_2126419	4.79192	5.07494e-20	8.1747e-18		TSS2_15876802	-3.2449	8.30423e-10	1.33764e-07		TSS5_22896576	-2.88177	9.0111e-21	1.45151e-18		TSS1_6942833	4.24708	4.60072e-17	7.41084e-15		TSS4_2673188	5.23634	2.94248e-24	4.73974e-22		TSS1_5023452	2.93286	1.83757e-12	2.95995e-10		TSS5_7426312	-5.70762	2.33428e-14	3.76006e-12		TSS4_7475084	-9.86676	1.9965e-37	3.21596e-35
TSS5_24003892	-2.91445	5.17885e-20	8.29795e-18		TSS5_3169616	1.75822	9.3198e-10	1.49329e-07		TSS5_25379328	-3.16306	1.03903e-20	1.66482e-18		TSS2_9315251	4.58443	5.40131e-17	8.65439e-15		TSS1_20504920	5.50679	3.14091e-24	5.0326e-22		TSS1_26210621	2.74162	1.91247e-12	3.0643e-10		TSS1_1702746	2.09616	2.34961e-14	3.76473e-12		TSS5_7116725	-6.08194	2.01066e-37	3.22163e-35
TSS2_9560109	3.50621	6.33199e-20	1.00922e-17		TSS1_8432178	1.71391	9.71279e-10	1.54806e-07		TSS4_14555167	-3.4962	1.07591e-20	1.71484e-18		TSS4_18165740	2.4771	5.66449e-17	9.02831e-15		TSS4_18075745	5.15481	3.3949e-24	5.41093e-22		TSS5_4432498	1.92634	2.25666e-12	3.59675e-10		TSS1_5755640	-2.23279	2.39568e-14	3.81834e-12		TSS1_3664389	6.83813	2.0925e-37	3.33511e-35
TSS5_16674496	11.0447	6.87928e-20	1.09071e-17		TSS4_7406937	3.7794	1.04387e-09	1.65506e-07		TSS1_29946314	-3.05459	1.2038e-20	1.90862e-18		TSS3_20296365	3.02616	5.7754e-17	9.15688e-15		TSS2_12592186	4.54182	3.52708e-24	5.59218e-22		TSS5_4690432	-1.91582	2.28105e-12	3.6166e-10		TSS1_5023452	3.2396	2.72661e-14	4.32304e-12		TSS3_5310988	-10.0934	2.22482e-37	3.52744e-35
TSS4_8102875	-3.74379	7.13385e-20	1.12518e-17		TSS3_21832376	1.69872	1.05647e-09	1.6663e-07		TSS5_3884737	-3.10487	1.28326e-20	2.02401e-18		TSS5_20341803	-2.85817	5.83555e-17	9.20406e-15		TSS3_20015437	5.50833	3.98539e-24	6.28591e-22		TSS4_5194684	2.03546	2.3171e-12	3.63569e-10		TSS1_23392848	2.5401	2.85264e-14	4.4993e-12		TSS5_24438299	-6.95398	2.54285e-37	4.01068e-35
TSS5_21401356	3.24226	7.70407e-20	1.20882e-17		TSS3_258879	-1.65599	1.07218e-09	1.68232e-07		TSS5_7436655	3.43795	1.31102e-20	2.05708e-18		TSS5_9208714	3.15554	7.00851e-17	1.09968e-14		TSS2_12301787	8.1691	4.16453e-24	6.53444e-22		TSS1_4020918	-1.95947	2.30644e-12	3.63569e-10		TSS3_22178796	2.60942	3.15326e-14	4.92218e-12		TSS1_18121441	-8.57912	2.62773e-37	4.12309e-35
TSS3_607767	3.03574	7.99832e-20	1.24852e-17		TSS5_14897420	1.81609	1.15031e-09	1.7956e-07		TSS5_3216467	3.77178	1.41708e-20	2.21203e-18		TSS3_21523283	4.47351	7.08378e-17	1.10576e-14		TSS1_10305108	6.41621	4.31896e-24	6.7418e-22		TSS5_24462532	2.40873	2.36833e-12	3.69692e-10		TSS5_6539975	2.33003	3.15132e-14	4.92218e-12		TSS1_17266511	-6.95358	2.68384e-37	4.18942e-35
TSS1_10300213	3.02058	8.16238e-20	1.26724e-17		TSS3_3155295	1.79394	1.19403e-09	1.8543e-07		TSS5_18566558	2.93601	1.4638e-20	2.27325e-18		TSS2_17296354	2.61096	7.3074e-17	1.13482e-14		TSS5_17758277	-4.17034	4.52078e-24	7.02065e-22		TSS2_13864597	-2.14673	2.45365e-12	3.81045e-10		TSS4_16234170	-2.08249	3.17246e-14	4.92675e-12		TSS4_17388990	-7.53567	3.25478e-37	5.05459e-35
TSS4_7004355	-3.25205	8.20194e-20	1.26724e-17		TSS3_763104	1.64512	1.2009e-09	1.85545e-07		TSS2_8405863	-6.33637	1.54407e-20	2.38567e-18		TSS1_4394311	3.19047	7.55584e-17	1.16742e-14		TSS2_13020152	3.39039	4.66545e-24	7.20835e-22		TSS3_2825088	-2.07237	2.66335e-12	4.11502e-10		TSS1_15975583	3.5411	3.2133e-14	4.96471e-12		TSS1_8175805	-11.255	4.43947e-37	6.85921e-35
TSS2_17922053	6.71643	8.38497e-20	1.28894e-17		TSS1_22155538	2.5635	1.24768e-09	1.91795e-07		TSS4_13860689	-3.35125	1.56054e-20	2.39888e-18		TSS3_4889304	5.1075	8.87888e-17	1.36487e-14		TSS1_11774484	-5.5074	4.82646e-24	7.41927e-22		TSS2_9354932	-2.04834	2.83781e-12	4.36231e-10		TSS4_9646531	2.35688	3.39218e-14	5.21449e-12		TSS2_8849925	-6.54971	4.86826e-37	7.48353e-35
TSS1_1584073	3.04617	9.30313e-20	1.42286e-17		TSS5_23343429	3.04744	1.26724e-09	1.93818e-07		TSS5_587568	3.14996	1.75004e-20	2.67659e-18		TSS2_9896320	-2.91526	9.52705e-17	1.45711e-14		TSS1_9539066	-6.08942	4.95763e-24	7.58242e-22		TSS1_18286972	-2.08296	2.89017e-12	4.42036e-10		TSS4_9178006	-2.56314	3.76778e-14	5.76261e-12		TSS2_16068239	-8.09317	5.35507e-37	8.19029e-35
TSS3_1498990	-2.80397	9.52291e-20	1.44916e-17		TSS2_17774378	-3.42518	1.3019e-09	1.98118e-07		TSS5_25609883	3.45981	1.85719e-20	2.82619e-18		TSS2_2588277	2.74934	9.60433e-17	1.46155e-14		TSS3_16789980	4.4078	5.35307e-24	8.14608e-22		TSS2_11173139	-2.06046	2.91283e-12	4.43262e-10		TSS3_10129937	2.10239	3.88246e-14	5.90817e-12		TSS1_2641778	10.2912	5.5426e-37	8.4345e-35
TSS5_20454200	5.35282	1.14783e-19	1.73799e-17		TSS5_15634422	2.69681	1.31555e-09	1.98203e-07		TSS5_24288672	3.10214	1.86873e-20	2.82954e-18		TSS1_983404	3.67401	1.04257e-16	1.57861e-14		TSS2_13609899	-3.92155	6.06479e-24	9.183e-22		TSS1_37853	-2.74408	2.95421e-12	4.47312e-10		TSS1_9054601	2.71776	3.94424e-14	5.94246e-12		TSS3_17190904	-10.242	5.61776e-37	8.50613e-35
TSS1_29272369	3.42508	1.38448e-19	2.08588e-17		TSS4_421995	-1.60961	1.31523e-09	1.98203e-07		TSS2_15620110	2.89876	2.01467e-20	3.03534e-18		TSS5_122522	-2.55812	1.06582e-16	1.60579e-14		TSS1_2368385	-5.28267	6.1185e-24	9.21824e-22		TSS5_2671721	5.29651	3.02379e-12	4.55569e-10		TSS1_26930330	2.38231	3.94182e-14	5.94246e-12		TSS2_2588277	8.53007	6.00957e-37	9.05412e-35
TSS2_16221821	-3.21448	1.51013e-19	2.26392e-17		TSS1_23104647	1.92854	1.34783e-09	2.02062e-07		TSS1_1662184	-3.02068	2.03365e-20	3.04876e-18		TSS3_18855997	-4.08207	1.12236e-16	1.6826e-14		TSS2_12586520	4.60429	6.29778e-24	9.44138e-22		TSS1_10618896	2.09881	3.07407e-12	4.60852e-10		TSS3_7377115	-2.24811	4.06079e-14	6.08776e-12		TSS1_23801701	-8.58317	6.87133e-37	1.03012e-34
TSS5_21237120	-2.98788	1.52147e-19	2.26969e-17		TSS3_4739134	1.76223	1.38253e-09	2.06242e-07		TSS1_9534698	5.05485	2.10338e-20	3.13661e-18		TSS2_19207476	3.35045	1.46037e-16	2.17854e-14		TSS3_4063183	3.61559	6.83926e-24	1.02026e-21		TSS1_3363445	2.42534	3.5691e-12	5.32428e-10		TSS4_12333711	-2.47674	4.25784e-14	6.35173e-12		TSS1_10989504	-7.4691	7.75191e-37	1.15641e-34
TSS1_790077	3.18801	1.6498e-19	2.44906e-17		TSS1_19685794	-1.80714	1.39809e-09	2.07541e-07		TSS4_17540490	-3.38094	2.11296e-20	3.13661e-18		TSS5_7116725	-2.36824	1.47688e-16	2.19237e-14		TSS2_13262099	8.23424	8.18011e-24	1.2143e-21		TSS4_11439354	-2.79183	3.6644e-12	5.43965e-10		TSS1_27935533	2.72166	4.28949e-14	6.36758e-12		TSS1_5817667	-13.4197	7.84178e-37	1.16408e-34
TSS1_6802653	-2.75408	1.79316e-19	2.6489e-17		TSS4_8890729	-5.1374	1.40931e-09	2.08185e-07		TSS3_1360922	2.94147	2.16944e-20	3.20474e-18		TSS1_29306811	-2.83956	1.76283e-16	2.60409e-14		TSS3_19115319	7.06401	8.58368e-24	1.268e-21		TSS3_7655945	-2.17806	3.7245e-12	5.50191e-10		TSS5_21138860	3.02874	4.36551e-14	6.44882e-12		TSS4_11519771	-6.28524	8.23144e-37	1.21596e-34
TSS4_11519771	-2.84468	2.00339e-19	2.93086e-17		TSS5_26074185	-2.93177	1.58863e-09	2.33536e-07		TSS1_8756592	2.92499	2.19848e-20	3.23187e-18		TSS1_10478005	3.51369	1.86981e-16	2.74872e-14		TSS2_2763561	4.01826	1.04952e-23	1.54285e-21		TSS3_19980958	2.24289	3.74456e-12	5.50468e-10		TSS4_7924265	-2.1776	4.5154e-14	6.63785e-12		TSS1_20160812	7.13517	1.0233e-36	1.5043e-34
TSS1_8175805	-3.24297	2.00333e-19	2.93086e-17		TSS2_5556534	1.97619	1.60842e-09	2.35303e-07		TSS1_27109406	-8.05874	2.24455e-20	3.28365e-18		TSS3_21931502	4.04969	1.97256e-16	2.88575e-14		TSS2_11270218	3.41937	1.10335e-23	1.61414e-21		TSS3_8680820	2.02561	4.04312e-12	5.87584e-10		TSS2_17765462	2.97975	4.66798e-14	6.82901e-12		TSS4_16471016	-6.73959	1.05702e-36	1.54637e-34
TSS4_6268310	-2.73539	2.15998e-19	3.14475e-17		TSS5_26394906	7.9646	1.66602e-09	2.42559e-07		TSS5_6414569	-3.10535	2.52513e-20	3.67638e-18		TSS1_5737878	-3.44794	2.0193e-16	2.93993e-14		TSS5_2245250	-3.61924	1.20564e-23	1.7553e-21		TSS1_29985328	1.85122	4.02722e-12	5.87584e-10		TSS4_16708623	-2.3592	4.86036e-14	7.07627e-12		TSS3_1595426	-6.83365	1.13333e-36	1.65004e-34
TSS1_1244960	-3.11004	2.31005e-19	3.34714e-17		TSS3_17910524	2.08546	1.83859e-09	2.65133e-07		TSS5_18926972	3.85066	2.55678e-20	3.70464e-18		TSS5_15421592	2.80622	2.29901e-16	3.33114e-14		TSS5_16911686	-4.83234	1.21666e-23	1.76287e-21		TSS1_21377667	-1.82414	4.05525e-12	5.87584e-10		TSS5_22182971	-2.12224	4.92365e-14	7.13411e-12		TSS2_9427759	9.68478	1.79843e-36	2.60583e-34
TSS5_7913706	5.20092	2.36427e-19	3.40939e-17		TSS5_5783722	1.66681	1.83279e-09	2.65133e-07		TSS3_16557978	-3.12612	2.63822e-20	3.76854e-18		TSS2_19512732	2.9	2.34989e-16	3.38866e-14		TSS3_18525615	5.29606	1.22311e-23	1.76378e-21		TSS2_10753147	-2.64908	4.20866e-12	6.06909e-10		TSS1_8483848	3.11411	4.95324e-14	7.14281e-12		TSS1_22391165	8.31069	1.82424e-36	2.63064e-34
TSS2_15030319	4.20243	2.44598e-19	3.49394e-17		TSS4_7858183	-1.5984	1.98163e-09	2.84407e-07		TSS5_15878790	-3.35398	2.634e-20	3.76854e-18		TSS4_2525270	2.71213	2.41012e-16	3.45904e-14		TSS1_2047883	3.80351	1.25748e-23	1.80475e-21		TSS3_16448764	-2.58364	4.63939e-12	6.65852e-10		TSS3_16448764	-3.01999	5.10687e-14	7.32945e-12		TSS2_13020152	6.22492	1.94879e-36	2.79693e-34
TSS1_29780688	2.90629	2.4382e-19	3.49394e-17		TSS3_5095836	-1.70888	2.01404e-09	2.87694e-07		TSS1_7992432	-4.49891	2.62721e-20	3.76854e-18		TSS3_17876536	-3.10454	2.65291e-16	3.78953e-14		TSS5_26884459	6.33263	1.27092e-23	1.81543e-21		TSS2_1040551	4.01775	5.02528e-12	7.17833e-10		TSS2_19615550	2.4245	5.18024e-14	7.39968e-12		TSS4_11228259	-10.2382	2.03966e-36	2.91354e-34
TSS1_9381803	-3.83185	2.54665e-19	3.62066e-17		TSS2_18559711	-3.08329	2.10863e-09	2.99792e-07		TSS5_24245800	5.44554	2.72352e-20	3.87213e-18		TSS4_13725591	3.0764	2.9095e-16	4.13654e-14		TSS3_980488	6.81852	1.50256e-23	2.13625e-21		TSS1_21676530	-1.87245	5.22661e-12	7.43087e-10		TSS2_8471582	2.19506	5.25684e-14	7.47384e-12		TSS4_10576380	-6.26951	2.09727e-36	2.98177e-34
TSS5_13853745	-2.96516	2.60768e-19	3.69011e-17		TSS5_5092157	1.52007	2.17246e-09	3.07423e-07		TSS1_27959220	2.88159	2.96408e-20	4.19445e-18		TSS3_8089004	2.92065	3.04489e-16	4.3088e-14		TSS2_12043478	4.53819	1.55012e-23	2.19357e-21		TSS1_2538238	-1.94088	6.1766e-12	8.74047e-10		TSS3_19897942	2.82948	5.75749e-14	8.14739e-12		TSS1_985756	-8.68503	2.23321e-36	3.16021e-34
TSS1_3338060	2.76956	2.67909e-19	3.77353e-17		TSS5_17696518	-2.05133	2.31004e-09	3.25372e-07		TSS2_7316889	-2.95777	3.0087e-20	4.23779e-18		TSS1_17065346	3.48182	3.08504e-16	4.3252e-14		TSS4_12421361	4.36793	1.5587e-23	2.19544e-21		TSS4_7314970	2.66602	6.46413e-12	9.1048e-10		TSS4_11439354	-3.30343	5.98907e-14	8.43567e-12		TSS3_18855997	-8.367	2.38019e-36	3.35253e-34
TSS4_11278258	3.21115	2.73133e-19	3.8293e-17		TSS4_14129533	-1.69156	2.41477e-09	3.38549e-07		TSS3_4744088	4.32648	3.08317e-20	4.32257e-18		TSS5_2132351	-3.12017	3.07842e-16	4.3252e-14		TSS1_28442362	3.74851	1.57424e-23	2.20707e-21		TSS3_18559106	2.02754	6.61433e-12	9.2305e-10		TSS3_22412512	2.53454	6.37502e-14	8.89654e-12		TSS5_4696928	-6.26162	2.41731e-36	3.38905e-34
TSS3_6000461	-2.8297	2.99328e-19	4.17721e-17		TSS1_18400092	1.9298	2.47615e-09	3.45554e-07		TSS3_8575055	-2.82647	3.14532e-20	4.38939e-18		TSS3_1727424	3.58904	3.13157e-16	4.37021e-14		TSS3_8997370	-4.64052	1.79357e-23	2.50298e-21		TSS1_27265669	1.99844	6.61296e-12	9.2305e-10		TSS3_3871716	2.15483	6.36613e-14	8.89654e-12		TSS4_1961136	-8.01222	2.51524e-36	3.51009e-34
TSS1_5622870	2.89641	3.23835e-19	4.49848e-17		TSS5_18926972	5.43865	2.50186e-09	3.47541e-07		TSS1_23700952	5.52624	3.20375e-20	4.45043e-18		TSS5_4944903	2.78049	3.17459e-16	4.40991e-14		TSS4_7521428	4.3862	1.89943e-23	2.63855e-21		TSS3_3399738	-1.91123	6.77717e-12	9.41436e-10		TSS4_18291222	-2.71056	6.43135e-14	8.93396e-12		TSS3_4821604	8.41344	2.73571e-36	3.80025e-34
TSS5_26757190	-2.72308	3.41866e-19	4.72727e-17		TSS3_3993790	1.62477	2.53469e-09	3.50493e-07		TSS5_20454200	-3.76247	3.30841e-20	4.57482e-18		TSS3_8436669	5.41741	3.25048e-16	4.49472e-14		TSS3_983112	7.16938	1.92901e-23	2.66741e-21		TSS3_39007	2.91247	7.17634e-12	9.91906e-10		TSS1_5204604	4.91948	6.53662e-14	8.99766e-12		TSS5_26568699	8.57205	3.66673e-36	5.0703e-34
TSS3_7970774	-2.96411	3.49086e-19	4.80517e-17		TSS3_3760465	2.16676	2.55179e-09	3.51254e-07		TSS5_23683630	3.35461	3.46384e-20	4.76798e-18		TSS1_27432199	-2.44043	3.27536e-16	4.50854e-14		TSS5_16195709	7.46667	1.99735e-23	2.74936e-21		TSS5_9828238	1.91049	7.206e-12	9.91906e-10		TSS5_25217337	-2.23661	6.53147e-14	8.99766e-12		TSS1_19385533	14.0356	3.76031e-36	5.17606e-34
TSS5_18387361	6.43399	3.73783e-19	5.12184e-17		TSS2_13851067	3.61389	2.59877e-09	3.56102e-07		TSS5_20070743	-3.64634	3.83824e-20	5.25943e-18		TSS4_16471016	-2.68745	3.38806e-16	4.64256e-14		TSS3_9375671	5.57083	2.0363e-23	2.79028e-21		TSS1_22339660	2.04598	7.40807e-12	1.01511e-09		TSS1_10149855	-2.08272	6.62103e-14	9.0726e-12		TSS4_13475298	-9.59369	3.90643e-36	5.34648e-34
TSS1_6463994	3.8708	3.97701e-19	5.4007e-17		TSS5_7111309	2.78479	2.64631e-09	3.60983e-07		TSS1_28041466	-4.90826	4.26409e-20	5.81664e-18		TSS5_17712412	3.74034	3.71677e-16	5.07004e-14		TSS4_16139352	4.63158	2.18239e-23	2.977e-21		TSS1_29502582	2.58731	7.47931e-12	1.02025e-09		TSS4_729892	-2.03485	6.68439e-14	9.11817e-12		TSS1_5773708	8.5565	3.91942e-36	5.34648e-34
TSS4_15591102	-2.86142	3.96754e-19	5.4007e-17		TSS2_12615399	2.49102	2.69913e-09	3.66537e-07		TSS4_12800936	-2.87512	4.36621e-20	5.92924e-18		TSS2_16780256	-2.4141	3.92864e-16	5.33502e-14		TSS3_4136535	-4.61262	2.22248e-23	3.01809e-21		TSS1_9054601	2.37763	7.80838e-12	1.06036e-09		TSS2_19272293	-2.06044	7.21079e-14	9.79212e-12		TSS1_10076266	10.3538	3.95999e-36	5.3776e-34
TSS2_1710593	3.28684	4.2599e-19	5.73345e-17		TSS4_17282730	1.55828	2.71158e-09	3.66584e-07		TSS2_18018688	3.227	4.54415e-20	6.14333e-18		TSS2_16573430	2.68098	4.02429e-16	5.42203e-14		TSS4_9608609	10.1596	2.31664e-23	3.13191e-21		TSS2_10831617	-2.11498	7.86785e-12	1.06367e-09		TSS4_7314970	2.99645	7.29181e-14	9.85793e-12		TSS1_11532562	14.1222	4.11654e-36	5.56524e-34
TSS4_18304751	2.73315	4.25318e-19	5.73345e-17		TSS1_4007397	1.51964	2.77859e-09	3.73974e-07		TSS4_14225203	-4.11842	4.59224e-20	6.18074e-18		TSS5_20451459	-2.57927	4.02852e-16	5.42203e-14		TSS1_22155538	-3.78723	2.43289e-23	3.27445e-21		TSS4_1068974	-2.02867	8.14119e-12	1.09573e-09		TSS5_24667893	-3.10815	7.59144e-14	1.02174e-11		TSS4_13056183	-6.24336	4.25408e-36	5.72562e-34
TSS5_18506338	-3.71088	4.40507e-19	5.90259e-17		TSS2_16792587	1.86001	2.92383e-09	3.9178e-07		TSS3_23182057	3.24382	4.83196e-20	6.47462e-18		TSS4_11604329	2.76974	4.06287e-16	5.44407e-14		TSS3_17008425	5.01072	2.5589e-23	3.42881e-21		TSS2_7130685	2.02618	8.27328e-12	1.10858e-09		TSS4_16703272	-2.05016	8.91147e-14	1.1941e-11		TSS3_18940739	-5.9747	4.58565e-36	6.14457e-34
TSS5_309717	5.06957	4.75618e-19	6.34499e-17		TSS5_1615322	2.8803	3.0196e-09	4.01987e-07		TSS1_26894790	-3.28434	4.87753e-20	6.50688e-18		TSS3_2564108	-2.25984	4.13412e-16	5.51514e-14		TSS1_9753953	-5.00743	2.89379e-23	3.86047e-21		TSS1_29903452	-2.03209	8.34395e-12	1.11313e-09		TSS2_18910392	-2.46899	9.02125e-14	1.20348e-11		TSS3_15983321	-8.22882	4.98101e-36	6.64493e-34
TSS5_707253	4.93034	4.84931e-19	6.44087e-17		TSS1_18360282	1.61319	3.02655e-09	4.01987e-07		TSS1_27117313	-8.75155	5.41791e-20	7.19608e-18		TSS4_8418283	5.51248	4.69351e-16	6.23393e-14		TSS5_6739656	3.33365	3.03995e-23	4.03766e-21		TSS1_6378575	-2.04756	8.69345e-12	1.15467e-09		TSS2_2588277	-2.14364	9.13609e-14	1.21346e-11		TSS1_5158227	-13.2672	5.11999e-36	6.80038e-34
TSS5_24116213	3.46689	4.98676e-19	6.56583e-17		TSS5_3931641	-1.77138	3.07686e-09	4.06885e-07		TSS5_7867864	-3.07448	5.94334e-20	7.85948e-18		TSS5_1293688	4.34458	4.81904e-16	6.31753e-14		TSS5_16434069	5.7678	3.06775e-23	4.0568e-21		TSS2_19005532	-2.16406	8.8723e-12	1.17327e-09		TSS2_9354932	-2.25583	9.18592e-14	1.21475e-11		TSS4_6075656	-13.4002	5.29988e-36	7.00857e-34
TSS4_17015155	-3.26078	4.97581e-19	6.56583e-17		TSS2_17540966	-1.58521	3.26039e-09	4.2928e-07		TSS3_2825088	3.24473	6.17861e-20	8.09987e-18		TSS3_18262451	3.67383	4.81148e-16	6.31753e-14		TSS4_7406937	3.99559	3.16749e-23	4.17048e-21		TSS1_477129	3.10622	9.53912e-12	1.25597e-09		TSS1_23112911	-3.2443	9.24819e-14	1.21766e-11		TSS4_11334418	9.34337	5.6436e-36	7.43065e-34
TSS3_184407	4.51805	5.16287e-19	6.76827e-17		TSS5_15859782	5.09883	3.3408e-09	4.37963e-07		TSS1_6941174	2.92201	6.17638e-20	8.09987e-18		TSS1_6804970	3.63391	4.78048e-16	6.31753e-14		TSS1_28472357	-4.75917	3.19786e-23	4.19224e-21		TSS1_10571337	2.0625	9.80583e-12	1.2855e-09		TSS1_10586508	-2.34513	9.37476e-14	1.22899e-11		TSS2_17592089	14.4018	5.95325e-36	7.80442e-34
TSS1_10571337	3.49847	5.48777e-19	7.1632e-17		TSS3_18744069	1.52606	3.39897e-09	4.43669e-07		TSS1_18138174	-2.78716	6.25928e-20	8.17025e-18		TSS3_22596159	-5.71065	4.85278e-16	6.33434e-14		TSS5_22246595	3.41502	3.24842e-23	4.24017e-21		TSS5_17072189	1.88178	1.09512e-11	1.42946e-09		TSS5_5609418	2.29609	9.53396e-14	1.24447e-11		TSS3_22555865	-10.0226	7.0957e-36	9.26203e-34
TSS1_29342923	4.53729	5.68731e-19	7.39179e-17		TSS5_23454604	1.5711	3.52169e-09	4.57714e-07		TSS1_30151042	-2.88832	6.38577e-20	8.29958e-18		TSS4_14627631	2.41015	4.88624e-16	6.35065e-14		TSS1_23199916	4.2153	4.10315e-23	5.31268e-21		TSS1_7626335	-1.78025	1.10672e-11	1.43841e-09		TSS5_10070869	-2.06454	1.0498e-13	1.35946e-11		TSS4_7305591	-10.8512	9.10045e-36	1.18278e-33
TSS2_13294105	2.95538	5.85397e-19	7.57589e-17		TSS3_6474912	1.61013	3.65839e-09	4.73448e-07		TSS5_23569133	-2.76441	6.4527e-20	8.35074e-18		TSS1_9753953	-2.37255	5.29372e-16	6.85084e-14		TSS3_21830452	4.0624	4.10516e-23	5.31268e-21		TSS1_2126783	-3.82117	1.27812e-11	1.65407e-09		TSS3_2754828	-2.36425	1.05047e-13	1.35946e-11		TSS5_23200318	-6.11582	1.08855e-35	1.40874e-33
TSS4_18217339	-2.75334	6.05169e-19	7.79844e-17		TSS5_25181469	1.72233	3.89445e-09	5.01854e-07		TSS2_15775341	3.06729	6.70173e-20	8.63611e-18		TSS1_27339984	3.66536	5.72518e-16	7.37769e-14		TSS5_26002437	-3.58799	4.58334e-23	5.88124e-21		TSS4_729892	-1.75914	1.34377e-11	1.73164e-09		TSS1_23795050	2.092	1.07869e-13	1.39004e-11		TSS2_9840526	-8.10776	1.20804e-35	1.55672e-33
TSS1_26276264	-3.23097	6.58526e-19	8.45006e-17		TSS5_23584789	3.5089	3.97548e-09	5.09302e-07		TSS1_7835811	-3.10785	7.41302e-20	9.51222e-18		TSS2_10057550	-2.34505	6.11009e-16	7.84034e-14		TSS2_9840526	-5.13263	4.57184e-23	5.88124e-21		TSS3_3624926	-1.78529	1.37893e-11	1.76941e-09		TSS1_25693484	2.10102	1.08677e-13	1.39452e-11		TSS1_5765633	-8.6246	1.24149e-35	1.59305e-33
TSS4_8459567	3.84313	6.63956e-19	8.48379e-17		TSS2_16083691	1.48697	3.98588e-09	5.09302e-07		TSS1_25880329	-3.95427	7.46913e-20	9.54379e-18		TSS3_8589707	3.81523	6.77646e-16	8.62234e-14		TSS3_6474912	3.14664	4.71127e-23	6.01989e-21		TSS3_5096163	3.00777	1.42178e-11	1.80907e-09		TSS1_3363445	2.6386	1.26354e-13	1.6145e-11		TSS2_1069477	-8.86349	1.30129e-35	1.66274e-33
TSS5_26349059	4.44418	6.71282e-19	8.54136e-17		TSS1_4416349	-1.91162	4.07657e-09	5.18701e-07		TSS1_2671825	3.453	8.93452e-20	1.13682e-17		TSS2_11889174	3.23339	6.7692e-16	8.62234e-14		TSS2_13864597	3.79864	4.90173e-23	6.23694e-21		TSS1_23795050	1.83405	1.42139e-11	1.80907e-09		TSS1_29780688	2.02316	1.28088e-13	1.62979e-11		TSS1_29623184	-8.03724	1.34441e-35	1.71061e-33
TSS5_17451669	5.21853	7.01089e-19	8.8833e-17		TSS2_11120910	1.68469	4.10229e-09	5.19789e-07		TSS2_13446048	-3.23025	9.09236e-20	1.15207e-17		TSS1_8757923	-3.10875	6.95264e-16	8.80949e-14		TSS1_23801701	-5.56233	5.36657e-23	6.79983e-21		TSS3_19063547	2.18457	1.46555e-11	1.84155e-09		TSS1_22301321	2.37711	1.31699e-13	1.66872e-11		TSS3_5138842	-5.61543	1.44394e-35	1.82958e-33
TSS3_4538661	4.52387	7.17115e-19	9.04849e-17		TSS5_24387519	4.39581	4.38515e-09	5.53315e-07		TSS4_15954771	-3.57718	1.07053e-19	1.35078e-17		TSS2_11681988	-2.6706	7.03441e-16	8.87596e-14		TSS4_15931332	3.37132	5.46872e-23	6.90039e-21		TSS5_22397641	-1.96331	1.4629e-11	1.84155e-09		TSS5_5412342	3.75004	1.32371e-13	1.67025e-11		TSS1_989208	-8.64236	1.4776e-35	1.86443e-33
TSS2_7496016	4.63723	7.32696e-19	9.20674e-17		TSS4_12316701	1.73688	4.72382e-09	5.93574e-07		TSS5_5268428	3.00337	1.14216e-19	1.43519e-17		TSS2_13020152	2.3696	8.45179e-16	1.06201e-13		TSS4_14859505	-4.06935	6.9028e-23	8.67375e-21		TSS3_2890228	-1.99982	1.46503e-11	1.84155e-09		TSS3_20709571	-1.98275	1.34959e-13	1.69584e-11		TSS2_8736737	6.90703	1.80201e-35	2.26432e-33
TSS5_1390034	2.84133	7.4502e-19	9.32291e-17		TSS5_23934712	1.61424	4.8824e-09	6.10966e-07		TSS4_7553062	10.4917	1.24309e-19	1.54915e-17		TSS5_3316318	-2.52868	9.05281e-16	1.13284e-13		TSS2_19136032	4.36716	6.97877e-23	8.73298e-21		TSS5_3644601	-1.82271	1.4963e-11	1.87241e-09		TSS5_4690432	-2.06533	1.3868e-13	1.73539e-11		TSS1_6765671	-6.31923	2.00525e-35	2.5093e-33
TSS5_17522520	4.5473	8.37944e-19	1.04426e-16		TSS4_9340842	2.24986	4.90533e-09	6.11309e-07		TSS1_27473826	-2.90816	1.23953e-19	1.54915e-17		TSS1_29308180	-3.43874	9.4275e-16	1.17487e-13		TSS5_23997585	4.04373	7.1399e-23	8.89785e-21		TSS4_18217339	-1.72998	1.51874e-11	1.89258e-09		TSS2_15980889	-1.96876	1.40786e-13	1.74859e-11		TSS2_19243689	6.36912	2.02969e-35	2.52942e-33
TSS1_7497111	-3.65042	8.51384e-19	1.05666e-16		TSS3_8923073	2.40046	4.95763e-09	6.15295e-07		TSS4_9939693	-4.01036	1.31981e-19	1.63803e-17		TSS1_22441996	-2.32367	9.5305e-16	1.18284e-13		TSS1_24606537	5.24466	7.48269e-23	9.28681e-21		TSS2_11713387	-3.9686	1.52492e-11	1.89258e-09		TSS4_12249159	-2.27235	1.40889e-13	1.74859e-11		TSS2_7969314	-13.1755	2.477e-35	3.07423e-33
TSS5_21880618	-2.9694	8.77483e-19	1.0846e-16		TSS5_7243083	2.18137	5.151e-09	6.36685e-07		TSS1_28823679	10.4562	1.34735e-19	1.66537e-17		TSS3_19265994	2.63178	1.00326e-15	1.23995e-13		TSS3_18892362	3.44373	7.86385e-23	9.72004e-21		TSS5_21138860	2.59779	1.53294e-11	1.89477e-09		TSS1_7238800	2.58822	1.44352e-13	1.78425e-11		TSS4_17269635	-9.52608	3.19319e-35	3.94691e-33
TSS5_4423033	3.19208	9.72914e-19	1.19767e-16		TSS1_18269399	-1.73321	5.20242e-09	6.40427e-07		TSS4_18413034	-8.64649	1.36258e-19	1.67736e-17		TSS5_23127654	-2.28103	1.00726e-15	1.23995e-13		TSS5_3169616	-3.93175	8.09699e-23	9.96753e-21		TSS3_5433819	-1.83957	1.67313e-11	2.05965e-09		TSS5_19388747	-2.2497	1.4642e-13	1.80246e-11		TSS1_7989221	-8.87797	3.67713e-35	4.52661e-33
TSS2_7731143	2.9164	1.00737e-18	1.23507e-16		TSS1_11827455	2.12862	5.36307e-09	6.54878e-07		TSS3_22555865	-3.48338	1.46962e-19	1.80181e-17		TSS2_9207119	-2.37607	1.14057e-15	1.39838e-13		TSS3_11013173	4.83991	8.71556e-23	1.06856e-20		TSS5_2167660	-1.87234	1.69903e-11	2.07467e-09		TSS1_20893276	2.23222	1.50664e-13	1.84719e-11		TSS5_5378533	-8.72514	4.19624e-35	5.14473e-33
TSS5_23549604	2.97199	1.0126e-18	1.23622e-16		TSS2_7767725	1.97279	5.34465e-09	6.54878e-07		TSS1_16563741	5.14165	1.73326e-19	2.11646e-17		TSS3_9723765	3.42279	1.1967e-15	1.46128e-13		TSS5_7664992	3.29546	8.77021e-23	1.07092e-20		TSS4_2718189	-1.87674	1.69487e-11	2.07467e-09		TSS5_23488748	2.09573	1.52181e-13	1.85826e-11		TSS1_5737878	-13.8877	4.47612e-35	5.46574e-33
TSS4_6073595	-3.03292	1.01648e-18	1.23622e-16		TSS4_7521428	3.35258	6.01871e-09	7.31987e-07		TSS3_5402653	4.06964	1.74048e-19	2.11674e-17		TSS1_18935376	4.27798	1.27452e-15	1.55005e-13		TSS1_754175	3.82924	9.74637e-23	1.17749e-20		TSS5_7014674	-1.95548	1.82844e-11	2.22372e-09		TSS1_9246787	-2.34275	1.57661e-13	1.91745e-11		TSS2_18698595	-7.78972	4.92687e-35	5.99198e-33
TSS3_18804	3.57975	1.02563e-18	1.23742e-16		TSS5_15555160	1.64899	6.0976e-09	7.38614e-07		TSS3_18634621	-4.866	1.81342e-19	2.19664e-17		TSS1_5447762	4.56823	1.30172e-15	1.57051e-13		TSS4_6100760	3.74343	9.75962e-23	1.17749e-20		TSS4_7011268	1.94722	1.8479e-11	2.23839e-09		TSS3_2825088	-2.25606	1.61614e-13	1.95766e-11		TSS2_6392218	-5.43166	4.96969e-35	6.01988e-33
TSS3_9758901	-2.82545	1.02414e-18	1.23742e-16		TSS1_18542124	-3.26065	6.14333e-09	7.41189e-07		TSS5_17917270	5.88301	1.86176e-19	2.2462e-17		TSS2_1069477	-2.97474	1.30022e-15	1.57051e-13		TSS5_22777097	-3.33252	9.6824e-23	1.17749e-20		TSS1_5204604	4.38588	1.93616e-11	2.33596e-09		TSS4_1068974	-2.2782	1.63422e-13	1.97168e-11		TSS2_11717307	10.6885	6.21155e-35	7.4942e-33
TSS4_2594130	-2.63966	1.05217e-18	1.2644e-16		TSS2_18250826	1.78193	6.18386e-09	7.43118e-07		TSS1_3664389	2.90196	1.89154e-19	2.27308e-17		TSS1_23137164	-2.58803	1.31479e-15	1.57999e-13		TSS3_18465679	5.69125	1.00295e-22	1.20525e-20		TSS1_3064161	1.89821	1.96316e-11	2.34981e-09		TSS2_17945775	-2.33933	1.64898e-13	1.98159e-11		TSS5_1176005	-5.5552	6.70082e-35	8.05241e-33
TSS4_11918166	-2.6605	1.13081e-18	1.35353e-16		TSS1_3338060	-1.46423	6.48393e-09	7.76098e-07		TSS2_13864597	3.61092	2.03249e-19	2.4328e-17		TSS2_6034437	2.37896	1.32716e-15	1.58855e-13		TSS4_18228852	-5.96474	1.06718e-22	1.27736e-20		TSS1_10722262	-2.05504	1.95946e-11	2.34981e-09		TSS1_21377667	-1.99127	1.66854e-13	1.9893e-11		TSS5_26894835	14.3194	7.28488e-35	8.71968e-33
TSS5_22239187	-2.72788	1.31922e-18	1.57283e-16		TSS3_2611416	1.65206	7.17519e-09	8.55458e-07		TSS1_7610398	-3.37929	2.44304e-19	2.9127e-17		TSS4_10007422	2.80531	1.34623e-15	1.60504e-13		TSS3_20315178	4.9063	1.35062e-22	1.60395e-20		TSS2_16460367	-1.96827	2.1137e-11	2.52005e-09		TSS3_45606	-2.1687	1.66562e-13	1.9893e-11		TSS3_21384195	-6.34047	8.8352e-35	1.05337e-32
TSS1_22339660	3.56448	1.44208e-18	1.71257e-16		TSS2_9075374	1.53065	7.21899e-09	8.57304e-07		TSS5_4658401	4.26796	2.55691e-19	3.03651e-17		TSS3_1286557	-3.43367	1.36178e-15	1.61721e-13		TSS4_15574618	3.28814	1.34794e-22	1.60395e-20		TSS1_29016122	1.76186	2.38702e-11	2.83475e-09		TSS5_17581197	-2.43277	1.75078e-13	2.07917e-11		TSS4_7521428	8.67286	9.76892e-35	1.16013e-32
TSS2_19414977	5.01143	1.50769e-18	1.78349e-16		TSS5_4092979	5.30077	7.33026e-09	8.67119e-07		TSS1_29452679	-3.24709	2.67299e-19	3.158e-17		TSS1_28975452	-2.64475	1.37076e-15	1.62151e-13		TSS3_5358453	3.7308	1.37343e-22	1.62467e-20		TSS1_6904062	-2.04511	2.46503e-11	2.91595e-09		TSS2_11530976	-2.40422	1.82309e-13	2.15659e-11		TSS4_13732880	-7.55143	1.09532e-34	1.29569e-32
TSS1_11575321	6.4946	1.54385e-18	1.81916e-16		TSS3_1836704	2.43259	7.36757e-09	8.6814e-07		TSS5_17199757	-3.76204	2.68007e-19	3.158e-17		TSS5_20940891	-2.22418	1.64105e-15	1.93369e-13		TSS1_29623184	-5.2318	1.41733e-22	1.67007e-20		TSS2_827781	-2.05872	2.50099e-11	2.94698e-09		TSS3_23186716	2.58126	1.85622e-13	2.18724e-11		TSS5_763246	-8.75939	1.10721e-34	1.30063e-32
TSS4_7305591	-3.148	1.84094e-18	2.16082e-16		TSS5_24102975	1.50968	7.42195e-09	8.71158e-07		TSS4_17388990	-2.99802	2.69113e-19	3.15873e-17		TSS3_6396602	-3.29067	1.74628e-15	2.04972e-13		TSS3_21076545	3.41623	1.78148e-22	2.09103e-20		TSS4_11202380	-2.26212	2.52989e-11	2.96948e-09		TSS2_14990929	2.05492	2.03222e-13	2.38533e-11		TSS3_5505463	14.2369	1.10809e-34	1.30063e-32
TSS1_86778	3.43907	1.87334e-18	2.19036e-16		TSS1_28041466	2.228	7.62785e-09	8.9187e-07		TSS2_9844350	9.90792	2.79071e-19	3.26298e-17		TSS2_18071065	2.90926	1.88808e-15	2.20759e-13		TSS5_10018891	-3.46007	1.87434e-22	2.19154e-20		TSS5_469331	-1.88773	2.61043e-11	3.05219e-09		TSS4_4824622	1.96304	2.0718e-13	2.4224e-11		TSS1_28442362	6.97968	1.55607e-34	1.8194e-32
TSS3_537759	3.9023	2.16452e-18	2.51465e-16		TSS1_8164853	-2.12042	7.65915e-09	8.92085e-07		TSS2_19503569	-3.34111	2.93759e-19	3.4215e-17		TSS3_22692866	4.11039	1.9068e-15	2.22091e-13		TSS3_2160619	3.33349	1.95261e-22	2.27426e-20		TSS5_22364759	2.07939	2.7909e-11	3.21357e-09		TSS1_27929483	-2.35706	2.08544e-13	2.42898e-11		TSS4_7304399	-6.08438	1.71826e-34	2.00131e-32
TSS4_13752626	-2.61899	2.1756e-18	2.51465e-16		TSS1_4361394	8.37359	7.68951e-09	8.92189e-07		TSS2_19053686	3.61256	3.16023e-19	3.66671e-17		TSS5_17272160	3.45158	2.02232e-15	2.34643e-13		TSS2_19503569	-4.02741	2.00222e-22	2.32311e-20		TSS3_3945838	1.77921	2.78196e-11	3.21357e-09		TSS5_15378357	-2.39177	2.21374e-13	2.56853e-11		TSS1_23104647	-8.84565	1.74943e-34	2.0298e-32
TSS4_17269635	-3.1601	2.16903e-18	2.51465e-16		TSS2_10831617	2.15381	7.93936e-09	9.14174e-07		TSS3_4011887	-5.40766	3.18429e-19	3.68053e-17		TSS1_22824440	-2.42477	2.15149e-15	2.48678e-13		TSS2_10831617	3.87598	2.39149e-22	2.76418e-20		TSS1_29780688	1.7474	2.75934e-11	3.21357e-09		TSS5_229660	2.14321	2.3312e-13	2.69449e-11		TSS1_25473542	-6.13135	1.85923e-34	2.14897e-32
TSS5_16911686	-2.8187	2.23429e-18	2.57266e-16		TSS5_7373094	1.60266	7.92589e-09	9.14174e-07		TSS3_19776211	-2.91629	3.24894e-19	3.74097e-17		TSS1_12351240	-2.43916	2.17883e-15	2.5088e-13		TSS4_12220745	4.57047	2.41944e-22	2.78585e-20		TSS3_589677	-1.75617	2.78961e-11	3.21357e-09		TSS4_14472227	2.3127	2.61574e-13	3.00048e-11		TSS4_10368755	-9.71386	1.91597e-34	2.20614e-32
TSS2_11764794	2.70525	2.26552e-18	2.59874e-16		TSS4_11604329	1.96965	8.05364e-09	9.23523e-07		TSS5_9276007	3.54673	3.33456e-19	3.81105e-17		TSS2_12083311	4.20179	2.36074e-15	2.70797e-13		TSS1_8710120	-3.73065	3.24762e-22	3.72529e-20		TSS5_4823745	-1.98792	2.96083e-11	3.39632e-09		TSS1_8940310	-2.70957	2.60895e-13	3.00048e-11		TSS1_907657	8.06846	2.10925e-34	2.41949e-32
TSS3_790648	-2.61234	2.43951e-18	2.78776e-16		TSS1_29459124	1.67496	8.08155e-09	9.23523e-07		TSS3_5187146	3.22356	3.33497e-19	3.81105e-17		TSS1_28131077	2.85175	2.62519e-15	2.99735e-13		TSS4_12886755	3.27897	3.34963e-22	3.82781e-20		TSS2_15972998	-1.86321	3.1563e-11	3.60687e-09		TSS3_9709953	-2.64425	2.74237e-13	3.13386e-11		TSS4_18414075	-12.9943	2.36505e-34	2.70267e-32
TSS5_21759435	2.62959	2.53244e-18	2.88308e-16		TSS5_18604664	-2.08513	8.22558e-09	9.36448e-07		TSS1_28695881	-3.14884	3.53773e-19	4.02756e-17		TSS2_6484343	-2.36945	2.63282e-15	2.99735e-13		TSS5_8162277	-5.60179	3.53276e-22	4.0219e-20		TSS1_23112911	-2.64248	3.32561e-11	3.78607e-09		TSS2_11173139	-2.20735	2.88948e-13	3.28956e-11		TSS3_6396602	-7.97478	2.5007e-34	2.84694e-32
TSS4_15347725	3.00757	2.58791e-18	2.93519e-16		TSS3_22925731	1.73636	8.30261e-09	9.41677e-07		TSS1_17781498	-4.19389	3.56489e-19	4.04328e-17		TSS1_30069619	-2.45127	2.64536e-15	3.00036e-13		TSS2_12433571	3.91552	3.71716e-22	4.21599e-20		TSS1_5755640	-1.8215	3.56427e-11	4.04257e-09		TSS3_2890228	-2.25155	2.90314e-13	3.29273e-11		TSS5_6739656	7.1993	2.60074e-34	2.94975e-32
TSS1_20459035	-2.92177	2.60742e-18	2.94629e-16		TSS1_13224485	1.77609	8.39132e-09	9.48187e-07		TSS5_19570260	3.52073	3.58982e-19	4.05636e-17		TSS5_26501911	2.46117	2.86953e-15	3.24246e-13		TSS1_18935376	3.7159	3.93997e-22	4.45202e-20		TSS5_5412342	3.25427	3.76232e-11	4.25128e-09		TSS5_707253	2.48469	2.92548e-13	3.30569e-11		TSS5_8608723	-5.57194	2.76253e-34	3.12155e-32
TSS1_99905	-3.03249	2.66141e-18	2.99611e-16		TSS3_7906795	2.38718	8.48241e-09	9.54918e-07		TSS4_7305591	-3.87365	3.63101e-19	4.08765e-17		TSS1_4571089	-3.55172	2.88493e-15	3.24775e-13		TSS1_29329735	8.55707	4.0832e-22	4.59671e-20		TSS5_23484907	-3.90964	3.81561e-11	4.29546e-09		TSS3_18559106	2.20412	3.02425e-13	3.40458e-11		TSS1_28975452	-8.12157	2.85604e-34	3.21522e-32
TSS3_5830524	3.33661	2.69405e-18	3.02163e-16		TSS1_9329504	2.17493	8.73147e-09	9.79315e-07		TSS5_26809773	-2.8782	3.96958e-19	4.43769e-17		TSS5_26568699	2.69905	2.97201e-15	3.33339e-13		TSS5_6467599	4.46333	4.73451e-22	5.31019e-20		TSS4_333561	2.16457	4.03488e-11	4.50911e-09		TSS1_1768993	2.3301	3.10689e-13	3.48467e-11		TSS2_11270218	7.14353	3.27977e-34	3.67857e-32
TSS1_27109406	11.1712	2.76869e-18	3.09388e-16		TSS5_21607137	1.78444	9.54332e-09	1.06642e-06		TSS4_17975077	-2.98671	3.97125e-19	4.43769e-17		TSS2_852223	-4.82142	3.21109e-15	3.58825e-13		TSS1_4696028	5.17545	4.95645e-22	5.5386e-20		TSS5_22455100	2.14021	4.03516e-11	4.50911e-09		TSS1_22700064	-2.10621	3.46241e-13	3.86909e-11		TSS3_8013917	-13.233	3.34834e-34	3.74161e-32
TSS5_24438299	-2.76034	2.92728e-18	3.25907e-16		TSS1_5264942	1.58751	9.63727e-09	1.07296e-06		TSS3_1329706	2.81352	4.11298e-19	4.56239e-17		TSS4_7401904	5.80563	3.33153e-15	3.70914e-13		TSS1_16871725	3.54534	5.5971e-22	6.2315e-20		TSS3_18004974	-1.90157	4.0852e-11	4.54824e-09		TSS5_7014674	-2.20761	3.50004e-13	3.88476e-11		TSS3_5402653	10.1221	5.26453e-34	5.86124e-32
TSS4_10481788	-3.03325	3.45056e-18	3.82759e-16		TSS4_2718189	-1.49175	9.8316e-09	1.09059e-06		TSS3_2161879	2.7527	4.10981e-19	4.56239e-17		TSS5_9226061	3.61963	3.45162e-15	3.82877e-13		TSS5_4898763	-4.64609	5.71168e-22	6.33578e-20		TSS3_18049628	-1.79168	4.25346e-11	4.71823e-09		TSS1_37853	-2.98333	3.5021e-13	3.88476e-11		TSS1_25049275	6.80156	6.23765e-34	6.91922e-32
TSS5_8423494	2.94834	3.67045e-18	4.05666e-16		TSS4_8890939	-2.17246	9.86883e-09	1.09072e-06		TSS2_19570055	3.28897	4.26872e-19	4.71787e-17		TSS4_18428389	4.0647	3.56801e-15	3.94343e-13		TSS2_6034437	-3.3027	5.92613e-22	6.54967e-20		TSS1_20893276	1.91367	4.2908e-11	4.74227e-09		TSS3_23089649	-2.00791	3.62768e-13	4.00938e-11		TSS1_16127487	7.8377	6.28609e-34	6.94751e-32
TSS2_12633805	-3.26449	3.7313e-18	4.1089e-16		TSS5_3124241	2.43445	1.01359e-08	1.11212e-06		TSS3_8375377	3.02144	4.48074e-19	4.93419e-17		TSS5_5995464	-2.67343	3.58845e-15	3.95161e-13		TSS5_2995575	3.38611	6.08278e-22	6.69836e-20		TSS3_1591277	-2.05687	4.43213e-11	4.88066e-09		TSS1_26210621	2.86484	3.65886e-13	4.02913e-11		TSS1_20439499	8.7864	7.34382e-34	8.08702e-32
TSS1_6765671	-2.76609	4.09222e-18	4.49003e-16		TSS5_16633205	2.03794	1.01204e-08	1.11212e-06		TSS3_20552092	-2.7755	4.5984e-19	5.04541e-17		TSS3_20431466	2.83715	3.67729e-15	4.03476e-13		TSS5_18036982	-4.08443	6.41404e-22	7.03755e-20		TSS5_22182971	-1.75554	4.4569e-11	4.89016e-09		TSS2_10831617	-2.3222	3.70215e-13	4.06204e-11		TSS3_781555	-5.29395	7.91525e-34	8.68469e-32
TSS1_28146038	10.6562	4.35164e-18	4.7561e-16		TSS2_6026105	2.39824	1.0898e-08	1.18724e-06		TSS5_16544340	-3.21753	4.66518e-19	5.08186e-17		TSS1_3167869	2.61818	3.74242e-15	4.09139e-13		TSS2_15600059	7.06743	6.56088e-22	7.17268e-20		TSS3_20015437	-2.35834	4.74041e-11	5.18245e-09		TSS1_16871725	-2.21455	3.77982e-13	4.13228e-11		TSS4_16102196	-6.90203	8.06276e-34	8.81461e-32
TSS1_12104656	2.94655	4.36613e-18	4.7561e-16		TSS5_7443385	1.45052	1.0899e-08	1.18724e-06		TSS2_19245676	-3.94996	4.66143e-19	5.08186e-17		TSS4_14886675	3.01369	3.79747e-15	4.13664e-13		TSS3_22086500	3.63134	6.73959e-22	7.34154e-20		TSS3_3052825	-2.65789	5.03117e-11	5.48053e-09		TSS4_11202380	-2.57819	3.81403e-13	4.15469e-11		TSS5_22038357	11.4686	8.28137e-34	9.02103e-32
TSS1_6130146	-2.75169	4.63415e-18	5.02997e-16		TSS3_10960752	3.39676	1.15069e-08	1.24898e-06		TSS5_1868244	2.77642	4.77705e-19	5.16655e-17		TSS1_8940310	3.26242	3.94357e-15	4.2804e-13		TSS3_11191728	3.1849	7.31731e-22	7.9423e-20		TSS3_4787211	-2.15166	5.14991e-11	5.58978e-09		TSS3_5056076	-2.0752	3.95492e-13	4.29272e-11		TSS1_8271702	5.35253	8.46306e-34	9.1859e-32
TSS4_13709122	-2.77962	4.95133e-18	5.35504e-16		TSS3_4688212	-1.99182	1.1619e-08	1.25376e-06		TSS5_7373094	-3.0051	4.76411e-19	5.16655e-17		TSS3_20354352	-2.24901	4.68116e-15	5.06284e-13		TSS3_2161879	-3.14048	7.38953e-22	7.99204e-20		TSS3_5056076	-1.78943	5.36037e-11	5.79743e-09		TSS3_3052825	-3.13388	4.06183e-13	4.39302e-11		TSS1_5264942	8.01828	9.25412e-34	1.00071e-31
TSS3_84894	-3.64053	5.47002e-18	5.89497e-16		TSS5_19834910	-2.74461	1.16338e-08	1.25376e-06		TSS5_21943989	-2.79955	4.89837e-19	5.27891e-17		TSS5_15382025	3.32254	5.2956e-15	5.70699e-13		TSS4_694791	-3.33038	7.52025e-22	8.10447e-20		TSS5_26453039	-1.73709	5.85199e-11	6.30661e-09		TSS5_13908400	3.159	4.1038e-13	4.40692e-11		TSS5_8277742	8.30181	9.28568e-34	1.00071e-31
TSS5_16544340	3.70343	5.55733e-18	5.96782e-16		TSS3_2564108	1.4924	1.20331e-08	1.2922e-06		TSS2_8370393	-2.63895	5.25664e-19	5.64492e-17		TSS2_13382052	3.95924	5.76927e-15	6.19542e-13		TSS5_4196576	3.56293	7.85492e-22	8.43513e-20		TSS5_19711542	2.50502	5.89768e-11	6.31081e-09		TSS2_16130357	-2.23959	4.10051e-13	4.40692e-11		TSS5_5363123	7.93443	9.83241e-34	1.05587e-31
TSS5_26129338	3.03547	6.21758e-18	6.65325e-16		TSS4_9759325	1.43493	1.25079e-08	1.33844e-06		TSS1_18363198	-2.89217	5.79828e-19	6.20457e-17		TSS5_7890181	2.81205	6.07933e-15	6.50531e-13		TSS1_7493439	5.99464	8.11565e-22	8.68432e-20		TSS5_17624315	-1.88954	5.91841e-11	6.31081e-09		TSS2_7693679	-2.09577	4.21576e-13	4.51116e-11		TSS3_5469446	5.597	9.9076e-34	1.06018e-31
TSS1_17781498	4.13247	6.25649e-18	6.67131e-16		TSS3_18514347	2.67391	1.27942e-08	1.36425e-06		TSS1_25473542	-2.95737	6.83074e-19	7.28364e-17		TSS5_15899655	-3.32887	6.23565e-15	6.64909e-13		TSS3_1313324	4.0543	9.57193e-22	1.02066e-19		TSS3_3639434	-2.01509	5.89281e-11	6.31081e-09		TSS3_17494873	-1.94453	4.24557e-13	4.52707e-11		TSS4_18098564	8.45026	1.14535e-33	1.22129e-31
TSS2_17403050	-2.77823	6.31695e-18	6.71215e-16		TSS5_24383567	3.02768	1.32877e-08	1.40207e-06		TSS2_10739870	2.89491	6.88164e-19	7.31217e-17		TSS2_7767725	3.42135	6.66141e-15	7.07816e-13		TSS1_25880329	3.31142	9.98399e-22	1.06086e-19		TSS5_18556649	2.18343	5.98228e-11	6.33432e-09		TSS1_4351777	8.67927	4.58196e-13	4.86861e-11		TSS1_473140	13.5441	1.16228e-33	1.23499e-31
TSS1_9539066	-2.87328	6.75359e-18	7.15102e-16		TSS1_30249188	2.71727	1.32629e-08	1.40207e-06		TSS4_13285841	2.66474	6.95826e-19	7.36773e-17		TSS2_16237099	-2.65234	7.40659e-15	7.84244e-13		TSS1_23226916	-3.75158	1.00451e-21	1.06362e-19		TSS5_24102975	1.80676	5.9699e-11	6.33432e-09		TSS3_2561788	2.60351	5.00988e-13	5.30469e-11		TSS2_15445432	9.73885	1.21081e-33	1.28189e-31
TSS5_1868244	3.63064	7.00705e-18	7.39354e-16		TSS3_19008422	-1.53626	1.32631e-08	1.40207e-06		TSS1_1503824	3.13809	7.4684e-19	7.88033e-17		TSS3_6815376	-4.44796	7.58057e-15	7.99869e-13		TSS5_7373094	3.60989	1.05435e-21	1.10864e-19		TSS4_1207725	2.06988	6.20728e-11	6.54965e-09		TSS1_1523677	2.45975	5.08035e-13	5.36057e-11		TSS3_6956996	-6.05379	1.21488e-33	1.28189e-31
TSS3_22555865	-2.99803	7.24516e-18	7.61823e-16		TSS5_19530282	1.55243	1.33793e-08	1.40683e-06		TSS3_4311408	-3.39872	7.87832e-19	8.284e-17		TSS3_8410437	2.97486	7.61226e-15	8.00424e-13		TSS3_607767	-3.20297	1.05427e-21	1.10864e-19		TSS1_1523677	2.15091	6.33137e-11	6.65194e-09		TSS5_18590240	2.70072	5.26925e-13	5.54058e-11		TSS1_27339984	13.8213	1.23465e-33	1.29823e-31
TSS5_21596070	-3.31571	8.09826e-18	8.48579e-16		TSS2_10575005	-1.71891	1.35727e-08	1.42223e-06		TSS3_18126912	-3.38766	8.27859e-19	8.67476e-17		TSS5_2237590	-3.57669	7.95901e-15	8.33988e-13		TSS1_25053745	-3.86748	1.09008e-21	1.14224e-19		TSS3_10243758	-3.02045	6.34816e-11	6.65194e-09		TSS2_4416849	3.58898	5.97222e-13	6.19598e-11		TSS1_5447762	13.9023	1.29305e-33	1.35493e-31
TSS1_9095657	10.9769	9.08329e-18	9.48514e-16		TSS1_22512186	-1.44993	1.38121e-08	1.44231e-06		TSS4_14830016	4.02704	8.31416e-19	8.68199e-17		TSS5_14753088	2.52936	8.17332e-15	8.53492e-13		TSS1_5489300	3.91917	1.17e-21	1.22176e-19		TSS4_14982320	1.74557	6.49577e-11	6.75984e-09		TSS4_333561	2.42596	5.9744e-13	6.19598e-11		TSS4_4074553	-8.32909	1.3388e-33	1.39803e-31
TSS4_13732880	-2.94416	9.58782e-18	9.9776e-16		TSS5_17522520	-1.80621	1.46626e-08	1.52587e-06		TSS1_5686338	2.76498	9.68332e-19	1.0077e-16		TSS4_756491	4.16194	8.47168e-15	8.81608e-13		TSS4_8794281	-3.16477	1.39889e-21	1.45576e-19		TSS5_25366010	-3.36687	6.4776e-11	6.75984e-09		TSS4_18217339	-1.89417	5.94861e-13	6.19598e-11		TSS4_1440289	5.87808	1.40047e-33	1.4574e-31
TSS4_17263606	-2.56474	9.85286e-18	1.02183e-15		TSS1_20707478	-1.48292	1.48628e-08	1.54141e-06		TSS3_11810777	2.85421	9.72122e-19	1.00818e-16		TSS3_537759	2.65263	8.93905e-15	9.27059e-13		TSS5_1629667	5.46049	1.43437e-21	1.48757e-19		TSS4_7683685	2.16569	6.72256e-11	6.97189e-09		TSS1_4877212	-2.3685	5.91874e-13	6.19598e-11		TSS5_22312761	-5.12482	1.59454e-33	1.64874e-31
TSS4_9753870	3.27787	1.00402e-17	1.03771e-15		TSS4_13307439	2.25774	1.49925e-08	1.54428e-06		TSS1_5645274	-3.69971	9.8864e-19	1.02181e-16		TSS2_14658693	-4.06449	9.18501e-15	9.49317e-13		TSS5_18850776	8.02122	1.51268e-21	1.56343e-19		TSS5_26129338	-1.70387	6.84725e-11	7.07697e-09		TSS5_469331	-2.11231	6.10463e-13	6.30944e-11		TSS2_9454095	-5.58993	1.59732e-33	1.64874e-31
TSS2_14990929	3.72592	1.035e-17	1.06609e-15		TSS1_28953513	1.73165	1.49688e-08	1.54428e-06		TSS3_629708	6.14449	9.99945e-19	1.02998e-16		TSS5_5572370	3.43256	9.22657e-15	9.50369e-13		TSS5_24376989	5.20097	1.61734e-21	1.66592e-19		TSS3_19396644	-1.85537	6.97525e-11	7.18475e-09		TSS3_19063547	2.37734	6.15941e-13	6.3444e-11		TSS2_18226324	5.41345	1.60067e-33	1.64874e-31
TSS5_15899655	-2.57042	1.10071e-17	1.12993e-15		TSS4_13236343	-2.10711	1.50748e-08	1.5475e-06		TSS5_5809334	3.05805	1.03464e-18	1.0621e-16		TSS5_22481923	-3.85863	9.26988e-15	9.51593e-13		TSS4_14203981	3.46658	1.68948e-21	1.72847e-19		TSS1_14315487	-8.31639	7.50763e-11	7.7069e-09		TSS2_17827480	-2.08752	6.50823e-13	6.68098e-11		TSS4_16773299	8.93429	1.61568e-33	1.65857e-31
TSS4_13860689	3.38685	1.14236e-17	1.16872e-15		TSS5_18345595	-1.52079	1.53456e-08	1.56997e-06		TSS2_19243689	3.12763	1.04837e-18	1.07256e-16		TSS3_18709720	-3.61909	9.37359e-15	9.58988e-13		TSS1_14158527	3.33328	1.68869e-21	1.72847e-19		TSS1_3137468	-2.00038	7.53528e-11	7.70915e-09		TSS5_25286367	-2.70631	7.4662e-13	7.63848e-11		TSS1_22700064	10.1835	1.63963e-33	1.67747e-31
TSS1_17456165	-2.55692	1.19838e-17	1.2219e-15		TSS5_13902964	1.68937	1.54126e-08	1.57056e-06		TSS3_19825307	6.2479	1.06995e-18	1.09095e-16		TSS3_6511061	3.68671	1.00446e-14	1.02418e-12		TSS1_10322574	4.7122	1.7003e-21	1.73367e-19		TSS1_8940310	-2.26169	7.63873e-11	7.78868e-09		TSS3_8085558	-2.27528	7.65349e-13	7.80373e-11		TSS3_20338442	9.54664	1.66658e-33	1.6993e-31
TSS5_23413482	-2.61631	1.22216e-17	1.24197e-15		TSS3_17987450	1.46802	1.54551e-08	1.57056e-06		TSS5_24620277	4.9691	1.17848e-18	1.19758e-16		TSS5_8378891	-3.00984	1.02737e-14	1.04402e-12		TSS3_17307141	-6.844	1.76762e-21	1.79627e-19		TSS5_19892858	-2.73011	7.70298e-11	7.82783e-09		TSS1_25374266	-2.48466	7.68672e-13	7.81131e-11		TSS4_12555905	6.15341	1.82043e-33	1.84993e-31
TSS2_16451782	2.65864	1.24939e-17	1.26472e-15		TSS5_23308281	2.37717	1.62729e-08	1.64813e-06		TSS5_21352434	-2.80809	1.18611e-18	1.2013e-16		TSS1_23128708	3.9539	1.04862e-14	1.06205e-12		TSS3_2141523	4.10514	1.83339e-21	1.85687e-19		TSS5_19646677	-2.79859	7.80933e-11	7.90936e-09		TSS1_7043326	-2.05004	8.06199e-13	8.16526e-11		TSS5_19166068	5.37711	1.94917e-33	1.97414e-31
TSS4_18228852	-2.78266	1.2529e-17	1.26472e-15		TSS1_8860677	1.70576	1.65583e-08	1.67145e-06		TSS1_12688495	4.75408	1.21625e-18	1.22772e-16		TSS3_21076545	2.44905	1.14146e-14	1.15223e-12		TSS5_7446952	-5.20383	1.85261e-21	1.87009e-19		TSS1_22700064	-1.7956	8.49263e-11	8.5551e-09		TSS5_2103159	-2.04542	8.18895e-13	8.2662e-11		TSS3_876845	-10.2935	1.95989e-33	1.97837e-31
TSS5_18383692	3.13154	1.32176e-17	1.3298e-15		TSS5_26531097	-2.29568	1.70363e-08	1.71398e-06		TSS4_16234170	2.63621	1.32344e-18	1.33149e-16		TSS3_15975115	-2.59498	1.15005e-14	1.15704e-12		TSS3_20436390	4.72545	1.87295e-21	1.8781e-19		TSS5_19294713	-1.98862	8.50462e-11	8.5551e-09		TSS5_654031	2.3136	8.24209e-13	8.27917e-11		TSS5_6975995	13.9739	2.00699e-33	2.01919e-31
TSS3_18207769	-4.03016	1.43662e-17	1.44057e-15		TSS4_15501078	1.75865	1.73874e-08	1.74352e-06		TSS1_21676530	2.63595	1.3617e-18	1.36544e-16		TSS3_5175469	4.52868	1.23077e-14	1.23416e-12		TSS2_17529751	-4.17936	1.86963e-21	1.8781e-19		TSS5_25286367	-2.2838	8.53165e-11	8.5551e-09		TSS1_26608307	1.9795	8.25648e-13	8.27917e-11		TSS5_15421592	9.97817	2.05455e-33	2.05454e-31
TSS1_25423719	3.31979	1.60812e-17	1.60722e-15		TSS2_9386572	-1.62183	1.77232e-08	1.77133e-06		TSS5_4636044	-3.71959	1.38554e-18	1.38476e-16		TSS1_17266511	-2.51198	1.24267e-14	1.24197e-12		TSS5_18697572	3.05	1.94118e-21	1.94009e-19		TSS3_616423	2.82871	8.92399e-11	8.91898e-09		TSS1_11532562	-1.96352	8.33311e-13	8.32844e-11		TSS4_2351923	9.40398	2.05569e-33	2.05454e-31
TSS3_18029593	-2.6417	1.65216e-17	1.6458e-15		TSS5_5066221	-1.40475	1.86754e-08	1.86036e-06		TSS5_17152069	4.06925	1.45533e-18	1.44973e-16		TSS1_5768176	3.51046	1.27956e-14	1.27464e-12		TSS2_2588277	3.19268	1.9651e-21	1.95754e-19		TSS4_16703272	-1.688	9.20329e-11	9.16787e-09		TSS2_15673687	3.41107	8.55451e-13	8.52159e-11		TSS5_23450925	-5.20183	2.07684e-33	2.06885e-31
TSS2_16896907	3.54576	1.69587e-17	1.6838e-15		TSS5_2876575	-1.57722	1.9253e-08	1.91161e-06		TSS4_10366132	2.85488	1.49159e-18	1.48097e-16		TSS5_26002437	-2.27007	1.29583e-14	1.28661e-12		TSS5_6747395	4.62239	1.98577e-21	1.97164e-19		TSS4_9178006	-2.02757	9.33537e-11	9.26895e-09		TSS3_7527652	-3.5929	8.7987e-13	8.7361e-11		TSS4_6745104	-6.81786	2.12848e-33	2.11334e-31
TSS4_1580120	-2.92238	1.7277e-17	1.70981e-15		TSS5_22481923	-1.55242	1.94821e-08	1.92802e-06		TSS4_10481788	-3.69557	1.51074e-18	1.49509e-16		TSS5_5227924	-2.25086	1.32735e-14	1.3136e-12		TSS4_7553062	-5.06164	2.04571e-21	2.02452e-19		TSS1_4070124	-3.66465	9.50602e-11	9.40754e-09		TSS3_5402653	-2.00297	8.95452e-13	8.86175e-11		TSS1_25880329	13.7275	2.36152e-33	2.33705e-31
TSS4_9081319	6.61649	1.73347e-17	1.70992e-15		TSS5_8697103	1.53094	1.98897e-08	1.96196e-06		TSS4_10955442	-3.58008	1.51906e-18	1.49843e-16		TSS3_5705723	-2.63836	1.3381e-14	1.31992e-12		TSS4_14830016	-3.98396	2.1156e-21	2.08687e-19		TSS5_25184401	-1.68292	9.68621e-11	9.55465e-09		TSS1_29345941	-1.9234	9.06095e-13	8.93788e-11		TSS1_17913711	-8.08619	2.46594e-33	2.43244e-31
TSS5_4898763	4.46064	1.82648e-17	1.79582e-15		TSS5_3956151	1.49457	2.02851e-08	1.99446e-06		TSS2_16507898	-2.69947	1.54934e-18	1.52334e-16		TSS2_19370438	-2.30433	1.53954e-14	1.5137e-12		TSS2_13037224	4.02601	2.5326e-21	2.49009e-19		TSS1_27148511	-1.66879	9.72824e-11	9.56495e-09		TSS4_16428010	2.00664	9.23877e-13	9.08369e-11		TSS1_16871725	10.5469	2.52323e-33	2.48088e-31
TSS1_22034509	3.27169	1.90161e-17	1.86364e-15		TSS4_14304973	-3.30947	2.06748e-08	2.0262e-06		TSS1_20668738	3.86343	1.56231e-18	1.53111e-16		TSS3_9795179	2.39275	1.60333e-14	1.57132e-12		TSS2_9844350	3.31378	2.8938e-21	2.83602e-19		TSS4_12920928	-3.46176	9.98867e-11	9.78922e-09		TSS5_3261162	2.79539	9.57912e-13	9.38785e-11		TSS1_22444514	5.80069	2.64905e-33	2.59615e-31
TSS4_18033794	3.78488	1.92233e-17	1.87787e-15		TSS2_15298450	1.58898	2.08184e-08	2.03369e-06		TSS1_23942880	5.1084	1.63219e-18	1.59444e-16		TSS3_3250384	-3.59265	1.6122e-14	1.57491e-12		TSS4_7156132	-4.93452	3.05016e-21	2.97961e-19		TSS4_18179181	2.05005	1.03667e-10	1.01269e-08		TSS1_10722262	-2.24342	9.76049e-13	9.53474e-11		TSS3_8035809	-6.80649	3.56775e-33	3.48523e-31
TSS1_23410921	-2.84654	1.9581e-17	1.90666e-15		TSS5_2011041	1.46069	2.11119e-08	2.05572e-06		TSS1_10035667	-2.65194	1.65077e-18	1.60741e-16		TSS1_6459662	-2.12805	1.64682e-14	1.60356e-12		TSS1_17683624	-3.96678	3.29221e-21	3.20572e-19		TSS1_20962642	-1.72864	1.04124e-10	1.01388e-08		TSS2_8979611	-1.94385	9.83525e-13	9.57688e-11		TSS3_3250384	-9.94627	4.34035e-33	4.22633e-31
TSS4_17594138	-3.53471	2.01797e-17	1.95866e-15		TSS3_17494873	1.7484	2.1478e-08	2.08467e-06		TSS3_14760472	4.39088	1.68016e-18	1.63078e-16		TSS3_7839467	3.38424	1.82362e-14	1.77002e-12		TSS4_10372721	6.08218	3.5329e-21	3.42907e-19		TSS1_3611609	3.52342	1.08493e-10	1.05304e-08		TSS4_18179181	2.3378	9.89414e-13	9.59755e-11		TSS1_27959220	-5.10646	4.84992e-33	4.70737e-31
TSS3_19628939	2.66984	2.03001e-17	1.96405e-15		TSS1_11575321	1.65153	2.16381e-08	2.0935e-06		TSS1_1820522	-3.54325	1.71345e-18	1.65777e-16		TSS2_8736737	2.63824	1.86376e-14	1.8032e-12		TSS1_28032763	3.33463	4.21286e-21	4.07598e-19		TSS5_25515189	2.41014	1.09477e-10	1.0592e-08		TSS4_14555167	2.18892	9.94827e-13	9.59755e-11		TSS3_23182707	14.7269	4.86547e-33	4.70738e-31
TSS2_7316889	2.59283	2.06772e-17	1.99417e-15		TSS3_6687160	1.50911	2.25728e-08	2.17699e-06		TSS4_14713432	-2.62632	1.73601e-18	1.67425e-16		TSS5_6222205	3.62873	1.91513e-14	1.847e-12		TSS2_19243689	3.00067	4.53943e-21	4.37795e-19		TSS1_10503020	3.4967	1.12745e-10	1.08734e-08		TSS2_1646808	-2.04505	9.95156e-13	9.59755e-11		TSS3_15975115	-12.1959	5.64012e-33	5.43948e-31
TSS1_10989504	-2.70458	2.1013e-17	2.02012e-15		TSS5_2046814	1.51928	2.26692e-08	2.17934e-06		TSS5_23450925	-2.6887	1.8713e-18	1.799e-16		TSS1_2972199	2.18053	1.93642e-14	1.8616e-12		TSS5_2355964	3.55611	5.36973e-21	5.16227e-19		TSS1_5673600	-1.8739	1.21122e-10	1.16442e-08		TSS5_9828238	2.01616	1.00667e-12	9.64711e-11		TSS5_2037855	13.7722	7.42921e-33	7.14218e-31
TSS5_22944962	2.84821	2.23626e-17	2.14306e-15		TSS1_7835811	1.52584	2.29438e-08	2.19875e-06		TSS5_25181469	2.67671	1.90835e-18	1.82882e-16		TSS2_16476300	3.67613	2.04231e-14	1.95719e-12		TSS2_16797654	-4.77687	5.56443e-21	5.33252e-19		TSS3_2970371	2.03089	1.253e-10	1.20078e-08		TSS2_18224258	-2.02228	1.00546e-12	9.64711e-11		TSS1_5155561	-9.41533	7.56029e-33	7.2452e-31
TSS3_1310863	4.38057	2.32607e-17	2.22209e-15		TSS3_18469860	1.69595	2.40636e-08	2.29879e-06		TSS3_2299774	2.73284	1.98125e-18	1.89269e-16		TSS1_26702691	-4.6397	2.05873e-14	1.96671e-12		TSS1_8935444	3.42387	5.58895e-21	5.33273e-19		TSS4_16234170	-1.64968	1.33631e-10	1.27658e-08		TSS1_22612008	3.38588	1.04347e-12	9.96824e-11		TSS5_3316318	-7.833	7.64328e-33	7.30162e-31
TSS5_24990152	-2.73218	2.35234e-17	2.24012e-15		TSS1_10468054	2.30222	2.42392e-08	2.30829e-06		TSS3_21306711	-3.44516	2.01193e-18	1.91595e-16		TSS5_15378357	2.59317	2.23247e-14	2.12597e-12		TSS4_12051642	-3.06782	5.59987e-21	5.33273e-19		TSS1_15975583	2.84666	1.34978e-10	1.28539e-08		TSS3_3130072	2.40466	1.11056e-12	1.05431e-10		TSS5_22481923	-8.63707	8.37826e-33	7.97858e-31
TSS5_756607	-3.10213	2.60101e-17	2.46916e-15		TSS5_24707572	1.9663	2.49992e-08	2.3732e-06		TSS3_7260302	3.45925	2.16555e-18	2.05577e-16		TSS1_24113301	-2.98401	2.4552e-14	2.33074e-12		TSS3_537759	-3.98344	5.77839e-21	5.48549e-19		TSS3_2754828	-1.89463	1.35871e-10	1.28984e-08		TSS4_10390869	-2.0113	1.11061e-12	1.05431e-10		TSS1_27148511	5.33899	9.14393e-33	8.68042e-31
TSS3_3130072	5.65335	2.61241e-17	2.47224e-15		TSS1_7509123	-1.99705	2.53543e-08	2.39939e-06		TSS4_10661197	3.86558	2.24829e-18	2.12766e-16		TSS3_7993437	2.93107	2.77949e-14	2.63035e-12		TSS1_5452398	-3.54883	5.84278e-21	5.52927e-19		TSS1_19336116	2.78246	1.36956e-10	1.29608e-08		TSS4_13275200	2.4021	1.13447e-12	1.0736e-10		TSS4_13200595	10.1805	1.06531e-32	1.00815e-30
TSS5_9828238	2.53709	2.68729e-17	2.53518e-15		TSS1_27117313	2.69584	2.72157e-08	2.56752e-06		TSS5_18383692	-2.77149	2.33953e-18	2.20711e-16		TSS5_19533266	2.9099	2.83359e-14	2.67319e-12		TSS2_11037407	-5.34274	5.95055e-21	5.61372e-19		TSS3_104705	5.04122	1.38537e-10	1.30695e-08		TSS2_16792587	-2.06938	1.18606e-12	1.11892e-10		TSS2_13020392	13.3798	1.11089e-32	1.04801e-30
TSS1_5982267	-4.01105	2.69813e-17	2.53749e-15		TSS3_19604453	1.88885	2.83308e-08	2.64797e-06		TSS2_11816773	2.65225	2.46878e-18	2.3218e-16		TSS4_8708866	4.68442	3.54481e-14	3.33377e-12		TSS3_6180856	3.42519	6.13057e-21	5.76559e-19		TSS1_29345941	-1.6594	1.4067e-10	1.32295e-08		TSS1_25779161	-1.992	1.23804e-12	1.16433e-10		TSS1_29306811	-7.09972	1.14246e-32	1.07444e-30
TSS4_8369240	4.23369	2.82102e-17	2.64486e-15		TSS2_10182335	-2.11545	2.82474e-08	2.64797e-06		TSS4_2030359	2.74989	2.52741e-18	2.36958e-16		TSS5_10650059	-4.40759	3.60876e-14	3.38341e-12		TSS4_13460019	3.06882	6.76904e-21	6.34635e-19		TSS2_2033188	-1.86716	1.44183e-10	1.35179e-08		TSS3_20698577	-2.08246	1.34868e-12	1.26446e-10		TSS5_8162277	-7.78404	1.23218e-32	1.15523e-30
TSS1_2848350	5.63723	2.92832e-17	2.72857e-15		TSS4_10375464	-3.01811	2.81718e-08	2.64797e-06		TSS4_16174679	5.27595	2.57069e-18	2.40272e-16		TSS2_1800389	4.46802	3.6818e-14	3.44123e-12		TSS4_16135402	-4.18262	6.90661e-21	6.45534e-19		TSS1_6230202	2.42685	1.45594e-10	1.36081e-08		TSS1_19152620	-1.96099	1.39703e-12	1.30575e-10		TSS4_13130297	13.8329	1.29969e-32	1.21477e-30
TSS2_18855208	4.19661	2.9201e-17	2.72857e-15		TSS5_22482189	-1.69409	2.84476e-08	2.6507e-06		TSS4_17923879	4.00361	2.58237e-18	2.40622e-16		TSS4_9340842	2.98397	3.78089e-14	3.52297e-12		TSS4_10989971	2.95605	7.69614e-21	7.17114e-19		TSS1_28593278	-1.93094	1.54887e-10	1.44321e-08		TSS3_3945838	1.93415	1.4146e-12	1.3181e-10		TSS3_4409003	5.39384	1.37775e-32	1.28377e-30
TSS4_7600635	-2.59236	2.95273e-17	2.74287e-15		TSS4_17579661	-1.86973	2.90686e-08	2.70026e-06		TSS5_712610	4.88692	2.62951e-18	2.44262e-16		TSS2_9840526	-2.41211	3.87396e-14	3.59802e-12		TSS1_659771	3.29507	8.14111e-21	7.5625e-19		TSS1_8483848	2.54338	1.55542e-10	1.44487e-08		TSS3_6055550	2.30884	1.4599e-12	1.35614e-10		TSS2_18753042	-5.68795	1.56179e-32	1.45078e-30
TSS2_12181020	-2.59076	2.99817e-17	2.77656e-15		TSS5_23605455	-2.82839	2.95443e-08	2.73605e-06		TSS1_24135958	3.66498	2.67818e-18	2.48022e-16		TSS1_9951847	-3.40161	3.88519e-14	3.59802e-12		TSS1_12180765	3.03941	8.17175e-21	7.56774e-19		TSS1_19822150	1.84623	1.56773e-10	1.45185e-08		TSS2_19392566	-2.16873	1.48837e-12	1.37836e-10		TSS5_26199855	-12.7382	1.58299e-32	1.46599e-30
TSS1_24698434	3.14251	3.21865e-17	2.97166e-15		TSS5_23127654	-1.38286	2.99381e-08	2.76407e-06		TSS1_117046	5.21284	2.7485e-18	2.53759e-16		TSS1_23104647	-2.61702	4.35026e-14	4.01643e-12		TSS4_4886982	7.3172	8.21422e-21	7.58388e-19		TSS5_8277402	-2.86658	1.57649e-10	1.45551e-08		TSS4_12426615	2.01514	1.52006e-12	1.40341e-10		TSS3_6474912	5.01259	1.69396e-32	1.56397e-30
TSS1_7958380	2.65346	3.23464e-17	2.97734e-15		TSS1_10382002	-2.14243	3.09617e-08	2.84988e-06		TSS1_8195810	3.8647	2.75821e-18	2.53881e-16		TSS1_28740840	-2.32339	4.39056e-14	4.04131e-12		TSS1_5274346	-3.56451	8.26485e-21	7.60743e-19		TSS5_13908400	2.687	1.63531e-10	1.49614e-08		TSS1_7626335	-1.88694	1.5328e-12	1.41088e-10		TSS1_11955821	5.30954	1.82898e-32	1.6835e-30
TSS5_251976	-2.75833	3.26373e-17	2.99501e-15		TSS1_16577609	1.8905	3.15763e-08	2.89765e-06		TSS3_19930887	7.48922	2.77592e-18	2.54737e-16		TSS5_7738504	3.77967	4.60596e-14	4.22674e-12		TSS3_1392954	3.40123	8.35262e-21	7.66492e-19		TSS5_23934712	1.98126	1.62733e-10	1.49614e-08		TSS5_8277402	-3.40926	1.65239e-12	1.51635e-10		TSS1_8757923	-7.31467	2.08203e-32	1.91061e-30
TSS5_24252138	3.48146	3.30722e-17	3.02576e-15		TSS4_18410174	2.13436	3.24414e-08	2.96805e-06		TSS3_22400398	-2.61003	2.90036e-18	2.64553e-16		TSS1_900765	2.25148	4.65457e-14	4.25844e-12		TSS3_3475053	7.02525	8.6232e-21	7.84193e-19		TSS1_17456165	-4.68767	1.63207e-10	1.49614e-08		TSS3_2391147	-5.52309	1.6812e-12	1.53812e-10		TSS3_242491	-5.80616	2.11377e-32	1.93388e-30
TSS1_10840224	3.9261	3.4095e-17	3.10994e-15		TSS3_16630484	3.15401	3.39367e-08	3.05208e-06		TSS1_25472975	-5.3654	2.89839e-18	2.64553e-16		TSS4_14393373	2.19205	4.71162e-14	4.29765e-12		TSS2_19563576	5.55441	8.57543e-21	7.84193e-19		TSS3_3186378	-1.69668	1.67416e-10	1.52707e-08		TSS1_477129	3.24019	1.80891e-12	1.64997e-10		TSS1_29736037	5.70588	2.29036e-32	2.08912e-30
TSS1_11454924	2.57493	3.46476e-17	3.15085e-15		TSS5_209049	1.76851	3.37261e-08	3.05208e-06		TSS4_12488944	-3.48292	2.95604e-18	2.68822e-16		TSS4_11439354	2.48126	4.84183e-14	4.40316e-12		TSS4_9157531	-4.02236	8.61859e-21	7.84193e-19		TSS5_23903726	1.77145	1.70386e-10	1.54778e-08		TSS5_2167660	-2.00322	1.93075e-12	1.75583e-10		TSS5_419121	9.66101	2.74093e-32	2.4926e-30
TSS2_8849925	-2.53052	3.65426e-17	3.31323e-15		TSS1_27713700	1.6177	3.39646e-08	3.05208e-06		TSS3_6154363	3.71714	3.19888e-18	2.90035e-16		TSS3_18249809	3.28046	5.31646e-14	4.82031e-12		TSS2_9691982	-3.15006	8.79719e-21	7.9762e-19		TSS4_16839690	-1.63466	1.70709e-10	1.54778e-08		TSS3_4364222	-1.90495	2.05744e-12	1.86543e-10		TSS2_8371097	-12.6765	3.26539e-32	2.96065e-30
TSS2_560928	-2.47483	3.83157e-17	3.46363e-15		TSS2_13178975	1.4718	3.36483e-08	3.05208e-06		TSS2_19344685	2.81054	3.32584e-18	2.99751e-16		TSS5_9445493	2.44569	5.39506e-14	4.87697e-12		TSS3_3052825	5.31212	8.84289e-21	7.9937e-19		TSS4_13275200	2.07952	1.72499e-10	1.55934e-08		TSS1_3064161	2.02054	2.11383e-12	1.91084e-10		TSS3_7521955	-8.50376	3.51764e-32	3.17984e-30
TSS5_17758277	-2.78978	3.84649e-17	3.46676e-15		TSS5_3473445	-1.40931	3.36792e-08	3.05208e-06		TSS5_20734256	-2.66139	3.31908e-18	2.99751e-16		TSS2_14217225	2.34103	5.77045e-14	5.20079e-12		TSS1_5129522	3.20602	9.14664e-21	8.24368e-19		TSS3_5402653	-1.71414	1.73359e-10	1.56245e-08		TSS3_10328411	2.10846	2.13573e-12	1.92065e-10		TSS4_17571701	-5.38134	3.67856e-32	3.31541e-30
TSS1_9515195	2.62543	3.87054e-17	3.47809e-15		TSS5_23437599	-1.55047	3.37986e-08	3.05208e-06		TSS5_23353902	-5.78018	3.37779e-18	3.0353e-16		TSS2_5049755	2.94844	5.79969e-14	5.21164e-12		TSS5_24610049	5.74705	9.57333e-21	8.60265e-19		TSS5_13666373	6.3022	1.74693e-10	1.56516e-08		TSS4_16373575	-2.04711	2.13737e-12	1.92065e-10		TSS1_25758193	5.63713	3.87029e-32	3.47786e-30
TSS3_821316	4.45381	3.8876e-17	3.48202e-15		TSS3_9666488	-2.15913	3.62592e-08	3.24863e-06		TSS5_224173	3.95516	3.50764e-18	3.14266e-16		TSS5_3112066	-2.76766	6.07199e-14	5.44018e-12		TSS3_19666484	-4.90066	9.83474e-21	8.8114e-19		TSS2_16416814	-1.85576	1.74637e-10	1.56516e-08		TSS1_15652491	-2.21284	2.19924e-12	1.9704e-10		TSS1_2275061	-5.92608	4.75773e-32	4.26268e-30
TSS5_1168897	4.05139	3.89791e-17	3.48202e-15		TSS1_19783661	-3.50939	3.69095e-08	3.29714e-06		TSS4_17376231	3.58948	3.61495e-18	3.22924e-16		TSS4_18525250	2.48359	6.0941e-14	5.44388e-12		TSS3_9756317	3.17733	1.026e-20	9.16526e-19		TSS2_15980889	-1.60777	1.7628e-10	1.57472e-08		TSS1_4928658	-1.91552	2.21793e-12	1.97546e-10		TSS3_18892362	8.84263	4.80582e-32	4.29306e-30
TSS5_6000531	3.62036	3.99371e-17	3.5571e-15		TSS1_477129	-1.75335	3.70415e-08	3.2992e-06		TSS1_26533461	-3.36568	3.64033e-18	3.24236e-16		TSS3_8460193	-2.17413	6.27431e-14	5.58838e-12		TSS4_15003456	-3.14691	1.03289e-20	9.19974e-19		TSS3_20709571	-1.615	1.82139e-10	1.62227e-08		TSS3_6879346	-2.29762	2.21403e-12	1.97546e-10		TSS5_17761090	13.4506	5.12735e-32	4.56681e-30
TSS1_7989221	-2.8479	4.02612e-17	3.57545e-15		TSS5_556438	1.35899	3.82402e-08	3.39597e-06		TSS3_4091641	2.75155	3.74246e-18	3.31383e-16		TSS1_18866219	2.52641	6.64791e-14	5.88284e-12		TSS5_15385185	3.67712	1.09308e-20	9.70725e-19		TSS2_1676979	-2.12631	1.83232e-10	1.62722e-08		TSS5_5783722	2.59797	2.31833e-12	2.05882e-10		TSS3_9103121	-5.2528	5.46429e-32	4.85264e-30
TSS1_473140	10.2186	4.18377e-17	3.70459e-15		TSS1_16468136	1.70036	3.85442e-08	3.41297e-06		TSS3_15801200	2.65367	3.73516e-18	3.31383e-16		TSS1_29736037	2.27607	6.66276e-14	5.88284e-12		TSS1_5181385	6.06954	1.09891e-20	9.73047e-19		TSS3_1256867	2.4932	1.87067e-10	1.64953e-08		TSS4_5194684	2.03611	2.34651e-12	2.07775e-10		TSS5_18361050	-5.18551	5.56978e-32	4.93186e-30
TSS5_25945412	2.79721	4.49697e-17	3.97031e-15		TSS5_26176025	1.42712	3.89705e-08	3.44065e-06		TSS5_8266781	3.5406	3.85463e-18	3.4032e-16		TSS3_7835158	-2.27647	6.66319e-14	5.88284e-12		TSS5_8277402	6.73026	1.14084e-20	1.00723e-18		TSS3_7116292	-2.08593	1.87379e-10	1.64953e-08		TSS5_25291536	1.9145	2.35563e-12	2.07975e-10		TSS3_18941976	-8.77561	5.61488e-32	4.9573e-30
TSS3_5144671	-2.56353	4.79853e-17	4.22424e-15		TSS3_16984791	-1.43572	3.95115e-08	3.47827e-06		TSS3_19353529	3.18258	4.06545e-18	3.5789e-16		TSS5_5783722	-2.84639	6.78376e-14	5.97187e-12		TSS5_5310907	4.145	1.15426e-20	1.01612e-18		TSS5_2169658	-2.61562	1.871e-10	1.64953e-08		TSS1_26536691	-2.21113	2.42605e-12	2.1357e-10		TSS2_19472778	6.96455	5.76231e-32	5.07268e-30
TSS5_24145355	-3.24737	5.05895e-17	4.44059e-15		TSS1_7493439	2.95535	4.02867e-08	3.53073e-06		TSS3_6413031	4.88268	4.11405e-18	3.61118e-16		TSS1_8919072	-4.53884	6.8061e-14	5.97418e-12		TSS5_1602209	-3.27691	1.2267e-20	1.07442e-18		TSS2_17827480	-1.76598	1.92588e-10	1.69048e-08		TSS2_3514742	-3.17699	2.48422e-12	2.18057e-10		TSS3_19628939	4.95606	6.09688e-32	5.35165e-30
TSS3_1827861	-2.58616	5.20642e-17	4.55682e-15		TSS1_19822150	2.01365	4.03406e-08	3.53073e-06		TSS3_2970371	3.53242	4.25219e-18	3.72165e-16		TSS5_7446952	-2.16699	7.11497e-14	6.22724e-12		TSS3_512314	-6.08167	1.22759e-20	1.07442e-18		TSS1_20256936	1.62894	1.9849e-10	1.73724e-08		TSS5_2671721	5.32283	2.52329e-12	2.19577e-10		TSS3_3366464	5.50447	6.52446e-32	5.71041e-30
TSS5_19559238	2.98238	5.34461e-17	4.66429e-15		TSS5_21286791	1.90969	4.24349e-08	3.69233e-06		TSS3_815632	-2.97036	4.30769e-18	3.75936e-16		TSS1_17076319	-2.29433	7.68856e-14	6.69059e-12		TSS4_6268310	-4.1264	1.3276e-20	1.15649e-18		TSS4_12870115	-1.78695	2.1431e-10	1.8703e-08		TSS2_17293772	2.53214	2.51714e-12	2.19577e-10		TSS1_268346	-6.46181	6.64254e-32	5.797e-30
TSS2_7153339	3.25085	5.54619e-17	4.8263e-15		TSS5_21939859	1.43565	4.23598e-08	3.69233e-06		TSS1_10513173	4.44488	4.41125e-18	3.83868e-16		TSS2_12627601	-2.85848	7.67883e-14	6.69059e-12		TSS1_27127212	-5.00554	1.329e-20	1.15649e-18		TSS2_6053952	-1.63766	2.23442e-10	1.9444e-08		TSS2_9357899	-2.06114	2.52152e-12	2.19577e-10		TSS3_404767	13.5078	7.42145e-32	6.45815e-30
TSS5_3393042	-2.52684	5.86681e-17	5.09068e-15		TSS3_649814	-2.08023	4.25527e-08	3.69233e-06		TSS3_20170297	3.01767	4.70623e-18	4.08363e-16		TSS5_2329878	-2.08541	8.1313e-14	7.0556e-12		TSS1_29117624	3.33452	1.3699e-20	1.18867e-18		TSS5_26749835	3.03988	2.43969e-10	2.11694e-08		TSS1_18935376	-2.16206	2.54132e-12	2.19882e-10		TSS5_1079812	-6.11581	1.0148e-31	8.80552e-30
TSS5_18370991	4.04927	6.06472e-17	5.24736e-15		TSS5_25677083	1.83527	4.32237e-08	3.73984e-06		TSS1_2299466	-2.6326	4.8192e-18	4.15829e-16		TSS5_26447739	2.61487	8.36608e-14	7.23857e-12		TSS3_3463602	-3.80229	1.43297e-20	1.23985e-18		TSS4_18304751	1.59593	2.61132e-10	2.25056e-08		TSS5_8031317	-2.48916	2.53785e-12	2.19882e-10		TSS5_4620226	13.4272	1.0531e-31	9.11171e-30
TSS3_1799840	2.84318	6.11749e-17	5.27795e-15		TSS5_25234039	-1.52943	4.34404e-08	3.74788e-06		TSS3_708866	-2.96831	4.81974e-18	4.15829e-16		TSS5_26453039	2.73912	8.51529e-14	7.34668e-12		TSS5_7738504	3.47683	1.49881e-20	1.29312e-18		TSS5_1591903	-1.87085	2.61103e-10	2.25056e-08		TSS3_3741666	1.99771	2.60025e-12	2.2434e-10		TSS1_10722262	8.73864	1.07765e-31	9.29754e-30
TSS1_28284037	-2.78241	6.17457e-17	5.31206e-15		TSS3_7227308	4.42333	4.35684e-08	3.74824e-06		TSS2_10333241	6.14709	4.91056e-18	4.22461e-16		TSS3_17133338	4.32069	8.89574e-14	7.65312e-12		TSS1_26608307	-2.95256	1.66432e-20	1.43184e-18		TSS2_11530976	-1.90277	2.61598e-10	2.25056e-08		TSS3_3208275	2.03216	2.66639e-12	2.29393e-10		TSS3_4909019	-4.80785	1.121e-31	9.64407e-30
TSS1_29946314	2.62255	6.54202e-17	5.61224e-15		TSS1_2379666	-1.87296	4.41604e-08	3.78841e-06		TSS2_11041800	-2.59814	5.09979e-18	4.37499e-16		TSS3_9550593	-2.17816	1.00096e-13	8.587e-12		TSS1_983404	3.21789	1.68796e-20	1.4399e-18		TSS1_4419770	-2.80322	2.62935e-10	2.25566e-08		TSS3_18634621	2.69197	2.70941e-12	2.32434e-10		TSS3_10330680	-6.4258	1.37785e-31	1.18203e-29
TSS5_597382	2.92201	6.6954e-17	5.72759e-15		TSS5_15814603	2.20153	4.50867e-08	3.84608e-06		TSS5_26246375	-2.65568	5.20564e-18	4.45317e-16		TSS5_5431673	2.41908	1.04776e-13	8.93782e-12		TSS4_15985012	-4.09795	1.68789e-20	1.4399e-18		TSS5_18833265	-1.66575	2.6824e-10	2.29467e-08		TSS1_6230202	2.68945	2.75375e-12	2.34907e-10		TSS3_2890228	-5.03999	1.38822e-31	1.18755e-29
TSS4_10576380	-2.48222	6.7828e-17	5.78601e-15		TSS4_1111620	1.71393	4.50587e-08	3.84608e-06		TSS4_9133156	2.98428	5.69786e-18	4.86052e-16		TSS3_2069339	-3.30535	1.04615e-13	8.93782e-12		TSS5_18536313	-4.51686	1.68696e-20	1.4399e-18		TSS1_7043326	-1.7263	2.71716e-10	2.31785e-08		TSS2_7837106	-1.92585	2.7501e-12	2.34907e-10		TSS1_20180279	-6.83994	1.42502e-31	1.21561e-29
TSS3_627333	-2.58487	6.88921e-17	5.86028e-15		TSS3_10904449	1.53184	4.64741e-08	3.9533e-06		TSS5_769514	-4.53678	5.74166e-18	4.88412e-16		TSS4_16295369	3.72027	1.05199e-13	8.94873e-12		TSS1_16127487	3.04945	1.74236e-20	1.48213e-18		TSS5_26253688	-1.71053	2.73113e-10	2.32323e-08		TSS1_24485163	-1.88549	3.13599e-12	2.66762e-10		TSS5_1576686	-6.39216	1.56735e-31	1.33326e-29
TSS5_13707477	-3.91673	7.59285e-17	6.44073e-15		TSS4_13675791	2.00576	4.77483e-08	4.05031e-06		TSS1_5673600	3.51805	5.76172e-18	4.88746e-16		TSS4_18228852	-2.22112	1.15127e-13	9.76578e-12		TSS5_8228873	4.93699	1.9745e-20	1.6749e-18		TSS2_16653339	2.34478	2.7554e-10	2.33731e-08		TSS4_16839690	-1.84004	3.40262e-12	2.87928e-10		TSS1_11539780	8.35391	1.80352e-31	1.52986e-29
TSS1_27432199	2.74104	7.91627e-17	6.69632e-15		TSS3_19546962	-1.95778	4.83703e-08	4.09161e-06		TSS1_6949108	3.30826	6.44107e-18	5.43328e-16		TSS1_907657	2.14452	1.23772e-13	1.04698e-11		TSS1_22444514	2.98569	2.21374e-20	1.87259e-18		TSS1_10994359	-1.82442	2.82603e-10	2.39052e-08		TSS2_10184161	-2.34362	3.40383e-12	2.87928e-10		TSS3_20864487	6.09335	1.84396e-31	1.55979e-29
TSS3_21261934	2.98263	8.12807e-17	6.85633e-15		TSS1_25497039	2.01819	5.01472e-08	4.21835e-06		TSS1_30404685	-2.67684	6.42718e-18	5.43328e-16		TSS1_1307882	2.54558	1.32437e-13	1.11716e-11		TSS2_6484343	-5.90402	2.27053e-20	1.91528e-18		TSS1_7881148	-1.83405	2.83658e-10	2.39276e-08		TSS3_22827884	2.20269	3.42766e-12	2.89136e-10		TSS3_23345896	13.3359	1.86814e-31	1.57585e-29
TSS1_2712927	-2.40451	8.16292e-17	6.8666e-15		TSS5_26525031	-2.15583	5.00711e-08	4.21835e-06		TSS2_15325227	-2.75709	6.47613e-18	5.44769e-16		TSS4_6796201	-2.11691	1.37418e-13	1.15595e-11		TSS5_4658401	-4.1186	2.52082e-20	2.1205e-18		TSS3_6325789	-1.65577	2.90892e-10	2.44151e-08		TSS4_17376231	-2.40648	3.45091e-12	2.90289e-10		TSS5_8857007	-5.48654	1.90071e-31	1.59887e-29
TSS1_5828934	3.77978	8.279e-17	6.94496e-15		TSS1_28219617	2.80691	5.10143e-08	4.26906e-06		TSS5_19530282	-2.79355	6.52015e-18	5.46952e-16		TSS1_28313623	-2.21093	1.42262e-13	1.19339e-11		TSS1_28423233	3.30988	2.65243e-20	2.22503e-18		TSS5_91356	-3.57155	2.91049e-10	2.44151e-08		TSS3_1167313	-2.16438	3.55494e-12	2.98211e-10		TSS5_387936	-5.13281	2.13399e-31	1.79013e-29
TSS5_10543362	3.11181	8.3392e-17	6.95692e-15		TSS3_10877504	2.12881	5.1032e-08	4.26906e-06		TSS3_15983321	-2.69468	6.62121e-18	5.53895e-16		TSS1_3288090	-3.36854	1.43184e-13	1.1978e-11		TSS2_18626347	2.99414	2.77517e-20	2.32156e-18		TSS5_1390034	1.61091	3.01405e-10	2.5214e-08		TSS5_7360461	2.2709	3.58825e-12	3.00174e-10		TSS5_21607137	-9.18642	2.28936e-31	1.91516e-29
TSS1_5737878	-3.11232	8.32802e-17	6.95692e-15		TSS3_18983666	1.69421	5.13351e-08	4.28259e-06		TSS4_9250091	3.44956	6.73759e-18	5.60534e-16		TSS2_6983872	3.19763	1.50244e-13	1.2534e-11		TSS5_26547768	5.18051	2.99499e-20	2.49855e-18		TSS3_4364222	-1.63755	3.02488e-10	2.52348e-08		TSS5_16410828	-1.84341	3.60372e-12	3.00638e-10		TSS5_24732625	-6.80908	2.32946e-31	1.94334e-29
TSS1_7337835	-2.40007	8.75072e-17	7.28017e-15		TSS1_22564489	-1.63896	5.22422e-08	4.34629e-06		TSS1_5504535	-3.1296	6.72741e-18	5.60534e-16		TSS3_18649517	-2.26895	1.53705e-13	1.27875e-11		TSS3_6511061	3.3967	3.08673e-20	2.56801e-18		TSS4_18165740	-1.59845	3.12438e-10	2.59933e-08		TSS1_7346156	2.07807	3.71338e-12	3.08935e-10		TSS2_6950088	5.42748	2.45393e-31	2.04154e-29
TSS5_23747272	-2.54304	8.91532e-17	7.39679e-15		TSS3_892241	2.90322	5.26101e-08	4.36491e-06		TSS1_25238033	4.02813	6.93898e-18	5.75707e-16		TSS4_7011268	-2.21328	1.54391e-13	1.28094e-11		TSS3_19822729	3.83783	3.10342e-20	2.57482e-18		TSS4_13735056	1.63806	3.15378e-10	2.6166e-08		TSS5_25390488	4.53262	3.86727e-12	3.20856e-10		TSS1_6763915	-7.1547	2.48267e-31	2.0598e-29
TSS5_26663621	-2.34915	9.76109e-17	8.07637e-15		TSS4_11807771	1.45199	5.30583e-08	4.39007e-06		TSS5_22828418	3.13489	7.28846e-18	6.0305e-16		TSS5_18530876	2.42975	1.56701e-13	1.29655e-11		TSS5_25755051	3.42189	3.23292e-20	2.67493e-18		TSS5_5711066	-1.75348	3.30982e-10	2.73856e-08		TSS5_85917	2.82823	4.07097e-12	3.36834e-10		TSS3_22596159	-12.6984	2.52769e-31	2.09142e-29
TSS5_20506335	-2.5306	9.82357e-17	8.10592e-15		TSS5_24145355	1.90192	5.34595e-08	4.41121e-06		TSS2_13373600	-2.59159	7.31426e-18	6.03536e-16		TSS1_8333806	6.22293	1.57268e-13	1.29769e-11		TSS5_24686027	2.94762	3.2784e-20	2.70517e-18		TSS4_7924265	-1.68044	3.39576e-10	2.80201e-08		TSS1_12180765	1.87933	4.09216e-12	3.37664e-10		TSS5_1602209	-5.0906	2.56274e-31	2.11465e-29
TSS2_9047609	4.03578	9.85981e-17	8.11371e-15		TSS2_18859506	1.51131	5.508e-08	4.52029e-06		TSS5_26349970	3.00082	7.8821e-18	6.48624e-16		TSS1_7337835	-2.10602	1.66402e-13	1.36934e-11		TSS4_6373540	-5.69031	3.68823e-20	3.03507e-18		TSS1_28587753	-1.59412	3.44275e-10	2.83306e-08		TSS1_28587753	-1.82366	4.13146e-12	3.3906e-10		TSS2_14524756	13.2316	2.9331e-31	2.41367e-29
TSS4_15242969	2.70996	1.03577e-16	8.50036e-15		TSS5_26052641	1.46312	5.50059e-08	4.52029e-06		TSS1_25648938	5.17334	7.99017e-18	6.55735e-16		TSS5_5182085	2.44691	1.79634e-13	1.47421e-11		TSS1_17913711	-5.3193	3.78325e-20	3.10483e-18		TSS2_18274786	2.69827	3.46486e-10	2.84354e-08		TSS3_10132693	-2.16454	4.12357e-12	3.3906e-10		TSS1_4118536	-7.27726	3.20828e-31	2.63296e-29
TSS1_18550044	2.91169	1.0463e-16	8.56354e-15		TSS5_2592866	-1.42174	5.5298e-08	4.52592e-06		TSS3_4290082	-2.60272	8.19635e-18	6.70838e-16		TSS1_5765633	-2.63199	1.82486e-13	1.49357e-11		TSS3_821316	-3.73429	4.06482e-20	3.32689e-18		TSS3_673443	1.68147	3.50012e-10	2.86471e-08		TSS1_7442969	2.21463	4.4999e-12	3.68299e-10		TSS5_20744591	8.97512	3.39475e-31	2.77847e-29
TSS4_690710	5.00025	1.07749e-16	8.79503e-15		TSS4_879714	-1.47498	5.55736e-08	4.53621e-06		TSS1_28218702	-3.42898	8.57572e-18	6.99996e-16		TSS5_25629472	2.70296	1.88221e-13	1.53636e-11		TSS5_24560451	-3.49546	4.30623e-20	3.51498e-18		TSS4_18033794	1.77932	3.63775e-10	2.96933e-08		TSS2_18670019	2.33738	4.62289e-12	3.77345e-10		TSS5_16813042	8.12194	3.48471e-31	2.84441e-29
TSS4_14008942	-3.20308	1.10031e-16	8.95717e-15		TSS1_25782115	1.5918	5.64129e-08	4.59235e-06		TSS5_2860259	-2.64774	8.679e-18	7.06522e-16		TSS1_5817667	-2.49352	2.00116e-13	1.62907e-11		TSS5_26743340	-3.06156	4.45725e-20	3.62847e-18		TSS1_25693484	1.66664	3.67283e-10	2.98188e-08		TSS2_8987673	-1.86945	4.76573e-12	3.87958e-10		TSS4_4824622	12.7006	3.55727e-31	2.89583e-29
TSS1_4058161	4.20895	1.13603e-16	9.22314e-15		TSS1_635295	2.16308	5.78848e-08	4.68919e-06		TSS3_3945838	-2.57185	8.7385e-18	7.09458e-16		TSS1_20803436	4.8992	2.1609e-13	1.75438e-11		TSS1_7530986	4.65461	4.64701e-20	3.7728e-18		TSS3_5588459	-1.62517	3.66861e-10	2.98188e-08		TSS5_17731005	2.04665	4.80482e-12	3.90092e-10		TSS5_6833799	5.96637	3.57854e-31	2.90533e-29
TSS4_2441327	-3.24814	1.21417e-16	9.83121e-15		TSS2_7571208	1.85569	5.79123e-08	4.68919e-06		TSS5_25234039	-3.30234	9.09485e-18	7.36415e-16		TSS3_8564666	2.40741	2.19684e-13	1.7788e-11		TSS3_19541284	5.69373	4.77648e-20	3.86755e-18		TSS5_229660	1.73037	3.79519e-10	3.06479e-08		TSS5_19697322	-1.97554	4.86536e-12	3.93951e-10		TSS2_19019254	7.12304	4.33731e-31	3.51195e-29
TSS5_5344495	2.6466	1.25085e-16	1.01012e-14		TSS1_3137468	1.8582	5.85161e-08	4.71288e-06		TSS4_16505425	2.92801	9.50688e-18	7.64841e-16		TSS1_28442362	2.36842	2.20878e-13	1.78369e-11		TSS4_717579	3.83056	5.1417e-20	4.15216e-18		TSS2_17540966	1.70076	3.79062e-10	3.06479e-08		TSS5_19711542	2.68236	4.98861e-12	4.02854e-10		TSS1_26051981	-4.52524	4.60281e-31	3.71699e-29
TSS5_21352434	-2.47461	1.30836e-16	1.05375e-14		TSS5_8358666	1.63547	5.84387e-08	4.71288e-06		TSS4_14950044	2.86863	9.48241e-18	7.64841e-16		TSS2_17716950	-2.77451	2.23048e-13	1.79166e-11		TSS5_5365287	2.93714	5.27707e-20	4.25015e-18		TSS1_1768993	1.90198	3.83752e-10	3.09074e-08		TSS2_10739870	-1.97177	5.49832e-12	4.4166e-10		TSS3_3091733	-4.79614	4.65159e-31	3.74639e-29
TSS1_12180765	3.245	1.34864e-16	1.08332e-14		TSS4_13819961	-2.3226	5.93045e-08	4.76371e-06		TSS4_13935331	-3.50557	9.52168e-18	7.64841e-16		TSS1_21124922	-6.65637	2.2273e-13	1.79166e-11		TSS1_6487030	9.58597	6.03192e-20	4.84522e-18		TSS5_18590240	2.2428	3.85599e-10	3.09737e-08		TSS1_4888214	-2.00836	5.4963e-12	4.4166e-10		TSS2_15325227	-5.3109	4.75596e-31	3.82028e-29
TSS2_5420851	3.62511	1.42636e-16	1.14271e-14		TSS3_19342048	1.50991	6.04983e-08	4.83528e-06		TSS3_22054998	2.78816	9.88667e-18	7.92058e-16		TSS4_17388990	-2.6792	2.29065e-13	1.83513e-11		TSS2_6983872	-5.86463	6.71142e-20	5.37677e-18		TSS1_18104658	-3.04908	3.96614e-10	3.17742e-08		TSS5_26253688	-1.93327	5.53572e-12	4.43487e-10		TSS4_17594138	-10.4221	5.04984e-31	4.04562e-29
TSS3_16898009	2.47037	1.43998e-16	1.15058e-14		TSS5_7265682	-1.39747	6.05148e-08	4.83528e-06		TSS1_5622870	-2.58073	1.02532e-17	8.19258e-16		TSS1_22330038	-2.31732	2.29913e-13	1.83706e-11		TSS4_17279169	4.80355	7.73524e-20	6.18064e-18		TSS1_3902017	-2.01343	4.02068e-10	3.21262e-08		TSS3_18004974	-2.02269	5.64351e-12	4.5093e-10		TSS3_5705723	-6.73364	5.57337e-31	4.45326e-29
TSS1_268346	-2.91052	1.51743e-16	1.20927e-14		TSS3_6664203	1.60599	6.11281e-08	4.87143e-06		TSS2_11477926	3.80058	1.05229e-17	8.38595e-16		TSS5_8003683	3.47197	2.35466e-13	1.87648e-11		TSS4_14087571	-4.12994	8.15756e-20	6.50093e-18		TSS5_23488748	1.6705	4.12453e-10	3.28693e-08		TSS4_7600635	-1.97258	5.70719e-12	4.53624e-10		TSS1_1829799	5.1476	6.52255e-31	5.19795e-29
TSS2_8405863	10.8687	1.54743e-16	1.22994e-14		TSS5_25928838	2.35772	6.15739e-08	4.89407e-06		TSS2_10113217	-4.05224	1.12705e-17	8.95811e-16		TSS5_17588800	-4.29379	2.37348e-13	1.88651e-11		TSS3_21622002	-4.09966	8.58316e-20	6.82215e-18		TSS3_23294365	2.46393	4.29663e-10	3.40261e-08		TSS3_10243758	-3.44878	5.70449e-12	4.53624e-10		TSS2_13653828	-5.74209	6.64903e-31	5.28484e-29
TSS1_1820522	5.5043	1.61996e-16	1.28422e-14		TSS5_6000531	-1.60104	6.24622e-08	4.95168e-06		TSS1_9515195	2.53765	1.14833e-17	9.10335e-16		TSS4_13924692	-2.07453	2.3861e-13	1.89158e-11		TSS4_7492876	3.16192	8.61302e-20	6.82796e-18		TSS1_22301321	1.89281	4.3034e-10	3.40261e-08		TSS2_1281900	-2.08987	5.81504e-12	4.60987e-10		TSS4_4200510	-5.04535	6.89973e-31	5.46975e-29
TSS3_3667270	4.56452	1.63291e-16	1.28929e-14		TSS1_24902091	3.54604	6.37969e-08	5.01808e-06		TSS3_9932119	4.31992	1.16552e-17	9.21554e-16		TSS4_13388447	3.72603	2.43406e-13	1.92456e-11		TSS5_632842	3.42266	9.05462e-20	7.1593e-18		TSS3_2388980	-1.57279	4.29358e-10	3.40261e-08		TSS4_12886755	-1.8963	6.17937e-12	4.8859e-10		TSS3_5464742	-4.79887	7.09312e-31	5.60838e-29
TSS5_26430219	-2.52892	1.63487e-16	1.28929e-14		TSS4_7938639	2.10067	6.3785e-08	5.01808e-06		TSS5_3931641	-3.70605	1.18317e-17	9.33071e-16		TSS4_455790	2.83045	2.57917e-13	2.0287e-11		TSS2_12181020	-3.64925	9.24592e-20	7.29152e-18		TSS1_26556029	-4.84838	4.36888e-10	3.44539e-08		TSS3_8680820	2.00253	6.35141e-12	5.00885e-10		TSS1_9072158	-5.54621	8.94617e-31	7.05512e-29
TSS5_3343242	5.98479	1.64409e-16	1.2932e-14		TSS3_708866	1.5309	6.35787e-08	5.01808e-06		TSS1_5249428	2.56797	1.19258e-17	9.38052e-16		TSS1_897401	2.21858	2.57705e-13	2.0287e-11		TSS5_20744591	3.12481	9.46844e-20	7.4476e-18		TSS2_17945775	-1.84018	4.61762e-10	3.63209e-08		TSS5_1239035	2.7304	6.49934e-12	5.1122e-10		TSS2_17403050	-5.17458	9.07189e-31	7.13569e-29
TSS1_29744486	4.46186	1.72877e-16	1.35584e-14		TSS3_16921005	1.70162	6.56501e-08	5.15047e-06		TSS1_9321678	4.4469	1.20106e-17	9.42273e-16		TSS4_7521428	2.70837	2.65436e-13	2.08243e-11		TSS4_8383568	4.49244	9.9278e-20	7.7887e-18		TSS5_10070869	-1.61873	4.7227e-10	3.70512e-08		TSS4_12920928	-3.92474	6.51879e-12	5.11421e-10		TSS4_15931332	6.01556	9.35159e-31	7.33663e-29
TSS4_13056183	-2.50787	1.73269e-16	1.35584e-14		TSS5_20744591	3.15167	6.69947e-08	5.24238e-06		TSS2_18875586	3.03082	1.23391e-17	9.65545e-16		TSS2_1676979	2.88748	2.72112e-13	2.1293e-11		TSS1_898900	2.82972	1.0398e-19	8.13654e-18		TSS1_9304088	-1.62567	4.93124e-10	3.85873e-08		TSS3_22745696	-1.93407	6.54228e-12	5.11937e-10		TSS3_17778400	6.49773	9.50421e-31	7.4371e-29
TSS4_6745104	2.54151	1.75532e-16	1.37001e-14		TSS3_991133	3.72632	6.7859e-08	5.25019e-06		TSS4_10104489	-4.28702	1.2779e-17	9.97386e-16		TSS5_25390063	3.23589	2.93541e-13	2.29106e-11		TSS4_9340842	-4.61641	1.0499e-19	8.19435e-18		TSS5_16813042	-1.67021	5.01475e-10	3.91396e-08		TSS1_28423233	-2.05987	6.68015e-12	5.21379e-10		TSS5_21069624	-5.67048	1.00866e-30	7.87246e-29
TSS1_27985174	3.61172	1.78218e-16	1.3874e-14		TSS1_9191457	3.46558	6.73599e-08	5.25019e-06		TSS1_9753953	-2.52331	1.32243e-17	1.02949e-15		TSS5_6290676	3.38548	3.05688e-13	2.37973e-11		TSS5_17195939	-2.94997	1.11333e-19	8.66707e-18		TSS2_17765462	2.34464	5.23979e-10	4.07909e-08		TSS3_5588459	-1.83531	6.80236e-12	5.29553e-10		TSS1_12180765	5.60815	1.01417e-30	7.89511e-29
TSS1_27824060	-3.64937	1.81891e-16	1.41236e-14		TSS2_17363889	1.67308	6.81348e-08	5.25019e-06		TSS3_5433819	4.44744	1.45225e-17	1.12765e-15		TSS4_17604932	4.65882	3.25786e-13	2.52969e-11		TSS1_22198340	-4.33148	1.16925e-19	9.07911e-18		TSS1_4928658	-1.6125	5.61497e-10	4.35995e-08		TSS2_9494814	2.32681	7.00939e-12	5.4427e-10		TSS1_28159269	4.76137	1.02474e-30	7.95696e-29
TSS5_17696518	3.91181	1.83595e-16	1.42195e-14		TSS5_18559116	1.65711	6.78417e-08	5.25019e-06		TSS4_13728763	-2.49617	1.46409e-17	1.13394e-15		TSS4_12565208	-1.93883	3.29483e-13	2.55185e-11		TSS5_17564738	3.26924	1.19918e-19	9.28764e-18		TSS2_7851580	2.16356	5.66928e-10	4.39086e-08		TSS4_6299876	2.3118	7.04757e-12	5.45835e-10		TSS4_5740304	7.26087	1.05832e-30	8.19667e-29
TSS3_18893643	2.732	1.84504e-16	1.42534e-14		TSS2_18108357	1.61195	6.79733e-08	5.25019e-06		TSS1_24558285	-2.54616	1.48159e-17	1.14457e-15		TSS5_9157171	2.96932	3.35124e-13	2.58892e-11		TSS1_17477602	-3.07946	1.2327e-19	9.5229e-18		TSS1_29387815	1.61697	5.68683e-10	4.39322e-08		TSS1_19476205	-1.8491	7.13955e-12	5.51549e-10		TSS3_3961856	-4.4927	1.08323e-30	8.36822e-29
TSS4_6906019	-2.7846	1.89995e-16	1.46402e-14		TSS1_26830669	-1.48519	6.78742e-08	5.25019e-06		TSS2_14905361	4.88583	1.60035e-17	1.23316e-15		TSS3_22555865	-4.27356	3.37522e-13	2.60081e-11		TSS2_16476300	3.16744	1.26436e-19	9.74269e-18		TSS1_23762350	2.32478	5.75026e-10	4.43092e-08		TSS1_2126783	-3.98568	7.20261e-12	5.55004e-10		TSS1_2226916	-5.41648	1.0983e-30	8.46303e-29
TSS5_20451459	-2.37797	1.90713e-16	1.46583e-14		TSS1_28082644	-1.44179	6.91833e-08	5.31746e-06		TSS1_8385251	-2.61874	1.68033e-17	1.28944e-15		TSS2_9273822	-2.16915	3.41076e-13	2.62152e-11		TSS1_10303335	4.01361	1.29977e-19	9.99012e-18		TSS3_162814	-1.68432	5.84763e-10	4.49451e-08		TSS3_18997821	-2.39831	7.50411e-12	5.75308e-10		TSS4_10390869	9.31087	1.14231e-30	8.77982e-29
TSS1_29387815	2.54879	1.96041e-16	1.50296e-14		TSS4_13380409	-5.50495	7.0289e-08	5.38877e-06		TSS1_9095657	-4.15096	1.6819e-17	1.28944e-15		TSS1_10151795	-2.1477	3.53632e-13	2.71115e-11		TSS5_5692902	3.13626	1.34707e-19	1.03275e-17		TSS2_10026915	-1.88837	6.20789e-10	4.75933e-08		TSS4_7434199	-2.84499	7.49964e-12	5.75308e-10		TSS1_10149855	5.08535	1.16922e-30	8.96393e-29
TSS1_17780487	-2.44717	1.99302e-16	1.52411e-14		TSS3_22282605	8.33609	7.11743e-08	5.44286e-06		TSS2_6399621	4.17294	1.90741e-17	1.45131e-15		TSS3_763104	2.10819	3.6428e-13	2.78573e-11		TSS3_22453923	2.9808	1.39131e-19	1.06253e-17		TSS4_626118	-1.88939	6.37598e-10	4.87585e-08		TSS4_17041081	2.44006	7.53393e-12	5.76137e-10		TSS1_983404	13.1951	1.38458e-30	1.05882e-28
TSS5_22822675	3.09084	2.02243e-16	1.54271e-14		TSS3_22038660	-2.29743	7.18978e-08	5.48434e-06		TSS5_5522258	-2.55454	1.90506e-17	1.45131e-15		TSS4_6268310	-2.00272	3.94602e-13	3.01001e-11		TSS1_4366059	-5.64516	1.39294e-19	1.06253e-17		TSS3_3228858	-1.84515	6.43425e-10	4.90649e-08		TSS5_26749835	3.35262	7.59899e-12	5.79648e-10		TSS3_6564429	7.24472	1.41053e-30	1.07594e-28
TSS4_7686807	-2.78733	2.06878e-16	1.57409e-14		TSS2_11135682	2.36482	7.22395e-08	5.49656e-06		TSS2_15805726	-2.80235	1.90226e-17	1.45131e-15		TSS3_7704837	3.77366	4.11925e-13	3.1264e-11		TSS4_8344593	2.94253	1.4276e-19	1.08623e-17		TSS2_9779101	-1.90682	6.44844e-10	4.90649e-08		TSS3_20864487	-1.88121	7.6619e-12	5.82978e-10		TSS5_25218588	-8.24297	1.57708e-30	1.19997e-28
TSS4_575876	5.2095	2.12831e-16	1.61533e-14		TSS1_26743054	2.35394	7.36202e-08	5.58757e-06		TSS2_17409463	-3.99199	1.91804e-17	1.45574e-15		TSS1_17285669	2.06927	4.11122e-13	3.1264e-11		TSS4_13751838	4.32156	1.47237e-19	1.11749e-17		TSS4_6299876	2.0287	6.60947e-10	5.0164e-08		TSS3_18940739	-2.25503	7.90454e-12	5.99933e-10		TSS3_188429	5.38423	1.80119e-30	1.36706e-28
TSS3_22142901	-2.67378	2.13636e-16	1.61739e-14		TSS2_11041800	1.34637	7.53564e-08	5.70505e-06		TSS1_28865412	-2.46475	1.93259e-17	1.46312e-15		TSS4_10585735	2.21522	4.46776e-13	3.38243e-11		TSS1_24354771	4.03572	1.49795e-19	1.13406e-17		TSS3_10315118	-1.78779	6.71125e-10	5.08092e-08		TSS4_8875920	-1.9492	7.94308e-12	6.01351e-10		TSS3_9524776	7.10407	1.93426e-30	1.46438e-28
TSS5_24227437	2.83992	2.14311e-16	1.61845e-14		TSS1_19888366	-1.38826	7.72404e-08	5.8331e-06		TSS5_7138762	-2.49783	2.07659e-17	1.56822e-15		TSS1_18098101	-1.90677	4.49712e-13	3.39617e-11		TSS4_17777394	6.33578	1.59511e-19	1.20461e-17		TSS5_17581197	-1.88285	6.75903e-10	5.10433e-08		TSS3_3639434	-2.15246	8.06626e-12	6.09154e-10		TSS5_26527017	-12.1895	1.98412e-30	1.49839e-28
TSS5_18021401	-2.78512	2.20026e-16	1.65747e-14		TSS1_28117405	1.42592	8.16014e-08	6.1471e-06		TSS3_3760465	-3.66842	2.10033e-17	1.5822e-15		TSS3_20275869	8.19802	4.70863e-13	3.54705e-11		TSS1_28695881	3.34684	1.63497e-19	1.23164e-17		TSS5_1601495	2.93449	6.8938e-10	5.18027e-08		TSS1_21529994	2.6872	8.09461e-12	6.09774e-10		TSS2_12627601	-6.56433	2.20901e-30	1.66406e-28
TSS3_18126912	4.19642	2.22255e-16	1.67011e-14		TSS1_20210882	-1.86462	8.36666e-08	6.28704e-06		TSS4_13242721	4.15787	2.10698e-17	1.58286e-15		TSS1_19385533	2.12498	4.83916e-13	3.63633e-11		TSS3_5685922	6.57968	1.71223e-19	1.28664e-17		TSS5_8031317	-2.06236	6.88004e-10	5.18027e-08		TSS3_3271490	1.93326	8.2967e-12	6.21903e-10		TSS1_28327955	7.02947	2.34127e-30	1.75932e-28
TSS5_21943989	-2.34077	2.25425e-16	1.68965e-14		TSS5_2355964	1.53412	8.50259e-08	6.37337e-06		TSS4_15291539	-2.99431	2.11166e-17	1.58286e-15		TSS3_20384004	3.17478	5.00434e-13	3.75115e-11		TSS1_4899168	3.93458	1.74392e-19	1.30721e-17		TSS2_17293772	2.17696	6.92311e-10	5.18942e-08		TSS2_17733850	-1.8281	8.29337e-12	6.21903e-10		TSS4_11604329	13.6932	2.39992e-30	1.79893e-28
TSS3_19371295	-2.54799	2.25972e-16	1.68965e-14		TSS4_12712656	1.43557	8.57915e-08	6.41488e-06		TSS5_1034156	-4.07588	2.15552e-17	1.61175e-15		TSS5_2120831	-3.24118	5.16887e-13	3.86491e-11		TSS1_22034509	2.85782	1.86388e-19	1.39368e-17		TSS3_5505463	-1.69857	7.67736e-10	5.74058e-08		TSS3_5116162	-2.17063	8.52826e-12	6.37682e-10		TSS5_23087719	-5.3891	2.55952e-30	1.91383e-28
TSS1_6970954	2.84815	2.41186e-16	1.79897e-14		TSS4_12317979	-1.52509	8.61889e-08	6.42872e-06		TSS5_4310178	-2.44474	2.16834e-17	1.61733e-15		TSS1_3902017	2.76874	5.84183e-13	4.35734e-11		TSS3_8807386	6.76178	1.87743e-19	1.40035e-17		TSS4_14954311	-1.83248	7.75319e-10	5.783e-08		TSS2_9130208	-2.21697	8.78785e-12	6.55474e-10		TSS4_12870115	6.34366	2.72411e-30	2.03188e-28
TSS3_781555	-2.359	2.43153e-16	1.80919e-14		TSS5_15849108	1.53632	8.81159e-08	6.5563e-06		TSS1_4291014	-2.66693	2.22254e-17	1.65369e-15		TSS1_28335990	-2.99951	5.92238e-13	4.40657e-11		TSS2_10622396	5.96878	1.88313e-19	1.40115e-17		TSS3_18997821	-2.03092	7.91255e-10	5.88736e-08		TSS2_19350547	-1.9406	9.07682e-12	6.75364e-10		TSS3_16386444	4.58186	2.82713e-30	2.10354e-28
TSS3_22054998	3.56795	2.93283e-16	2.17684e-14		TSS5_18403798	-1.40437	8.98876e-08	6.67173e-06		TSS2_9427759	4.16211	2.28474e-17	1.6958e-15		TSS4_5550550	2.76916	6.12891e-13	4.54906e-11		TSS4_9505701	4.45373	1.9153e-19	1.42159e-17		TSS3_7518924	-2.09737	8.14538e-10	6.04575e-08		TSS1_19454685	-2.56739	9.10676e-12	6.75931e-10		TSS1_18322284	9.78686	2.87101e-30	2.13095e-28
TSS5_19938837	4.12316	2.95163e-16	2.18544e-14		TSS4_1207725	-1.52805	9.16062e-08	6.7804e-06		TSS4_6188772	-2.53967	2.2904e-17	1.69585e-15		TSS1_11479866	-1.96794	6.16256e-13	4.55172e-11		TSS4_5448133	4.51891	1.98573e-19	1.46668e-17		TSS5_2198457	2.50907	8.67777e-10	6.42516e-08		TSS1_28937201	1.98626	9.1544e-12	6.77806e-10		TSS4_13460019	6.48792	2.89264e-30	2.14175e-28
TSS4_11511063	2.54283	2.95889e-16	2.18547e-14		TSS1_1768663	-1.54575	9.18079e-08	6.7804e-06		TSS5_3327945	10.4061	2.308e-17	1.70471e-15		TSS5_8857007	-2.27527	6.16029e-13	4.55172e-11		TSS1_29736037	2.95384	1.98111e-19	1.46668e-17		TSS4_7171573	4.33819	8.81112e-10	6.50798e-08		TSS2_18132401	-1.92176	9.717e-12	7.17707e-10		TSS4_1415952	11.3617	3.00755e-30	2.22141e-28
TSS5_8608723	-2.38604	3.20998e-16	2.36516e-14		TSS4_18185667	-2.30531	9.20234e-08	6.7804e-06		TSS3_7993437	-3.48889	2.36204e-17	1.74038e-15		TSS3_5469446	2.16956	6.18571e-13	4.55771e-11		TSS1_7613005	4.00343	2.04892e-19	1.50967e-17		TSS1_2128218	1.60818	9.14428e-10	6.73762e-08		TSS3_18759477	-2.39336	9.74892e-12	7.18313e-10		TSS1_27360981	-4.75023	3.02608e-30	2.22914e-28
TSS5_25234039	2.9439	3.31583e-16	2.43722e-14		TSS5_3322910	-1.8459	9.29329e-08	6.8308e-06		TSS5_24113605	2.50837	2.38487e-17	1.75293e-15		TSS5_23585344	-2.81187	6.25569e-13	4.59808e-11		TSS4_18165740	2.71331	2.11128e-19	1.55184e-17		TSS1_1216098	1.69063	9.21371e-10	6.7723e-08		TSS3_23294365	2.74738	1.02874e-11	7.56146e-10		TSS1_8756592	5.36628	3.03274e-30	2.22914e-28
TSS2_8987673	-2.61716	3.32556e-16	2.43845e-14		TSS1_12429920	1.97724	9.55307e-08	6.97098e-06		TSS1_10506115	5.04226	2.58406e-17	1.89475e-15		TSS1_4461806	-2.62215	6.29767e-13	4.61773e-11		TSS3_20864487	2.86421	2.23925e-19	1.64192e-17		TSS1_4877212	-1.85863	9.79928e-10	7.18527e-08		TSS1_22155538	-3.04407	1.03713e-11	7.60469e-10		TSS5_22460650	-4.66077	3.10503e-30	2.27675e-28
TSS2_10850532	2.3472	3.38533e-16	2.47628e-14		TSS3_8424430	1.55042	9.54083e-08	6.97098e-06		TSS5_694485	2.7097	2.60724e-17	1.90713e-15		TSS3_5181406	2.14689	6.85535e-13	5.0145e-11		TSS1_8175805	-7.20098	2.2529e-19	1.64794e-17		TSS3_3871716	1.63384	9.94903e-10	7.26886e-08		TSS3_8375377	-1.98412	1.09796e-11	8.03132e-10		TSS1_1503824	5.24415	3.11981e-30	2.28206e-28
TSS1_10378961	-2.35043	3.41331e-16	2.49073e-14		TSS1_1662184	1.37074	9.51455e-08	6.97098e-06		TSS1_12485313	-3.0741	2.63024e-17	1.91931e-15		TSS4_15917993	3.47796	6.98724e-13	5.09867e-11		TSS1_17076319	3.05388	2.58645e-19	1.88282e-17		TSS5_15851411	-1.59695	9.96129e-10	7.26886e-08		TSS2_18516418	2.2378	1.11033e-11	8.08273e-10		TSS1_11372035	-6.90836	3.32498e-30	2.42627e-28
TSS2_13000284	-2.68854	3.58039e-16	2.60637e-14		TSS3_3988755	-1.35174	9.84158e-08	7.16425e-06		TSS3_7395039	2.98523	2.85382e-17	2.07746e-15		TSS4_1408315	-2.5786	7.29364e-13	5.30946e-11		TSS3_4733005	-3.15628	2.58417e-19	1.88282e-17		TSS1_27308515	1.96508	1.01381e-09	7.38013e-08		TSS1_27690249	-2.09006	1.10969e-11	8.08273e-10		TSS1_9483298	-5.01877	3.35755e-30	2.44415e-28
TSS2_19163793	4.54821	3.59449e-16	2.61036e-14		TSS1_5622870	1.34063	9.90631e-08	7.19407e-06		TSS1_9847932	-2.85886	2.93995e-17	2.13503e-15		TSS3_7518924	3.65962	8.03624e-13	5.836e-11		TSS5_25366010	7.80626	2.82368e-19	2.05059e-17		TSS2_19370438	1.85917	1.02414e-09	7.41965e-08		TSS2_8514958	-1.9204	1.12743e-11	8.18755e-10		TSS5_7138762	-4.57875	3.41208e-30	2.47789e-28
TSS3_11207535	4.76089	3.62266e-16	2.62452e-14		TSS5_21291847	2.44244	1.01098e-07	7.30677e-06		TSS5_25644428	-3.27014	3.00123e-17	2.17431e-15		TSS2_1710593	-2.61723	8.17769e-13	5.92452e-11		TSS3_4782464	-3.91522	2.89191e-19	2.09512e-17		TSS1_27432199	1.61713	1.0231e-09	7.41965e-08		TSS2_13026053	2.26692	1.15882e-11	8.39535e-10		TSS5_26129338	4.98527	3.63669e-30	2.63469e-28
TSS1_875898	4.50193	3.88066e-16	2.80472e-14		TSS3_21277767	2.08117	1.01073e-07	7.30677e-06		TSS1_5878479	4.27624	3.09444e-17	2.23116e-15		TSS4_10366132	-1.97336	8.21185e-13	5.9312e-11		TSS2_9273822	-5.50817	2.9838e-19	2.15653e-17		TSS1_26536691	-1.82597	1.03792e-09	7.50149e-08		TSS5_24767534	1.967	1.18688e-11	8.55768e-10		TSS5_16831177	7.44743	3.66257e-30	2.6471e-28
TSS1_799148	-2.84884	4.15037e-16	2.99252e-14		TSS3_415395	1.36903	1.04696e-07	7.53654e-06		TSS2_16986559	-2.57219	3.08977e-17	2.23116e-15		TSS5_4574439	-2.33613	8.22609e-13	5.9312e-11		TSS3_1136288	3.04487	3.45616e-19	2.49198e-17		TSS1_7346156	1.75443	1.04173e-09	7.51115e-08		TSS1_1292111	-2.07515	1.18594e-11	8.55768e-10		TSS5_19345367	12.8095	3.72366e-30	2.68484e-28
TSS3_3365351	-2.95488	4.37039e-16	3.14367e-14		TSS5_11024934	-1.81759	1.05023e-07	7.53654e-06		TSS4_15469888	2.57477	3.15508e-17	2.26948e-15		TSS3_15983321	-2.12857	8.29449e-13	5.96632e-11		TSS4_16635740	4.25074	3.61027e-19	2.59691e-17		TSS1_10365753	3.41208	1.07227e-09	7.69469e-08		TSS5_4944903	-1.98343	1.20191e-11	8.64548e-10		TSS2_16130357	7.32434	4.26937e-30	3.07101e-28
TSS5_8468592	3.60913	4.50854e-16	3.23536e-14		TSS3_19913037	-1.99363	1.04928e-07	7.53654e-06		TSS3_11745211	-8.12594	3.19116e-17	2.28999e-15		TSS5_4694626	3.2405	8.44659e-13	6.06133e-11		TSS5_19272874	7.0828	4.009e-19	2.87689e-17		TSS5_1239035	2.34497	1.07222e-09	7.69469e-08		TSS1_27851367	-1.86227	1.22346e-11	8.77964e-10		TSS5_22717121	-4.92923	4.88469e-30	3.50529e-28
TSS2_7693347	10.2437	4.55671e-16	3.2622e-14		TSS2_8114477	2.1157	1.07866e-07	7.70656e-06		TSS2_1161015	-3.90374	3.32503e-17	2.38042e-15		TSS1_2368385	-2.21907	8.48917e-13	6.07748e-11		TSS2_385223	2.9068	4.03933e-19	2.8918e-17		TSS2_9427759	-1.72283	1.10245e-09	7.89253e-08		TSS2_17540966	1.88448	1.23786e-11	8.86195e-10		TSS4_12565208	-4.28694	4.99132e-30	3.57334e-28
TSS5_4696928	-2.40648	4.84529e-16	3.46061e-14		TSS3_19878450	-2.10472	1.07901e-07	7.70656e-06		TSS3_18049628	3.22328	3.425e-17	2.44621e-15		TSS5_26546212	-3.93515	8.61532e-13	6.15325e-11		TSS3_5297586	3.94778	4.34995e-19	3.10103e-17		TSS2_9494814	1.99854	1.10672e-09	7.89918e-08		TSS1_6293828	-2.52178	1.24562e-11	8.8965e-10		TSS3_8550115	12.8271	5.28287e-30	3.77314e-28
TSS5_17927447	2.89107	5.00733e-16	3.56793e-14		TSS5_19331609	1.35797	1.10334e-07	7.86175e-06		TSS1_27851367	2.55722	3.63815e-17	2.59233e-15		TSS2_15831975	-3.05174	8.71986e-13	6.21326e-11		TSS1_23448922	3.05613	4.35207e-19	3.10103e-17		TSS4_1122429	1.64272	1.10859e-09	7.89918e-08		TSS4_8794281	-2.01703	1.25227e-11	8.92297e-10		TSS5_26960274	-4.53033	5.78434e-30	4.12158e-28
TSS5_8082746	4.20985	5.12637e-16	3.64418e-14		TSS1_26621657	1.73997	1.11132e-07	7.88594e-06		TSS3_4411082	3.32338	3.7472e-17	2.65803e-15		TSS4_10368755	-2.58867	9.07111e-13	6.44836e-11		TSS5_5227924	2.82127	4.3944e-19	3.12384e-17		TSS4_18291222	-1.97971	1.16344e-09	8.27051e-08		TSS5_4936384	-2.26335	1.27438e-11	9.05914e-10		TSS4_18506039	-4.80191	5.84964e-30	4.15832e-28
TSS2_12588200	-2.39099	5.41386e-16	3.83953e-14		TSS4_17257948	-3.32569	1.11194e-07	7.88594e-06		TSS4_14031023	3.04842	3.74791e-17	2.65803e-15		TSS4_14203981	3.34952	9.18653e-13	6.51512e-11		TSS1_29492804	-3.32196	4.59327e-19	3.25757e-17		TSS1_3526139	-2.22296	1.21114e-09	8.58947e-08		TSS5_25537174	-2.15714	1.29459e-11	9.18128e-10		TSS1_6230202	-5.61245	5.91965e-30	4.19824e-28
TSS3_22596159	-3.1772	5.68111e-16	4.01965e-14		TSS2_19622204	1.54832	1.12033e-07	7.92688e-06		TSS2_8935623	-2.70787	3.9763e-17	2.81342e-15		TSS5_2355964	-2.31912	9.52387e-13	6.73859e-11		TSS1_11972590	-3.36559	4.78017e-19	3.38219e-17		TSS2_11290360	-1.70346	1.22268e-09	8.65104e-08		TSS4_16174679	-2.29986	1.32229e-11	9.35584e-10		TSS3_22973643	4.47059	6.02858e-30	4.2655e-28
TSS1_18693019	5.9762	6.00523e-16	4.23908e-14		TSS1_4366059	2.15949	1.1464e-07	8.09244e-06		TSS3_1362938	-2.52046	4.24557e-17	2.99694e-15		TSS5_26390767	5.42417	9.67248e-13	6.82778e-11		TSS4_626118	3.3326	4.90217e-19	3.44475e-17		TSS4_10905419	2.49287	1.24318e-09	8.77561e-08		TSS3_4607874	8.94953	1.32992e-11	9.38784e-10		TSS4_1408315	-5.06359	6.08644e-30	4.2964e-28
TSS2_14224610	-2.34271	6.04427e-16	4.25671e-14		TSS5_2061915	7.85148	1.1823e-07	8.32479e-06		TSS1_18316347	4.21889	4.48524e-17	3.15876e-15		TSS5_22115366	4.16662	9.71749e-13	6.8436e-11		TSS5_1568694	-3.04268	4.88417e-19	3.44475e-17		TSS1_24149066	2.19706	1.26664e-09	8.92036e-08		TSS5_22383425	5.24019	1.35829e-11	9.54367e-10		TSS1_897401	7.12813	6.17846e-30	4.35122e-28
TSS1_4488460	4.16927	6.11033e-16	4.29325e-14		TSS1_27118485	2.75427	1.18482e-07	8.32479e-06		TSS1_28533853	-2.65668	4.59493e-17	3.2285e-15		TSS5_15950028	-2.06441	1.01921e-12	7.16117e-11		TSS1_17693861	-4.39182	4.90271e-19	3.44475e-17		TSS4_12350117	-1.58259	1.27388e-09	8.95058e-08		TSS2_827781	-2.11395	1.35588e-11	9.54367e-10		TSS5_1034543	-4.8229	6.34809e-30	4.4603e-28
TSS3_2758147	5.56323	6.32841e-16	4.43619e-14		TSS1_6062255	-1.70891	1.22197e-07	8.56593e-06		TSS1_29306811	-2.65	4.6237e-17	3.2412e-15		TSS2_15168546	2.64591	1.03115e-12	7.2283e-11		TSS1_21626153	3.35095	5.23234e-19	3.66785e-17		TSS5_25291536	1.58259	1.2827e-09	8.99166e-08		TSS5_8331768	2.24627	1.38667e-11	9.72048e-10		TSS4_17975077	-5.51513	6.39728e-30	4.48447e-28
TSS1_2083424	2.99087	6.42995e-16	4.49695e-14		TSS5_1073421	-1.46243	1.24683e-07	8.69997e-06		TSS3_20698577	2.68818	4.65597e-17	3.24391e-15		TSS3_6000461	-1.99475	1.05377e-12	7.36981e-11		TSS1_22719511	-3.16125	5.25181e-19	3.67299e-17		TSS1_27690249	-1.78563	1.29798e-09	9.07778e-08		TSS4_13735056	1.80044	1.39858e-11	9.78135e-10		TSS4_5779390	9.3785	6.59153e-30	4.60996e-28
TSS1_7652474	-2.55495	6.53722e-16	4.56144e-14		TSS2_9623100	-1.51363	1.24651e-07	8.69997e-06		TSS2_17461460	2.67688	4.67486e-17	3.24391e-15		TSS4_4074553	-2.53032	1.09935e-12	7.67086e-11		TSS5_18990626	2.90976	5.91687e-19	4.12859e-17		TSS3_15801200	-1.5805	1.3012e-09	9.07931e-08		TSS5_21034828	-3.00612	1.41849e-11	9.89772e-10		TSS1_2047883	6.12482	7.25625e-30	5.06315e-28
TSS1_22723150	2.87991	7.04583e-16	4.90503e-14		TSS4_8011392	1.87579	1.26519e-07	8.79816e-06		TSS5_7443385	-2.46726	4.67416e-17	3.24391e-15		TSS4_11763627	3.64377	1.16052e-12	8.07911e-11		TSS1_20459035	-3.64674	6.21927e-19	4.32962e-17		TSS1_29736037	-1.6457	1.32875e-09	9.25023e-08		TSS5_25633136	-2.0906	1.49059e-11	1.03769e-09		TSS3_2413650	-4.57945	7.50774e-30	5.22659e-28
TSS2_14658693	-3.40097	7.3497e-16	5.10484e-14		TSS5_7205667	1.47849	1.27047e-07	8.79816e-06		TSS5_20451459	-2.50572	4.68114e-17	3.24391e-15		TSS1_28232979	2.55917	1.1736e-12	8.15141e-11		TSS5_17970568	5.012	6.28898e-19	4.3681e-17		TSS1_9162975	2.71697	1.36264e-09	9.46443e-08		TSS1_28272122	-1.8465	1.50032e-11	1.04207e-09		TSS3_9845494	-4.89457	8.30196e-30	5.76625e-28
TSS2_16237099	-2.79178	7.53451e-16	5.22123e-14		TSS4_18217339	1.36021	1.27088e-07	8.79816e-06		TSS2_19641374	-2.87006	4.63964e-17	3.24391e-15		TSS3_3249531	-2.16104	1.25522e-12	8.69835e-11		TSS2_11710001	8.21635	6.41409e-19	4.4448e-17		TSS2_11341754	-1.51468	1.39651e-09	9.67745e-08		TSS1_19336116	2.96463	1.52865e-11	1.05932e-09		TSS4_493638	4.94412	8.52622e-30	5.90846e-28
TSS1_25693484	2.60036	8.06055e-16	5.57301e-14		TSS1_20198970	1.3065	1.27253e-07	8.79816e-06		TSS4_13452198	2.72341	5.0703e-17	3.50557e-15		TSS5_3591992	2.99652	1.28872e-12	8.91015e-11		TSS1_30217271	3.10159	6.46187e-19	4.46769e-17		TSS3_6511061	-1.76975	1.45692e-09	1.0061e-07		TSS5_1601495	3.25922	1.56269e-11	1.08043e-09		TSS3_6815376	-8.36535	9.29897e-30	6.42924e-28
TSS5_25859245	5.18776	8.34997e-16	5.75996e-14		TSS2_6950088	1.91298	1.319e-07	9.09873e-06		TSS5_21201935	-3.93024	5.42565e-17	3.74271e-15		TSS2_13005591	2.82225	1.35491e-12	9.34639e-11		TSS4_14627631	2.67214	6.68916e-19	4.6143e-17		TSS5_16370475	-3.51322	1.4585e-09	1.0061e-07		TSS4_1207725	2.15435	1.57891e-11	1.08916e-09		TSS1_28131077	12.7783	9.57524e-30	6.60517e-28
TSS4_12107184	-2.35817	8.45492e-16	5.8191e-14		TSS1_30217561	1.61923	1.32966e-07	9.13061e-06		TSS2_11852177	3.47752	5.91746e-17	4.07269e-15		TSS3_20338442	2.75655	1.39071e-12	9.57156e-11		TSS1_24552035	3.03349	6.75409e-19	4.6485e-17		TSS4_10789032	2.31565	1.46558e-09	1.00869e-07		TSS1_29016122	1.78327	1.58912e-11	1.09371e-09		TSS1_26714066	-12.1402	1.04566e-29	7.19672e-28
TSS2_19530570	10.9212	8.61593e-16	5.91647e-14		TSS3_1621472	-1.32958	1.3274e-07	9.13061e-06		TSS1_22155538	2.80647	6.24423e-17	4.25888e-15		TSS1_8842313	3.68292	1.40772e-12	9.66665e-11		TSS5_23409417	3.11854	6.80688e-19	4.67421e-17		TSS1_17167871	1.76776	1.48675e-09	1.02093e-07		TSS1_2723827	2.10579	1.61745e-11	1.11069e-09		TSS5_2995575	7.33761	1.09096e-29	7.49153e-28
TSS2_11898451	-3.3565	8.71915e-16	5.9738e-14		TSS2_17457071	-1.73018	1.3339e-07	9.13312e-06		TSS3_18940739	-2.52086	6.20826e-17	4.25888e-15		TSS5_26199855	-3.20994	1.5025e-12	1.02942e-10		TSS5_19646677	5.02517	7.37147e-19	5.05046e-17		TSS3_2946387	-1.80664	1.5131e-09	1.03668e-07		TSS2_10753147	-2.54398	1.69669e-11	1.16246e-09		TSS2_11898451	-12.3983	1.11338e-29	7.62817e-28
TSS3_6840345	6.89715	9.26069e-16	6.3305e-14		TSS5_20544747	-1.8916	1.33605e-07	9.13312e-06		TSS5_6539975	-2.70985	6.24273e-17	4.25888e-15		TSS1_26612734	-2.36542	1.53459e-12	1.04903e-10		TSS3_3698846	3.12363	7.55928e-19	5.15581e-17		TSS3_3271490	1.64965	1.51914e-09	1.03847e-07		TSS5_23559509	-1.77158	1.70531e-11	1.16573e-09		TSS1_20713751	5.7325	1.11844e-29	7.64555e-28
TSS1_23801701	-2.5117	9.53855e-16	6.50576e-14		TSS5_1935630	-1.36872	1.36112e-07	9.2835e-06		TSS5_17782500	-4.12125	6.22411e-17	4.25888e-15		TSS4_8794281	-1.91823	1.55777e-12	1.06247e-10		TSS1_917938	2.61569	7.55612e-19	5.15581e-17		TSS1_11955821	-1.5073	1.60892e-09	1.0949e-07		TSS1_18104658	-3.47211	1.73642e-11	1.18432e-09		TSS2_12633805	-6.09611	1.26101e-29	8.58701e-28
TSS1_787124	2.45063	9.85466e-16	6.70626e-14		TSS2_17474619	-2.77913	1.37848e-07	9.38078e-06		TSS2_2141627	2.44293	6.36424e-17	4.33097e-15		TSS1_28217012	4.26275	1.64281e-12	1.11791e-10		TSS5_21034828	5.15371	7.77712e-19	5.29246e-17		TSS2_3514742	-2.47956	1.6058e-09	1.0949e-07		TSS3_4496185	2.59416	1.74035e-11	1.18434e-09		TSS5_5711066	8.44391	1.26184e-29	8.58701e-28
TSS4_7261163	3.48726	1.05896e-15	7.19026e-14		TSS1_19052551	4.94736	1.41682e-07	9.57713e-06		TSS3_1621472	2.46427	6.5168e-17	4.42485e-15		TSS2_19319780	3.58616	1.64643e-12	1.11791e-10		TSS4_15275310	-3.0221	7.84751e-19	5.32839e-17		TSS1_19152620	-1.58007	1.64218e-09	1.11503e-07		TSS5_17072189	1.85735	1.75033e-11	1.18846e-09		TSS5_21596070	-6.52477	1.34203e-29	9.11229e-28
TSS4_13811645	4.08599	1.07652e-15	7.29309e-14		TSS1_18680092	1.47452	1.41417e-07	9.57713e-06		TSS2_7153339	-2.6577	6.55841e-17	4.44314e-15		TSS2_19245676	2.80886	1.6679e-12	1.12995e-10		TSS4_17597183	-3.17298	8.2561e-19	5.59327e-17		TSS5_4074610	2.2148	1.65533e-09	1.12144e-07		TSS5_13666373	6.61251	1.78456e-11	1.20899e-09		TSS5_3644601	5.3635	1.41173e-29	9.5641e-28
TSS2_18781922	-3.29636	1.12998e-15	7.63822e-14		TSS1_30287585	-1.97571	1.41073e-07	9.57713e-06		TSS3_2250738	-2.41541	6.61688e-17	4.47275e-15		TSS5_25286367	-2.13982	1.71639e-12	1.16021e-10		TSS5_1079812	-3.66882	8.47599e-19	5.72943e-17		TSS2_14302425	-1.51401	1.68133e-09	1.13651e-07		TSS4_13827755	-2.42659	1.79249e-11	1.21165e-09		TSS3_1136288	8.55188	1.41768e-29	9.58293e-28
TSS4_17300345	-2.53922	1.17613e-15	7.93245e-14		TSS2_13807509	1.8376	1.42927e-07	9.63978e-06		TSS3_21488533	-2.58767	6.93056e-17	4.67434e-15		TSS1_3514711	2.02724	1.83729e-12	1.23917e-10		TSS2_14051051	-2.70088	8.92462e-19	6.01925e-17		TSS1_3756998	1.70322	1.75861e-09	1.18347e-07		TSS5_89834	2.16937	1.80027e-11	1.2142e-09		TSS2_18781922	-12.1568	1.44909e-29	9.77346e-28
TSS1_18521657	-2.28701	1.38884e-15	9.34627e-14		TSS5_1145476	-1.34406	1.46209e-07	9.83922e-06		TSS5_2361905	3.15554	7.41451e-17	4.98964e-15		TSS5_251976	-2.46255	1.91129e-12	1.28621e-10		TSS1_12214187	7.13098	9.03381e-19	6.07935e-17		TSS4_16174679	-1.937	1.75528e-09	1.18347e-07		TSS1_11738263	-1.83178	1.84085e-11	1.23881e-09		TSS1_12177772	5.20087	1.50287e-29	1.01137e-27
TSS4_17130246	-2.26741	1.48278e-15	9.95631e-14		TSS1_28560435	-1.90089	1.48632e-07	9.98008e-06		TSS4_7261163	-3.46681	7.48609e-17	5.02663e-15		TSS5_5177519	2.9429	1.92273e-12	1.29104e-10		TSS1_5153084	-6.86811	1.00143e-18	6.72422e-17		TSS4_16428010	1.60056	1.77586e-09	1.19242e-07		TSS2_673312	-2.10159	1.89668e-11	1.27355e-09		TSS2_14658693	-12.5698	1.53323e-29	1.02951e-27
TSS5_3404546	-4.34428	1.54415e-15	1.03455e-13		TSS4_17504643	1.48494	1.49712e-07	1.00304e-05		TSS3_22285318	-2.50289	7.65816e-17	5.1308e-15		TSS3_18808227	-2.40775	1.96236e-12	1.31474e-10		TSS1_1395969	-3.82163	1.02517e-18	6.86839e-17		TSS1_20986947	-1.71284	1.78032e-09	1.19278e-07		TSS2_16653339	2.53827	1.9089e-11	1.27892e-09		TSS2_827781	-4.43549	1.54978e-29	1.03832e-27
TSS1_29459124	4.92338	1.56795e-15	1.04817e-13		TSS5_26129338	1.31848	1.53341e-07	1.02508e-05		TSS5_17731005	-2.7192	8.19462e-17	5.47809e-15		TSS4_14859800	2.62163	2.02605e-12	1.35441e-10		TSS2_15207491	-4.92555	1.1029e-18	7.37288e-17		TSS5_7470443	-3.73347	1.79155e-09	1.19765e-07		TSS3_2946387	-2.10765	1.94785e-11	1.30214e-09		TSS5_25286367	-5.09253	1.5637e-29	1.04533e-27
TSS2_538253	-2.424	1.61603e-15	1.07794e-13		TSS1_6762884	3.60053	1.54509e-07	1.02974e-05		TSS5_26002437	-2.55214	8.58881e-17	5.72897e-15		TSS5_4974744	3.82709	2.03983e-12	1.36062e-10		TSS4_16921798	-4.34313	1.12527e-18	7.50584e-17		TSS1_10149855	-1.54242	1.82389e-09	1.2152e-07		TSS5_1550263	3.29715	1.96014e-11	1.30746e-09		TSS1_10806322	-4.52251	1.5919e-29	1.06184e-27
TSS5_23087719	-2.52563	1.62401e-15	1.08088e-13		TSS3_18834834	-2.51227	1.54718e-07	1.02974e-05		TSS4_16090764	-2.57153	8.74321e-17	5.81914e-15		TSS4_10203375	1.96341	2.19075e-12	1.45807e-10		TSS4_9607334	5.07279	1.15529e-18	7.68917e-17		TSS2_8987673	-1.55283	1.82583e-09	1.2152e-07		TSS1_27749258	3.06667	1.96943e-11	1.31077e-09		TSS1_14158527	7.89667	1.6333e-29	1.08706e-27
TSS4_16891847	3.77315	1.66223e-15	1.10389e-13		TSS4_16740465	-2.67929	1.56024e-07	1.03615e-05		TSS5_3343242	2.75855	8.88563e-17	5.90096e-15		TSS1_1936817	2.48964	2.21989e-12	1.47423e-10		TSS4_14439744	3.12338	1.30912e-18	8.69387e-17		TSS4_13124947	2.29096	1.84193e-09	1.21789e-07		TSS4_11334418	-1.91564	1.99077e-11	1.31918e-09		TSS5_1130025	12.7	1.63905e-29	1.08849e-27
TSS1_30287585	5.58599	1.7803e-15	1.17971e-13		TSS5_2090391	-1.37753	1.62194e-07	1.07477e-05		TSS1_22180843	-2.66698	8.9606e-17	5.93772e-15		TSS1_6958483	-2.19396	2.29039e-12	1.51772e-10		TSS1_22610251	9.17461	1.34824e-18	8.93411e-17		TSS4_12400345	1.8268	1.83878e-09	1.21789e-07		TSS5_5193059	-2.18673	1.99046e-11	1.31918e-09		TSS5_2103159	9.0457	1.86137e-29	1.23343e-27
TSS1_22208272	2.5273	1.78904e-15	1.18292e-13		TSS5_26213150	1.59625	1.6759e-07	1.1081e-05		TSS1_4571089	-2.82392	9.0533e-17	5.98605e-15		TSS1_24033493	2.5238	2.33501e-12	1.54391e-10		TSS4_14954311	3.18062	1.38673e-18	9.16907e-17		TSS4_10185294	-2.64816	1.83538e-09	1.21789e-07		TSS1_275500	-4.09717	2.02579e-11	1.33945e-09		TSS2_14849536	7.30878	1.88063e-29	1.24347e-27
TSS5_4061950	2.86969	1.91229e-15	1.25891e-13		TSS2_13036974	1.92231	1.70693e-07	1.12371e-05		TSS2_15742814	10.1356	9.88447e-17	6.52138e-15		TSS2_5050609	3.20693	2.3479e-12	1.54905e-10		TSS2_13740878	4.56483	1.41275e-18	9.32073e-17		TSS5_2103159	-1.60628	1.89676e-09	1.25141e-07		TSS1_28232979	-2.03833	2.03885e-11	1.34515e-09		TSS5_206432	-4.69818	1.98996e-29	1.3129e-27
TSS4_7866799	-2.47082	1.9099e-15	1.25891e-13		TSS3_1509045	-2.97938	1.70327e-07	1.12371e-05		TSS3_4909019	-2.40479	9.95292e-17	6.55227e-15		TSS3_9845494	-2.08109	2.4487e-12	1.61204e-10		TSS1_22557558	7.59281	1.41882e-18	9.34048e-17		TSS2_2588277	-1.59643	1.90599e-09	1.25476e-07		TSS1_10503020	3.65326	2.05447e-11	1.35251e-09		TSS3_3993790	-4.85609	2.00722e-29	1.32141e-27
TSS3_330171	-3.66253	1.99493e-15	1.31047e-13		TSS5_4158567	-2.96398	1.75062e-07	1.14998e-05		TSS4_15247924	-2.47725	1.00691e-16	6.61436e-15		TSS2_15594921	2.39972	2.52967e-12	1.65814e-10		TSS5_18721304	-2.60879	1.45696e-18	9.55002e-17		TSS3_4607874	8.19648	1.97918e-09	1.29884e-07		TSS2_18082768	2.28216	2.0611e-11	1.35393e-09		TSS5_14012547	13.114	2.13275e-29	1.401e-27
TSS3_4907993	-2.47247	2.00562e-15	1.31464e-13		TSS3_11745211	2.79375	1.76501e-07	1.15692e-05		TSS5_707253	-3.21677	1.05817e-16	6.93607e-15		TSS1_24907244	-5.15318	2.52538e-12	1.65814e-10		TSS4_9178006	-3.07777	1.45596e-18	9.55002e-17		TSS3_15903449	-1.89919	1.98153e-09	1.29884e-07		TSS4_9753870	1.88944	2.20481e-11	1.4452e-09		TSS4_2441327	-7.30348	2.36323e-29	1.54904e-27
TSS2_18986117	-2.78268	2.02728e-15	1.32596e-13		TSS2_18062467	-1.79878	1.78696e-07	1.16728e-05		TSS1_22391165	3.2443	1.07545e-16	7.03407e-15		TSS5_2206065	2.84242	2.54351e-12	1.66361e-10		TSS1_4342282	5.73447	1.52488e-18	9.97362e-17		TSS2_19350547	-1.61782	1.99656e-09	1.30587e-07		TSS3_19798151	2.00049	2.24337e-11	1.4673e-09		TSS4_1229920	9.45884	2.41486e-29	1.57946e-27
TSS2_16797654	4.46153	2.0433e-15	1.33356e-13		TSS1_20793721	-8.04455	1.78852e-07	1.16728e-05		TSS2_587402	-2.68901	1.13005e-16	7.37525e-15		TSS4_5779390	3.4555	2.55804e-12	1.6695e-10		TSS4_1229920	2.99376	1.53262e-18	1.00026e-16		TSS1_11532562	-1.5465	2.00482e-09	1.30845e-07		TSS4_455790	-2.06565	2.28702e-11	1.49263e-09		TSS3_18514347	12.7264	2.52823e-29	1.65005e-27
TSS5_5146310	-2.48358	2.0539e-15	1.3376e-13		TSS1_5817667	-1.6854	1.79465e-07	1.16876e-05		TSS3_9524776	3.74724	1.15397e-16	7.51168e-15		TSS4_13056183	-2.0098	2.61135e-12	1.70063e-10		TSS3_1769554	3.33833	1.56626e-18	1.02002e-16		TSS4_16578258	2.41656	2.07636e-09	1.35222e-07		TSS1_25758193	-1.76779	2.40245e-11	1.56459e-09		TSS1_8976457	5.83662	2.56637e-29	1.67134e-27
TSS5_20820103	-2.95107	2.13238e-15	1.38572e-13		TSS1_6071950	3.47011	1.81868e-07	1.17934e-05		TSS1_29364244	3.21505	1.15787e-16	7.51168e-15		TSS1_2538238	-1.9559	2.92012e-12	1.89764e-10		TSS5_7778123	2.6775	1.57091e-18	1.02086e-16		TSS3_23186716	1.97238	2.15486e-09	1.40033e-07		TSS5_13830679	-1.79506	2.5352e-11	1.6475e-09		TSS5_4222265	5.62446	2.60134e-29	1.69048e-27
TSS1_5817667	-2.56156	2.24933e-15	1.4586e-13		TSS3_3491932	1.45701	1.81546e-07	1.17934e-05		TSS5_26416126	-3.1985	1.15839e-16	7.51168e-15		TSS3_8427660	3.72316	3.24495e-12	2.10422e-10		TSS5_8662191	3.6452	1.58494e-18	1.02777e-16		TSS5_16410828	-1.50878	2.16739e-09	1.40546e-07		TSS2_14302425	-1.73099	2.55954e-11	1.65975e-09		TSS5_5935137	5.45867	2.64202e-29	1.71324e-27
TSS5_26567136	3.37255	2.26108e-15	1.46308e-13		TSS5_1473919	-1.70731	1.87331e-07	1.21217e-05		TSS4_16807262	3.20688	1.2698e-16	8.21655e-15		TSS5_23413482	-2.0156	3.28822e-12	2.12772e-10		TSS1_23045272	6.3843	1.59997e-18	1.0353e-16		TSS1_6738439	2.36222	2.19268e-09	1.41882e-07		TSS3_20015437	-2.41862	2.57662e-11	1.66726e-09		TSS5_19624212	-4.5378	2.68483e-29	1.73728e-27
TSS2_1644528	-2.80076	2.28492e-15	1.47536e-13		TSS2_16460367	1.90807	1.92036e-07	1.23996e-05		TSS4_6299876	-2.86387	1.36389e-16	8.80652e-15		TSS1_7143085	-2.18071	3.42904e-12	2.21411e-10		TSS1_23833393	-3.81299	1.72585e-18	1.11437e-16		TSS1_20167726	-1.5732	2.20472e-09	1.42357e-07		TSS5_24252138	2.72661	2.59217e-11	1.67018e-09		TSS4_13391506	8.95909	2.76521e-29	1.78548e-27
TSS5_16297306	3.89808	2.30171e-15	1.48304e-13		TSS3_9236602	1.54969	1.95818e-07	1.26169e-05		TSS3_949432	-3.1973	1.37134e-16	8.83581e-15		TSS1_23226916	-1.84972	3.44737e-12	2.22121e-10		TSS5_16441795	2.96466	1.75366e-18	1.12991e-16		TSS3_22827884	1.81478	2.22963e-09	1.43531e-07		TSS2_16416814	-1.97907	2.58721e-11	1.67018e-09		TSS1_20803436	12.9342	2.77223e-29	1.7862e-27
TSS4_13475298	-2.54247	2.35437e-15	1.51375e-13		TSS1_6779023	1.57262	1.97738e-07	1.27136e-05		TSS5_9828238	-2.40651	1.37985e-16	8.87177e-15		TSS1_18484759	5.937	3.95894e-12	2.54541e-10		TSS2_9303242	-2.88082	1.80133e-18	1.15817e-16		TSS5_23409417	-1.71925	2.23238e-09	1.43531e-07		TSS3_19525092	2.11813	2.65116e-11	1.70457e-09		TSS3_2308407	-8.59317	3.11681e-29	2.00396e-27
TSS1_1216098	3.4923	2.37861e-15	1.52609e-13		TSS5_23896594	2.53888	1.9962e-07	1.28074e-05		TSS3_4359361	2.80523	1.39367e-16	8.94166e-15		TSS2_16068239	-2.06416	4.08107e-12	2.61837e-10		TSS1_7989221	-5.38834	1.83232e-18	1.1756e-16		TSS3_3474441	5.50679	2.23801e-09	1.43588e-07		TSS5_22364759	2.08327	2.71817e-11	1.74395e-09		TSS5_25969191	6.4886	4.10286e-29	2.63235e-27
TSS5_5448493	5.89843	2.52792e-15	1.61846e-13		TSS2_16689956	1.55668	2.00635e-07	1.28453e-05		TSS4_17326617	2.44224	1.45466e-16	9.31321e-15		TSS2_11394273	-2.1346	4.12448e-12	2.64062e-10		TSS5_15974399	-3.17478	1.90007e-18	1.21649e-16		TSS1_16871725	-1.69544	2.28278e-09	1.46151e-07		TSS3_9273586	-2.35648	2.79992e-11	1.7926e-09		TSS2_163958	-4.43743	4.2765e-29	2.73795e-27
TSS3_8035809	-2.5503	2.77806e-15	1.77486e-13		TSS1_21256345	1.91566	2.02752e-07	1.28995e-05		TSS5_4866240	2.40268	1.46168e-16	9.3384e-15		TSS3_8414678	1.95884	4.17808e-12	2.6693e-10		TSS2_14310339	3.81875	1.90532e-18	1.21727e-16		TSS4_12333711	-1.78399	2.3607e-09	1.50821e-07		TSS5_23918137	1.77939	2.86592e-11	1.83098e-09		TSS1_28549387	4.92653	4.71637e-29	3.0132e-27
TSS1_11372035	-2.82892	2.90174e-15	1.84997e-13		TSS1_6916809	1.68214	2.0276e-07	1.28995e-05		TSS5_186442	-2.85709	1.48305e-16	9.45498e-15		TSS5_18628055	2.2564	4.24053e-12	2.70349e-10		TSS2_17639205	4.48639	2.03468e-18	1.29718e-16		TSS1_25486487	1.95572	2.36891e-09	1.51027e-07		TSS3_2252029	-1.94651	2.87739e-11	1.83444e-09		TSS1_28423233	8.55331	5.85253e-29	3.7312e-27
TSS1_2368385	-2.53312	3.26027e-15	2.07417e-13		TSS4_17050271	1.28722	2.02447e-07	1.28995e-05		TSS4_13595247	2.32735	1.57017e-16	9.98936e-15		TSS4_7492876	2.95584	4.56753e-12	2.90071e-10		TSS1_4818013	-2.8945	2.15102e-18	1.36848e-16		TSS5_19697322	-1.61942	2.38389e-09	1.51662e-07		TSS4_17080786	1.76556	2.93798e-11	1.86914e-09		TSS1_9951847	-7.52884	5.86958e-29	3.73421e-27
TSS1_23019279	2.52754	3.43613e-15	2.18148e-13		TSS2_15789847	2.70028	2.04248e-07	1.2967e-05		TSS1_3419604	-2.86213	1.635e-16	1.038e-14		TSS3_8058765	2.75251	4.56903e-12	2.90071e-10		TSS1_11738263	2.72552	2.19939e-18	1.39632e-16		TSS5_26061238	-1.45842	2.56017e-09	1.62196e-07		TSS3_21996810	-1.85357	2.97977e-11	1.89175e-09		TSS4_12333711	6.5135	5.91391e-29	3.75452e-27
TSS4_12257023	-3.38929	3.48923e-15	2.21055e-13		TSS2_18855837	1.94449	2.06617e-07	1.30899e-05		TSS3_23345896	3.99463	1.65753e-16	1.0501e-14		TSS3_8434711	6.9241	4.63858e-12	2.93871e-10		TSS1_28896882	4.80847	2.20955e-18	1.39983e-16		TSS2_17733850	-1.52338	2.55506e-09	1.62196e-07		TSS4_6803594	-3.85512	2.98933e-11	1.89385e-09		TSS2_16291480	12.7986	6.38213e-29	4.0433e-27
TSS3_5095836	2.70744	3.54028e-15	2.23821e-13		TSS3_23150454	-2.06595	2.16355e-07	1.36782e-05		TSS4_2351923	3.90553	1.71296e-16	1.08296e-14		TSS5_3183865	2.66079	4.77462e-12	3.01858e-10		TSS1_11412148	2.65755	2.23024e-18	1.40999e-16		TSS1_26065506	2.14444	2.65256e-09	1.67698e-07		TSS1_2128218	1.78687	3.00943e-11	1.89864e-09		TSS5_6117059	-11.9409	6.58963e-29	4.16605e-27
TSS4_15275310	4.65409	3.71005e-15	2.34066e-13		TSS5_21201576	1.84754	2.18404e-07	1.3779e-05		TSS1_9532340	2.78157	1.72026e-16	1.0853e-14		TSS2_13775061	-2.93515	4.85926e-12	3.06569e-10		TSS1_24057522	4.07911	2.37519e-18	1.4985e-16		TSS2_14393478	1.95467	2.65815e-09	1.67701e-07		TSS5_6756837	1.73629	3.00631e-11	1.89864e-09		TSS5_756607	-5.7275	7.09761e-29	4.47785e-27
TSS2_16850487	2.70147	3.97351e-15	2.50166e-13		TSS1_7898140	7.93068	2.1892e-07	1.37829e-05		TSS3_1167313	2.78911	1.76079e-16	1.10857e-14		TSS1_1198786	4.30053	4.92323e-12	3.09959e-10		TSS2_13824001	-4.23398	2.39093e-18	1.50529e-16		TSS1_25758193	-1.51882	2.67279e-09	1.68275e-07		TSS5_18556649	2.229	3.03534e-11	1.911e-09		TSS3_19249051	-4.13959	7.24417e-29	4.56082e-27
TSS1_24183174	-2.20484	4.02594e-15	2.52941e-13		TSS2_18745379	-1.68076	2.20012e-07	1.38152e-05		TSS5_3169616	2.44736	1.79969e-16	1.1307e-14		TSS1_24709780	4.5221	5.1959e-12	3.26447e-10		TSS1_8101565	4.29282	2.44608e-18	1.53682e-16		TSS5_16860404	1.76958	2.70575e-09	1.69791e-07		TSS3_7116292	-2.2276	3.06873e-11	1.92802e-09		TSS1_5862677	-4.42244	7.36955e-29	4.63012e-27
TSS3_2607746	2.50854	4.08107e-15	2.55874e-13		TSS4_16279594	-3.00347	2.20346e-07	1.38152e-05		TSS3_17700762	5.50723	1.87449e-16	1.17284e-14		TSS1_1043864	2.74399	5.21118e-12	3.26729e-10		TSS2_11681988	-5.03782	2.45724e-18	1.54064e-16		TSS4_10321515	-1.94955	2.70808e-09	1.69791e-07		TSS3_22268753	-1.92222	3.09702e-11	1.94176e-09		TSS2_6184890	-5.64864	7.55571e-29	4.73726e-27
TSS5_26228449	2.40618	4.10374e-15	2.56763e-13		TSS1_13225272	1.87454	2.22036e-07	1.38924e-05		TSS1_7712927	4.84702	1.87249e-16	1.17284e-14		TSS5_26766098	1.87297	5.32926e-12	3.33442e-10		TSS3_6128134	-2.84743	2.47715e-18	1.54991e-16		TSS4_17041081	2.05682	2.73548e-09	1.711e-07		TSS3_15903449	-2.19408	3.20123e-11	2.00295e-09		TSS1_1307882	7.54173	8.02724e-29	5.0225e-27
TSS4_9803726	4.07481	4.31941e-15	2.69701e-13		TSS2_14863387	1.37144	2.28795e-07	1.42858e-05		TSS5_5038164	3.29865	1.89627e-16	1.18186e-14		TSS4_18098564	3.53645	5.36086e-12	3.34728e-10		TSS1_28587753	2.57962	2.55517e-18	1.59542e-16		TSS1_20713751	-1.55052	2.74027e-09	1.711e-07		TSS3_698107	-1.79404	3.22515e-11	2.01376e-09		TSS3_18049628	5.09013	8.2492e-29	5.15073e-27
TSS4_14495745	4.67608	4.3969e-15	2.73974e-13		TSS4_128647	-1.79191	2.3406e-07	1.45844e-05		TSS1_2316420	-2.57664	1.89672e-16	1.18186e-14		TSS4_2445859	3.04453	5.40943e-12	3.36905e-10		TSS3_3534809	4.83548	2.65254e-18	1.65281e-16		TSS2_17409463	2.57189	2.78067e-09	1.73265e-07		TSS5_4074610	2.50096	3.2922e-11	2.05139e-09		TSS4_6100760	6.07352	8.41303e-29	5.24222e-27
TSS2_17457071	3.83593	4.43666e-15	2.75884e-13		TSS1_27372253	1.26552	2.34854e-07	1.46039e-05		TSS3_19951494	2.99121	1.95729e-16	1.2146e-14		TSS3_7377115	2.10142	5.41799e-12	3.36905e-10		TSS4_17834813	3.20034	2.72552e-18	1.69247e-16		TSS4_6920528	-1.65393	2.83986e-09	1.7659e-07		TSS3_4729843	-5.32265	3.36994e-11	2.09552e-09		TSS5_17401939	12.8573	8.45602e-29	5.25802e-27
TSS1_23104647	-2.75533	4.45386e-15	2.76386e-13		TSS5_24767534	1.34512	2.35752e-07	1.46297e-05		TSS1_4590411	2.5401	1.9548e-16	1.2146e-14		TSS1_26687234	3.08943	5.51618e-12	3.41608e-10		TSS1_3777330	2.82194	2.72736e-18	1.69247e-16		TSS2_19615550	1.77781	2.86065e-09	1.77518e-07		TSS3_815632	2.02747	3.38581e-11	2.09678e-09		TSS1_28684584	6.30469	8.47311e-29	5.25802e-27
TSS1_588353	-2.16501	4.65544e-15	2.88304e-13		TSS5_21237120	1.37466	2.37066e-07	1.46511e-05		TSS5_25945412	-2.55549	1.97647e-16	1.224e-14		TSS4_17524461	2.15166	5.51225e-12	3.41608e-10		TSS5_25881141	2.77727	2.74464e-18	1.69971e-16		TSS3_19897942	2.08379	2.87108e-09	1.77801e-07		TSS2_2033188	-1.9583	3.3819e-11	2.09678e-09		TSS4_18084202	-4.4579	8.79846e-29	5.44875e-27
TSS3_2376949	5.17109	5.01247e-15	3.09781e-13		TSS4_1122429	-1.34491	2.37024e-07	1.46511e-05		TSS5_5609418	-3.15002	2.06228e-16	1.27453e-14		TSS5_5352676	2.77947	5.91632e-12	3.65641e-10		TSS1_19052551	3.13257	2.77501e-18	1.71501e-16		TSS2_529686	2.86106	2.93641e-09	1.81476e-07		TSS3_10775677	-1.78075	3.41905e-11	2.11304e-09		TSS2_9844350	8.99815	9.84545e-29	6.08469e-27
TSS3_1286557	-2.6356	5.15847e-15	3.18155e-13		TSS2_2331196	2.17649	2.39864e-07	1.47939e-05		TSS1_21689064	2.51508	2.07283e-16	1.27844e-14		TSS4_13732880	-2.3348	6.10035e-12	3.75482e-10		TSS5_17968157	3.80559	2.85862e-18	1.76309e-16		TSS2_16130357	-1.69969	3.03605e-09	1.87252e-07		TSS2_12655607	2.33901	3.44761e-11	2.12203e-09		TSS2_17793355	-4.33059	1.00265e-28	6.18396e-27
TSS3_21177423	3.76574	5.24033e-15	3.22547e-13		TSS4_9096362	1.26713	2.46867e-07	1.51948e-05		TSS3_3967089	-2.81425	2.08719e-16	1.28468e-14		TSS4_18034451	-2.59388	6.09062e-12	3.75482e-10		TSS3_7464846	5.08	2.98626e-18	1.83807e-16		TSS1_7442969	1.82051	3.10216e-09	1.90639e-07		TSS1_2641778	-1.84465	3.44612e-11	2.12203e-09		TSS2_8945342	-5.25352	1.02609e-28	6.31569e-27
TSS3_16921005	5.39374	5.25239e-15	3.22633e-13		TSS4_15059771	-1.54394	2.48314e-07	1.52529e-05		TSS5_3480436	-3.75004	2.13136e-16	1.30921e-14		TSS5_20489657	2.35709	6.48253e-12	3.98195e-10		TSS1_29993726	3.68322	3.05723e-18	1.87794e-16		TSS5_26447739	-2.06229	3.10355e-09	1.90639e-07		TSS3_6325789	-1.77352	3.63098e-11	2.23037e-09		TSS5_17588800	-12.1226	1.064e-28	6.5357e-27
TSS5_5378533	-2.52311	5.76597e-15	3.53463e-13		TSS1_2694169	1.69236	2.59797e-07	1.5926e-05		TSS1_19464355	-2.70846	2.24497e-16	1.37621e-14		TSS2_7301584	3.71827	6.51028e-12	3.99091e-10		TSS4_128647	2.70656	3.28266e-18	2.01232e-16		TSS1_19464355	1.69994	3.14942e-09	1.92879e-07		TSS1_29842775	-1.79683	3.85635e-11	2.36401e-09		TSS5_15825436	-8.17605	1.28421e-28	7.87241e-27
TSS3_19063547	2.81277	5.79887e-15	3.54762e-13		TSS1_27265669	-1.38597	2.60528e-07	1.59385e-05		TSS3_4012613	-2.54476	2.29377e-16	1.40328e-14		TSS4_15985012	2.30685	6.5814e-12	4.02635e-10		TSS1_10664668	4.02781	3.53756e-18	2.1642e-16		TSS3_17920874	1.60432	3.15277e-09	1.92879e-07		TSS5_25973851	-2.05567	3.88858e-11	2.37895e-09		TSS3_3776331	-4.62972	1.2936e-28	7.91397e-27
TSS3_7286281	3.70832	5.87558e-15	3.5873e-13		TSS5_4587402	-1.50722	2.64314e-07	1.61375e-05		TSS1_25737931	4.41268	2.30794e-16	1.4091e-14		TSS1_23535103	2.33519	6.59539e-12	4.02678e-10		TSS5_18137332	6.19432	3.55982e-18	2.17343e-16		TSS2_8805474	-1.47026	3.17285e-09	1.93717e-07		TSS2_19344685	-1.88691	3.89885e-11	2.38042e-09		TSS2_2763561	12.9846	1.31566e-28	8.03269e-27
TSS5_1034156	3.65267	5.90754e-15	3.59956e-13		TSS2_17057490	-1.38277	2.65569e-07	1.61815e-05		TSS1_8135919	-2.97892	2.32527e-16	1.41683e-14		TSS1_22391165	1.89686	6.97705e-12	4.24269e-10		TSS1_17998016	-3.86895	3.62475e-18	2.20862e-16		TSS5_26349059	1.55601	3.20682e-09	1.95397e-07		TSS5_22038357	-2.11541	3.92278e-11	2.39021e-09		TSS5_24003892	-4.28778	1.4103e-28	8.5932e-27
TSS1_2128218	2.23894	6.01039e-15	3.65487e-13		TSS5_21401356	-1.34877	2.67165e-07	1.62444e-05		TSS2_11095502	-2.73423	2.35579e-16	1.43254e-14		TSS3_17494873	1.83173	6.97306e-12	4.24269e-10		TSS4_16314869	6.9582	3.91825e-18	2.38266e-16		TSS5_375224	1.98666	3.29937e-09	2.00632e-07		TSS3_19328713	1.73383	3.9543e-11	2.40458e-09		TSS3_5556893	12.9335	1.4357e-28	8.73036e-27
TSS3_566009	10.4288	6.34803e-15	3.85245e-13		TSS5_3982350	-1.3762	2.67674e-07	1.62444e-05		TSS4_9771333	2.43239	2.39004e-16	1.45045e-14		TSS4_13752626	-1.82869	7.05851e-12	4.27756e-10		TSS1_749018	-2.95655	4.28501e-18	2.60046e-16		TSS3_4496185	2.21342	3.33144e-09	2.02177e-07		TSS3_2989493	-1.82104	4.00889e-11	2.43289e-09		TSS5_9377450	-4.90147	1.5145e-28	9.19111e-27
TSS3_4136535	-2.34295	6.5833e-15	3.98724e-13		TSS4_17358592	3.6243	2.69455e-07	1.62979e-05		TSS1_27244907	2.50744	2.43691e-16	1.47578e-14		TSS5_26874579	-1.87481	7.06265e-12	4.27756e-10		TSS4_2449623	2.86496	4.33968e-18	2.62837e-16		TSS5_13830679	-1.53309	3.36585e-09	2.03856e-07		TSS2_18420565	-1.92744	4.03647e-11	2.44473e-09		TSS2_17827480	5.00004	1.53832e-28	9.31696e-27
TSS2_9075374	2.3426	6.95952e-15	4.20669e-13		TSS5_26691304	-2.68621	2.69632e-07	1.62979e-05		TSS5_4980455	-2.5397	2.44153e-16	1.47578e-14		TSS5_14822672	-2.63718	7.07937e-12	4.27913e-10		TSS5_15378357	3.11776	4.42221e-18	2.66769e-16		TSS5_25629472	-1.5404	3.39793e-09	2.05388e-07		TSS2_6053952	-1.72883	4.15419e-11	2.51101e-09		TSS3_19371295	-4.54342	1.55609e-28	9.4058e-27
TSS5_26074185	7.32258	7.17573e-15	4.32874e-13		TSS5_22957877	1.47851	2.74829e-07	1.6579e-05		TSS3_20065670	-2.70021	2.45016e-16	1.47805e-14		TSS5_4690973	3.14395	7.11357e-12	4.29124e-10		TSS1_1829799	2.54865	4.41597e-18	2.66769e-16		TSS3_8473799	-1.50281	3.4108e-09	2.05755e-07		TSS5_16638569	1.94315	4.3137e-11	2.60223e-09		TSS1_25472346	8.17414	1.60846e-28	9.70299e-27
TSS3_20133702	2.81313	7.3812e-15	4.44384e-13		TSS4_1046994	1.31472	2.78929e-07	1.67928e-05		TSS2_134390	2.42029	2.46575e-16	1.4823e-14		TSS1_4153652	3.25703	7.1517e-12	4.30566e-10		TSS1_20439499	2.70687	4.55985e-18	2.74525e-16		TSS3_7959770	-1.62572	3.44093e-09	2.07161e-07		TSS4_10789032	2.5724	4.51956e-11	2.71559e-09		TSS3_2717676	4.12981	1.61548e-28	9.72596e-27
TSS3_19467143	5.45168	7.41345e-15	4.4544e-13		TSS4_2618454	2.36796	2.81008e-07	1.68845e-05		TSS5_21483670	-2.383	2.46699e-16	1.4823e-14		TSS1_3102925	3.18288	7.40603e-12	4.44994e-10		TSS5_19892858	4.63151	4.61899e-18	2.77534e-16		TSS1_2341544	-1.93329	3.5862e-09	2.15478e-07		TSS5_9785240	-1.76132	4.51554e-11	2.71559e-09		TSS3_11191728	5.12032	1.63127e-28	9.80156e-27
TSS1_29422099	3.73046	7.43079e-15	4.45597e-13		TSS2_18071065	-2.64862	2.86703e-07	1.71925e-05		TSS3_18855997	-2.74621	2.72016e-16	1.63118e-14		TSS1_18685650	2.03605	7.68717e-12	4.60971e-10		TSS4_13958064	3.04687	5.05589e-18	3.03183e-16		TSS2_19207476	-1.87173	3.61686e-09	2.1689e-07		TSS1_19464355	1.94471	4.5863e-11	2.73939e-09		TSS4_11753986	13.0345	1.6483e-28	9.88424e-27
TSS1_28740840	-2.15495	7.55396e-15	4.52088e-13		TSS3_3026108	2.03222	2.8872e-07	1.72793e-05		TSS3_19328713	-2.37294	2.764e-16	1.65419e-14		TSS3_22075396	2.03295	7.74525e-12	4.63214e-10		TSS3_2510830	3.67326	5.09487e-18	3.04917e-16		TSS4_11989005	-1.48239	3.64971e-09	2.18427e-07		TSS1_790077	1.83345	4.56846e-11	2.73939e-09		TSS5_7778123	5.25765	1.6584e-28	9.92519e-27
TSS4_17241796	-2.34823	7.61273e-15	4.54707e-13		TSS1_18386102	1.91641	2.92655e-07	1.74802e-05		TSS3_6809609	-3.31992	2.78241e-16	1.66193e-14		TSS5_22246595	-1.88685	7.75516e-12	4.63214e-10		TSS5_24354046	-3.27741	5.163e-18	3.08385e-16		TSS5_24767534	1.64568	3.69059e-09	2.20438e-07		TSS4_14450066	-1.87261	4.58565e-11	2.73939e-09		TSS3_6511061	13.0088	1.67529e-28	1.00065e-26
TSS5_21919118	-2.19546	7.66803e-15	4.57108e-13		TSS1_21364642	-1.61654	2.93282e-07	1.74832e-05		TSS5_21560726	-2.42383	2.88086e-16	1.71735e-14		TSS5_13911053	3.23459	7.81548e-12	4.65898e-10		TSS4_69826	4.26808	5.29471e-18	3.15629e-16		TSS5_85917	2.31303	3.73841e-09	2.22855e-07		TSS5_19886482	1.91442	4.60608e-11	2.74579e-09		TSS3_6744763	5.54968	1.73021e-28	1.03142e-26
TSS1_20189671	2.81799	7.77486e-15	4.62566e-13		TSS1_21689064	-1.3761	3.10113e-07	1.84502e-05		TSS1_18269399	2.66301	2.99121e-16	1.77962e-14		TSS3_2845128	3.79057	8.00384e-12	4.76189e-10		TSS5_5177519	2.88965	5.43313e-18	3.23244e-16		TSS3_3679749	2.21956	3.79991e-09	2.26076e-07		TSS5_5146310	-1.83136	4.82809e-11	2.87248e-09		TSS1_29903452	8.40667	1.7368e-28	1.03331e-26
TSS3_79037	-3.15698	7.80279e-15	4.63317e-13		TSS2_17582828	1.73245	3.14124e-07	1.86522e-05		TSS5_4533070	2.52512	3.03468e-16	1.79491e-14		TSS1_4090647	2.4369	8.42619e-12	5.00334e-10		TSS5_2315980	-9.17969	5.68315e-18	3.37457e-16		TSS2_13722429	-1.90535	3.89274e-09	2.31145e-07		TSS2_15796992	-1.69224	4.85381e-11	2.88212e-09		TSS3_9756317	8.87399	1.76996e-28	1.05098e-26
TSS3_17987450	-2.23722	8.04017e-15	4.76478e-13		TSS1_1113889	-2.30992	3.15547e-07	1.87e-05		TSS3_3942261	2.40485	3.0317e-16	1.79491e-14		TSS4_6964448	4.04028	8.67243e-12	5.13947e-10		TSS4_14304973	2.837	5.81328e-18	3.44508e-16		TSS3_349980	4.07408	3.98401e-09	2.3564e-07		TSS1_29387815	1.74587	4.92421e-11	2.9182e-09		TSS1_10548123	-4.40143	1.78326e-28	1.0568e-26
TSS2_15891045	-2.26304	8.25189e-15	4.88071e-13		TSS3_17876536	-1.85904	3.17299e-07	1.87671e-05		TSS3_19956343	2.3452	3.02472e-16	1.79491e-14		TSS3_16386444	1.77503	8.78472e-12	5.18724e-10		TSS4_11839562	5.39674	5.91571e-18	3.49893e-16		TSS4_6803594	-2.96179	3.97771e-09	2.3564e-07		TSS5_15851411	-1.76351	5.10831e-11	3.02139e-09		TSS1_1559756	-5.59324	1.79688e-28	1.06279e-26
TSS2_6484343	-2.23674	8.39786e-15	4.95736e-13		TSS2_15838772	4.15905	3.21914e-07	1.89986e-05		TSS3_1827861	2.53048	3.06184e-16	1.80744e-14		TSS1_22349331	-3.80715	8.78729e-12	5.18724e-10		TSS5_1868244	-2.59401	6.247e-18	3.68768e-16		TSS5_25787356	2.74867	4.05017e-09	2.39087e-07		TSS4_252532	-1.75996	5.23605e-11	3.0909e-09		TSS3_1081002	4.37355	1.92956e-28	1.13904e-26
TSS1_1008509	2.39306	8.59222e-15	5.06222e-13		TSS1_2047883	3.53421	3.22467e-07	1.89986e-05		TSS3_22181898	5.8924	3.12052e-16	1.8385e-14		TSS1_2437478	1.79274	8.85289e-12	5.2158e-10		TSS3_2130315	3.14398	6.36534e-18	3.75022e-16		TSS5_21438598	1.8234	4.09023e-09	2.40514e-07		TSS1_20167726	-1.78574	5.38147e-11	3.17056e-09		TSS5_4944903	9.11175	2.08107e-28	1.22609e-26
TSS2_19245676	3.96889	8.63101e-15	5.0752e-13		TSS5_10039027	-1.69329	3.24618e-07	1.90882e-05		TSS3_4608523	5.69254	3.13233e-16	1.84187e-14		TSS5_16976032	-2.4043	9.09876e-12	5.35025e-10		TSS4_8875920	2.76779	6.54174e-18	3.84667e-16		TSS5_7252248	1.69426	4.08538e-09	2.40514e-07		TSS1_2339385	-2.13609	5.52025e-11	3.24602e-09		TSS2_17945775	12.94	2.16052e-28	1.27043e-26
TSS4_15156679	2.58397	9.20367e-15	5.40145e-13		TSS1_11607730	1.95913	3.27089e-07	1.91591e-05		TSS2_11862021	2.58871	3.26519e-16	1.91628e-14		TSS4_8646150	2.46342	9.19395e-12	5.39574e-10		TSS5_26035949	-4.19966	6.74491e-18	3.95845e-16		TSS5_7047396	2.26477	4.15561e-09	2.43884e-07		TSS1_17456165	-5.43423	5.56832e-11	3.26793e-09		TSS1_18935376	8.53683	2.28462e-28	1.3408e-26
TSS1_27308515	6.51474	9.24592e-15	5.41575e-13		TSS1_4567935	1.78151	3.27007e-07	1.91591e-05		TSS5_4507842	-2.30501	3.3604e-16	1.96834e-14		TSS2_7434168	4.29849	9.75065e-12	5.71139e-10		TSS1_27991178	2.81999	6.93262e-18	4.06074e-16		TSS1_6153953	-1.50191	4.1775e-09	2.44695e-07		TSS1_8102814	-2.19003	5.59623e-11	3.27309e-09		TSS3_9492583	4.31438	2.56405e-28	1.49964e-26
TSS1_26888322	2.26026	9.2764e-15	5.42311e-13		TSS2_17202587	1.6519	3.27745e-07	1.91604e-05		TSS5_10018891	2.73656	3.40118e-16	1.98838e-14		TSS5_21688863	-1.97616	1.00279e-11	5.86246e-10		TSS4_12609618	3.02447	7.24214e-18	4.23386e-16		TSS1_20156416	-1.87428	4.22053e-09	2.46262e-07		TSS5_19135350	-2.28491	5.59873e-11	3.27309e-09		TSS1_19454838	12.708	2.56518e-28	1.49964e-26
TSS1_5264942	4.58205	1.00803e-14	5.88174e-13		TSS3_19457570	2.59454	3.34489e-07	1.9517e-05		TSS5_2616373	-2.65417	3.522e-16	2.05504e-14		TSS5_25813330	2.3415	1.01304e-11	5.91097e-10		TSS5_15569480	-2.97882	7.5846e-18	4.42552e-16		TSS3_4729843	-3.93856	4.21525e-09	2.46262e-07		TSS1_609423	-1.79218	5.61475e-11	3.27614e-09		TSS3_19239432	-4.49432	2.71589e-28	1.58469e-26
TSS1_20554436	-2.35351	1.08644e-14	6.32702e-13		TSS5_277659	-2.68352	3.35471e-07	1.95367e-05		TSS3_8608054	2.54944	3.53849e-16	2.06069e-14		TSS3_242491	-2.2456	1.01561e-11	5.91456e-10		TSS1_11293753	3.88732	7.65278e-18	4.45671e-16		TSS5_2520041	1.76126	4.2756e-09	2.48857e-07		TSS4_6322449	-2.10385	5.97444e-11	3.47931e-09		TSS3_5579421	8.04101	2.73455e-28	1.5925e-26
TSS5_6202641	-2.55735	1.19018e-14	6.91792e-13		TSS2_16683595	1.43451	3.37842e-07	1.9637e-05		TSS4_10578560	-2.46296	3.69257e-16	2.1463e-14		TSS3_687479	3.46295	1.02273e-11	5.94461e-10		TSS5_10636631	3.31331	7.70709e-18	4.47973e-16		TSS4_7336495	1.60807	4.28965e-09	2.48857e-07		TSS1_23789314	-2.52957	5.98833e-11	3.4807e-09		TSS5_5365287	5.94437	2.74539e-28	1.59575e-26
TSS1_2636036	2.57021	1.24697e-14	7.23411e-13		TSS1_29308180	-1.72285	3.55957e-07	2.06503e-05		TSS1_18286972	2.56525	3.75174e-16	2.17651e-14		TSS2_16658699	2.80352	1.03198e-11	5.98689e-10		TSS5_18842664	3.42698	8.19609e-18	4.75483e-16		TSS2_784734	-2.03238	4.28551e-09	2.48857e-07		TSS3_104705	5.14023	6.16329e-11	3.57553e-09		TSS1_6822746	5.69879	2.81489e-28	1.63301e-26
TSS2_8108921	-2.31544	1.25869e-14	7.28812e-13		TSS5_3597257	1.28598	3.6608e-07	2.11969e-05		TSS5_26672996	-2.53241	3.76969e-16	2.18274e-14		TSS3_2126419	1.98083	1.06514e-11	6.16745e-10		TSS1_24135958	-2.84234	8.32933e-18	4.82289e-16		TSS2_15673687	2.69177	4.32999e-09	2.50717e-07		TSS1_641546	2.35372	6.37527e-11	3.67738e-09		TSS2_15419154	-6.11065	3.01657e-28	1.74667e-26
TSS3_19505421	5.29825	1.27116e-14	7.34626e-13		TSS1_4488460	-1.71743	3.85842e-07	2.22986e-05		TSS2_9896320	-2.46471	3.94746e-16	2.28131e-14		TSS1_2976696	1.88819	1.08576e-11	6.26287e-10		TSS1_26515060	2.90106	8.52808e-18	4.92855e-16		TSS3_10775677	-1.51225	4.4931e-09	2.59665e-07		TSS4_7683685	2.17386	6.37216e-11	3.67738e-09		TSS5_26766098	8.71586	3.05274e-28	1.76424e-26
TSS1_27959220	-2.14651	1.33665e-14	7.71006e-13		TSS5_25373855	1.88957	3.90683e-07	2.25353e-05		TSS1_15652491	2.75187	3.96999e-16	2.28996e-14		TSS1_30217561	-2.50756	1.08552e-11	6.26287e-10		TSS1_19174159	4.36708	8.56159e-18	4.93849e-16		TSS5_22261248	-1.85307	4.71627e-09	2.72044e-07		TSS1_5287063	-1.92974	6.35654e-11	3.67738e-09		TSS5_15849108	6.93248	3.24506e-28	1.87181e-26
TSS1_29911895	2.55944	1.35238e-14	7.78595e-13		TSS2_18152227	1.7103	3.92908e-07	2.26135e-05		TSS1_198399	-5.15996	4.12298e-16	2.37369e-14		TSS3_5050264	-1.77324	1.11453e-11	6.41659e-10		TSS5_5378533	-5.10092	9.16449e-18	5.2762e-16		TSS3_23089649	-1.50178	4.78659e-09	2.75575e-07		TSS2_8518147	-2.07678	6.47366e-11	3.72703e-09		TSS5_26501911	7.89263	3.32441e-28	1.91394e-26
TSS5_8697103	-2.32594	1.37486e-14	7.90038e-13		TSS4_6796201	-1.3214	3.93532e-07	2.26135e-05		TSS5_37963	-4.59249	4.19475e-16	2.41043e-14		TSS5_21170178	4.34617	1.15332e-11	6.62731e-10		TSS5_25831836	2.69532	9.63074e-18	5.53411e-16		TSS4_810446	1.44529	5.04318e-09	2.89796e-07		TSS3_6023989	-2.15244	6.58066e-11	3.78145e-09		TSS1_1854967	-4.60357	3.42165e-28	1.96618e-26
TSS2_8371097	-2.78563	1.43803e-14	8.24773e-13		TSS1_19305307	1.79343	3.96732e-07	2.27542e-05		TSS5_15409731	2.90336	4.29949e-16	2.46594e-14		TSS5_23934712	-2.47219	1.18849e-11	6.81648e-10		TSS2_16976749	-3.26574	9.69077e-18	5.55806e-16		TSS1_28937201	1.62792	5.09801e-09	2.92392e-07		TSS4_16569210	-1.80273	6.65235e-11	3.8154e-09		TSS3_17876536	-11.6109	3.52566e-28	2.02211e-26
TSS1_28223673	4.3443	1.47164e-14	8.42451e-13		TSS3_2463734	-1.25733	4.02725e-07	2.30543e-05		TSS1_20180279	-3.21686	4.32108e-16	2.47363e-14		TSS1_3880360	2.53412	1.2409e-11	7.10085e-10		TSS1_2475405	-2.80059	9.81724e-18	5.61995e-16		TSS1_22612008	2.64923	5.10817e-09	2.92421e-07		TSS1_27339984	-1.81222	6.79631e-11	3.8906e-09		TSS3_4818486	5.19852	3.56164e-28	2.03889e-26
TSS5_25345570	-2.10518	1.55235e-14	8.86978e-13		TSS1_5548333	-7.75215	4.05106e-07	2.31468e-05		TSS1_907657	4.05955	4.5094e-16	2.57172e-14		TSS4_17355888	-1.97258	1.24276e-11	7.10085e-10		TSS3_17441244	2.78303	9.94244e-18	5.68089e-16		TSS5_7360461	1.82297	5.1824e-09	2.96111e-07		TSS1_5878479	-2.08688	7.23095e-11	4.1316e-09		TSS1_5274346	-4.99848	3.65361e-28	2.08759e-26
TSS5_2011041	2.62667	1.58745e-14	9.05327e-13		TSS2_8913532	7.70789	4.08166e-07	2.32777e-05		TSS1_27265669	-2.60201	4.50299e-16	2.57172e-14		TSS1_27260289	3.18479	1.28087e-11	7.30483e-10		TSS3_1914514	-2.58411	1.03374e-17	5.89542e-16		TSS5_24989130	1.85113	5.31328e-09	3.03017e-07		TSS2_12043478	-2.10834	7.28112e-11	4.14463e-09		TSS2_11477926	5.98621	3.81789e-28	2.17735e-26
TSS1_21053133	4.74641	1.60221e-14	9.12027e-13		TSS4_18506039	-1.30652	4.14092e-07	2.35713e-05		TSS2_16460367	2.63504	4.57554e-16	2.59964e-14		TSS2_520331	3.94698	1.34549e-11	7.65892e-10		TSS2_13174325	2.65746	1.04993e-17	5.9765e-16		TSS5_814130	-1.72633	5.33428e-09	3.03643e-07		TSS1_8262984	-2.21009	7.27246e-11	4.14463e-09		TSS5_6466791	12.597	3.9756e-28	2.26303e-26
TSS4_15954771	3.04213	1.61599e-14	9.18145e-13		TSS1_23073713	-2.43606	4.29481e-07	2.44015e-05		TSS4_5923472	2.51418	4.56775e-16	2.59964e-14		TSS3_5047451	-1.95537	1.35566e-11	7.70236e-10		TSS5_18361050	-2.81172	1.06025e-17	6.02391e-16		TSS4_409869	2.4047	5.57381e-09	3.16683e-07		TSS1_21676530	-1.73387	7.30674e-11	4.15141e-09		TSS5_21984576	-6.80151	4.25143e-28	2.4155e-26
TSS4_14796764	2.71076	1.67184e-14	9.48098e-13		TSS4_11948686	-1.48693	4.30891e-07	2.44357e-05		TSS5_3545231	-3.64692	4.64337e-16	2.63325e-14		TSS5_6471936	3.92143	1.38669e-11	7.86387e-10		TSS5_3931641	3.62451	1.0654e-17	6.04185e-16		TSS4_14955464	-1.52117	5.61344e-09	3.18336e-07		TSS2_17519301	1.78027	7.43719e-11	4.21761e-09		TSS5_8042876	7.0785	4.6158e-28	2.61761e-26
TSS5_1602209	-2.22074	1.73035e-14	9.79442e-13		TSS5_23488748	-1.27825	4.52844e-07	2.55848e-05		TSS5_17526817	-2.38059	4.65802e-16	2.63661e-14		TSS5_22312761	-1.79136	1.39255e-11	7.88238e-10		TSS2_1966816	7.94353	1.12138e-17	6.34743e-16		TSS1_27749258	2.59519	5.64163e-09	3.19337e-07		TSS5_10543362	-1.90882	7.69799e-11	4.35735e-09		TSS5_426375	6.16549	4.89298e-28	2.76961e-26
TSS4_14954311	4.28598	1.77966e-14	1.00519e-12		TSS1_29306811	-1.3018	4.52475e-07	2.55848e-05		TSS1_29190918	3.39993	4.685e-16	2.64422e-14		TSS1_27975179	3.02529	1.40039e-11	7.91192e-10		TSS5_21724642	2.76809	1.24298e-17	7.02262e-16		TSS5_22171230	-1.88056	5.69238e-09	3.21609e-07		TSS3_5096163	2.88801	7.73264e-11	4.3688e-09		TSS5_23882038	-9.41954	4.92373e-28	2.78182e-26
TSS1_1191349	2.23208	1.78248e-14	1.00519e-12		TSS5_22032063	2.15084	4.55417e-07	2.56823e-05		TSS5_17358139	-2.36414	4.68893e-16	2.64422e-14		TSS2_14310339	-2.74062	1.41462e-11	7.97745e-10		TSS4_13283658	5.90224	1.29321e-17	7.29281e-16		TSS3_1081002	-1.47502	5.86324e-09	3.30645e-07		TSS3_8473799	-1.70465	7.78693e-11	4.39128e-09		TSS2_15972998	12.3415	4.98889e-28	2.81338e-26
TSS2_10113217	3.76525	1.92222e-14	1.08198e-12		TSS5_14594959	-1.86787	4.59254e-07	2.58505e-05		TSS1_5194201	-2.68715	4.85549e-16	2.73306e-14		TSS3_2232329	-1.94093	1.44676e-11	8.14353e-10		TSS5_1600376	4.82329	1.31123e-17	7.38067e-16		TSS5_22383425	4.48671	6.00006e-09	3.37732e-07		TSS4_10498914	-1.82927	7.80155e-11	4.39134e-09		TSS4_16708623	7.25866	5.04647e-28	2.84056e-26
TSS3_5138842	-2.09623	1.94372e-14	1.09205e-12		TSS5_7529362	1.90387	4.66761e-07	2.62243e-05		TSS1_29492804	-2.55904	4.92901e-16	2.7693e-14		TSS3_19214746	-1.89418	1.4902e-11	8.37249e-10		TSS1_24677294	4.305	1.33419e-17	7.49595e-16		TSS4_15383203	1.57425	6.08378e-09	3.41809e-07		TSS4_2718189	-1.79573	7.86333e-11	4.41791e-09		TSS4_16617624	-4.09002	5.08342e-28	2.85605e-26
TSS1_20912321	3.17172	1.97654e-14	1.10844e-12		TSS1_900765	1.23606	4.7249e-07	2.6497e-05		TSS4_15001169	10.1764	4.96644e-16	2.78516e-14		TSS2_7693679	1.87406	1.53309e-11	8.5975e-10		TSS2_9130208	3.14588	1.3892e-17	7.79059e-16		TSS2_18516418	1.83933	6.10755e-09	3.42509e-07		TSS5_17624315	-1.87509	7.98425e-11	4.47754e-09		TSS1_11412148	4.45122	5.19259e-28	2.91198e-26
TSS1_2305057	-2.23347	2.01805e-14	1.12962e-12		TSS1_17687284	-1.47613	4.79916e-07	2.68637e-05		TSS1_29558438	-2.73264	5.00561e-16	2.80194e-14		TSS2_9684700	3.01512	1.59548e-11	8.93085e-10		TSS2_17206512	-4.37625	1.52201e-17	8.51958e-16		TSS2_14629170	-1.88319	6.15139e-09	3.4433e-07		TSS5_23903726	1.81218	8.22391e-11	4.60341e-09		TSS2_18744109	4.92622	5.2987e-28	2.966e-26
TSS4_10368755	-2.52594	2.04776e-14	1.14414e-12		TSS5_19595659	4.18372	4.82157e-07	2.69102e-05		TSS3_537759	-2.8798	5.12174e-16	2.86165e-14		TSS1_9095888	4.44866	1.59998e-11	8.93951e-10		TSS5_21336911	2.95745	1.55569e-17	8.69204e-16		TSS2_8979611	-1.47675	6.17323e-09	3.44915e-07		TSS2_14807318	-1.8948	8.27421e-11	4.62302e-09		TSS2_19000243	-4.6227	5.44275e-28	3.04101e-26
TSS4_17597183	2.44384	2.15139e-14	1.19982e-12		TSS3_2939425	-2.04898	4.82522e-07	2.69102e-05		TSS3_21780433	3.79903	5.41577e-16	3.02036e-14		TSS1_37853	3.49551	1.61278e-11	8.97791e-10		TSS1_6763915	-4.25821	1.56654e-17	8.73658e-16		TSS5_25633136	-1.69399	6.24082e-09	3.48049e-07		TSS5_2198457	2.69714	8.32594e-11	4.64336e-09		TSS5_4341277	4.51209	5.7176e-28	3.1887e-26
TSS3_4653907	-2.80765	2.20941e-14	1.22992e-12		TSS1_30383691	1.46038	4.83762e-07	2.69297e-05		TSS4_13675791	-3.48806	5.42955e-16	3.02248e-14		TSS1_5488866	3.02696	1.61219e-11	8.97791e-10		TSS3_19269391	3.35283	1.57913e-17	8.79056e-16		TSS5_224173	-1.66033	6.3308e-09	3.52418e-07		TSS5_4947652	2.20614	8.41713e-11	4.68559e-09		TSS3_19985163	-4.05689	5.73906e-28	3.19478e-26
TSS3_5358953	6.66173	2.21438e-14	1.23042e-12		TSS4_16846301	3.35453	4.87564e-07	2.70916e-05		TSS1_6970954	-2.58506	6.45081e-16	3.5844e-14		TSS5_19908805	3.61712	1.62689e-11	9.02326e-10		TSS1_1505027	4.53977	1.60021e-17	8.87533e-16		TSS2_7209262	-2.09777	6.40482e-09	3.55885e-07		TSS2_12885502	-1.93439	8.61213e-11	4.78534e-09		TSS5_9208714	12.7479	6.21815e-28	3.45513e-26
TSS3_2890228	-2.22659	2.22544e-14	1.2343e-12		TSS1_4594250	-1.57356	4.94498e-07	2.74265e-05		TSS1_27148511	-2.31651	6.46454e-16	3.58545e-14		TSS2_10322215	-1.99394	1.62411e-11	9.02326e-10		TSS2_13178975	-2.55952	1.59931e-17	8.87533e-16		TSS3_2843775	-1.75575	6.56495e-09	3.64114e-07		TSS1_6268821	-2.18597	8.75708e-11	4.85697e-09		TSS1_25429841	-4.69396	6.25068e-28	3.46684e-26
TSS3_4481734	6.51504	2.23858e-14	1.23932e-12		TSS1_11955821	1.5641	4.96105e-07	2.74654e-05		TSS1_9246787	2.74169	6.48802e-16	3.59189e-14		TSS1_3888690	2.55194	1.67854e-11	9.29275e-10		TSS5_2708934	-3.72274	1.62951e-17	9.02129e-16		TSS2_6950088	-1.46577	6.69972e-09	3.7091e-07		TSS5_4312003	-1.93947	8.84836e-11	4.89863e-09		TSS5_15382025	13.0434	6.30719e-28	3.49178e-26
TSS2_11713387	-2.10997	2.34621e-14	1.29654e-12		TSS5_799688	2.6245	5.0226e-07	2.77553e-05		TSS3_6931806	-2.31498	6.52858e-16	3.60776e-14		TSS3_1136288	2.36616	1.75613e-11	9.70455e-10		TSS4_11334418	2.73627	1.63994e-17	9.06247e-16		TSS1_29842775	-1.50996	6.73654e-09	3.72267e-07		TSS5_814130	-2.01593	8.949e-11	4.937e-09		TSS5_25661002	7.91303	6.46165e-28	3.57077e-26
TSS3_6956996	-2.27543	2.35886e-14	1.30115e-12		TSS5_21759435	-1.2229	5.0393e-07	2.77969e-05		TSS5_8436376	-5.74503	6.91456e-16	3.81409e-14		TSS4_1229920	2.41051	1.82563e-11	1.00702e-09		TSS3_18649517	-3.20323	1.74884e-17	9.64663e-16		TSS5_6894854	1.6724	6.9271e-09	3.82101e-07		TSS4_16776254	-2.93612	8.95027e-11	4.937e-09		TSS2_10793897	-12.0764	6.66499e-28	3.67643e-26
TSS5_6664336	3.11167	2.36322e-14	1.30119e-12		TSS2_16336167	-2.10298	5.0662e-07	2.78945e-05		TSS5_26949658	2.88084	6.99032e-16	3.84887e-14		TSS3_7105458	2.4915	1.84015e-11	1.01319e-09		TSS4_12520815	-5.09776	1.92318e-17	1.0589e-15		TSS5_21890617	3.05176	7.09382e-09	3.90586e-07		TSS4_13680807	-2.15022	9.13226e-11	5.02822e-09		TSS1_28940838	-4.50016	7.04108e-28	3.87682e-26
TSS5_22896576	-2.0969	2.45267e-14	1.34799e-12		TSS1_22444514	1.53964	5.19051e-07	2.85271e-05		TSS2_7757848	-2.71662	7.37118e-16	4.05121e-14		TSS4_1440289	1.9728	1.92262e-11	1.05667e-09		TSS5_4427017	3.17603	1.97148e-17	1.08353e-15		TSS5_23918137	1.48646	7.2859e-09	4.00433e-07		TSS3_10315118	-1.92426	9.22204e-11	5.06844e-09		TSS1_9214189	-4.70688	7.85436e-28	4.31676e-26
TSS5_642580	6.63053	2.4857e-14	1.36367e-12		TSS2_14914030	7.32884	5.25141e-07	2.87089e-05		TSS5_1935630	-2.51894	7.38713e-16	4.05262e-14		TSS1_24023168	2.13489	1.94342e-11	1.06617e-09		TSS4_2429786	3.31535	2.01282e-17	1.10424e-15		TSS1_13450233	-1.8664	7.32705e-09	4.01966e-07		TSS4_15721356	-2.01154	9.33308e-11	5.12018e-09		TSS1_30130176	-8.228	8.23461e-28	4.51755e-26
TSS1_4548546	2.63055	2.57578e-14	1.41053e-12		TSS1_30311594	2.30075	5.25204e-07	2.87089e-05		TSS1_23760501	-2.40873	7.50883e-16	4.11193e-14		TSS2_11259346	4.34985	2.06343e-11	1.12996e-09		TSS1_3288090	4.00341	2.07756e-17	1.1377e-15		TSS1_1779399	1.51889	7.64304e-09	4.18543e-07		TSS2_8581377	-2.02867	9.37809e-11	5.13557e-09		TSS1_17465206	-5.70194	8.73042e-28	4.78089e-26
TSS2_16118594	7.19428	2.65496e-14	1.44865e-12		TSS3_20376674	1.43317	5.24102e-07	2.87089e-05		TSS5_21336911	-2.64233	7.55207e-16	4.12815e-14		TSS5_17072189	1.89318	2.09918e-11	1.14746e-09		TSS4_12920928	6.55424	2.20678e-17	1.20628e-15		TSS1_21529994	2.18045	7.65955e-09	4.1869e-07		TSS1_7382335	-1.9417	9.66985e-11	5.28578e-09		TSS1_12152368	-4.62572	8.98276e-28	4.9102e-26
TSS3_6094151	-2.1137	2.65269e-14	1.44865e-12		TSS3_16979074	-1.71104	5.32501e-07	2.90554e-05		TSS1_28661925	4.2203	7.61664e-16	4.15387e-14		TSS5_19062793	2.92371	2.10354e-11	1.14777e-09		TSS1_4118536	-4.53891	2.26935e-17	1.23825e-15		TSS2_528350	-1.41064	7.70526e-09	4.2043e-07		TSS2_18119974	-1.74086	9.70114e-11	5.29333e-09		TSS1_28581134	7.12443	9.25221e-28	5.04837e-26
TSS1_18386102	-3.04947	2.68165e-14	1.46058e-12		TSS2_7703829	1.66049	5.36255e-07	2.92076e-05		TSS1_3252260	-2.86713	7.62656e-16	4.15387e-14		TSS5_16441795	2.3039	2.30139e-11	1.25127e-09		TSS3_18207769	3.34912	2.31223e-17	1.25937e-15		TSS3_19025230	-1.82432	7.88269e-09	4.29337e-07		TSS4_14597481	2.38939	9.76262e-11	5.31729e-09		TSS1_2712927	-3.98919	9.71891e-28	5.29349e-26
TSS1_17330868	2.73213	2.7338e-14	1.48631e-12		TSS2_17774903	1.33345	5.37455e-07	2.92204e-05		TSS4_10036517	2.5469	7.66455e-16	4.16707e-14		TSS1_25395019	2.07769	2.30149e-11	1.25127e-09		TSS4_12568876	4.82114	2.34701e-17	1.27602e-15		TSS2_12978885	-1.59472	7.94761e-09	4.31664e-07		TSS3_3228858	-1.9763	9.95034e-11	5.40011e-09		TSS3_1047762	-5.58004	1.01182e-27	5.50107e-26
TSS1_10294419	-2.29956	2.86825e-14	1.55662e-12		TSS1_130576	1.7231	5.44228e-07	2.95206e-05		TSS3_3481041	2.27762	7.91406e-16	4.29501e-14		TSS3_645810	2.74123	2.34859e-11	1.27234e-09		TSS4_7475084	-5.54556	2.36316e-17	1.2825e-15		TSS5_19135350	-1.89695	7.95393e-09	4.31664e-07		TSS3_2843775	-2.04183	9.93857e-11	5.40011e-09		TSS1_10046391	8.62944	1.10915e-27	6.01943e-26
TSS1_9092452	2.77874	2.90339e-14	1.57287e-12		TSS3_16923301	1.64064	5.44927e-07	2.95206e-05		TSS2_18328417	-2.91427	8.05869e-16	4.36567e-14		TSS4_1412785	2.47916	2.34863e-11	1.27234e-09		TSS4_18130268	5.60227	2.36959e-17	1.28369e-15		TSS5_25217337	-1.55831	8.15296e-09	4.41675e-07		TSS1_5673600	-1.89035	1.02006e-10	5.51616e-09		TSS5_6387575	6.98908	1.20319e-27	6.51809e-26
TSS1_4713740	-2.14669	2.91463e-14	1.57614e-12		TSS3_1876920	1.23473	5.57481e-07	3.01468e-05		TSS5_2657214	3.10254	8.11728e-16	4.38956e-14		TSS3_2641142	-1.88093	2.35998e-11	1.2762e-09		TSS4_455790	2.95623	2.43605e-17	1.31734e-15		TSS1_22208272	1.47909	8.17459e-09	4.42055e-07		TSS5_224173	-1.92341	1.01992e-10	5.51616e-09		TSS5_5995464	-4.60032	1.23277e-27	6.66642e-26
TSS3_5076793	-2.54038	2.94795e-14	1.59132e-12		TSS2_6983579	1.85364	5.79376e-07	3.12515e-05		TSS1_28767510	-5.64358	8.13267e-16	4.39005e-14		TSS5_18025945	2.53811	2.41788e-11	1.30518e-09		TSS1_19385533	2.5032	2.54661e-17	1.37467e-15		TSS1_23261777	-1.64994	8.48473e-09	4.57767e-07		TSS1_28373241	-1.73977	1.04534e-10	5.64277e-09		TSS1_5243227	-4.26624	1.26359e-27	6.82089e-26
TSS1_29800716	-2.28362	3.12393e-14	1.68331e-12		TSS1_29290269	1.57455	5.80641e-07	3.12515e-05		TSS1_8661916	-2.52045	8.19417e-16	4.41517e-14		TSS1_17618850	2.97052	2.44129e-11	1.31547e-09		TSS1_19844716	2.558	2.69633e-17	1.4529e-15		TSS3_19115319	-2.18403	8.49536e-09	4.57767e-07		TSS1_20963750	-2.24543	1.0599e-10	5.7112e-09		TSS5_20841313	-4.3401	1.50496e-27	8.1094e-26
TSS3_20895604	-2.1101	3.26093e-14	1.75401e-12		TSS2_7693679	1.52888	5.83069e-07	3.12515e-05		TSS3_16789980	-3.23105	8.20836e-16	4.41517e-14		TSS1_2047883	2.28025	2.4758e-11	1.3317e-09		TSS1_29952677	2.83045	2.80417e-17	1.50832e-15		TSS5_24140102	-1.49919	8.66919e-09	4.66304e-07		TSS1_20713751	-1.72778	1.07195e-10	5.76586e-09		TSS5_21972465	7.99192	1.61718e-27	8.69858e-26
TSS2_15165432	4.18488	3.40096e-14	1.82609e-12		TSS4_18275017	-1.28524	5.81723e-07	3.12515e-05		TSS4_14291155	3.07714	8.64571e-16	4.64216e-14		TSS1_27530856	-2.64581	2.57363e-11	1.38187e-09		TSS1_5058721	6.00052	2.92487e-17	1.57046e-15		TSS1_11738263	-1.49165	8.73884e-09	4.69217e-07		TSS1_21256345	-1.77271	1.08343e-10	5.8173e-09		TSS5_19570260	4.61836	1.71836e-27	9.21488e-26
TSS1_10806322	-2.14022	3.55803e-14	1.90704e-12		TSS1_19924756	-1.37973	5.82441e-07	3.12515e-05		TSS3_4137637	2.25723	8.80045e-16	4.71688e-14		TSS1_16446852	-2.87208	2.69122e-11	1.44244e-09		TSS1_1337849	-2.93205	2.96123e-17	1.58717e-15		TSS3_10777902	-1.42185	8.76616e-09	4.69851e-07		TSS2_1620304	-1.85399	1.1021e-10	5.90706e-09		TSS1_5504535	-4.7686	1.71925e-27	9.21488e-26
TSS5_4315910	-2.57191	3.56535e-14	1.90759e-12		TSS3_20571249	1.82661	5.87093e-07	3.14116e-05		TSS5_8277742	2.98077	9.15057e-16	4.89588e-14		TSS3_19973700	-2.37316	2.82001e-11	1.5088e-09		TSS1_23706023	4.13315	3.04744e-17	1.63049e-15		TSS1_20241257	1.82907	8.81288e-09	4.7152e-07		TSS4_13055623	-1.79588	1.13904e-10	6.09425e-09		TSS4_17130246	-3.98008	1.75805e-27	9.40618e-26
TSS1_30383691	4.73029	3.57854e-14	1.9079e-12		TSS5_9804618	-8.54978	5.88832e-07	3.1449e-05		TSS1_16278622	2.41476	9.38067e-16	5.01014e-14		TSS2_18778372	-1.71999	2.83126e-11	1.51215e-09		TSS3_23209470	-4.02885	3.1484e-17	1.68153e-15		TSS3_6093001	-1.53492	8.9735e-09	4.79267e-07		TSS3_17569543	-1.95672	1.15486e-10	6.16803e-09		TSS1_1395969	-5.45321	1.78792e-27	9.54915e-26
TSS3_5775498	-2.10396	3.57755e-14	1.9079e-12		TSS4_12488944	1.57044	5.92413e-07	3.15846e-05		TSS3_541469	-2.30861	9.69273e-16	5.16769e-14		TSS5_23374874	2.62707	2.86413e-11	1.52702e-09		TSS1_7958380	2.45376	3.24327e-17	1.72916e-15		TSS4_13160479	-1.49425	8.99331e-09	4.7948e-07		TSS3_2758147	2.20348	1.16263e-10	6.19858e-09		TSS1_630514	-4.75504	1.81233e-27	9.66244e-26
TSS1_24598516	2.3748	3.64824e-14	1.94165e-12		TSS5_9000168	-7.92634	5.97383e-07	3.17936e-05		TSS5_6677106	2.55285	1.00659e-15	5.35147e-14		TSS5_15997989	2.44911	3.02066e-11	1.60764e-09		TSS5_9540925	-2.46732	3.32583e-17	1.77005e-15		TSS1_29744486	1.57368	9.026e-09	4.80377e-07		TSS3_23236788	-1.90791	1.17269e-10	6.24123e-09		TSS5_902759	-4.252	1.87911e-27	1.00009e-25
TSS5_23994113	3.93162	3.65553e-14	1.94211e-12		TSS1_9487139	1.96462	6.23307e-07	3.30571e-05		TSS4_9280081	2.52688	1.00728e-15	5.35147e-14		TSS3_1047762	-2.59502	3.09421e-11	1.64389e-09		TSS2_17142449	3.65352	3.52394e-17	1.8722e-15		TSS1_662266	-1.65029	9.28313e-09	4.93195e-07		TSS3_22973643	-1.63398	1.17787e-10	6.25777e-09		TSS1_27991178	6.43171	2.06865e-27	1.09751e-25
TSS1_5727435	-2.18877	3.71619e-14	1.97088e-12		TSS2_8932173	-1.47747	6.22848e-07	3.30571e-05		TSS5_4122422	-2.24843	1.02389e-15	5.43021e-14		TSS2_8059796	4.83327	3.10521e-11	1.64397e-09		TSS1_25599352	3.17019	3.57754e-17	1.89735e-15		TSS2_14524756	-1.53973	9.35447e-09	4.96115e-07		TSS1_2047883	-1.85794	1.1995e-10	6.36155e-09		TSS1_30151042	-4.09371	2.0694e-27	1.09751e-25
TSS1_29290269	9.93226	3.77598e-14	1.99909e-12		TSS4_8862815	1.52301	6.31e-07	3.34066e-05		TSS4_12376243	2.90231	1.04794e-15	5.54804e-14		TSS2_15445432	2.53395	3.10431e-11	1.64397e-09		TSS5_4092979	-2.87539	3.74244e-17	1.98133e-15		TSS5_25784404	1.66615	9.42398e-09	4.98927e-07		TSS1_518254	-1.80703	1.24485e-10	6.59051e-09		TSS3_17441244	-3.9699	2.16325e-27	1.14527e-25
TSS2_16507898	2.1561	3.78501e-14	2.00038e-12		TSS4_8651419	1.39514	6.38897e-07	3.37657e-05		TSS3_101993	-2.63404	1.06813e-15	5.64507e-14		TSS5_25652123	2.60062	3.1724e-11	1.67661e-09		TSS1_1129415	4.96351	3.89212e-17	2.05698e-15		TSS4_11795017	1.78022	9.45687e-09	4.99795e-07		TSS5_375224	2.20417	1.25889e-10	6.65324e-09		TSS1_11740328	12.3246	2.25866e-27	1.1937e-25
TSS1_18452062	3.38219	3.84878e-14	2.03053e-12		TSS3_5374283	-1.76759	6.4822e-07	3.41987e-05		TSS1_26790177	9.79321	1.07694e-15	5.68169e-14		TSS3_6931806	-1.75868	3.28773e-11	1.73454e-09		TSS5_9792273	-3.396	4.05387e-17	2.13873e-15		TSS2_12885502	-1.63922	9.48114e-09	5.00204e-07		TSS3_2117975	-1.71527	1.27896e-10	6.74754e-09		TSS5_17839230	-4.64841	2.32791e-27	1.22816e-25
TSS5_15825436	-2.9351	4.0156e-14	2.11486e-12		TSS4_1104578	1.22972	6.5648e-07	3.45142e-05		TSS4_15765438	-3.13982	1.09818e-15	5.7837e-14		TSS3_20196270	2.47077	3.36245e-11	1.77087e-09		TSS4_6374736	-3.85375	4.08114e-17	2.14937e-15		TSS1_29671538	-1.54909	9.66729e-09	5.09138e-07		TSS5_21977104	3.54159	1.28708e-10	6.77856e-09		TSS5_9276007	4.65757	2.33211e-27	1.22823e-25
TSS3_10328411	3.93454	4.04872e-14	2.1286e-12		TSS3_19889288	-1.25895	6.55594e-07	3.45142e-05		TSS1_21902894	-4.55692	1.15518e-15	6.07334e-14		TSS5_5692902	2.45515	3.44619e-11	1.81182e-09		TSS1_10371840	4.89462	4.58686e-17	2.41152e-15		TSS3_19541284	-2.31518	9.78895e-09	5.14651e-07		TSS1_14315487	-8.31639	1.31976e-10	6.93859e-09		TSS5_24709537	6.10117	2.65446e-27	1.39557e-25
TSS5_23450925	-2.08693	4.0946e-14	2.14899e-12		TSS4_8344593	1.81785	6.59761e-07	3.46266e-05		TSS2_8987673	2.4464	1.20936e-15	6.33616e-14		TSS5_26743340	1.78738	3.55545e-11	1.85958e-09		TSS2_16416814	2.80143	4.64469e-17	2.4377e-15		TSS3_21558908	1.47317	1.01219e-08	5.31231e-07		TSS4_8500343	-2.30367	1.35682e-10	7.10878e-09		TSS5_6428384	-4.54799	2.75347e-27	1.44512e-25
TSS1_22977566	-2.80065	4.30202e-14	2.25395e-12		TSS5_2661684	-1.90521	6.67985e-07	3.49976e-05		TSS1_2477184	-2.53868	1.20844e-15	6.33616e-14		TSS5_4207012	-2.13608	3.54717e-11	1.85958e-09		TSS4_18286786	-2.83588	4.71175e-17	2.46861e-15		TSS4_18581588	-3.5134	1.01544e-08	5.32014e-07		TSS1_5622570	-2.34348	1.35682e-10	7.10878e-09		TSS2_19272293	4.58931	2.82242e-27	1.47632e-25
TSS1_23073713	10.7461	4.31554e-14	2.25712e-12		TSS1_1584073	-1.2233	6.72833e-07	3.51907e-05		TSS4_6173739	2.26168	1.21282e-15	6.34333e-14		TSS3_3204196	-3.81373	3.55318e-11	1.85958e-09		TSS1_1768663	2.40778	4.7844e-17	2.50235e-15		TSS2_7580704	1.88852	1.03428e-08	5.4095e-07		TSS5_23484907	-3.72122	1.36917e-10	7.16107e-09		TSS1_3015453	6.88175	2.82267e-27	1.47632e-25
TSS4_17828177	2.60218	4.36132e-14	2.27713e-12		TSS3_2160619	1.81953	7.0262e-07	3.66853e-05		TSS3_17288963	3.99384	1.22576e-15	6.39995e-14		TSS3_84894	-2.61631	3.63314e-11	1.89694e-09		TSS1_28213883	2.97097	4.86478e-17	2.53942e-15		TSS1_1183703	1.58005	1.03943e-08	5.42708e-07		TSS5_26453039	-1.69132	1.40991e-10	7.36143e-09		TSS1_25493379	4.0484	2.92931e-27	1.52945e-25
TSS5_26213150	4.33975	4.42036e-14	2.30399e-12		TSS3_22406392	-3.25795	7.07338e-07	3.6868e-05		TSS3_23221200	-3.1741	1.32286e-15	6.89504e-14		TSS5_6516237	3.0662	3.73561e-11	1.94708e-09		TSS4_8869234	-3.17686	4.87205e-17	2.53942e-15		TSS1_28159269	-1.40899	1.05129e-08	5.47957e-07		TSS1_4090647	-1.91186	1.42822e-10	7.44419e-09		TSS5_18021401	-4.85899	3.03612e-27	1.58249e-25
TSS2_9006677	4.8052	4.45146e-14	2.31621e-12		TSS1_28684584	3.06441	7.10217e-07	3.69407e-05		TSS3_15779299	2.70786	1.35961e-15	7.07442e-14		TSS2_17367830	3.30292	3.82221e-11	1.9888e-09		TSS2_405940	9.39671	5.13045e-17	2.66951e-15		TSS3_23105625	1.73475	1.08906e-08	5.66665e-07		TSS2_13349982	1.98321	1.48787e-10	7.74179e-09		TSS1_23778568	-6.29281	3.13095e-27	1.62912e-25
TSS3_10678285	2.88759	4.5452e-14	2.36093e-12		TSS3_11157227	1.75393	7.12392e-07	3.69407e-05		TSS5_463158	3.65199	1.39437e-15	7.24281e-14		TSS5_16813042	1.93659	3.84029e-11	1.99478e-09		TSS2_19019254	2.55615	5.33082e-17	2.76901e-15		TSS3_20170297	-1.55895	1.09855e-08	5.70624e-07		TSS4_2816392	-2.04376	1.5264e-10	7.91504e-09		TSS5_20940891	4.5241	3.243e-27	1.68452e-25
TSS3_222814	-2.02472	4.60258e-14	2.38664e-12		TSS5_21154178	-1.32175	7.11799e-07	3.69407e-05		TSS2_14384213	6.23855	1.40175e-15	7.26869e-14		TSS2_8059481	7.76417	3.85825e-11	1.99726e-09		TSS5_19345965	6.06852	5.45858e-17	2.83052e-15		TSS3_20864487	-1.48353	1.10376e-08	5.72348e-07		TSS3_21384195	-4.36404	1.52549e-10	7.91504e-09		TSS1_4090647	12.6134	3.32044e-27	1.72179e-25
TSS2_10992797	-3.31492	4.62429e-14	2.3938e-12		TSS5_7054119	2.00893	7.3177e-07	3.78807e-05		TSS4_8713498	2.34041	1.42099e-15	7.35587e-14		TSS5_18835586	2.26893	3.85254e-11	1.99726e-09		TSS3_20178970	2.38185	5.5576e-17	2.87693e-15		TSS2_19487258	-1.62527	1.11739e-08	5.77437e-07		TSS4_12768040	-1.70484	1.53122e-10	7.92651e-09		TSS1_29635813	12.6747	3.43936e-27	1.78041e-25
TSS5_1550263	-2.15603	4.83194e-14	2.49702e-12		TSS5_7250402	1.19508	7.33079e-07	3.78837e-05		TSS3_1229377	-2.41197	1.50484e-15	7.77663e-14		TSS1_24552035	2.61606	3.86882e-11	1.99931e-09		TSS3_7130436	-3.41354	5.69901e-17	2.9451e-15		TSS2_12043478	-1.75921	1.11626e-08	5.77437e-07		TSS3_19115319	-2.55684	1.53595e-10	7.9374e-09		TSS4_9920275	-3.97686	3.48685e-27	1.80192e-25
TSS5_5193059	-2.9731	5.00339e-14	2.58122e-12		TSS2_14221862	-1.71861	7.38987e-07	3.81239e-05		TSS4_11439354	4.86053	1.56587e-15	8.06881e-14		TSS3_20612701	3.74808	3.88139e-11	2.00239e-09		TSS1_5858450	3.89778	5.93258e-17	3.06059e-15		TSS1_11412148	-1.44828	1.17409e-08	6.05706e-07		TSS3_22922002	2.05113	1.54205e-10	7.95533e-09		TSS3_23165195	12.206	3.55493e-27	1.83397e-25
TSS2_18753042	-2.25372	5.04107e-14	2.59624e-12		TSS1_1337849	-1.43459	7.49467e-07	3.85988e-05		TSS4_17282730	-2.32433	1.56671e-15	8.06881e-14		TSS1_27058419	2.0069	4.06147e-11	2.09172e-09		TSS5_22030029	4.02816	6.17612e-17	3.18081e-15		TSS1_26891574	1.6003	1.17981e-08	6.07623e-07		TSS2_7851580	2.25582	1.55881e-10	8.02814e-09		TSS5_7738504	9.1441	3.65495e-27	1.88236e-25
TSS5_24859332	2.73943	5.18007e-14	2.66329e-12		TSS1_2882543	-1.64641	7.54824e-07	3.88087e-05		TSS2_16655965	3.6933	1.65069e-15	8.48692e-14		TSS5_13897923	2.22804	4.16584e-11	2.13459e-09		TSS1_23664645	-2.42015	6.86993e-17	3.53212e-15		TSS5_25390488	3.62446	1.19372e-08	6.1374e-07		TSS5_22397641	-1.82766	1.56473e-10	8.04495e-09		TSS1_4973716	-4.38065	3.7274e-27	1.91641e-25
TSS3_22951366	5.44116	5.58323e-14	2.86571e-12		TSS1_3526139	-4.93618	7.63467e-07	3.91866e-05		TSS3_3993790	-2.42566	1.65569e-15	8.49818e-14		TSS3_22902638	2.11194	4.16556e-11	2.13459e-09		TSS3_5187146	-3.03625	6.90689e-17	3.54511e-15		TSS1_25559257	-1.4898	1.20606e-08	6.19037e-07		TSS3_21558908	1.69488	1.57721e-10	8.06801e-09		TSS2_16476300	12.3664	3.83509e-27	1.96844e-25
TSS5_17526817	2.0916	5.80961e-14	2.97686e-12		TSS5_22379926	1.30181	7.64801e-07	3.91886e-05		TSS3_3319036	2.57486	1.66095e-15	8.51075e-14		TSS5_15974399	1.91647	4.15909e-11	2.13459e-09		TSS5_15588717	9.68625	7.10229e-17	3.63923e-15		TSS5_17526817	-1.46657	1.21262e-08	6.21349e-07		TSS3_21671510	-1.65143	1.57619e-10	8.06801e-09		TSS5_26572637	-5.28476	3.88882e-27	1.99264e-25
TSS4_18084202	-2.17542	5.85098e-14	2.99299e-12		TSS5_18407400	1.27989	7.84269e-07	4.01183e-05		TSS2_9068389	3.32214	1.72664e-15	8.83239e-14		TSS3_5571994	3.84855	4.1965e-11	2.14667e-09		TSS3_16368713	-5.06505	7.12564e-17	3.64503e-15		TSS1_4121372	1.92705	1.22041e-08	6.24283e-07		TSS3_19541284	-2.7452	1.57582e-10	8.06801e-09		TSS4_14203981	8.78459	4.01452e-27	2.05358e-25
TSS4_8303842	3.23209	5.94264e-14	3.03476e-12		TSS3_5137195	-2.35535	7.87892e-07	4.02356e-05		TSS3_16297983	2.63959	1.76234e-15	8.99983e-14		TSS5_21003944	2.8005	4.27008e-11	2.18062e-09		TSS5_20820103	-3.72268	7.44967e-17	3.80436e-15		TSS4_6408144	-1.63461	1.22541e-08	6.25788e-07		TSS3_2388980	-1.62502	1.58943e-10	8.11683e-09		TSS3_4889304	6.14251	4.04229e-27	2.06429e-25
TSS3_4290082	2.22879	6.02138e-14	3.06979e-12		TSS5_769514	1.89121	7.98855e-07	4.07268e-05		TSS2_12785052	2.85135	1.76982e-15	9.02281e-14		TSS4_12609618	3.33999	4.30565e-11	2.19509e-09		TSS1_18639510	2.47146	7.66966e-17	3.91011e-15		TSS2_2924452	-1.46217	1.24148e-08	6.32924e-07		TSS5_4541837	2.19618	1.60494e-10	8.1822e-09		TSS3_22086500	8.12342	4.11457e-27	2.09767e-25
TSS5_23096855	7.05395	6.04013e-14	3.07417e-12		TSS4_18413034	2.30233	8.08512e-07	4.11147e-05		TSS1_26189858	2.52156	1.77671e-15	9.04269e-14		TSS3_11810777	-1.73408	4.38753e-11	2.23307e-09		TSS5_15606771	7.74685	7.69202e-17	3.91492e-15		TSS3_10255953	-1.72341	1.26597e-08	6.44327e-07		TSS4_12400345	1.97598	1.60897e-10	8.18896e-09		TSS3_2392332	-4.53999	4.19625e-27	2.13571e-25
TSS2_7577317	-2.90231	6.0531e-14	3.0756e-12		TSS1_29623184	-1.36627	8.09179e-07	4.11147e-05		TSS4_13481742	3.73353	1.79711e-15	9.1116e-14		TSS5_22560460	2.5968	4.40496e-11	2.23818e-09		TSS1_10133961	-2.64992	7.77816e-17	3.95211e-15		TSS5_18370991	1.60014	1.27805e-08	6.49383e-07		TSS1_1576859	2.03533	1.63583e-10	8.29777e-09		TSS2_628964	-4.00466	4.30595e-27	2.18787e-25
TSS4_10955442	3.68871	6.21124e-14	3.15067e-12		TSS5_22309407	1.31609	8.12593e-07	4.1219e-05		TSS4_8921936	3.09068	1.79736e-15	9.1116e-14		TSS4_11228259	-2.37483	4.48441e-11	2.27473e-09		TSS1_6297364	3.76287	8.06431e-17	4.09064e-15		TSS3_22298398	-3.05673	1.28885e-08	6.53774e-07		TSS2_14021133	-1.6678	1.63466e-10	8.29777e-09		TSS5_7273227	-4.01463	4.36707e-27	2.21521e-25
TSS3_129184	2.26071	6.28623e-14	3.18338e-12		TSS5_1309161	2.52109	8.16533e-07	4.12478e-05		TSS2_15649172	2.43129	1.79927e-15	9.1116e-14		TSS2_528350	1.67421	4.49581e-11	2.2767e-09		TSS1_28975452	-4.43822	8.18866e-17	4.14678e-15		TSS2_18976876	-1.58871	1.30124e-08	6.58953e-07		TSS4_10185294	-2.93886	1.66822e-10	8.44792e-09		TSS3_4063183	5.41914	4.3951e-27	2.2257e-25
TSS4_6188772	2.13614	6.33386e-14	3.20214e-12		TSS2_16655648	1.4631	8.14567e-07	4.12478e-05		TSS2_18152227	-3.16867	1.84118e-15	9.30828e-14		TSS5_17581197	2.43042	4.50523e-11	2.27766e-09		TSS2_9403258	4.67736	8.3815e-17	4.23734e-15		TSS5_24514117	-1.40053	1.30789e-08	6.61215e-07		TSS5_17195939	-1.98157	1.68053e-10	8.49607e-09		TSS4_12080060	-4.32885	4.43591e-27	2.24261e-25
TSS3_216661	2.38163	6.38351e-14	3.22186e-12		TSS2_528350	1.21852	8.17246e-07	4.12478e-05		TSS4_18370514	9.6365	1.8545e-15	9.34441e-14		TSS2_18080028	-5.12197	4.51851e-11	2.28057e-09		TSS1_8050861	2.65127	8.48591e-17	4.28298e-15		TSS5_21034828	-2.30499	1.32365e-08	6.68068e-07		TSS1_30081136	-1.7401	1.7115e-10	8.63822e-09		TSS4_10271903	-7.89762	4.72091e-27	2.38272e-25
TSS3_8680820	2.75641	6.74554e-14	3.39892e-12		TSS5_14935763	-1.89061	8.27185e-07	4.16799e-05		TSS5_19241221	-2.23988	1.85254e-15	9.34441e-14		TSS4_15974607	2.17381	4.5398e-11	2.2875e-09		TSS1_25559257	2.52707	8.80792e-17	4.43811e-15		TSS3_9216490	1.67606	1.32869e-08	6.69121e-07		TSS1_26126366	-1.89739	1.75181e-10	8.81232e-09		TSS4_13819961	-6.57401	4.79466e-27	2.41467e-25
TSS1_3756998	2.96932	7.38783e-14	3.71637e-12		TSS4_7254051	2.85992	8.35859e-07	4.2047e-05		TSS2_15972998	3.84719	2.02084e-15	1.01656e-13		TSS3_16448764	2.30685	4.57838e-11	2.30311e-09		TSS3_4091641	-2.83087	8.94152e-17	4.49794e-15		TSS4_6799962	-1.3866	1.33016e-08	6.69121e-07		TSS2_14078879	-1.98889	1.75118e-10	8.81232e-09		TSS4_14317333	4.76902	4.80015e-27	2.41467e-25
TSS5_1918887	3.55929	7.47676e-14	3.75487e-12		TSS2_16956988	1.26788	8.54015e-07	4.28181e-05		TSS3_3705701	2.32616	2.08396e-15	1.04658e-13		TSS4_10280973	-5.33559	4.60582e-11	2.31307e-09		TSS3_9353804	2.86823	8.98483e-17	4.51223e-15		TSS5_6756837	1.42098	1.34832e-08	6.77133e-07		TSS4_11604329	-1.9413	1.83454e-10	9.21316e-09		TSS5_26768014	5.8635	4.84791e-27	2.43465e-25
TSS2_11037407	-2.29936	7.73487e-14	3.87806e-12		TSS4_8090431	-2.03642	8.52865e-07	4.28181e-05		TSS5_22115366	-4.85267	2.11442e-15	1.06012e-13		TSS2_16416814	2.48936	4.70162e-11	2.35727e-09		TSS1_7610398	3.04524	9.17351e-17	4.59936e-15		TSS4_9726821	2.07567	1.35649e-08	6.8011e-07		TSS5_1722900	1.73903	1.86403e-10	9.34577e-09		TSS4_16373575	4.97642	4.96397e-27	2.48881e-25
TSS4_7042608	-2.39502	7.85249e-14	3.93053e-12		TSS3_22555865	1.44411	8.55825e-07	4.28379e-05		TSS4_10188910	2.30921	2.12504e-15	1.06368e-13		TSS4_14167755	2.6574	4.79709e-11	2.40116e-09		TSS3_22902638	2.58816	9.40539e-17	4.70782e-15		TSS3_1004965	1.75381	1.36703e-08	6.8426e-07		TSS2_14524756	-1.76502	1.88894e-10	9.45499e-09		TSS3_7796326	5.33811	5.32496e-27	2.66479e-25
TSS4_13210410	-2.19287	7.92684e-14	3.9612e-12		TSS1_4679811	1.31602	8.58867e-07	4.29193e-05		TSS1_4710013	2.67308	2.17633e-15	1.08756e-13		TSS5_1576686	-2.30852	4.82437e-11	2.41083e-09		TSS5_1769585	-4.15051	9.43779e-17	4.71625e-15		TSS5_24686027	-1.45574	1.3843e-08	6.91222e-07		TSS1_26556029	-5.23783	1.89461e-10	9.46771e-09		TSS1_20668738	12.1678	5.33257e-27	2.66479e-25
TSS1_26830669	2.51705	8.21842e-14	4.10014e-12		TSS1_12059489	1.64183	8.65567e-07	4.31828e-05		TSS3_17306287	2.79923	2.24625e-15	1.12064e-13		TSS1_227237	1.77444	4.96016e-11	2.4746e-09		TSS1_10300213	-2.39409	9.72909e-17	4.85381e-15		TSS5_19388747	-1.56976	1.3855e-08	6.91222e-07		TSS1_3167869	-1.92659	1.91006e-10	9.52923e-09		TSS5_7826611	-5.46929	5.61677e-27	2.80218e-25
TSS1_26434373	3.31475	8.35791e-14	4.16287e-12		TSS1_10151795	1.30299	8.69352e-07	4.33003e-05		TSS4_421995	-2.36872	2.27136e-15	1.13131e-13		TSS3_18941976	-2.27195	5.08142e-11	2.53093e-09		TSS5_15421592	2.51148	9.84988e-17	4.90326e-15		TSS1_27244907	-1.51508	1.39065e-08	6.9224e-07		TSS2_13095436	-1.94016	1.91533e-10	9.53982e-09		TSS3_18808227	-5.0737	6.10373e-27	3.04012e-25
TSS3_19707006	-2.26023	8.86743e-14	4.4094e-12		TSS3_20048561	-1.42381	8.92188e-07	4.43647e-05		TSS2_15337867	-3.34985	2.27958e-15	1.13354e-13		TSS1_24974755	4.88017	5.1649e-11	2.56829e-09		TSS3_7259930	-2.50927	9.8606e-17	4.90326e-15		TSS4_14450066	-1.53254	1.39211e-08	6.9224e-07		TSS1_29744486	1.78978	1.92673e-10	9.58079e-09		TSS2_14891187	7.53313	6.31827e-27	3.14181e-25
TSS4_15103159	4.7021	9.01281e-14	4.47434e-12		TSS5_23507637	1.46623	8.9522e-07	4.44425e-05		TSS1_2976696	2.43411	2.32684e-15	1.15514e-13		TSS5_26088119	-2.40279	5.17371e-11	2.56845e-09		TSS3_21836556	3.25128	1.03329e-16	5.12971e-15		TSS3_4733005	-1.87926	1.40666e-08	6.98326e-07		TSS2_19242519	2.49522	1.93168e-10	9.58969e-09		TSS1_954525	-7.20074	6.63391e-27	3.29336e-25
TSS5_21056822	9.85869	9.04903e-14	4.48497e-12		TSS5_21724642	2.39025	8.99528e-07	4.45105e-05		TSS1_7238800	-2.80016	2.36761e-15	1.17346e-13		TSS2_18698595	-2.41923	5.27115e-11	2.61254e-09		TSS2_6810530	2.59677	1.04519e-16	5.18025e-15		TSS1_20963750	-1.85106	1.44375e-08	7.1443e-07		TSS3_20110652	-1.83939	1.95813e-10	9.70509e-09		TSS1_24560796	-3.83128	6.69393e-27	3.31771e-25
TSS3_13489576	-2.53277	9.15993e-14	4.53252e-12		TSS3_20703356	1.75551	8.99428e-07	4.45105e-05		TSS1_28020026	2.45001	2.39456e-15	1.18488e-13		TSS5_4696928	-1.79186	5.33269e-11	2.63872e-09		TSS5_23484907	7.07104	1.07324e-16	5.31062e-15		TSS1_12617030	-4.06951	1.44382e-08	7.1443e-07		TSS3_17445019	1.89716	1.99498e-10	9.87157e-09		TSS5_25831836	5.72325	7.12507e-27	3.52563e-25
TSS4_16179479	-2.2874	9.24752e-14	4.5684e-12		TSS3_6525426	-1.58709	9.02509e-07	4.45851e-05		TSS4_11270737	-3.80264	2.57017e-15	1.2697e-13		TSS5_26061238	1.65705	5.34407e-11	2.64004e-09		TSS1_19778360	-3.8474	1.08145e-16	5.34251e-15		TSS3_949432	2.1258	1.48083e-08	7.31232e-07		TSS5_26129338	-1.64817	2.02865e-10	1.00218e-08		TSS1_24552035	12.251	7.56405e-27	3.73674e-25
TSS1_22349331	-2.96174	9.30546e-14	4.58953e-12		TSS2_16452640	2.54382	9.09291e-07	4.4847e-05		TSS2_6880939	2.5819	2.59863e-15	1.28166e-13		TSS4_13873791	2.36215	5.38549e-11	2.65617e-09		TSS2_9027894	4.59351	1.10964e-16	5.46393e-15		TSS2_16689956	-1.63998	1.4826e-08	7.31232e-07		TSS5_18833265	-1.68038	2.04025e-10	1.00627e-08		TSS5_1557998	-4.3668	7.78542e-27	3.83983e-25
TSS4_16703272	-2.05399	9.35637e-14	4.60714e-12		TSS4_810446	1.16187	9.23039e-07	4.5451e-05		TSS5_16060767	5.28845	2.65788e-15	1.30725e-13		TSS1_7613005	-2.75059	5.46681e-11	2.69189e-09		TSS4_12537293	-4.21314	1.10867e-16	5.46393e-15		TSS1_28423233	-1.59265	1.50548e-08	7.41307e-07		TSS4_810446	1.60735	2.08459e-10	1.02647e-08		TSS1_30041953	4.2551	8.01487e-27	3.94658e-25
TSS5_5692902	2.65374	9.53396e-14	4.68696e-12		TSS5_4608921	-2.0086	9.28604e-07	4.56508e-05		TSS3_3929462	-2.51012	2.65914e-15	1.30725e-13		TSS2_17422514	-1.92854	5.6116e-11	2.7587e-09		TSS3_15983321	-4.3641	1.16339e-16	5.71928e-15		TSS2_13026053	1.80046	1.51663e-08	7.45587e-07		TSS1_4366609	-3.11959	2.11076e-10	1.03766e-08		TSS1_8135919	-5.21238	8.1361e-27	3.99977e-25
TSS3_6926388	-2.16605	9.61517e-14	4.71923e-12		TSS4_14470162	1.20116	9.51595e-07	4.67052e-05		TSS2_8813898	2.22616	2.6811e-15	1.31591e-13		TSS5_2578369	2.72706	5.62915e-11	2.76285e-09		TSS3_1934015	4.13074	1.17561e-16	5.77003e-15		TSS3_3785595	2.64939	1.52475e-08	7.46071e-07		TSS2_19163793	1.78637	2.11759e-10	1.03934e-08		TSS5_25184401	4.65079	8.35877e-27	4.10257e-25
TSS1_9747946	6.94308	9.67775e-14	4.74225e-12		TSS4_4643915	1.54315	9.54416e-07	4.67679e-05		TSS4_16852947	-2.76699	2.69387e-15	1.32004e-13		TSS2_749900	5.07416	5.91219e-11	2.89707e-09		TSS4_9157203	2.7574	1.18343e-16	5.79899e-15		TSS4_17248504	2.30344	1.52966e-08	7.46071e-07		TSS3_7844559	-1.71483	2.12284e-10	1.04022e-08		TSS4_7353023	6.9332	8.99722e-27	4.40878e-25
TSS2_19550946	4.17335	1.00592e-13	4.91995e-12		TSS5_7022098	1.40602	9.826e-07	4.79164e-05		TSS3_7229411	-2.26316	2.95444e-15	1.44538e-13		TSS1_13900739	-1.75957	5.93192e-11	2.89736e-09		TSS5_9742577	-2.72116	1.20308e-16	5.88576e-15		TSS2_15325227	1.75336	1.52705e-08	7.46071e-07		TSS4_17248504	2.64626	2.14939e-10	1.05005e-08		TSS3_1261556	-4.17479	9.07746e-27	4.44092e-25
TSS1_28485955	2.12399	1.00729e-13	4.91995e-12		TSS3_8345773	-1.33961	9.80351e-07	4.79164e-05		TSS3_2069339	-2.77167	3.00454e-15	1.46752e-13		TSS4_2507920	-2.19135	5.92779e-11	2.89736e-09		TSS4_17033891	4.2118	1.22897e-16	6.00271e-15		TSS2_15796992	-1.39497	1.52193e-08	7.46071e-07		TSS3_3672143	-1.92304	2.1533e-10	1.05005e-08		TSS2_16416814	12.3246	9.22054e-27	4.50364e-25
TSS1_5158227	-2.35105	1.06596e-13	5.19813e-12		TSS3_19371052	-1.44925	9.81614e-07	4.79164e-05		TSS5_10864788	2.22345	3.01934e-15	1.47238e-13		TSS3_2717676	1.77741	6.22543e-11	3.03582e-09		TSS3_22280675	5.78202	1.26238e-16	6.156e-15		TSS1_28272122	-1.46224	1.52993e-08	7.46071e-07		TSS1_4070124	-3.56776	2.15208e-10	1.05005e-08		TSS2_6399621	8.6353	9.37961e-27	4.57396e-25
TSS2_8932173	3.02385	1.06803e-13	5.19988e-12		TSS1_1877495	-3.73673	9.87445e-07	4.80752e-05		TSS5_23619515	2.26427	3.08537e-15	1.50216e-13		TSS5_26354906	-2.49785	6.60308e-11	3.21481e-09		TSS1_8693095	2.55926	1.28149e-16	6.23915e-15		TSS1_7958380	-1.4044	1.53261e-08	7.46173e-07		TSS4_18581588	-4.33339	2.16032e-10	1.05178e-08		TSS3_84894	-5.98185	1.00769e-26	4.90607e-25
TSS3_19326042	6.77414	1.12992e-13	5.49235e-12		TSS3_5254485	2.20646	1.00548e-06	4.87965e-05		TSS5_26874579	2.42766	3.1021e-15	1.50788e-13		TSS1_4366059	2.5665	6.63263e-11	3.22401e-09		TSS5_25537174	-2.70635	1.29428e-16	6.29127e-15		TSS2_19163793	1.54532	1.53742e-08	7.47312e-07		TSS2_17140311	-1.79997	2.17663e-10	1.05802e-08		TSS4_12051642	-3.95375	1.05795e-26	5.14253e-25
TSS1_11833072	-2.1855	1.14203e-13	5.54231e-12		TSS1_18138754	-2.56246	1.00508e-06	4.87965e-05		TSS3_19326042	-4.32975	3.1364e-15	1.52211e-13		TSS3_7887286	-2.42553	6.65919e-11	3.23174e-09		TSS1_4070124	6.6285	1.30046e-16	6.31121e-15		TSS3_6639664	1.4176	1.5515e-08	7.52949e-07		TSS5_25629472	-1.68922	2.18192e-10	1.05889e-08		TSS3_4708658	-3.98761	1.15743e-26	5.61706e-25
TSS5_3884737	-2.09314	1.14495e-13	5.54758e-12		TSS4_7004355	-1.752	1.02259e-06	4.95475e-05		TSS4_227390	3.3759	3.20046e-15	1.54824e-13		TSS2_14498676	-1.81317	6.79781e-11	3.29373e-09		TSS4_18525250	-2.9361	1.36648e-16	6.62099e-15		TSS2_1281900	-1.58009	1.5685e-08	7.59982e-07		TSS1_6562780	-1.66102	2.19529e-10	1.06368e-08		TSS2_13141450	9.0047	1.1962e-26	5.79592e-25
TSS2_17222119	2.93451	1.2272e-13	5.93661e-12		TSS1_5274346	1.38677	1.04088e-06	5.03532e-05		TSS1_28600495	-2.42604	3.19583e-15	1.54824e-13		TSS4_578212	-1.84408	6.81702e-11	3.29776e-09		TSS4_16301279	2.64031	1.46032e-16	7.06436e-15		TSS1_13224485	1.86929	1.58565e-08	7.67064e-07		TSS1_11412148	-1.6607	2.20624e-10	1.06728e-08		TSS5_20820103	-5.60366	1.25349e-26	6.06381e-25
TSS5_22487964	2.38837	1.24808e-13	6.02802e-12		TSS5_8876486	3.31507	1.04294e-06	5.0372e-05		TSS4_13210410	-2.48909	3.21885e-15	1.55465e-13		TSS1_5160081	-2.58238	6.89421e-11	3.32978e-09		TSS4_13939144	2.50524	1.46267e-16	7.06442e-15		TSS3_18634621	2.07317	1.61683e-08	7.80902e-07		TSS1_20986947	-1.84392	2.2211e-10	1.07275e-08		TSS5_4618906	4.21397	1.30792e-26	6.31701e-25
TSS3_949432	4.54362	1.2694e-13	6.12121e-12		TSS1_29272369	-1.2779	1.04762e-06	5.05176e-05		TSS3_17649978	-7.30744	3.2726e-15	1.57809e-13		TSS2_13747753	4.204	7.47521e-11	3.59891e-09		TSS2_12805758	4.13514	1.46927e-16	7.085e-15		TSS1_28475781	-1.59694	1.64418e-08	7.92844e-07		TSS3_6093001	-1.74828	2.22781e-10	1.07428e-08		TSS3_373692	8.38992	1.44608e-26	6.97321e-25
TSS2_2901745	3.81317	1.27208e-13	6.12439e-12		TSS3_17138597	1.58231	1.05084e-06	5.05923e-05		TSS1_27118485	-5.35461	3.39417e-15	1.63411e-13		TSS4_5448133	-3.10375	7.46594e-11	3.59891e-09		TSS1_2126783	6.03702	1.48743e-16	7.16119e-15		TSS1_9246787	-1.59668	1.65596e-08	7.97258e-07		TSS5_24102975	1.73523	2.26369e-10	1.08985e-08		TSS3_22735810	5.43723	1.52283e-26	7.33164e-25
TSS5_6894854	9.72382	1.29637e-13	6.22154e-12		TSS2_8192537	1.31537	1.05563e-06	5.07422e-05		TSS2_14534170	2.7016	3.44029e-15	1.65369e-13		TSS2_628964	-1.74348	7.59037e-11	3.64856e-09		TSS2_16244530	-4.08522	1.5002e-16	7.21118e-15		TSS5_25537174	-1.6756	1.67206e-08	8.03731e-07		TSS3_19025230	-2.09313	2.29692e-10	1.10409e-08		TSS4_8050091	3.99946	1.63778e-26	7.87253e-25
TSS5_5995464	-2.22831	1.2952e-13	6.22154e-12		TSS5_24128740	-4.07421	1.05838e-06	5.07937e-05		TSS2_7997192	-2.40591	3.45557e-15	1.6584e-13		TSS3_8586440	3.67503	7.66198e-11	3.67714e-09		TSS1_4148066	2.65488	1.52802e-16	7.33329e-15		TSS3_3106813	1.68517	1.72198e-08	8.26178e-07		TSS5_25184401	-1.63948	2.32887e-10	1.11767e-08		TSS1_9515195	3.97984	1.79305e-26	8.60521e-25
TSS4_13924692	-2.05713	1.30251e-13	6.2411e-12		TSS1_28241072	1.48795	1.06161e-06	5.08681e-05		TSS5_19388562	-2.16257	3.46239e-15	1.65904e-13		TSS1_10236417	3.89519	7.81025e-11	3.74237e-09		TSS5_8160227	3.2197	1.53271e-16	7.34417e-15		TSS4_13680807	-1.76181	1.72695e-08	8.26178e-07		TSS3_15617144	-1.86319	2.34117e-10	1.1218e-08		TSS5_5177519	12.1653	1.80565e-26	8.65197e-25
TSS5_15849108	4.33544	1.32954e-13	6.36058e-12		TSS1_6308011	1.61708	1.07296e-06	5.13307e-05		TSS3_216661	-2.40027	3.49276e-15	1.67095e-13		TSS3_18892362	2.18076	7.83139e-11	3.74657e-09		TSS5_23524443	2.86752	1.75977e-16	8.4188e-15		TSS1_22123854	-3.92909	1.72456e-08	8.26178e-07		TSS5_24686027	-1.67713	2.3467e-10	1.12267e-08		TSS4_13939144	5.34482	1.81094e-26	8.66362e-25
TSS5_1551408	-2.2292	1.34309e-13	6.41526e-12		TSS1_29459497	3.03715	1.10208e-06	5.26408e-05		TSS3_5592620	3.54954	3.49848e-15	1.67105e-13		TSS5_21020207	2.07123	7.88858e-11	3.76798e-09		TSS2_7954668	5.57395	1.79578e-16	8.57753e-15		TSS2_7997192	1.54989	1.73517e-08	8.28805e-07		TSS1_25395019	-1.66391	2.36296e-10	1.12689e-08		TSS1_19575825	-6.64907	1.82823e-26	8.73252e-25
TSS2_9266373	2.01319	1.35945e-13	6.48317e-12		TSS3_3556707	1.50544	1.1162e-06	5.32315e-05		TSS5_16356229	3.76133	3.56328e-15	1.69932e-13		TSS4_9920275	-1.82381	7.96442e-11	3.79821e-09		TSS1_23128708	2.80064	1.80228e-16	8.59501e-15		TSS2_13095436	-1.6437	1.7477e-08	8.33472e-07		TSS5_14012547	-1.84808	2.3624e-10	1.12689e-08		TSS4_13725591	12.1703	1.97768e-26	9.43151e-25
TSS2_7727404	-3.04156	1.37243e-13	6.53479e-12		TSS1_278604	2.17132	1.12446e-06	5.35408e-05		TSS3_16163820	2.23242	3.59769e-15	1.71303e-13		TSS5_756607	-2.54285	8.0945e-11	3.85418e-09		TSS5_15950028	-2.84935	1.85518e-16	8.83339e-15		TSS2_7839874	2.10568	1.75625e-08	8.36234e-07		TSS1_29575768	-1.86574	2.39441e-10	1.14009e-08		TSS1_2972199	4.30422	2.00442e-26	9.54398e-25
TSS1_900765	2.1958	1.42381e-13	6.7688e-12		TSS3_10372436	-1.56785	1.1437e-06	5.43716e-05		TSS1_6071950	2.96226	3.608e-15	1.71525e-13		TSS1_29147498	2.15004	8.15399e-11	3.87641e-09		TSS1_5885117	2.82374	1.86521e-16	8.86721e-15		TSS4_7453233	-1.44087	1.7965e-08	8.52718e-07		TSS3_589677	-1.64425	2.39834e-10	1.14017e-08		TSS5_26710615	-4.3654	2.03626e-26	9.68037e-25
TSS5_19241221	2.10208	1.44989e-13	6.88197e-12		TSS4_1407217	2.05242	1.15308e-06	5.47314e-05		TSS1_2263137	6.76322	3.6705e-15	1.74222e-13		TSS1_25710879	3.4608	8.25682e-11	3.91301e-09		TSS1_26796286	3.56468	1.88561e-16	8.95016e-15		TSS2_18132401	-1.49194	1.7965e-08	8.52718e-07		TSS2_10219289	-1.70502	2.44142e-10	1.15719e-08		TSS4_7492876	8.55201	2.16595e-26	1.02808e-24
TSS1_25262175	2.18734	1.47278e-13	6.97968e-12		TSS1_6763915	1.41047	1.15579e-06	5.47743e-05		TSS5_23168001	3.68359	3.68777e-15	1.74768e-13		TSS5_7394194	-1.7582	8.25221e-11	3.91301e-09		TSS5_13911053	2.76006	1.94635e-16	9.22399e-15		TSS3_7377115	-1.51107	1.82246e-08	8.63685e-07		TSS3_16630484	-2.01252	2.44177e-10	1.15719e-08		TSS3_17228730	12.2754	2.17958e-26	1.03293e-24
TSS3_17095597	-2.60789	1.5242e-13	7.2121e-12		TSS1_19993239	1.53846	1.15873e-06	5.48277e-05		TSS1_9887512	-3.04824	3.71307e-15	1.75692e-13		TSS2_17293772	-1.84693	8.29779e-11	3.92628e-09		TSS2_12586285	4.77284	1.97672e-16	9.35331e-15		TSS3_5358953	2.7717	1.83429e-08	8.67935e-07		TSS5_2171658	3.02717	2.46012e-10	1.16406e-08		TSS1_29073892	-3.81431	2.21246e-26	1.04688e-24
TSS5_6539975	2.32442	1.53381e-13	7.24625e-12		TSS3_10129937	1.21461	1.16395e-06	5.49031e-05		TSS3_11154154	-2.22682	3.78914e-15	1.79012e-13		TSS4_17658581	-2.21226	8.58277e-11	4.05479e-09		TSS3_7655945	-2.47603	1.99278e-16	9.41455e-15		TSS2_8581377	-1.67285	1.85846e-08	8.77997e-07		TSS1_3072050	1.6465	2.48881e-10	1.1758e-08		TSS1_799148	-4.8652	2.2934e-26	1.08348e-24
TSS1_749018	1.98074	1.56129e-13	7.36455e-12		TSS1_6698125	-3.36864	1.1638e-06	5.49031e-05		TSS1_16125826	2.28379	3.82194e-15	1.8028e-13		TSS1_26765289	-3.74437	8.64496e-11	4.07781e-09		TSS3_977293	7.1494	2.00139e-16	9.44053e-15		TSS1_6071950	-1.59126	2.0258e-08	9.55566e-07		TSS4_17021389	1.62626	2.49345e-10	1.17615e-08		TSS3_7063257	-4.19774	2.55532e-26	1.20534e-24
TSS5_21560726	2.66368	1.56706e-13	7.38031e-12		TSS5_21812785	1.58343	1.1732e-06	5.52533e-05		TSS1_659771	-2.15982	3.83713e-15	1.80715e-13		TSS4_13307439	2.33079	8.68945e-11	4.09242e-09		TSS2_2843221	2.8819	2.0271e-16	9.5469e-15		TSS5_4944903	-1.54063	2.0346e-08	9.56737e-07		TSS4_7653645	1.75163	2.50424e-10	1.17941e-08		TSS5_21609116	-5.11833	2.5757e-26	1.21306e-24
TSS3_3463602	-2.04172	1.57478e-13	7.40514e-12		TSS3_9597863	2.82112	1.19236e-06	5.60688e-05		TSS3_258879	-2.46305	3.86364e-15	1.81681e-13		TSS1_2646274	-1.85921	8.84311e-11	4.15832e-09		TSS1_24062634	6.35854	2.05903e-16	9.68222e-15		TSS4_176807	-1.86958	2.03206e-08	9.56737e-07		TSS2_15030319	1.75388	2.5206e-10	1.18527e-08		TSS4_14149995	4.13178	2.68019e-26	1.26031e-24
TSS1_28728839	4.60915	1.59209e-13	7.47491e-12		TSS5_2513790	4.94118	1.22455e-06	5.74931e-05		TSS1_17693861	2.3444	3.93412e-15	1.84708e-13		TSS2_10043654	2.56033	8.92418e-11	4.18994e-09		TSS4_16295369	2.83006	2.10388e-16	9.87781e-15		TSS3_3741666	1.50667	2.06495e-08	9.69504e-07		TSS4_6920528	-1.80618	2.57684e-10	1.20921e-08		TSS5_17873795	-9.17966	2.89216e-26	1.35788e-24
TSS3_12560067	2.36668	1.60897e-13	7.54247e-12		TSS5_579904	1.44789	1.2283e-06	5.75799e-05		TSS4_16537746	-2.81377	3.96714e-15	1.85971e-13		TSS3_5581683	3.00275	9.14611e-11	4.28749e-09		TSS1_5166683	-2.4525	2.13107e-16	9.98995e-15		TSS1_10147693	-1.75386	2.07309e-08	9.71819e-07		TSS1_19454838	-1.81142	2.5795e-10	1.20921e-08		TSS5_5783722	-4.81146	3.00898e-26	1.41054e-24
TSS3_23239429	5.54798	1.63803e-13	7.66685e-12		TSS2_6983872	2.06892	1.23647e-06	5.78731e-05		TSS5_931839	5.16717	4.33544e-15	2.02921e-13		TSS5_24317938	-1.85107	9.2646e-11	4.33632e-09		TSS4_14955464	-2.35142	2.2086e-16	1.03374e-14		TSS1_22824440	1.60598	2.07888e-08	9.7262e-07		TSS3_17920874	1.73931	2.7787e-10	1.29857e-08		TSS1_13208753	4.22104	3.04184e-26	1.42374e-24
TSS3_20679639	4.18066	1.67014e-13	7.80507e-12		TSS4_9965745	-1.409	1.2432e-06	5.80987e-05		TSS3_5826847	-2.4373	4.34497e-15	2.03053e-13		TSS4_13609341	-2.96627	9.55569e-11	4.46566e-09		TSS4_13607331	-3.8857	2.24319e-16	1.04831e-14		TSS1_10586508	-1.5897	2.08123e-08	9.7262e-07		TSS1_3526139	-2.35444	2.77537e-10	1.29857e-08		TSS2_18839639	4.44537	3.07128e-26	1.4353e-24
TSS5_454831	2.69076	1.69046e-13	7.88785e-12		TSS1_7992432	1.64374	1.24618e-06	5.8148e-05		TSS4_16285058	-2.67779	4.49579e-15	2.09778e-13		TSS3_16368713	-2.02087	9.79388e-11	4.56992e-09		TSS2_14891187	2.81624	2.29425e-16	1.07052e-14		TSS1_6787597	5.18069	2.10543e-08	9.82415e-07		TSS2_540018	-1.7097	2.82437e-10	1.31788e-08		TSS5_21873259	12.2748	3.1206e-26	1.45611e-24
TSS1_11821738	2.4378	1.73911e-13	8.1024e-12		TSS1_979321	4.36609	1.27051e-06	5.91923e-05		TSS2_14098778	3.51534	4.62638e-15	2.15539e-13		TSS1_10294419	-1.91114	9.81497e-11	4.57272e-09		TSS1_518254	2.56636	2.44752e-16	1.14028e-14		TSS1_917938	-1.36569	2.11442e-08	9.8509e-07		TSS1_2170040	-1.71109	2.83151e-10	1.31918e-08		TSS1_24996093	12.2004	3.4032e-26	1.58552e-24
TSS3_18633211	3.6005	1.77412e-13	8.25279e-12		TSS5_23997585	-1.7579	1.29899e-06	6.04258e-05		TSS1_20912321	-2.67166	4.67215e-15	2.17058e-13		TSS1_5085236	-3.95202	9.88915e-11	4.6002e-09		TSS5_2657214	-2.83074	2.46483e-16	1.14658e-14		TSS1_28963668	2.19663	2.1273e-08	9.86539e-07		TSS5_712610	-2.38353	2.86315e-10	1.33187e-08		TSS1_2976696	4.55285	3.52179e-26	1.63825e-24
TSS1_5765633	-2.30179	1.78491e-13	8.29023e-12		TSS4_15762936	-2.32483	1.3254e-06	6.15597e-05		TSS4_15494194	-3.60321	4.6733e-15	2.17058e-13		TSS3_22678154	5.3728	1.05535e-10	4.9017e-09		TSS5_16810550	-2.4079	2.58047e-16	1.19853e-14		TSS3_3978157	2.02184	2.1226e-08	9.86539e-07		TSS3_2970371	1.98387	2.8683e-10	1.33222e-08		TSS5_20341803	-4.86479	3.61231e-26	1.67779e-24
TSS2_17209697	-2.30845	1.79886e-13	8.34223e-12		TSS5_25037424	1.26783	1.35684e-06	6.29235e-05		TSS1_6150069	-3.99036	4.69111e-15	2.17551e-13		TSS1_769632	2.17505	1.09135e-10	5.06114e-09		TSS1_5727435	-3.591	2.58886e-16	1.20059e-14		TSS5_4718689	1.90269	2.12634e-08	9.86539e-07		TSS5_5675039	1.70803	2.92313e-10	1.35561e-08		TSS1_3744889	-4.61838	3.76604e-26	1.74651e-24
TSS2_18137494	-2.36137	1.81161e-13	8.38854e-12		TSS1_162534	-1.95342	1.36385e-06	6.31521e-05		TSS4_16703272	2.20449	4.71381e-15	2.1827e-13		TSS5_7373094	-2.06079	1.10022e-10	5.0945e-09		TSS1_25137917	5.00509	2.59667e-16	1.20237e-14		TSS4_8794281	-1.54793	2.1338e-08	9.88041e-07		TSS1_1779399	1.69445	2.93073e-10	1.35705e-08		TSS2_13644476	-3.85452	4.10862e-26	1.90247e-24
TSS2_17701631	9.57445	1.85009e-13	8.55361e-12		TSS5_198949	-3.56033	1.36774e-06	6.32356e-05		TSS3_21711617	2.74317	4.93256e-15	2.2805e-13		TSS5_13238747	2.9467	1.10584e-10	5.1127e-09		TSS5_16570177	2.90146	2.60493e-16	1.20435e-14		TSS1_19454838	-1.54335	2.14391e-08	9.91205e-07		TSS5_26349059	1.68417	2.95094e-10	1.36433e-08		TSS4_9250091	7.4601	4.32061e-26	1.99757e-24
TSS5_7242783	-2.29238	1.85587e-13	8.56725e-12		TSS3_6427445	1.25773	1.39822e-06	6.45464e-05		TSS4_6745104	-2.32446	4.96853e-15	2.29363e-13		TSS5_22038357	2.8205	1.13089e-10	5.22054e-09		TSS3_17910524	2.52713	2.61942e-16	1.20921e-14		TSS2_13162440	-1.67413	2.15774e-08	9.96078e-07		TSS5_813228	1.85244	3.02929e-10	1.39842e-08		TSS1_24907244	-11.821	4.33023e-26	1.99897e-24
TSS4_13957344	5.70087	1.86828e-13	8.61144e-12		TSS1_5326314	1.282	1.40137e-06	6.45582e-05		TSS3_16756770	-2.24943	5.0365e-15	2.32147e-13		TSS3_21970355	2.50271	1.14856e-10	5.29405e-09		TSS1_2689066	-3.45989	2.74495e-16	1.26523e-14		TSS1_275500	-2.92173	2.17142e-08	1.00087e-06		TSS4_14982320	1.66556	3.04909e-10	1.40541e-08		TSS5_25037424	4.96516	4.38611e-26	2.02168e-24
TSS1_11691451	-2.00316	1.88971e-13	8.69698e-12		TSS3_9788607	-1.34223	1.40274e-06	6.45582e-05		TSS4_2741157	2.8025	5.04756e-15	2.32303e-13		TSS5_763246	-2.69	1.15147e-10	5.2994e-09		TSS2_15379700	5.41445	2.76304e-16	1.27163e-14		TSS1_641546	1.94301	2.20362e-08	1.01417e-06		TSS4_17455148	-2.06769	3.05477e-10	1.40589e-08		TSS3_6180856	12.1348	4.40295e-26	2.02636e-24
TSS4_14225203	2.85134	1.90254e-13	8.74272e-12		TSS1_6822746	1.70435	1.41559e-06	6.50508e-05		TSS1_7176377	3.32954	5.07492e-15	2.32854e-13		TSS3_1031742	2.34648	1.15496e-10	5.30739e-09		TSS2_13659004	4.57105	2.81386e-16	1.29305e-14		TSS3_3208275	1.53748	2.21624e-08	1.01843e-06		TSS4_10889537	-1.79194	3.07294e-10	1.41211e-08		TSS4_14820507	12.0682	4.50857e-26	2.07182e-24
TSS5_22460650	-2.06311	1.95455e-13	8.96813e-12		TSS3_5087435	-1.98776	1.42588e-06	6.54241e-05		TSS4_10203375	3.18157	5.07246e-15	2.32854e-13		TSS1_8156635	2.3303	1.15843e-10	5.31527e-09		TSS3_22298398	6.93017	2.85391e-16	1.30947e-14		TSS5_9789661	1.78499	2.29729e-08	1.05407e-06		TSS5_3278313	-1.93836	3.0947e-10	1.41995e-08		TSS1_22360128	-4.04291	4.69207e-26	2.15288e-24
TSS1_28126928	3.60524	2.06261e-13	9.44962e-12		TSS1_28800389	1.62415	1.43562e-06	6.57715e-05		TSS3_3423416	3.85463	5.12221e-15	2.3396e-13		TSS5_14143233	2.68557	1.16384e-10	5.33201e-09		TSS4_10884193	-4.66662	2.91978e-16	1.33767e-14		TSS2_8779735	1.72268	2.34481e-08	1.07425e-06		TSS1_1407495	1.97696	3.14728e-10	1.44189e-08		TSS1_17252952	-4.39826	4.75582e-26	2.17883e-24
TSS4_16167949	-2.42605	2.09333e-13	9.57586e-12		TSS2_760871	1.33471	1.45405e-06	6.6515e-05		TSS5_13521848	-2.24657	5.10933e-15	2.3396e-13		TSS4_16819816	2.5747	1.19071e-10	5.44689e-09		TSS5_18926972	-2.86735	3.03995e-16	1.39062e-14		TSS1_28232979	-1.59221	2.37027e-08	1.08427e-06		TSS3_39007	2.62197	3.22147e-10	1.47365e-08		TSS4_13847581	-4.15215	5.06383e-26	2.31644e-24
TSS3_19452138	6.40847	2.12584e-13	9.70991e-12		TSS5_16781968	-1.9485	1.46187e-06	6.67718e-05		TSS1_5841676	-2.52534	5.11986e-15	2.3396e-13		TSS1_2563682	-2.16104	1.26312e-10	5.76941e-09		TSS1_17918472	3.38595	3.04603e-16	1.3913e-14		TSS4_17956233	1.6997	2.40213e-08	1.0957e-06		TSS1_26065506	2.29858	3.25917e-10	1.48865e-08		TSS3_16368713	-6.98163	5.18434e-26	2.36799e-24
TSS3_4012613	2.36317	2.21483e-13	1.01012e-11		TSS5_19676223	1.60823	1.47551e-06	6.72933e-05		TSS2_6947320	-2.86971	5.3078e-15	2.42072e-13		TSS1_24703036	3.08639	1.27567e-10	5.81794e-09		TSS1_30386497	7.67552	3.17821e-16	1.44949e-14		TSS2_9357899	-1.51746	2.40249e-08	1.0957e-06		TSS3_6639664	1.6176	3.33515e-10	1.52106e-08		TSS2_7899245	5.38935	5.44006e-26	2.48104e-24
TSS3_16651618	2.9295	2.22261e-13	1.01214e-11		TSS3_3862970	1.88188	1.5085e-06	6.86944e-05		TSS4_6374736	-2.80988	5.54975e-15	2.52726e-13		TSS4_11424699	2.94185	1.32822e-10	6.04851e-09		TSS1_6149306	3.4506	3.2067e-16	1.46028e-14		TSS3_17569543	-1.60959	2.41969e-08	1.10189e-06		TSS2_11713387	-3.42998	3.34683e-10	1.52409e-08		TSS4_17355350	-5.97174	5.89833e-26	2.686e-24
TSS2_1069477	-2.30331	2.37139e-13	1.07827e-11		TSS1_5194201	1.33955	1.54561e-06	7.02788e-05		TSS1_30180971	2.52474	5.64468e-15	2.56663e-13		TSS3_18514347	2.06243	1.35801e-10	6.17486e-09		TSS5_6471936	2.93211	3.25233e-16	1.47883e-14		TSS3_19328713	1.39697	2.46555e-08	1.12109e-06		TSS4_10321515	-2.1269	3.44902e-10	1.56827e-08		TSS3_3012053	4.84821	5.91296e-26	2.68862e-24
TSS4_11228259	-2.27342	2.41057e-13	1.09444e-11		TSS4_10282762	2.10964	1.54854e-06	7.03067e-05		TSS3_3516638	4.40748	5.73022e-15	2.60162e-13		TSS1_1553607	2.91587	1.42843e-10	6.48531e-09		TSS4_13297861	4.66408	3.31354e-16	1.50215e-14		TSS3_6023989	-1.72995	2.47972e-08	1.12584e-06		TSS5_23934712	1.93998	3.47521e-10	1.57544e-08		TSS2_18062467	-7.27486	6.26112e-26	2.84266e-24
TSS3_3454377	5.25624	2.47891e-13	1.12379e-11		TSS1_6787597	-1.84745	1.55448e-06	7.04703e-05		TSS5_24387519	-10.213	5.76146e-15	2.61189e-13		TSS1_3157504	2.48377	1.44922e-10	6.56987e-09		TSS2_7969314	-8.76492	3.31094e-16	1.50215e-14		TSS4_7600635	-1.48776	2.49111e-08	1.12932e-06		TSS1_20256936	1.60085	3.47042e-10	1.57544e-08		TSS3_2160619	4.8017	6.30318e-26	2.85747e-24
TSS2_15868555	10.2103	2.55893e-13	1.15487e-11		TSS5_2941090	-2.21922	1.55827e-06	7.05366e-05		TSS1_3137468	2.60879	5.87033e-15	2.65727e-13		TSS2_12709804	3.40835	1.4825e-10	6.71071e-09		TSS1_3396871	4.32873	3.43746e-16	1.556e-14		TSS4_15765438	1.89245	2.50443e-08	1.13366e-06		TSS2_8739655	-1.78765	3.49473e-10	1.58193e-08		TSS5_18530876	5.58941	6.32208e-26	2.86175e-24
TSS1_20971706	2.0875	2.55172e-13	1.15487e-11		TSS2_11926523	1.27569	1.5954e-06	7.20727e-05		TSS2_13775061	4.59779	5.92942e-15	2.67644e-13		TSS5_4171792	3.09056	1.49966e-10	6.77825e-09		TSS5_2578369	2.83238	3.51964e-16	1.59082e-14		TSS3_17311855	3.1301	2.60663e-08	1.17816e-06		TSS2_7209262	-2.34333	3.50178e-10	1.58275e-08		TSS4_15591102	-3.89765	6.3328e-26	2.86233e-24
TSS2_12796012	-2.46617	2.5581e-13	1.15487e-11		TSS4_9453213	-1.76214	1.59696e-06	7.20727e-05		TSS4_12726434	-4.52506	5.93037e-15	2.67644e-13		TSS5_15385185	3.45088	1.53387e-10	6.92252e-09		TSS3_3088550	2.93238	3.6852e-16	1.66317e-14		TSS3_4411082	1.607	2.6208e-08	1.1828e-06		TSS4_17342735	-1.65977	3.54827e-10	1.60138e-08		TSS1_3347852	8.39296	7.32211e-26	3.3008e-24
TSS3_673443	1.97313	2.57761e-13	1.16158e-11		TSS5_16633049	2.79103	1.61251e-06	7.26662e-05		TSS1_10046391	2.79718	5.97933e-15	2.6923e-13		TSS4_7542237	2.87835	1.57112e-10	7.08012e-09		TSS1_20458525	-8.66922	3.72191e-16	1.67724e-14		TSS5_20538937	1.5333	2.66562e-08	1.20124e-06		TSS1_7954383	-2.22022	3.60575e-10	1.62489e-08		TSS5_6414569	5.12656	7.3247e-26	3.3008e-24
TSS1_29502582	3.99444	2.58149e-13	1.16159e-11		TSS1_7652283	1.21585	1.66583e-06	7.49575e-05		TSS5_22777097	2.28717	5.98329e-15	2.6923e-13		TSS2_18062467	-2.07757	1.59896e-10	7.19483e-09		TSS2_2322338	2.45465	3.73101e-16	1.67884e-14		TSS4_12686384	1.70765	2.69692e-08	1.21353e-06		TSS4_17048437	3.29222	3.61562e-10	1.62692e-08		TSS5_17755729	8.44193	7.55011e-26	3.39732e-24
TSS5_10018891	3.50927	2.6579e-13	1.1942e-11		TSS5_10045822	2.34289	1.70439e-06	7.6336e-05		TSS5_22481923	-2.64094	5.99624e-15	2.69412e-13		TSS1_17443175	5.67237	1.61925e-10	7.27535e-09		TSS4_6519794	9.64525	3.74419e-16	1.68227e-14		TSS2_673312	-1.62794	2.73705e-08	1.22976e-06		TSS4_9726821	2.3405	3.63393e-10	1.62992e-08		TSS1_23830039	8.58175	7.69732e-26	3.45843e-24
TSS1_2454887	2.01388	2.67005e-13	1.19788e-11		TSS5_26057813	-1.17558	1.70199e-06	7.6336e-05		TSS1_18517614	3.45843	6.09642e-15	2.73103e-13		TSS1_4773548	3.06186	1.63082e-10	7.31646e-09		TSS3_20636686	3.71865	3.79866e-16	1.70422e-14		TSS4_12768040	-1.41654	2.7577e-08	1.23721e-06		TSS3_673443	1.68117	3.64921e-10	1.62992e-08		TSS4_16624993	-4.58515	7.79343e-26	3.49642e-24
TSS3_19802285	2.70979	2.72006e-13	1.21851e-11		TSS1_24417635	-1.99676	1.70168e-06	7.6336e-05		TSS5_15825436	-3.33438	6.09612e-15	2.73103e-13		TSS2_14507140	-2.14695	1.64361e-10	7.36295e-09		TSS2_18324350	6.42509	4.19581e-16	1.87961e-14		TSS3_22907940	3.39239	2.785e-08	1.24761e-06		TSS3_21199160	-1.68005	3.63414e-10	1.62992e-08		TSS4_15574618	4.24373	7.87647e-26	3.52845e-24
TSS3_1047762	-2.46515	2.77675e-13	1.24207e-11		TSS4_17668946	-2.29224	1.70655e-06	7.6336e-05		TSS2_18839639	2.32987	6.16896e-15	2.75945e-13		TSS5_8005270	3.16673	1.68859e-10	7.55325e-09		TSS3_5748611	2.6817	4.29361e-16	1.92058e-14		TSS1_26565806	-1.41703	2.79855e-08	1.25182e-06		TSS4_14954311	-1.88731	3.64423e-10	1.62992e-08		TSS2_15891045	-3.88536	7.89845e-26	3.53307e-24
TSS2_18680258	10.2354	2.78723e-13	1.24492e-11		TSS3_20028144	1.79828	1.71045e-06	7.63974e-05		TSS5_6378352	-2.30896	6.33503e-15	2.82955e-13		TSS5_6975995	2.81586	1.78755e-10	7.98413e-09		TSS5_24528078	4.75108	4.34387e-16	1.9402e-14		TSS4_252532	-1.41944	2.82463e-08	1.26162e-06		TSS1_20719163	-1.98748	3.63995e-10	1.62992e-08		TSS1_3931588	11.9814	8.62612e-26	3.85287e-24
TSS1_9072158	-2.22389	2.80913e-13	1.25286e-11		TSS1_17907039	1.19338	1.71675e-06	7.65661e-05		TSS1_7554805	4.78476	6.43647e-15	2.87063e-13		TSS5_21335641	-3.78505	1.79209e-10	7.9926e-09		TSS3_3098086	-3.73941	4.56488e-16	2.03591e-14		TSS1_28232737	-1.5671	2.83694e-08	1.26413e-06		TSS3_4815492	2.08801	3.65466e-10	1.62996e-08		TSS3_18893643	4.05737	9.04343e-26	4.03332e-24
TSS2_7689395	-2.46359	2.84412e-13	1.2666e-11		TSS5_19241695	1.46345	1.73001e-06	7.70439e-05		TSS1_3740765	-2.72634	6.64859e-15	2.96087e-13		TSS3_3961856	-1.65033	1.80615e-10	8.04346e-09		TSS3_763104	-2.50402	4.58529e-16	2.042e-14		TSS1_5878479	-1.67158	2.83859e-08	1.26413e-06		TSS1_27148511	-1.60028	3.70427e-10	1.64723e-08		TSS5_17564738	7.82982	9.11221e-26	4.05801e-24
TSS3_17445019	3.26965	2.88089e-13	1.28109e-11		TSS5_4652974	1.34805	1.73273e-06	7.70518e-05		TSS4_16130798	-3.2506	6.70048e-15	2.9796e-13		TSS3_2413382	-1.70582	1.89287e-10	8.41732e-09		TSS1_18412801	3.36237	4.71827e-16	2.09814e-14		TSS4_12886755	-1.43545	2.85885e-08	1.27046e-06		TSS3_1827861	-1.69597	3.69993e-10	1.64723e-08		TSS1_28078936	8.7733	9.13464e-26	4.06203e-24
TSS3_8013917	-2.43529	2.89566e-13	1.28577e-11		TSS1_1143051	1.23924	1.74336e-06	7.72974e-05		TSS5_16213229	3.138	6.85931e-15	3.04575e-13		TSS5_9690606	2.47379	1.90325e-10	8.45106e-09		TSS4_9033395	8.97244	4.76694e-16	2.11668e-14		TSS5_2266888	-1.59332	2.86118e-08	1.27046e-06		TSS5_16813042	-1.68752	3.79282e-10	1.68414e-08		TSS5_3183865	12.2805	9.36322e-26	4.15757e-24
TSS1_11774484	-2.18178	2.9342e-13	1.30097e-11		TSS1_29544783	-1.91081	1.74087e-06	7.72974e-05		TSS5_26567136	2.3404	6.87743e-15	3.04933e-13		TSS2_17728713	2.01895	1.91871e-10	8.50721e-09		TSS4_9994301	4.268	4.95327e-16	2.19619e-14		TSS5_3278313	-1.6398	2.8727e-08	1.2737e-06		TSS5_7047396	2.45232	3.80751e-10	1.68818e-08		TSS5_10477793	6.60524	9.38212e-26	4.15987e-24
TSS3_3878837	3.12289	3.12454e-13	1.38334e-11		TSS2_1037621	1.33012	1.76217e-06	7.80173e-05		TSS1_26618386	-2.37978	6.99974e-15	3.09902e-13		TSS2_9357899	1.93396	1.96241e-10	8.68826e-09		TSS5_26879538	3.54627	5.76509e-16	2.5524e-14		TSS4_9753870	1.48688	2.90243e-08	1.285e-06		TSS5_25366010	-3.15521	3.89592e-10	1.72486e-08		TSS5_26394906	5.45378	9.55937e-26	4.23226e-24
TSS5_7867864	2.27606	3.14815e-13	1.39176e-11		TSS2_9266373	1.13563	1.8004e-06	7.95934e-05		TSS5_25969191	3.2225	7.33551e-15	3.24294e-13		TSS2_19317477	8.35162	1.9796e-10	8.73881e-09		TSS1_29815832	2.55618	5.77376e-16	2.55251e-14		TSS3_23417018	-1.41396	2.94565e-08	1.30224e-06		TSS4_1298389	-2.00718	3.91631e-10	1.73135e-08		TSS1_26536691	6.26272	9.61725e-26	4.25166e-24
TSS1_29016122	2.08035	3.24133e-13	1.43087e-11		TSS4_13297861	3.21917	1.83316e-06	8.09236e-05		TSS3_16386444	2.23614	7.38816e-15	3.26145e-13		TSS5_23940782	2.97353	1.97806e-10	8.73881e-09		TSS1_26800273	5.68763	5.87725e-16	2.59447e-14		TSS3_21199160	-1.43099	2.95848e-08	1.306e-06		TSS2_7997192	1.76642	3.94959e-10	1.74352e-08		TSS5_24589560	11.8754	9.73759e-26	4.29859e-24
TSS4_15291539	2.54951	3.25562e-13	1.43508e-11		TSS3_6870167	1.99949	1.8479e-06	8.14553e-05		TSS2_11481573	5.18308	7.52458e-15	3.31684e-13		TSS2_16775442	3.00673	2.00257e-10	8.82732e-09		TSS4_14859800	-3.7034	6.0005e-16	2.64503e-14		TSS2_17140311	-1.50533	3.03022e-08	1.33572e-06		TSS1_3668	2.45616	4.02522e-10	1.77432e-08		TSS3_8997370	-5.16082	1.1711e-25	5.16222e-24
TSS1_1051182	1.96759	3.26631e-13	1.4377e-11		TSS1_26927002	4.86867	1.86921e-06	8.19667e-05		TSS5_25721934	-3.17951	7.53962e-15	3.31864e-13		TSS5_1563408	3.0675	2.03805e-10	8.97069e-09		TSS5_18590240	6.11722	6.35673e-16	2.79798e-14		TSS3_208448	-1.69936	3.05062e-08	1.34276e-06		TSS2_16689956	-1.87672	4.03453e-10	1.77584e-08		TSS2_8376202	-3.90739	1.19126e-25	5.24344e-24
TSS5_22287087	6.41199	3.38831e-13	1.48707e-11		TSS3_10790651	1.84616	1.86349e-06	8.19667e-05		TSS3_365242	2.19799	8.06165e-15	3.54326e-13		TSS1_2305057	-1.83561	2.08082e-10	9.14565e-09		TSS4_11439354	-2.80318	6.44566e-16	2.833e-14		TSS3_5547714	-1.6256	3.08045e-08	1.35392e-06		TSS2_15972998	-1.7223	4.05952e-10	1.78425e-08		TSS3_4510967	7.53313	1.24188e-25	5.45834e-24
TSS1_17285669	-2.4221	3.38691e-13	1.48707e-11		TSS4_2594130	1.15112	1.87032e-06	8.19667e-05		TSS5_4826564	4.97511	8.14824e-15	3.57613e-13		TSS5_5144583	2.08945	2.14881e-10	9.41713e-09		TSS4_7401904	2.84915	6.51431e-16	2.85903e-14		TSS4_17346805	1.98658	3.19714e-08	1.40318e-06		TSS2_529686	3.04372	4.11031e-10	1.80395e-08		TSS3_6882259	6.36121	1.28828e-25	5.65407e-24
TSS5_1876632	2.14843	3.4353e-13	1.50552e-11		TSS2_12531808	-2.57294	1.86531e-06	8.19667e-05		TSS2_13386204	-2.25543	8.20881e-15	3.5923e-13		TSS5_23126826	-2.50422	2.14759e-10	9.41713e-09		TSS4_18519721	-2.78425	6.95593e-16	3.04843e-14		TSS1_20580323	1.54852	3.22335e-08	1.41263e-06		TSS4_11782664	1.94297	4.13168e-10	1.8107e-08		TSS5_8863394	5.01341	1.31293e-25	5.75391e-24
TSS4_14118783	10.0687	3.44326e-13	1.50683e-11		TSS2_19558293	1.61373	1.87619e-06	8.21049e-05		TSS5_967430	-2.45715	8.20361e-15	3.5923e-13		TSS1_28705516	-2.19844	2.1883e-10	9.57636e-09		TSS3_22655150	6.50402	6.96974e-16	3.05007e-14		TSS2_9449984	-1.61246	3.23661e-08	1.41639e-06		TSS4_13184124	1.72538	4.14143e-10	1.81236e-08		TSS2_17894867	3.66945	1.51871e-25	6.64613e-24
TSS1_1183703	2.25684	3.454e-13	1.50934e-11		TSS1_30355257	1.88234	1.88826e-06	8.2514e-05		TSS5_16551148	-2.91945	8.49335e-15	3.71146e-13		TSS1_2025544	3.95121	2.20749e-10	9.64636e-09		TSS2_15490328	2.79116	7.14213e-16	3.121e-14		TSS4_9612520	-1.63203	3.24779e-08	1.41923e-06		TSS1_2114551	-1.69693	4.17735e-10	1.82281e-08		TSS1_8935444	7.19521	1.56303e-25	6.83019e-24
TSS3_2178396	6.6153	3.51261e-13	1.52834e-11		TSS3_16896166	-2.1975	1.89168e-06	8.25445e-05		TSS2_18472161	-6.66049	8.62048e-15	3.76159e-13		TSS5_604963	2.75764	2.21247e-10	9.65422e-09		TSS3_19186762	2.27942	7.39836e-16	3.22831e-14		TSS1_769632	1.48835	3.27579e-08	1.42941e-06		TSS4_10036517	-1.78834	4.17695e-10	1.82281e-08		TSS5_620064	-5.16961	1.60276e-25	6.99373e-24
TSS4_5448133	3.54277	3.51058e-13	1.52834e-11		TSS3_20370098	-1.4422	1.90108e-06	8.28351e-05		TSS2_16950555	3.1128	8.81273e-15	3.83994e-13		TSS5_4092979	1.85407	2.24617e-10	9.78714e-09		TSS1_28416842	-2.68786	7.52947e-16	3.28079e-14		TSS5_209049	-1.39804	3.38107e-08	1.47285e-06		TSS1_3100266	-1.69003	4.26564e-10	1.85865e-08		TSS3_19219088	6.48782	1.67507e-25	7.29871e-24
TSS5_8365660	-2.24259	3.50652e-13	1.52834e-11		TSS3_79037	1.72789	1.91492e-06	8.33182e-05		TSS5_4823745	2.86081	8.92615e-15	3.88377e-13		TSS1_418776	3.37441	2.31314e-10	1.00645e-08		TSS3_494973	-4.5236	7.5517e-16	3.28575e-14		TSS4_12725715	-1.66633	3.38508e-08	1.47285e-06		TSS5_1390034	1.59189	4.41696e-10	1.91985e-08		TSS3_4907993	-4.07509	1.68628e-25	7.33702e-24
TSS5_21817366	5.54018	3.52e-13	1.52936e-11		TSS4_9028468	1.13557	1.92793e-06	8.37641e-05		TSS4_16944925	-2.47431	8.97759e-15	3.90055e-13		TSS1_24568860	3.1095	2.45444e-10	1.0664e-08		TSS5_2429942	4.78387	7.62958e-16	3.31487e-14		TSS4_12972737	-1.51123	3.39426e-08	1.47473e-06		TSS3_162814	-1.70367	4.41876e-10	1.91985e-08		TSS5_14999619	5.33463	1.70234e-25	7.39628e-24
TSS1_4679811	-2.15442	3.56113e-13	1.54501e-11		TSS2_18431003	-1.54352	1.93324e-06	8.38744e-05		TSS5_24474449	4.63302	9.01037e-15	3.90918e-13		TSS1_26696376	-2.21296	2.51524e-10	1.09124e-08		TSS3_19109110	2.26618	7.91821e-16	3.43535e-14		TSS3_21931502	-1.85068	3.43513e-08	1.49034e-06		TSS5_18559116	-1.85541	4.42611e-10	1.92029e-08		TSS4_13055623	5.04876	1.73489e-25	7.52688e-24
TSS1_74724	-1.94204	3.64739e-13	1.58017e-11		TSS5_26604376	1.22702	1.94223e-06	8.41437e-05		TSS2_19272293	2.9107	9.11073e-15	3.94707e-13		TSS5_14998354	3.65928	2.52569e-10	1.09265e-08		TSS5_2266888	2.70114	8.16714e-16	3.53827e-14		TSS3_15617144	-1.55009	3.46802e-08	1.50246e-06		TSS4_14393373	1.65459	4.55335e-10	1.96984e-08		TSS1_7652474	-4.09546	1.74226e-25	7.54803e-24
TSS3_763104	2.19623	3.75156e-13	1.62298e-11		TSS4_9646294	-1.14135	1.96433e-06	8.49796e-05		TSS4_9715568	2.22952	9.12815e-15	3.94897e-13		TSS5_14012547	1.83011	2.52469e-10	1.09265e-08		TSS3_4409003	2.27708	8.21667e-16	3.55465e-14		TSS2_13349982	1.64689	3.54359e-08	1.53301e-06		TSS2_18414251	-1.79815	4.54867e-10	1.96984e-08		TSS5_1551408	-4.11452	1.76316e-25	7.62768e-24
TSS1_5410912	-3.10704	3.84882e-13	1.66268e-11		TSS5_19938837	1.36603	1.96715e-06	8.49803e-05		TSS3_19505642	2.2478	9.21081e-15	3.97905e-13		TSS2_12499169	-1.76678	2.53054e-10	1.09319e-08		TSS2_19446872	2.28706	8.30534e-16	3.58788e-14		TSS4_16336411	-1.35547	3.56032e-08	1.53609e-06		TSS1_6904062	-1.86919	4.56346e-10	1.9714e-08		TSS1_10586508	5.41029	1.79374e-25	7.74889e-24
TSS1_835826	-2.36223	3.88408e-13	1.67552e-11		TSS5_4995169	1.42441	1.98291e-06	8.55389e-05		TSS5_4936384	2.73871	9.24648e-15	3.98599e-13		TSS2_1094733	2.11241	2.56882e-10	1.10814e-08		TSS4_10176615	3.40366	8.39674e-16	3.61191e-14		TSS1_24485163	-1.38512	3.56448e-08	1.53609e-06		TSS2_13722429	-2.06855	4.62305e-10	1.9943e-08		TSS3_8902748	8.38806	1.81738e-25	7.83047e-24
TSS1_4973716	-2.12738	3.96307e-13	1.70716e-11		TSS4_14087571	1.2435	1.98622e-06	8.55601e-05		TSS1_29290269	-2.8271	9.25323e-15	3.98599e-13		TSS3_10901993	-2.12105	2.58499e-10	1.11353e-08		TSS5_5759718	2.98008	8.37293e-16	3.61191e-14		TSS5_17195939	-1.60517	3.56594e-08	1.53609e-06		TSS4_8383568	1.91758	4.68491e-10	2.01524e-08		TSS1_22034509	4.50077	1.81964e-25	7.83047e-24
TSS3_6687160	-2.11829	4.02094e-13	1.72963e-11		TSS3_3847792	1.3648	1.99801e-06	8.59456e-05		TSS1_12054531	4.1492	9.40626e-15	4.04616e-13		TSS4_9556988	3.06767	2.61356e-10	1.12424e-08		TSS2_18425181	2.62219	8.39203e-16	3.61191e-14		TSS2_10454527	2.10869	3.59175e-08	1.54502e-06		TSS4_12725715	-1.99571	4.68223e-10	2.01524e-08		TSS1_6940530	12.3564	1.82038e-25	7.83047e-24
TSS5_26416126	2.8465	4.15881e-13	1.7864e-11		TSS5_21619286	1.57471	2.04472e-06	8.78304e-05		TSS1_25262175	2.18642	9.5634e-15	4.10792e-13		TSS3_17905725	4.07884	2.65515e-10	1.13889e-08		TSS1_5652889	4.13202	8.43659e-16	3.6239e-14		TSS5_3695908	1.98462	3.63038e-08	1.55941e-06		TSS1_6986364	2.58429	4.70011e-10	2.01605e-08		TSS4_13333495	5.40116	1.89272e-25	8.1301e-24
TSS5_26035949	-2.02449	4.26361e-13	1.82882e-11		TSS1_787124	1.19883	2.09041e-06	8.96655e-05		TSS1_20733996	-3.12896	9.71598e-15	4.16755e-13		TSS1_19469563	2.91849	2.65307e-10	1.13889e-08		TSS4_176807	3.19205	8.67117e-16	3.71939e-14		TSS4_17342735	-1.39934	3.72502e-08	1.5978e-06		TSS4_8243858	-1.72009	4.69719e-10	2.01605e-08		TSS4_12712656	4.67655	1.96725e-25	8.43828e-24
TSS1_3355571	2.63482	4.3425e-13	1.8574e-11		TSS4_13728763	1.14054	2.09817e-06	8.98709e-05		TSS2_11542353	4.11271	9.73996e-15	4.17193e-13		TSS3_18029593	-1.83776	2.67918e-10	1.14758e-08		TSS3_10017476	2.77651	8.73702e-16	3.74205e-14		TSS3_17772036	-1.54783	3.73354e-08	1.59919e-06		TSS1_10994359	-1.79919	4.76484e-10	2.04011e-08		TSS1_12454411	-6.18313	2.12078e-25	9.08397e-24
TSS3_5220245	2.51269	4.33684e-13	1.8574e-11		TSS2_19602200	-2.49178	2.16311e-06	9.25217e-05		TSS4_15202296	4.38506	9.89152e-15	4.23086e-13		TSS1_7252175	5.24093	2.69645e-10	1.15334e-08		TSS3_9188226	-2.35134	8.74872e-16	3.74205e-14		TSS3_20344797	1.58283	3.77039e-08	1.60886e-06		TSS2_15891045	-1.96608	4.76967e-10	2.04011e-08		TSS2_17863882	-4.37804	2.21973e-25	9.49436e-24
TSS1_23226916	-1.9353	4.52534e-13	1.93287e-11		TSS3_2656218	2.18574	2.17587e-06	9.29362e-05		TSS1_29422099	2.37579	9.90614e-15	4.23114e-13		TSS1_3999199	3.69021	2.75431e-10	1.17412e-08		TSS2_17057490	2.62411	8.79351e-16	3.75591e-14		TSS2_17296354	-1.45157	3.77206e-08	1.60886e-06		TSS4_18098564	-1.73575	4.88934e-10	2.08835e-08		TSS1_1198261	8.37001	2.22551e-25	9.50565e-24
TSS1_29306811	2.10355	4.66848e-13	1.9912e-11		TSS5_24051573	-1.16464	2.19764e-06	9.3734e-05		TSS5_7054119	-3.76256	1.00423e-14	4.28324e-13		TSS2_8278883	2.51327	2.75454e-10	1.17412e-08		TSS4_10036517	-2.45341	8.84e-16	3.77045e-14		TSS4_15721356	-1.61532	3.7637e-08	1.60886e-06		TSS4_18033794	1.76437	4.99599e-10	2.1309e-08		TSS3_3204196	-9.15357	2.29653e-25	9.7952e-24
TSS2_15272829	3.33427	4.71776e-13	2.00939e-11		TSS2_18789774	-1.9055	2.23549e-06	9.52142e-05		TSS5_23087719	-2.70429	1.02289e-14	4.35669e-13		TSS1_27127212	-1.83466	2.75667e-10	1.17412e-08		TSS2_5981708	2.45048	8.90096e-16	3.79111e-14		TSS4_16373575	-1.48216	3.81402e-08	1.62447e-06		TSS3_2299774	-1.65888	5.12228e-10	2.17862e-08		TSS5_3393042	-3.75563	2.3628e-25	1.00636e-23
TSS2_11862021	3.08075	4.73475e-13	2.01203e-11		TSS1_8271702	1.2798	2.24799e-06	9.56123e-05		TSS1_10462795	2.24505	1.05893e-14	4.50387e-13		TSS1_19775912	2.23101	2.77063e-10	1.17841e-08		TSS2_17140311	2.52576	8.94832e-16	3.80593e-14		TSS5_23559509	-1.36369	3.84147e-08	1.63158e-06		TSS5_2995575	-1.70499	5.11722e-10	2.17862e-08		TSS4_9780309	4.06242	2.37754e-25	1.01122e-23
TSS1_26894790	2.32547	4.73723e-13	2.01203e-11		TSS3_10520508	1.3323	2.3465e-06	9.96619e-05		TSS5_5363123	2.86905	1.06219e-14	4.5114e-13		TSS5_25698966	-2.06317	2.83194e-10	1.2028e-08		TSS1_19565271	2.64389	8.9673e-16	3.80865e-14		TSS1_23448922	-1.50516	3.83744e-08	1.63158e-06		TSS5_3242266	2.01348	5.17337e-10	2.19727e-08		TSS5_9445493	6.87607	2.41159e-25	1.02426e-23
TSS5_3545231	4.12409	4.76609e-13	2.02145e-11		TSS4_12870115	1.76776	2.37544e-06	0.00010075		TSS5_9832575	-2.11958	1.06754e-14	4.52777e-13		TSS4_13445106	2.17768	2.83904e-10	1.20413e-08		TSS2_18286525	6.09639	8.99561e-16	3.81532e-14		TSS5_4866784	4.34062	3.85023e-08	1.63301e-06		TSS1_11215983	-1.65326	5.27743e-10	2.23745e-08		TSS4_9669363	6.75086	2.57557e-25	1.09238e-23
TSS1_24848396	10.3697	4.80337e-13	2.03441e-11		TSS2_1120808	1.45923	2.43814e-06	0.000103265		TSS5_24560451	2.57225	1.0962e-14	4.64283e-13		TSS2_8706582	-1.68105	2.85803e-10	1.21049e-08		TSS5_17881424	3.61827	9.04485e-16	3.82549e-14		TSS2_17010066	-2.07523	3.97476e-08	1.68346e-06		TSS1_5514382	-1.72634	5.28275e-10	2.23745e-08		TSS3_23328628	8.67812	2.58704e-25	1.09571e-23
TSS5_5184798	2.80847	4.82132e-13	2.03916e-11		TSS3_1305883	2.40519	2.48891e-06	0.000105268		TSS4_16942451	-3.45122	1.11119e-14	4.69975e-13		TSS5_6739656	1.8154	2.94858e-10	1.24709e-08		TSS1_26122140	-2.72321	9.03997e-16	3.82549e-14		TSS1_1768663	-1.34285	3.99177e-08	1.68831e-06		TSS2_17800006	-2.21314	5.33485e-10	2.25636e-08		TSS3_3698846	8.49632	2.59973e-25	1.09955e-23
TSS2_19297784	3.733	4.85138e-13	2.04901e-11		TSS1_5737878	1.47534	2.51532e-06	0.000106236		TSS4_13355163	-2.14401	1.14301e-14	4.82758e-13		TSS2_18798115	7.50502	2.95318e-10	1.24729e-08		TSS1_19210677	7.80143	9.09775e-16	3.8425e-14		TSS1_19476205	-1.38602	4.02148e-08	1.6985e-06		TSS4_10832315	1.86816	5.41252e-10	2.28601e-08		TSS2_14577178	11.9339	2.90202e-25	1.22569e-23
TSS4_7304399	-2.04182	4.85873e-13	2.04926e-11		TSS4_13222267	1.75864	2.53236e-06	0.000106807		TSS2_18466966	-9.92648	1.195e-14	5.04014e-13		TSS5_2995575	2.14836	3.01772e-10	1.27278e-08		TSS4_7948643	2.77053	9.41384e-16	3.97047e-14		TSS5_20720321	-1.3615	4.05708e-08	1.71115e-06		TSS3_8410437	-2.15533	5.4297e-10	2.29008e-08		TSS1_26515060	11.8718	3.22488e-25	1.36015e-23
TSS1_2175026	3.36242	5.01911e-13	2.11396e-11		TSS1_28213883	1.75037	2.55217e-06	0.000107493		TSS3_18469860	-2.58212	1.27323e-14	5.36262e-13		TSS5_25017082	4.38914	3.02613e-10	1.27278e-08		TSS5_26772629	-2.9498	9.61569e-16	4.04996e-14		TSS5_89834	1.68129	4.1e-08	1.72445e-06		TSS1_6787597	5.61232	5.44049e-10	2.29144e-08		TSS5_1217106	-4.07694	3.49636e-25	1.4726e-23
TSS5_26185979	4.40919	5.1909e-13	2.18328e-11		TSS2_16221821	1.37256	2.57281e-06	0.000108212		TSS4_9646294	-2.16691	1.2802e-14	5.3845e-13		TSS5_16894018	-1.74994	3.02402e-10	1.27278e-08		TSS1_28241072	-2.73635	9.85868e-16	4.14653e-14		TSS4_8875920	-1.45949	4.09924e-08	1.72445e-06		TSS3_9492583	-1.58384	5.53795e-10	2.32925e-08		TSS3_19513979	8.23535	3.61054e-25	1.51858e-23
TSS2_8506151	2.84294	5.20596e-13	2.18658e-11		TSS4_17263606	1.15669	2.58436e-06	0.000108547		TSS4_18506039	-2.42309	1.28321e-14	5.38967e-13		TSS4_14149995	1.69253	3.08315e-10	1.29497e-08		TSS4_12772333	2.88138	9.88627e-16	4.15237e-14		TSS2_8514958	-1.453	4.10961e-08	1.72609e-06		TSS3_4297350	1.67149	5.61871e-10	2.35994e-08		TSS1_2282821	-7.09	3.92078e-25	1.64678e-23
TSS5_26572637	-2.39865	5.25915e-13	2.20585e-11		TSS4_11945935	-1.41016	2.58866e-06	0.000108577		TSS2_17856367	2.74629	1.30424e-14	5.47042e-13		TSS5_26430219	-1.84608	3.15817e-10	1.32464e-08		TSS4_2351923	2.46751	1.047e-15	4.39146e-14		TSS3_21163183	-1.72068	4.23712e-08	1.77718e-06		TSS4_409869	2.59547	5.65072e-10	2.36434e-08		TSS5_2578369	12.2909	3.96081e-25	1.66129e-23
TSS5_23384530	2.11917	5.37814e-13	2.25264e-11		TSS2_14910410	2.37784	2.6024e-06	0.000108852		TSS2_16220882	4.55097	1.30924e-14	5.48376e-13		TSS5_16227818	2.06558	3.18655e-10	1.33469e-08		TSS3_10518078	2.41896	1.0529e-15	4.4101e-14		TSS2_18224258	-1.42753	4.24949e-08	1.77991e-06		TSS3_16020243	-1.66197	5.64491e-10	2.36434e-08		TSS2_18309258	-3.95009	4.00066e-25	1.67568e-23
TSS5_3396149	-2.20483	5.45665e-13	2.28237e-11		TSS4_13847581	-1.23332	2.59964e-06	0.000108852		TSS5_9540925	2.11837	1.3124e-14	5.48943e-13		TSS5_21069624	-2.0605	3.20956e-10	1.34247e-08		TSS2_15753967	3.91428	1.08398e-15	4.534e-14		TSS3_19304824	-1.62144	4.29271e-08	1.79553e-06		TSS5_22910802	-1.87403	5.65263e-10	2.36434e-08		TSS4_15277302	-3.83602	4.03377e-25	1.68722e-23
TSS5_14792634	-2.69021	5.58876e-13	2.33441e-11		TSS2_15796992	2.59972	2.64215e-06	0.00011021		TSS2_6392218	-2.11177	1.33612e-14	5.58094e-13		TSS1_24229148	3.63034	3.21744e-10	1.34391e-08		TSS1_28551726	2.35328	1.11245e-15	4.64666e-14		TSS5_5146310	-1.44441	4.29961e-08	1.79593e-06		TSS1_27865580	1.67271	5.83823e-10	2.43777e-08		TSS5_6033734	-4.54111	4.29037e-25	1.79207e-23
TSS5_24625025	-7.51412	5.62206e-13	2.34508e-11		TSS4_15242969	-1.19591	2.64056e-06	0.00011021		TSS5_22379926	-2.31798	1.34091e-14	5.59323e-13		TSS3_19546962	1.7646	3.22322e-10	1.34448e-08		TSS5_17456687	4.38294	1.13322e-15	4.72689e-14		TSS2_1419520	-3.18022	4.3125e-08	1.79883e-06		TSS3_1707897	-2.28367	5.84426e-10	2.43777e-08		TSS5_8570316	-5.06543	4.41433e-25	1.84131e-23
TSS5_16810801	10.002	5.67517e-13	2.36398e-11		TSS3_16386444	1.30477	2.64829e-06	0.000110314		TSS3_2953761	2.42242	1.35619e-14	5.64916e-13		TSS2_183328	1.90627	3.25501e-10	1.35587e-08		TSS1_8314934	-2.67111	1.16299e-15	4.8444e-14		TSS3_16020243	-1.41897	4.39898e-08	1.83238e-06		TSS3_1004965	1.95251	6.01866e-10	2.50706e-08		TSS5_13521848	-3.79498	4.43699e-25	1.84821e-23
TSS4_8344593	-2.80831	5.7296e-13	2.38337e-11		TSS5_19644744	2.84414	2.66005e-06	0.0001105		TSS2_16918439	2.28404	1.43132e-14	5.94575e-13		TSS1_1820522	2.22749	3.32863e-10	1.38463e-08		TSS2_538253	-3.07855	1.18427e-15	4.92628e-14		TSS1_5287063	-1.5231	4.4324e-08	1.84377e-06		TSS1_10365753	3.47579	6.07663e-10	2.52773e-08		TSS3_8979713	3.99281	4.48199e-25	1.8644e-23
TSS3_17719915	-1.96086	5.83736e-13	2.42486e-11		TSS4_17814032	-2.56524	2.65822e-06	0.0001105		TSS5_18053223	-3.8205	1.43056e-14	5.94575e-13		TSS3_5508311	3.14288	3.37169e-10	1.40062e-08		TSS1_12984645	4.69786	1.19387e-15	4.95939e-14		TSS1_10860225	-1.38868	4.47829e-08	1.8603e-06		TSS1_5471439	-1.65978	6.1183e-10	2.54157e-08		TSS5_5788194	-4.39391	5.12772e-25	2.13008e-23
TSS4_16578258	6.27275	6.02365e-13	2.49882e-11		TSS2_14507140	-1.34399	2.68704e-06	0.000111468		TSS5_25373855	2.56516	1.45644e-14	6.04183e-13		TSS3_79037	-2.37943	3.40472e-10	1.4124e-08		TSS1_27263671	-2.95933	1.20979e-15	5.01864e-14		TSS3_9656500	-1.37496	4.54773e-08	1.88656e-06		TSS1_20357723	-1.62311	6.16177e-10	2.55612e-08		TSS1_26702691	-9.01999	5.45534e-25	2.26307e-23
TSS3_6525426	3.29949	6.15994e-13	2.55187e-11		TSS4_17269822	-1.19205	2.73588e-06	0.000113339		TSS4_12726495	-4.28802	1.48243e-14	6.14123e-13		TSS2_12633805	-2.30557	3.44498e-10	1.42715e-08		TSS5_16433553	5.68652	1.26654e-15	5.24687e-14		TSS2_14098778	-1.56565	4.61641e-08	1.91243e-06		TSS3_22907940	3.81491	6.21624e-10	2.57519e-08		TSS1_2249141	3.8935	5.49525e-25	2.27651e-23
TSS1_658144	2.06905	6.19441e-13	2.56264e-11		TSS3_3732702	1.38223	2.74725e-06	0.000113654		TSS2_11545760	-2.30216	1.50224e-14	6.21478e-13		TSS1_24637196	1.98251	3.49751e-10	1.44693e-08		TSS3_17138597	-2.84706	1.30807e-15	5.41152e-14		TSS4_13827755	-1.81742	4.63057e-08	1.91568e-06		TSS1_28159269	-1.5546	6.29642e-10	2.60484e-08		TSS3_5796873	-5.77752	5.89578e-25	2.4391e-23
TSS3_876845	-2.34311	6.23266e-13	2.57495e-11		TSS2_18646447	7.66506	2.7599e-06	0.000114022		TSS5_4061950	-2.45983	1.52295e-14	6.29188e-13		TSS1_9095483	4.44454	3.59648e-10	1.48584e-08		TSS5_23683630	-2.58459	1.38472e-15	5.7208e-14		TSS4_8102875	-1.37104	4.65696e-08	1.92134e-06		TSS2_11809304	2.6413	6.32513e-10	2.61239e-08		TSS2_17701631	11.7776	6.47139e-25	2.67358e-23
TSS1_7734739	3.68241	6.48181e-13	2.67423e-11		TSS1_28275835	-3.23845	2.80499e-06	0.000115727		TSS1_19778360	9.58527	1.52754e-14	6.29366e-13		TSS1_27991178	2.0921	3.62968e-10	1.49752e-08		TSS1_5494536	-2.63591	1.42099e-15	5.86265e-14		TSS2_1646808	-1.43363	4.65377e-08	1.92134e-06		TSS3_6491270	1.77589	6.33192e-10	2.61239e-08		TSS5_17581197	12.1647	6.6074e-25	2.72605e-23
TSS5_1591903	2.49492	6.65045e-13	2.74008e-11		TSS2_521673	1.63979	2.82547e-06	0.000116353		TSS1_9246598	2.29355	1.52661e-14	6.29366e-13		TSS3_16898009	1.60427	3.67837e-10	1.51554e-08		TSS4_11172622	2.75046	1.4691e-15	6.0529e-14		TSS1_26266781	-2.59379	4.66923e-08	1.92379e-06		TSS4_7548791	2.12803	6.35245e-10	2.61729e-08		TSS2_12885502	7.14407	6.65908e-25	2.74363e-23
TSS5_7040651	2.16673	6.6806e-13	2.74876e-11		TSS4_10188910	1.23777	2.82786e-06	0.000116353		TSS5_773355	-2.0847	1.55418e-14	6.39472e-13		TSS1_10806322	-1.77126	3.74342e-10	1.54024e-08		TSS4_6745104	-3.48137	1.48783e-15	6.12173e-14		TSS5_13853745	-3.3305	4.75154e-08	1.95504e-06		TSS1_11740328	-1.73228	6.4422e-10	2.65067e-08		TSS5_25652123	11.9688	6.68014e-25	2.74857e-23
TSS4_17033891	6.31263	6.89818e-13	2.83443e-11		TSS4_18062289	1.38737	2.89676e-06	0.000119027		TSS2_15229129	-2.28188	1.56822e-14	6.44377e-13		TSS5_173575	-1.71875	3.80414e-10	1.5631e-08		TSS4_7783803	6.40723	1.57624e-15	6.47672e-14		TSS4_17598698	1.63661	4.80285e-08	1.97347e-06		TSS2_1588360	1.80331	6.53987e-10	2.6872e-08		TSS1_26704162	-4.36325	6.97334e-25	2.86532e-23
TSS2_11135682	-3.32061	7.04629e-13	2.89137e-11		TSS1_28485955	1.14131	2.92477e-06	0.000120015		TSS3_9509252	-2.41945	1.57226e-14	6.45158e-13		TSS5_337180	2.51744	3.87698e-10	1.59087e-08		TSS3_7835158	2.48949	1.60721e-15	6.59499e-14		TSS3_2435450	1.53323	4.8474e-08	1.98908e-06		TSS5_2578144	-1.68503	6.65761e-10	2.73187e-08		TSS4_14129533	-4.07002	6.98842e-25	2.86762e-23
TSS2_15548790	9.88004	7.08316e-13	2.90256e-11		TSS1_8741886	1.50227	2.95279e-06	0.000121		TSS3_5670814	-2.17706	1.58106e-14	6.4789e-13		TSS3_3878837	2.08145	3.88666e-10	1.59269e-08		TSS3_23400191	-3.91643	1.61092e-15	6.6013e-14		TSS2_652580	-1.7263	4.91651e-08	2.01471e-06		TSS5_24140102	-1.64953	6.72803e-10	2.75703e-08		TSS1_4713740	-3.62489	7.25895e-25	2.9746e-23
TSS1_27865580	2.39094	7.1303e-13	2.91793e-11		TSS5_8522785	-1.19365	2.95806e-06	0.000121053		TSS4_14023085	-4.74063	1.5977e-14	6.53827e-13		TSS4_7545321	2.06844	3.91725e-10	1.60305e-08		TSS2_17777683	3.65156	1.61542e-15	6.61076e-14		TSS1_25095590	-1.56627	4.94845e-08	2.02505e-06		TSS1_11671646	2.63516	6.91816e-10	2.83112e-08		TSS2_14523564	7.28544	7.90273e-25	3.23307e-23
TSS5_579904	-2.34373	7.16322e-13	2.92745e-11		TSS1_24001703	-1.2729	2.96843e-06	0.000121313		TSS1_1113889	3.51004	1.60896e-14	6.57546e-13		TSS1_11532562	2.23389	4.19208e-10	1.71321e-08		TSS4_6073595	-8.65806	1.62227e-15	6.62984e-14		TSS3_2391147	-3.18022	4.998e-08	2.04257e-06		TSS1_22290312	-2.05553	7.04602e-10	2.87955e-08		TSS5_26303736	-3.63787	7.91104e-25	3.23307e-23
TSS1_6562780	-1.9842	7.2394e-13	2.95459e-11		TSS5_1727014	3.16348	3.00501e-06	0.000122642		TSS1_11928807	-2.21057	1.61857e-14	6.60583e-13		TSS4_8484915	3.55443	4.24706e-10	1.73334e-08		TSS5_5006882	3.08064	1.64996e-15	6.73392e-14		TSS1_9499437	-1.86656	5.17394e-08	2.11162e-06		TSS4_7171573	4.37569	7.182e-10	2.93116e-08		TSS2_15168546	6.31867	8.1449e-25	3.32415e-23
TSS4_12900458	-2.1231	8.19428e-13	3.3398e-11		TSS3_19186762	1.21396	3.02065e-06	0.000123115		TSS3_7972893	-2.30678	1.6291e-14	6.63985e-13		TSS4_12337479	3.04628	4.29868e-10	1.75205e-08		TSS1_8333806	3.04296	1.69766e-15	6.91928e-14		TSS1_8333806	-1.74964	5.27672e-08	2.15067e-06		TSS5_209049	-1.60506	7.21103e-10	2.93905e-08		TSS1_6459662	-3.4712	8.45729e-25	3.447e-23
TSS2_17206512	-2.05871	8.2531e-13	3.35926e-11		TSS1_20389500	1.9395	3.07824e-06	0.000125294		TSS3_22187529	-3.67737	1.63858e-14	6.66952e-13		TSS1_19454838	2.97114	4.32394e-10	1.75997e-08		TSS3_19082140	-3.47801	1.71784e-15	6.99211e-14		TSS1_242638	-3.77522	5.32859e-08	2.16889e-06		TSS4_8102875	-1.5956	7.22561e-10	2.94104e-08		TSS1_28117405	4.30798	8.88148e-25	3.61502e-23
TSS4_12537293	2.50162	9.05638e-13	3.68127e-11		TSS5_2097112	1.27271	3.09273e-06	0.000125378		TSS4_9178006	2.46281	1.64663e-14	6.69329e-13		TSS5_24288672	-1.68472	4.36817e-10	1.77559e-08		TSS2_9786426	3.44727	1.72555e-15	7.01406e-14		TSS3_7527652	-2.10956	5.35768e-08	2.17489e-06		TSS1_17940100	-1.79111	7.25886e-10	2.9506e-08		TSS5_20734256	-3.75177	8.95925e-25	3.64178e-23
TSS2_13446048	2.20127	9.38553e-13	3.80995e-11		TSS4_2432307	-1.15293	3.08583e-06	0.000125378		TSS2_19472778	2.89351	1.69276e-14	6.87157e-13		TSS1_9072158	-1.82796	4.43013e-10	1.79836e-08		TSS5_4392227	3.2718	1.77902e-15	7.22171e-14		TSS4_14385561	-3.53798	5.35083e-08	2.17489e-06		TSS1_1333510	-1.56597	7.29166e-10	2.95996e-08		TSS2_9779101	8.71664	9.37354e-25	3.80508e-23
TSS5_23901362	3.30874	9.94501e-13	4.03166e-11		TSS3_16285801	-1.35161	3.08884e-06	0.000125378		TSS5_22295383	2.96782	1.69686e-14	6.87899e-13		TSS5_14090625	3.74286	4.48455e-10	1.81802e-08		TSS4_12962695	-2.33686	1.8294e-15	7.41629e-14		TSS5_4312003	-1.53117	5.40208e-08	2.18998e-06		TSS3_5505463	-1.70231	7.33341e-10	2.96907e-08		TSS5_3126679	-11.69	9.41159e-25	3.81541e-23
TSS5_20500933	5.04529	9.99539e-13	4.04666e-11		TSS1_3323548	2.92115	3.16223e-06	0.000127894		TSS1_26141838	3.56882	1.73634e-14	7.02962e-13		TSS3_22293457	4.03994	4.49411e-10	1.81945e-08		TSS5_5584277	3.85938	1.86061e-15	7.53275e-14		TSS3_19342048	-1.3253	5.46922e-08	2.21127e-06		TSS5_469048	-1.85123	7.33371e-10	2.96907e-08		TSS3_2830542	12.0908	9.47284e-25	3.83511e-23
TSS1_17952693	2.61602	1.01347e-12	4.09758e-11		TSS4_9945933	1.76176	3.16324e-06	0.000127894		TSS1_2175026	-2.78526	1.74159e-14	7.04148e-13		TSS2_13498248	3.6496	4.51907e-10	1.82711e-08		TSS1_3545471	3.39236	1.86808e-15	7.55286e-14		TSS3_19878450	-1.80054	5.4672e-08	2.21127e-06		TSS1_25486487	2.03394	7.37088e-10	2.97616e-08		TSS1_18932930	-6.99177	9.681e-25	3.91415e-23
TSS1_23013546	-2.50281	1.02026e-12	4.11955e-11		TSS5_26519242	-1.19307	3.17761e-06	0.000128303		TSS5_25545029	2.28415	1.76361e-14	7.121e-13		TSS1_9481757	-2.01228	4.61339e-10	1.86276e-08		TSS2_19550946	-3.54604	1.88556e-15	7.61338e-14		TSS4_15100096	-1.36144	5.56492e-08	2.24697e-06		TSS1_1188343	-1.97394	7.36299e-10	2.97616e-08		TSS1_1191349	3.60082	9.91846e-25	4.00481e-23
TSS1_27127212	-2.11357	1.02358e-12	4.12743e-11		TSS2_13126762	-1.3652	3.1887e-06	0.00012858		TSS1_28932179	-2.1764	1.87226e-14	7.54962e-13		TSS3_18049628	1.68523	4.62783e-10	1.86611e-08		TSS3_18514347	2.42214	1.93686e-15	7.8101e-14		TSS3_1827861	-1.40582	5.57634e-08	2.24858e-06		TSS5_2325430	1.59806	7.43128e-10	2.99656e-08		TSS2_14507140	-6.20262	9.98512e-25	4.02319e-23
TSS4_9301916	-2.18408	1.067e-12	4.29679e-11		TSS3_1254857	1.35566	3.19811e-06	0.000128788		TSS4_13074169	2.42423	1.92388e-14	7.74747e-13		TSS5_1935630	-1.93321	4.76114e-10	1.91731e-08		TSS3_19304824	-2.48258	1.961e-15	7.89694e-14		TSS4_7545321	-1.75493	5.63934e-08	2.26794e-06		TSS3_1246666	1.79948	7.46809e-10	2.99942e-08		TSS4_7406937	11.91	9.99055e-25	4.02319e-23
TSS3_781708	-2.06359	1.07154e-12	4.30934e-11		TSS1_28232737	1.25808	3.2057e-06	0.000128922		TSS2_9105185	2.98527	1.93257e-14	7.77062e-13		TSS3_11191728	1.85334	4.86057e-10	1.95216e-08		TSS5_15382025	2.68427	1.99741e-15	8.02222e-14		TSS2_873669	-2.39372	5.63252e-08	2.26794e-06		TSS1_1349303	-1.94758	7.45031e-10	2.99942e-08		TSS5_3814817	-3.97886	1.00935e-24	4.05923e-23
TSS4_1335241	-2.64042	1.09394e-12	4.39361e-11		TSS5_5609418	-1.30586	3.21205e-06	0.000129006		TSS1_27415994	-2.75787	1.93477e-14	7.77062e-13		TSS3_19513979	1.72015	4.86027e-10	1.95216e-08		TSS1_21364642	2.6023	1.99726e-15	8.02222e-14		TSS1_25779161	-1.39384	5.65577e-08	2.27153e-06		TSS5_4694626	-2.5967	7.46109e-10	2.99942e-08		TSS2_10026915	12.069	1.0223e-24	4.10587e-23
TSS3_2915321	2.08836	1.15268e-12	4.62339e-11		TSS5_22182971	1.44431	3.31114e-06	0.00013281		TSS4_10477368	2.2692	1.94356e-14	7.79561e-13		TSS2_11913297	2.85162	4.92446e-10	1.9752e-08		TSS2_11135682	-3.74586	2.22145e-15	8.91022e-14		TSS1_1349303	-1.64868	5.75251e-08	2.30733e-06		TSS5_24245800	-1.95684	7.62916e-10	3.06005e-08		TSS3_330171	-6.89304	1.05701e-24	4.23967e-23
TSS5_25218588	-2.444	1.18026e-12	4.72776e-11		TSS1_20674783	7.04996	3.33711e-06	0.000133357		TSS4_11202380	9.44342	1.94927e-14	7.80816e-13		TSS4_9803726	1.72271	4.97768e-10	1.9939e-08		TSS1_2333245	5.1922	2.24892e-15	9.00846e-14		TSS2_11809304	2.26574	5.84875e-08	2.34283e-06		TSS3_3679749	2.34398	7.71647e-10	3.09098e-08		TSS5_18990626	4.8322	1.08765e-24	4.3568e-23
TSS1_2563682	-1.99622	1.20498e-12	4.82038e-11		TSS5_8266781	2.91366	3.33799e-06	0.000133357		TSS5_16636169	4.00743	1.96179e-14	7.84792e-13		TSS2_16183964	2.02361	5.08712e-10	2.03505e-08		TSS4_12822406	2.93776	2.33597e-15	9.34482e-14		TSS3_3628374	1.65597	5.92222e-08	2.36912e-06		TSS1_23535103	-1.95176	7.74447e-10	3.09809e-08		TSS5_18835586	11.7983	1.09662e-24	4.38692e-23
TSS4_17915284	2.32993	1.23214e-12	4.92254e-11		TSS2_7145367	-2.14678	3.33294e-06	0.000133357		TSS1_22034509	-2.22731	2.02028e-14	8.07127e-13		TSS4_14418770	4.40293	5.12197e-10	2.04359e-08		TSS1_18215918	2.18675	2.39847e-15	9.58219e-14		TSS4_18115103	-1.38931	5.95313e-08	2.37834e-06		TSS4_11791366	-1.70606	7.78212e-10	3.10495e-08		TSS5_22055431	-3.67903	1.1678e-24	4.66549e-23
TSS1_27473826	2.13919	1.2419e-12	4.95502e-11		TSS4_15216356	-1.15947	3.3474e-06	0.000133556		TSS5_370382	-2.23024	2.12539e-14	8.48e-13		TSS1_23271416	-1.91572	5.12131e-10	2.04359e-08		TSS5_20436522	4.07429	2.5259e-15	1.0078e-13		TSS4_16265472	2.68731	6.01964e-08	2.40175e-06		TSS1_1478879	-2.07611	7.77804e-10	3.10495e-08		TSS4_10265439	-4.63319	1.18254e-24	4.71818e-23
TSS1_21198955	2.23172	1.24992e-12	4.98044e-11		TSS3_7826075	1.24005	3.35374e-06	0.000133633		TSS2_18556633	-2.57856	2.1351e-14	8.50753e-13		TSS1_4268901	-1.79049	5.14732e-10	2.051e-08		TSS2_14465849	-2.4086	2.56348e-15	1.02144e-13		TSS2_7693679	-1.41953	6.14431e-08	2.44827e-06		TSS5_7553467	1.94699	7.84916e-10	3.12347e-08		TSS1_21028365	4.85188	1.1842e-24	4.71859e-23
TSS2_9303242	-1.9287	1.25547e-12	4.99598e-11		TSS5_6744012	-1.34978	3.38303e-06	0.000134623		TSS1_18386102	2.44008	2.18495e-14	8.69473e-13		TSS3_2347524	2.72049	5.26792e-10	2.0963e-08		TSS4_10185294	4.21742	2.66503e-15	1.06051e-13		TSS5_1918887	1.60674	6.15267e-08	2.44837e-06		TSS1_754175	-1.79905	7.84553e-10	3.12347e-08		TSS2_2033188	5.80305	1.19239e-24	4.74496e-23
TSS3_19197322	-3.32095	1.26015e-12	5.00801e-11		TSS3_10941692	-1.55683	3.43198e-06	0.000136392		TSS4_8138281	4.49156	2.19655e-14	8.7294e-13		TSS1_3252260	-2.50747	5.39248e-10	2.14305e-08		TSS1_30241610	2.5379	2.74113e-15	1.08937e-13		TSS5_15378357	-1.59274	6.18578e-08	2.45832e-06		TSS3_2722624	1.67868	7.8687e-10	3.12714e-08		TSS4_13935331	-5.28241	1.20488e-24	4.78838e-23
TSS5_620064	-2.44573	1.26185e-12	5.00822e-11		TSS2_19541472	3.14055	3.44892e-06	0.000136885		TSS5_26722885	4.33215	2.2003e-14	8.73286e-13		TSS2_13464296	-2.67729	5.41056e-10	2.14742e-08		TSS3_15801372	2.88807	2.74785e-15	1.0906e-13		TSS5_24732625	2.53419	6.22355e-08	2.47009e-06		TSS4_16873831	1.96662	7.96711e-10	3.1621e-08		TSS4_10714707	-4.22623	1.22493e-24	4.86166e-23
TSS1_10053112	3.24374	1.28763e-12	5.10385e-11		TSS1_26696376	1.33072	3.46874e-06	0.000137492		TSS1_22198340	4.70718	2.22684e-14	8.82661e-13		TSS4_10846133	-1.69941	5.43528e-10	2.15441e-08		TSS4_9393436	2.69545	2.85006e-15	1.12969e-13		TSS1_10308534	2.74636	6.27389e-08	2.48681e-06		TSS2_18274786	2.64477	8.00018e-10	3.17107e-08		TSS3_5797239	-3.71238	1.23281e-24	4.88654e-23
TSS2_19370438	-2.02367	1.30128e-12	5.15122e-11		TSS4_16169138	2.17773	3.51319e-06	0.000139072		TSS5_3261162	-2.71532	2.26885e-14	8.98137e-13		TSS2_9798807	3.11048	5.47675e-10	2.168e-08		TSS1_17465206	-3.45974	2.87602e-15	1.13849e-13		TSS3_16917702	-1.59129	6.30662e-08	2.49651e-06		TSS4_6799962	-1.53054	8.03447e-10	3.18049e-08		TSS5_15634586	-4.70458	1.25388e-24	4.96355e-23
TSS1_6787597	4.02481	1.32117e-12	5.22311e-11		TSS1_4020918	-1.17091	3.54344e-06	0.000140086		TSS2_15893625	2.51807	2.27864e-14	8.99018e-13		TSS2_17438032	2.59388	5.57678e-10	2.20472e-08		TSS5_3884737	-3.88126	2.88159e-15	1.13921e-13		TSS3_1982659	-2.36497	6.31818e-08	2.49783e-06		TSS4_16336411	-1.55493	8.12321e-10	3.21143e-08		TSS3_5025269	4.55587	1.26894e-24	5.0155e-23
TSS1_11774173	-2.33387	1.3586e-12	5.36408e-11		TSS5_25054207	1.48792	3.5665e-06	0.000140814		TSS5_3956151	-2.24038	2.27764e-14	8.99018e-13		TSS5_20734256	-1.68481	5.7851e-10	2.2841e-08		TSS5_23596286	3.35479	3.0137e-15	1.18988e-13		TSS1_26533461	2.27697	6.33122e-08	2.49972e-06		TSS5_2987652	1.90517	8.20647e-10	3.23589e-08		TSS2_18821895	5.30161	1.27031e-24	5.0155e-23
TSS2_17293772	2.16834	1.39781e-12	5.50832e-11		TSS2_6053952	-1.16368	3.64068e-06	0.000143556		TSS5_19116788	-2.32235	2.27998e-14	8.99018e-13		TSS3_19964615	2.84873	5.80048e-10	2.28718e-08		TSS1_19698469	-8.41049	3.04718e-15	1.20153e-13		TSS2_11041800	1.34663	6.35936e-08	2.50756e-06		TSS4_17204316	-1.74915	8.20017e-10	3.23589e-08		TSS2_6542256	8.35195	1.36175e-24	5.36873e-23
TSS1_29887362	-2.19978	1.39877e-12	5.50832e-11		TSS3_8564666	3.45107	3.65548e-06	0.000143765		TSS5_5759718	-2.60749	2.2938e-14	9.03292e-13		TSS3_4346612	-3.39376	6.10605e-10	2.40454e-08		TSS1_8976457	2.27978	3.0857e-15	1.21514e-13		TSS2_8575892	-1.80007	6.37035e-08	2.50862e-06		TSS2_12978885	-1.73446	8.24411e-10	3.24651e-08		TSS1_1768663	3.62806	1.36332e-24	5.36873e-23
TSS2_2055552	-2.10905	1.41544e-12	5.56673e-11		TSS5_6061701	2.53909	3.65161e-06	0.000143765		TSS2_11759471	-2.19058	2.36178e-14	9.28853e-13		TSS3_22973643	1.55686	6.16667e-10	2.42526e-08		TSS3_20564236	2.94787	3.18787e-15	1.25374e-13		TSS4_16776254	-2.18921	6.39433e-08	2.5148e-06		TSS1_6153953	-1.59229	8.27257e-10	3.24926e-08		TSS1_4571089	-5.76047	1.38353e-24	5.44124e-23
TSS1_7421237	2.3838	1.45878e-12	5.72972e-11		TSS5_1948457	-1.28758	3.74561e-06	0.000147118		TSS5_22337692	3.80272	2.40353e-14	9.44048e-13		TSS3_17778400	1.6374	6.21778e-10	2.44219e-08		TSS4_13839091	3.42343	3.20904e-15	1.26043e-13		TSS2_18082768	1.74879	6.46187e-08	2.53807e-06		TSS2_13878491	-1.93576	8.27111e-10	3.24926e-08		TSS3_2126419	5.56863	1.39731e-24	5.48828e-23
TSS5_25037424	2.89211	1.48258e-12	5.81565e-11		TSS1_27119653	2.58796	3.79022e-06	0.000148485		TSS3_19810460	2.3213	2.44276e-14	9.58214e-13		TSS1_26824720	-2.8218	6.38898e-10	2.50619e-08		TSS2_14909766	2.66899	3.21629e-15	1.26164e-13		TSS5_9785240	-1.36451	6.51872e-08	2.55708e-06		TSS1_20180886	-1.8729	8.32011e-10	3.2637e-08		TSS1_99905	-4.07423	1.41397e-24	5.54653e-23
TSS2_16187177	2.3135	1.48496e-12	5.81746e-11		TSS5_24675084	1.20838	3.78968e-06	0.000148485		TSS3_21336658	2.2989	2.45575e-14	9.62065e-13		TSS5_17148953	4.83204	6.40178e-10	2.50796e-08		TSS3_1591277	2.67245	3.29312e-15	1.29011e-13		TSS1_2170040	-1.39772	6.53413e-08	2.55981e-06		TSS3_5411108	1.92844	8.35586e-10	3.27349e-08		TSS3_15617144	7.49074	1.43971e-24	5.64019e-23
TSS5_3619155	2.21302	1.48923e-12	5.82666e-11		TSS4_10118832	-1.4411	3.79882e-06	0.00014863		TSS4_16548651	2.17418	2.47421e-14	9.68044e-13		TSS2_7496016	-1.73369	6.58301e-10	2.57563e-08		TSS5_7426312	5.82588	3.45961e-15	1.35358e-13		TSS1_27457003	3.94334	6.56611e-08	2.56901e-06		TSS3_2916984	-1.76763	8.43505e-10	3.30024e-08		TSS5_15385185	12.1308	1.44807e-24	5.66563e-23
TSS5_20070743	2.66136	1.50429e-12	5.878e-11		TSS5_22124556	1.66007	3.8208e-06	0.000149105		TSS3_20376674	-2.4521	2.49287e-14	9.74086e-13		TSS1_8874882	-3.91137	6.76826e-10	2.64469e-08		TSS4_16515113	7.77528	3.47315e-15	1.35713e-13		TSS1_128320	2.61954	6.58385e-08	2.57263e-06		TSS4_6408144	-1.79714	8.55022e-10	3.34098e-08		TSS5_2041913	12.2777	1.47261e-24	5.75422e-23
TSS4_13297861	-4.71649	1.52781e-12	5.96221e-11		TSS5_3995302	1.39864	3.81601e-06	0.000149105		TSS1_9211740	-2.73072	2.51699e-14	9.82244e-13		TSS5_23256526	-1.65739	6.81337e-10	2.65888e-08		TSS3_5480461	2.97551	3.5879e-15	1.40016e-13		TSS1_1503824	-1.31266	6.67105e-08	2.60334e-06		TSS2_14891187	-1.84279	8.56275e-10	3.34157e-08		TSS3_19723350	-3.71053	1.48207e-24	5.7837e-23
TSS4_11971185	2.81753	1.54914e-12	6.03765e-11		TSS2_937438	-1.74591	3.83228e-06	0.00014936		TSS5_17574969	3.20447	2.53544e-14	9.8817e-13		TSS3_4909019	-1.64944	6.8898e-10	2.68525e-08		TSS4_9305763	4.89904	3.60069e-15	1.40334e-13		TSS4_13468576	-1.40192	6.68267e-08	2.60452e-06		TSS2_13382052	-1.96015	8.62773e-10	3.36259e-08		TSS5_17624315	5.08021	1.50036e-24	5.84755e-23
TSS5_25217337	-2.54887	1.56009e-12	6.07251e-11		TSS3_6546241	1.98369	3.86019e-06	0.000150255		TSS5_25323109	-2.58734	2.58311e-14	1.00545e-12		TSS2_17153785	4.68061	6.966e-10	2.71146e-08		TSS3_22733590	2.96798	3.66632e-15	1.42709e-13		TSS1_10537648	2.36607	6.73578e-08	2.62185e-06		TSS5_26061238	-1.51327	8.65011e-10	3.36698e-08		TSS2_560928	-3.50038	1.5354e-24	5.97642e-23
TSS4_578212	-2.06878	1.58152e-12	6.14802e-11		TSS1_8153636	4.03159	3.87986e-06	0.000150826		TSS3_20606353	-2.29776	2.62589e-14	1.02079e-12		TSS2_15814211	3.85759	7.06447e-10	2.74626e-08		TSS1_2067340	-2.33567	3.74537e-15	1.45598e-13		TSS5_8331768	1.69294	6.95073e-08	2.70204e-06		TSS1_769632	1.69442	8.73355e-10	3.3951e-08		TSS5_23925851	-7.8422	1.63443e-24	6.3537e-23
TSS4_12686384	4.06594	1.60194e-12	6.21945e-11		TSS5_6495424	-3.65319	3.96438e-06	0.000153914		TSS1_17907039	-2.16652	2.63604e-14	1.02212e-12		TSS1_9182206	2.29671	7.09815e-10	2.75581e-08		TSS1_4419770	4.06721	3.81856e-15	1.48253e-13		TSS4_10606810	2.17735	6.97789e-08	2.70777e-06		TSS2_528350	-1.52083	8.89963e-10	3.45522e-08		TSS4_9803726	5.62614	1.6498e-24	6.3994e-23
TSS3_8382811	4.75808	1.63051e-12	6.32223e-11		TSS4_15507203	-1.61736	3.98832e-06	0.000154646		TSS5_2011041	-2.18824	2.63321e-14	1.02212e-12		TSS2_13294105	-1.6414	7.26396e-10	2.81657e-08		TSS3_16778710	4.56721	3.87627e-15	1.50301e-13		TSS1_4078077	-2.09653	6.98334e-08	2.70777e-06		TSS3_23417018	-1.60603	9.07501e-10	3.5188e-08		TSS1_6754070	-5.86637	1.65041e-24	6.3994e-23
TSS2_6184890	-2.25948	1.65923e-12	6.4254e-11		TSS1_1647125	1.48079	4.03068e-06	0.000156088		TSS1_22801090	-3.20917	2.70522e-14	1.0476e-12		TSS3_21558908	-1.60033	7.34692e-10	2.8451e-08		TSS2_16130357	2.51809	4.02033e-15	1.55687e-13		TSS1_25374266	-1.66958	7.08482e-08	2.7436e-06		TSS5_18370991	1.75323	9.14535e-10	3.54154e-08		TSS4_14086844	-3.60027	1.6774e-24	6.49574e-23
TSS4_10984651	2.52932	1.69271e-12	6.54665e-11		TSS1_21124922	3.80194	4.10466e-06	0.00015875		TSS4_9589570	4.01921	2.77551e-14	1.07344e-12		TSS2_1934140	1.71045	7.39061e-10	2.85836e-08		TSS5_25652123	2.54857	4.03159e-15	1.55924e-13		TSS1_1407495	1.63845	7.1282e-08	2.75687e-06		TSS2_16573430	-1.62837	9.18169e-10	3.55107e-08		TSS2_9924998	-3.4285	1.71759e-24	6.64287e-23
TSS1_2467161	2.12645	1.71211e-12	6.61325e-11		TSS4_14158947	-1.87171	4.1527e-06	0.000160403		TSS5_9830369	-2.39043	2.7885e-14	1.07709e-12		TSS3_1769554	3.06178	7.65731e-10	2.95773e-08		TSS5_23928972	-5.59139	4.04052e-15	1.5607e-13		TSS3_19525092	1.6322	7.1531e-08	2.76298e-06		TSS2_16226708	2.00109	9.28634e-10	3.58697e-08		TSS4_11475791	-3.76427	1.72606e-24	6.66712e-23
TSS1_6774455	-2.05092	1.72235e-12	6.64434e-11		TSS4_17642034	1.96888	4.22177e-06	0.000162859		TSS4_10957279	-2.48597	2.79759e-14	1.07923e-12		TSS5_18954637	2.47447	7.68635e-10	2.96517e-08		TSS4_16637536	5.4304	4.07444e-15	1.5718e-13		TSS1_8102814	-1.65414	7.32731e-08	2.82666e-06		TSS1_25599352	-1.95434	9.33527e-10	3.59669e-08		TSS3_590510	-3.72185	1.76905e-24	6.82448e-23
TSS5_17588800	-2.72929	1.72881e-12	6.66077e-11		TSS4_17874804	1.80901	4.22703e-06	0.000162859		TSS4_15527772	-3.01364	2.84551e-14	1.09632e-12		TSS4_13355	-1.65683	7.71316e-10	2.97173e-08		TSS1_28313623	2.4119	4.1199e-15	1.5857e-13		TSS2_17082838	1.67387	7.40471e-08	2.85289e-06		TSS5_2169658	-2.47958	9.32754e-10	3.59669e-08		TSS5_1508827	-3.54515	1.77363e-24	6.83343e-23
TSS2_10906503	-2.85747	1.75153e-12	6.73973e-11		TSS1_28654587	1.93991	4.24261e-06	0.000163252		TSS4_14004506	-2.32113	2.99014e-14	1.15058e-12		TSS4_12327450	1.74899	7.73637e-10	2.97688e-08		TSS5_8019528	-2.53545	4.12094e-15	1.5857e-13		TSS4_2727618	3.4578	7.44348e-08	2.86418e-06		TSS2_9427759	-1.73258	9.43168e-10	3.62461e-08		TSS5_25373855	4.49916	1.78836e-24	6.88145e-23
TSS5_763246	-2.19495	1.81347e-12	6.9692e-11		TSS2_17577764	1.40154	4.32589e-06	0.000166034		TSS2_15585186	3.23557	3.01329e-14	1.15801e-12		TSS3_22229306	-4.30178	7.78122e-10	2.99034e-08		TSS1_2225863	3.00547	4.24013e-15	1.62949e-13		TSS1_17940100	-1.50211	7.45324e-08	2.86429e-06		TSS3_21163183	-2.00534	9.42846e-10	3.62461e-08		TSS5_21216855	4.95503	1.8161e-24	6.9793e-23
TSS3_8108022	2.4825	1.81578e-12	6.96923e-11		TSS2_19431692	-1.69375	4.32357e-06	0.000166034		TSS2_10831617	-3.01114	3.14189e-14	1.2059e-12		TSS4_176807	3.74068	7.79133e-10	2.99043e-08		TSS2_7606914	3.41792	4.25652e-15	1.63372e-13		TSS2_9741518	1.94467	7.54599e-08	2.89627e-06		TSS5_8188560	-1.86997	9.46422e-10	3.63251e-08		TSS5_18628055	7.50527	2.00808e-24	7.70729e-23
TSS1_27522121	-2.12673	1.82074e-12	6.97945e-11		TSS4_18084202	-1.17305	4.34177e-06	0.000166433		TSS1_29138187	-2.11396	3.15686e-14	1.20976e-12		TSS4_9612520	1.98948	7.82028e-10	2.99774e-08		TSS4_15202296	-2.97626	4.3115e-15	1.65273e-13		TSS5_2167120	1.8594	7.59197e-08	2.90654e-06		TSS4_493638	-1.60196	9.5056e-10	3.64377e-08		TSS5_16789737	-3.86807	2.01112e-24	7.70921e-23
TSS1_17913711	-2.20102	1.92204e-12	7.35844e-11		TSS4_10453415	1.60934	4.42864e-06	0.000169548		TSS3_4065201	-2.72092	3.15992e-14	1.20976e-12		TSS4_17041081	-1.80495	7.88834e-10	3.02001e-08		TSS3_23182057	-2.44581	4.34262e-15	1.66255e-13		TSS3_3857310	1.46004	7.59136e-08	2.90654e-06		TSS4_7545321	-2.07074	9.78211e-10	3.74503e-08		TSS5_25381183	-6.19213	2.02237e-24	7.74253e-23
TSS3_19453423	5.10057	1.93287e-12	7.39053e-11		TSS4_13680807	1.82976	4.45897e-06	0.000170494		TSS5_16831177	2.76305	3.18901e-14	1.21935e-12		TSS2_8431561	2.45766	7.95575e-10	3.04197e-08		TSS5_2998916	2.58908	4.35647e-15	1.66574e-13		TSS3_22745696	-1.41043	7.61845e-08	2.913e-06		TSS1_10664668	1.90781	9.80276e-10	3.74819e-08		TSS5_4866240	5.08376	2.06006e-24	7.87547e-23
TSS5_9291975	2.3562	1.95695e-12	7.4732e-11		TSS2_16138569	-1.85869	4.5695e-06	0.0001745		TSS1_17825624	2.80517	3.19372e-14	1.21962e-12		TSS5_21429445	2.05258	8.35555e-10	3.19081e-08		TSS4_11702588	7.1068	4.50465e-15	1.72023e-13		TSS2_540018	-1.39107	7.69319e-08	2.93787e-06		TSS5_21173985	-2.16657	9.87037e-10	3.76929e-08		TSS5_16227818	6.75347	2.0623e-24	7.87547e-23
TSS1_23795050	2.09181	2.06924e-12	7.89203e-11		TSS3_5861506	-1.13408	4.6351e-06	0.000176782		TSS5_4764790	6.56917	3.20341e-14	1.22177e-12		TSS1_11556478	3.55151	8.46805e-10	3.2297e-08		TSS1_20912321	2.55103	4.51099e-15	1.72048e-13		TSS5_17712412	-1.33829	7.72441e-08	2.94607e-06		TSS4_16160226	-1.72742	9.99502e-10	3.81208e-08		TSS1_23128708	8.39208	2.07016e-24	7.89555e-23
TSS5_24279961	-3.3597	2.204e-12	8.39543e-11		TSS5_15514375	-1.237	4.64993e-06	0.000176902		TSS5_3270952	2.48232	3.27147e-14	1.24616e-12		TSS1_26338795	-3.40473	8.50231e-10	3.23869e-08		TSS2_16103861	5.8637	4.52437e-15	1.72342e-13		TSS2_13775462	-2.0117	7.80753e-08	2.97403e-06		TSS1_25140874	1.94556	1.00776e-09	3.8325e-08		TSS5_26905577	7.36182	2.15245e-24	8.19906e-23
TSS3_22622007	2.29202	2.23247e-12	8.49319e-11		TSS1_1730268	-1.62072	4.64587e-06	0.000176902		TSS1_10728078	4.19125	3.296e-14	1.25393e-12		TSS2_15257499	-1.62443	8.57751e-10	3.26322e-08		TSS1_7043326	2.34009	4.5334e-15	1.72469e-13		TSS3_10328411	1.49872	8.08361e-08	3.07533e-06		TSS4_11989005	-1.55095	1.00821e-09	3.8325e-08		TSS4_7336495	11.8099	2.17445e-24	8.27247e-23
TSS4_11795017	5.96402	2.24707e-12	8.53801e-11		TSS4_690710	-1.53158	4.78644e-06	0.000181867		TSS5_21729312	-2.81875	3.5777e-14	1.35939e-12		TSS4_16773299	2.11237	8.8291e-10	3.35472e-08		TSS1_7509123	3.47195	4.5863e-15	1.74262e-13		TSS5_6264289	1.7109	8.11284e-08	3.08257e-06		TSS5_6222205	-1.92531	1.00865e-09	3.8325e-08		TSS2_11173139	6.48181	2.20715e-24	8.38635e-23
TSS3_8641613	-1.94978	2.26538e-12	8.5968e-11		TSS1_27640393	1.38186	4.80125e-06	0.000182163		TSS2_14144695	2.08242	3.62062e-14	1.37398e-12		TSS5_26471202	3.76032	8.93236e-10	3.38971e-08		TSS4_14149995	2.20558	4.80213e-15	1.82234e-13		TSS5_26033777	-2.81347	8.22571e-08	3.12154e-06		TSS4_626118	-1.86496	1.02178e-09	3.8775e-08		TSS5_16441795	4.7744	2.25059e-24	8.54068e-23
TSS3_21100357	-2.23647	2.31848e-12	8.78729e-11		TSS3_19524516	-4.2461	4.80627e-06	0.000182163		TSS4_13333495	2.09099	3.63834e-14	1.37897e-12		TSS1_20630082	-1.72584	8.97314e-10	3.40092e-08		TSS1_3443837	2.43386	4.8083e-15	1.8224e-13		TSS1_23956251	-1.38605	8.23744e-08	3.12208e-06		TSS1_28078936	-1.81504	1.02316e-09	3.87791e-08		TSS4_16295369	11.9485	2.29897e-24	8.71336e-23
TSS2_14895065	5.30117	2.32603e-12	8.80488e-11		TSS2_10189383	-1.48164	4.82555e-06	0.000182665		TSS2_8471582	-2.25871	3.66429e-14	1.38707e-12		TSS3_551097	-2.32671	9.14172e-10	3.46048e-08		TSS1_19690516	3.55695	4.94136e-15	1.87049e-13		TSS1_25243837	1.66384	8.27106e-08	3.13091e-06		TSS2_18224096	-1.94166	1.03081e-09	3.90199e-08		TSS4_7011268	-3.80563	2.35216e-24	8.9038e-23
TSS2_12408217	3.3034	2.37847e-12	8.99214e-11		TSS1_27348165	1.86634	4.84066e-06	0.000183008		TSS3_19304824	2.34997	3.78879e-14	1.43241e-12		TSS1_2067340	-1.54449	9.19937e-10	3.47796e-08		TSS5_25499433	5.64458	5.15589e-15	1.94683e-13		TSS2_17519301	1.39674	8.30204e-08	3.13871e-06		TSS3_7959770	-1.7017	1.05029e-09	3.97079e-08		TSS1_29117624	6.79514	2.36108e-24	8.92643e-23
TSS1_28940838	-2.01928	2.38286e-12	8.99751e-11		TSS3_17778400	1.55478	4.93532e-06	0.000186354		TSS3_2946128	-5.72401	3.80859e-14	1.4381e-12		TSS1_3794318	-1.67468	9.21934e-10	3.48116e-08		TSS1_49272	2.35371	5.15074e-15	1.94683e-13		TSS5_1935630	1.63863	8.39963e-08	3.16992e-06		TSS4_9556988	-1.57378	1.06713e-09	4.0294e-08		TSS1_22441996	-3.51167	2.3738e-24	8.96332e-23
TSS1_37853	4.77653	2.39339e-12	9.02602e-11		TSS3_2514035	1.45609	4.98526e-06	0.000188006		TSS3_21030692	-2.9391	3.83511e-14	1.44631e-12		TSS2_15028194	-1.75401	9.36317e-10	3.53107e-08		TSS1_25276211	2.3174	5.22645e-15	1.96856e-13		TSS5_22777097	-1.47453	8.40554e-08	3.16992e-06		TSS1_21028365	-1.70302	1.07019e-09	4.03594e-08		TSS3_1286557	-4.27467	2.47652e-24	9.33953e-23
TSS3_6301813	3.50625	2.42425e-12	9.12558e-11		TSS4_2589360	-1.15116	5.04317e-06	0.000189953		TSS1_7007630	-5.34339	3.8981e-14	1.46823e-12		TSS5_24559879	-1.53248	9.53955e-10	3.59311e-08		TSS5_23619515	-2.22697	5.2215e-15	1.96856e-13		TSS5_3447121	2.37576	8.48576e-08	3.1962e-06		TSS5_6006038	-1.74664	1.08118e-09	4.0723e-08		TSS3_5433819	4.35868	2.59148e-24	9.76091e-23
TSS3_11216151	-3.31835	2.42581e-12	9.12558e-11		TSS5_25713462	-1.16751	5.0499e-06	0.00018997		TSS1_24183174	-2.09108	3.94135e-14	1.48169e-12		TSS5_6670456	2.90764	9.56459e-10	3.59807e-08		TSS3_9816654	2.5567	5.30428e-15	1.9954e-13		TSS3_17008425	-1.75192	8.61356e-08	3.24031e-06		TSS4_17598698	1.87541	1.08705e-09	4.08932e-08		TSS5_19127260	-3.70334	2.74086e-24	1.03107e-22
TSS1_10503020	4.96658	2.47801e-12	9.31038e-11		TSS5_22885177	-1.77402	5.11159e-06	0.000192052		TSS1_27528155	-4.90746	3.94361e-14	1.48169e-12		TSS4_5286246	-2.12537	9.63691e-10	3.62077e-08		TSS5_26129338	2.19876	5.342e-15	2.00709e-13		TSS2_14726839	-2.71424	8.62442e-08	3.24037e-06		TSS4_12324472	-1.69243	1.10096e-09	4.13654e-08		TSS2_528350	3.39875	2.78751e-24	1.04732e-22
TSS2_13644476	-1.91103	2.55234e-12	9.57777e-11		TSS3_17569543	3.4077	5.1323e-06	0.000192353		TSS1_8183563	9.2216	3.95592e-14	1.48447e-12		TSS4_8890939	-2.75271	9.65792e-10	3.62417e-08		TSS3_6762709	-3.24132	5.95438e-15	2.23441e-13		TSS1_3072050	1.33724	8.63721e-08	3.24115e-06		TSS1_17091362	2.65417	1.11694e-09	4.19135e-08		TSS1_20674783	11.6762	2.82412e-24	1.05976e-22
TSS3_18666688	6.15651	2.55821e-12	9.58791e-11		TSS5_20436522	-2.63286	5.13081e-06	0.000192353		TSS5_26358203	2.63626	3.9741e-14	1.48945e-12		TSS2_16102037	-1.59193	9.67089e-10	3.62455e-08		TSS4_1122429	-2.29606	6.11854e-15	2.29317e-13		TSS4_17021389	1.31917	8.66587e-08	3.24788e-06		TSS3_17772036	-1.78742	1.12589e-09	4.21974e-08		TSS1_24647188	11.5352	2.83493e-24	1.0625e-22
TSS3_6614009	2.19532	2.584e-12	9.67259e-11		TSS5_24766670	2.30934	5.19088e-06	0.000194308		TSS2_8194258	5.24582	3.98432e-14	1.49143e-12		TSS1_22031416	2.04921	9.84578e-10	3.68553e-08		TSS5_16370475	6.19688	6.27121e-15	2.34748e-13		TSS1_11193718	-1.46037	8.85177e-08	3.31345e-06		TSS1_24687288	-1.60403	1.13102e-09	4.23372e-08		TSS5_21335641	-11.1429	2.88769e-24	1.08094e-22
TSS2_6053952	2.08884	2.60974e-12	9.75687e-11		TSS5_19685284	-4.14642	5.19831e-06	0.000194346		TSS5_15899655	-2.3678	4.08096e-14	1.52573e-12		TSS4_12475439	1.95945	1.01007e-09	3.77628e-08		TSS1_5829159	3.08552	6.28693e-15	2.35046e-13		TSS5_16638569	1.49769	8.89449e-08	3.31348e-06		TSS4_16402280	-1.57072	1.14057e-09	4.26418e-08		TSS4_13728763	-3.48893	2.89569e-24	1.08259e-22
TSS3_4311408	2.62414	2.67313e-12	9.98155e-11		TSS4_8869234	1.3725	5.27501e-06	0.00019697		TSS1_824393	-2.19805	4.09739e-14	1.52998e-12		TSS5_2172947	2.17415	1.0267e-09	3.83372e-08		TSS3_7704837	2.59988	6.31402e-15	2.35767e-13		TSS5_15421592	-1.37059	8.89562e-08	3.31348e-06		TSS4_9096362	-1.55293	1.17189e-09	4.37589e-08		TSS3_6752584	12.0703	3.04734e-24	1.13789e-22
TSS3_1684472	-2.235	2.72304e-12	1.01554e-10		TSS4_18414075	-2.0132	5.30573e-06	0.000197874		TSS3_9124349	3.20467	4.12335e-14	1.53778e-12		TSS3_5144671	-1.81022	1.03486e-09	3.85945e-08		TSS4_15390398	-3.02288	6.43555e-15	2.4001e-13		TSS1_27790876	-1.40258	8.8883e-08	3.31348e-06		TSS4_18556932	-1.80997	1.19972e-09	4.47427e-08		TSS2_18137494	-4.191	3.08212e-24	1.14945e-22
TSS5_25090119	-2.05086	2.73549e-12	1.01893e-10		TSS4_14031023	2.04042	5.34382e-06	0.000199049		TSS4_7475084	-2.32815	4.16235e-14	1.55041e-12		TSS2_10793897	-4.91094	1.04062e-09	3.87616e-08		TSS1_29430219	5.06272	6.50744e-15	2.42392e-13		TSS1_22290312	-1.68337	8.87418e-08	3.31348e-06		TSS4_18304751	1.51802	1.21608e-09	4.52669e-08		TSS1_21092657	4.78987	3.15783e-24	1.17624e-22
TSS1_9935249	-2.24088	2.78018e-12	1.0343e-10		TSS2_14591796	1.59491	5.3596e-06	0.000199392		TSS3_6459595	2.45617	4.22803e-14	1.57294e-12		TSS3_22340956	2.64353	1.04864e-09	3.89728e-08		TSS5_20878438	4.43948	6.58835e-15	2.45105e-13		TSS3_7465424	1.8898	9.05677e-08	3.35699e-06		TSS5_19817840	-2.64473	1.21676e-09	4.52669e-08		TSS4_13571940	5.19114	3.20472e-24	1.19224e-22
TSS2_8128790	3.30845	2.86303e-12	1.06382e-10		TSS4_14713432	1.09072	5.39829e-06	0.000200585		TSS3_7885683	2.4748	4.25225e-14	1.58001e-12		TSS1_22096569	2.02879	1.04887e-09	3.89728e-08		TSS2_1861814	4.24983	6.73533e-15	2.49736e-13		TSS1_29575768	-1.49008	9.03309e-08	3.35699e-06		TSS1_775527	1.93384	1.25296e-09	4.65563e-08		TSS5_26939261	-4.06675	3.23271e-24	1.20118e-22
TSS4_810446	1.86864	2.87687e-12	1.06634e-10		TSS1_9425535	1.53463	5.44715e-06	0.000202152		TSS4_5380611	-2.25558	4.34875e-14	1.61389e-12		TSS4_8470383	3.4826	1.05655e-09	3.92103e-08		TSS3_10243758	-2.67083	6.73757e-15	2.49736e-13		TSS3_1769554	-1.58946	9.05051e-08	3.35699e-06		TSS2_11955939	1.84178	1.27753e-09	4.72712e-08		TSS5_13434122	12.2192	3.29424e-24	1.22254e-22
TSS5_6779856	-2.69475	2.87627e-12	1.06634e-10		TSS4_976143	1.22069	5.45515e-06	0.000202201		TSS2_13052436	-3.76451	4.40565e-14	1.633e-12		TSS5_1550263	-1.76326	1.09897e-09	4.07344e-08		TSS3_22296951	-3.2793	6.72437e-15	2.49736e-13		TSS1_1478879	-1.71441	9.05486e-08	3.35699e-06		TSS3_19342048	-1.52216	1.27632e-09	4.72712e-08		TSS1_28053286	5.86864	3.29856e-24	1.22265e-22
TSS5_24201405	-2.40091	2.89993e-12	1.07358e-10		TSS5_17224367	1.15878	5.46433e-06	0.000202294		TSS3_11252806	4.8184	4.43522e-14	1.63995e-12		TSS5_7676958	3.18476	1.10637e-09	4.09587e-08		TSS2_15667094	-3.00247	6.82769e-15	2.52766e-13		TSS4_13983717	1.71977	9.15268e-08	3.38839e-06		TSS5_6684572	-1.55301	1.27987e-09	4.72712e-08		TSS4_2449623	4.7511	3.42436e-24	1.26772e-22
TSS5_3065830	5.3328	2.97778e-12	1.10105e-10		TSS2_12181020	1.14346	5.47217e-06	0.000202337		TSS4_15275310	2.54002	4.43185e-14	1.63995e-12		TSS5_25218588	-2.03731	1.10774e-09	4.09593e-08		TSS5_21930682	3.92721	6.94946e-15	2.5696e-13		TSS1_29915600	1.79314	9.18743e-08	3.3971e-06		TSS1_10860225	-1.5891	1.27417e-09	4.72712e-08		TSS5_23524443	11.9122	3.47434e-24	1.28462e-22
TSS2_6810530	2.28412	2.99428e-12	1.1058e-10		TSS2_17525952	-1.59615	5.4895e-06	0.00020273		TSS3_21794033	5.79832	4.45725e-14	1.64608e-12		TSS5_9691034	2.77941	1.11237e-09	4.10507e-08		TSS2_1687850	5.43677	7.15667e-15	2.64299e-13		TSS1_22512186	-1.3291	9.21404e-08	3.40279e-06		TSS5_19892858	-2.47013	1.28e-09	4.72712e-08		TSS3_3102224	6.80701	3.47849e-24	1.28462e-22
TSS5_7934436	2.93521	3.02038e-12	1.11408e-10		TSS5_17731005	1.21626	5.54309e-06	0.00020446		TSS1_26696376	-2.47836	4.47677e-14	1.65128e-12		TSS3_21384195	-1.74231	1.11292e-09	4.10507e-08		TSS2_14031073	-3.83937	7.28233e-15	2.68612e-13		TSS3_20091980	1.94142	9.26778e-08	3.41847e-06		TSS1_1768663	-1.52257	1.28426e-09	4.73706e-08		TSS3_22453923	4.94523	3.56382e-24	1.31453e-22
TSS2_7498139	1.95145	3.05947e-12	1.12713e-10		TSS4_1283755	7.56801	5.56248e-06	0.000204665		TSS4_17050271	-2.0913	4.51772e-14	1.66436e-12		TSS5_24116213	1.66716	1.16619e-09	4.29631e-08		TSS3_5181406	2.21571	7.31787e-15	2.69595e-13		TSS1_30359674	-1.32637	9.33483e-08	3.43901e-06		TSS4_1134541	-1.72472	1.2991e-09	4.78598e-08		TSS3_8641613	-3.58234	3.66176e-24	1.34901e-22
TSS3_4782464	-1.88834	3.12796e-12	1.15096e-10		TSS2_17296354	4.33664	5.56799e-06	0.000204665		TSS3_10520508	-2.42828	4.62098e-14	1.70033e-12		TSS4_9834727	2.15657	1.17457e-09	4.32192e-08		TSS4_15401111	-6.17632	7.66342e-15	2.81982e-13		TSS5_26415773	2.32509	9.41226e-08	3.46332e-06		TSS1_4375515	-1.64806	1.36455e-09	5.02097e-08		TSS2_5925176	6.42848	3.76636e-24	1.38587e-22
TSS5_3398991	3.57622	3.20603e-12	1.17825e-10		TSS3_2717676	1.15761	5.56893e-06	0.000204665		TSS3_21484489	-2.08522	4.63568e-14	1.70367e-12		TSS2_12897059	3.03178	1.19201e-09	4.38079e-08		TSS4_14740676	4.3414	7.75567e-15	2.8503e-13		TSS1_2135665	-1.3259	9.50121e-08	3.49181e-06		TSS4_15347725	1.53247	1.36634e-09	5.02148e-08		TSS5_26932924	-5.19755	3.78799e-24	1.39068e-22
TSS2_16339906	4.71467	3.21562e-12	1.18035e-10		TSS1_28587753	1.16725	5.63064e-06	0.000206682		TSS5_4518008	6.2993	4.87426e-14	1.78918e-12		TSS2_15483691	2.49027	1.19914e-09	4.40163e-08		TSS1_26716783	9.23425	7.85698e-15	2.88404e-13		TSS3_2722624	1.40928	9.64271e-08	3.53752e-06		TSS5_16860404	1.81273	1.37298e-09	5.03975e-08		TSS4_14603016	-4.20939	3.78863e-24	1.39068e-22
TSS3_17494873	-2.31447	3.26291e-12	1.19626e-10		TSS2_10439298	-1.62413	5.65693e-06	0.000207396		TSS1_27263671	2.8866	4.90879e-14	1.79967e-12		TSS5_26022222	-1.72517	1.20209e-09	4.40713e-08		TSS2_15040714	-2.43869	7.87914e-15	2.88867e-13		TSS2_10739870	-1.41205	9.64894e-08	3.53752e-06		TSS5_24288672	-1.66453	1.41903e-09	5.20247e-08		TSS5_3982350	-3.72206	3.96674e-24	1.45429e-22
TSS5_3126679	-3.13994	3.26705e-12	1.19633e-10		TSS1_27236881	-1.47492	5.71417e-06	0.000209241		TSS3_3556707	-2.65568	4.94497e-14	1.81075e-12		TSS5_26884229	5.04758	1.20765e-09	4.42214e-08		TSS2_18641568	3.67867	7.91849e-15	2.89958e-13		TSS5_3003512	2.63461	9.66221e-08	3.5381e-06		TSS1_14025074	-1.61966	1.42935e-09	5.23397e-08		TSS4_545507	3.58203	4.05401e-24	1.48449e-22
TSS4_972307	3.36469	3.27243e-12	1.19685e-10		TSS1_17330868	-1.22993	5.76247e-06	0.000210755		TSS3_6200574	-3.05629	5.06836e-14	1.85368e-12		TSS1_26711433	3.40239	1.22856e-09	4.49329e-08		TSS4_17300345	-5.11284	7.94744e-15	2.90667e-13		TSS4_8429651	2.05474	9.81729e-08	3.59054e-06		TSS1_23956251	-1.61807	1.44424e-09	5.28213e-08		TSS3_11216151	-11.7286	4.10507e-24	1.50138e-22
TSS2_11753909	3.37744	3.36712e-12	1.22999e-10		TSS1_22977566	-2.00128	5.97064e-06	0.000218105		TSS3_5471737	3.45211	5.11858e-14	1.86979e-12		TSS4_15765438	2.14267	1.2386e-09	4.52454e-08		TSS4_7303995	-9.23808	8.09157e-15	2.95581e-13		TSS1_616188	3.39338	1.00176e-07	3.6594e-06		TSS5_24227437	1.64247	1.44938e-09	5.2945e-08		TSS3_9353804	8.29392	4.23681e-24	1.54769e-22
TSS2_18469268	2.73563	3.37799e-12	1.23248e-10		TSS1_26429671	-2.33264	6.04132e-06	0.000220421		TSS5_24611088	2.2227	5.22667e-14	1.90698e-12		TSS4_13571940	1.8885	1.27662e-09	4.65783e-08		TSS1_20430810	4.24326	8.4044e-15	3.06639e-13		TSS1_17076319	-1.4389	1.01461e-07	3.70185e-06		TSS3_21931502	-2.10587	1.45674e-09	5.315e-08		TSS1_518254	4.54899	4.37557e-24	1.59645e-22
TSS5_22482189	2.56704	3.38512e-12	1.23319e-10		TSS5_17831225	1.51338	6.21189e-06	0.000226371		TSS5_26228449	-2.11943	5.35148e-14	1.95017e-12		TSS3_4517504	3.23642	1.31199e-09	4.78111e-08		TSS2_2902292	-4.45005	8.91755e-15	3.2497e-13		TSS3_4216042	1.74943	1.01758e-07	3.70382e-06		TSS5_26568699	-1.59998	1.52019e-09	5.53981e-08		TSS2_15065851	6.12436	4.5427e-24	1.65543e-22
TSS1_26039080	-2.21724	3.38808e-12	1.23319e-10		TSS1_7270142	2.62619	6.23537e-06	0.000226954		TSS1_19476205	2.10556	5.35833e-14	1.95032e-12		TSS5_4392227	4.76649	1.32829e-09	4.83468e-08		TSS2_7767725	2.42048	8.93285e-15	3.25137e-13		TSS4_2030359	-1.3003	1.01759e-07	3.70382e-06		TSS3_616423	2.62606	1.53299e-09	5.57974e-08		TSS1_26936069	4.42468	4.59207e-24	1.67141e-22
TSS1_17266511	-1.92435	3.39453e-12	1.23405e-10		TSS1_28661705	1.31383	6.33155e-06	0.000230178		TSS3_5327654	6.96533	5.3876e-14	1.95861e-12		TSS1_3363445	-1.79255	1.36891e-09	4.97059e-08		TSS4_15171990	6.55084	9.06528e-15	3.2956e-13		TSS4_10180262	1.63698	1.02053e-07	3.71005e-06		TSS3_9216490	1.80956	1.53972e-09	5.59753e-08		TSS1_3963689	8.26416	4.70297e-24	1.70972e-22
TSS3_23444214	-2.01993	3.42007e-12	1.24185e-10		TSS2_18578831	-2.11098	6.40014e-06	0.000232393		TSS2_385223	-2.34486	5.41206e-14	1.96515e-12		TSS2_8371097	-2.38666	1.36868e-09	4.97059e-08		TSS4_9171491	2.9241	9.17967e-15	3.33319e-13		TSS1_30081136	-1.37536	1.02356e-07	3.71661e-06		TSS5_26766098	1.56411	1.54918e-09	5.62517e-08		TSS1_29345941	3.64769	4.76167e-24	1.72899e-22
TSS1_18061538	-2.25362	3.50743e-12	1.27204e-10		TSS2_15092274	3.21207	6.43369e-06	0.000233331		TSS1_9740712	2.17859	5.42253e-14	1.96659e-12		TSS3_3585792	-1.78491	1.37241e-09	4.97732e-08		TSS1_17456165	-2.82762	9.25678e-15	3.35716e-13		TSS4_11723611	-1.58094	1.04104e-07	3.77556e-06		TSS4_12350117	-1.57361	1.56207e-09	5.66255e-08		TSS2_183328	4.62062	5.00404e-24	1.81482e-22
TSS1_5023452	3.85258	3.56879e-12	1.29141e-10		TSS5_6218190	1.75086	6.44619e-06	0.000233505		TSS2_16118594	-7.06759	5.55798e-14	2.0133e-12		TSS3_2209447	5.55124	1.382e-09	5.00611e-08		TSS3_23345896	2.33583	9.30173e-15	3.36943e-13		TSS1_25395019	-1.33468	1.04691e-07	3.79228e-06		TSS2_784734	-2.14288	1.56322e-09	5.66255e-08		TSS3_9464137	-4.99569	5.07836e-24	1.83957e-22
TSS3_14917041	3.25139	3.56936e-12	1.29141e-10		TSS4_13217693	4.62096	6.46951e-06	0.00023407		TSS1_5648760	4.06635	5.76641e-14	2.08631e-12		TSS4_8792971	-2.47698	1.3941e-09	5.04391e-08		TSS5_17917270	-2.91794	9.33546e-15	3.37761e-13		TSS1_6149306	-1.80614	1.05027e-07	3.79992e-06		TSS4_7453233	-1.58009	1.57604e-09	5.70216e-08		TSS4_9254553	4.0512	5.26636e-24	1.90539e-22
TSS3_6261938	-2.20761	3.60536e-12	1.30288e-10		TSS2_15419154	1.36101	6.52959e-06	0.000235961		TSS3_5056076	2.22247	5.78605e-14	2.08843e-12		TSS2_7182153	-1.83245	1.41761e-09	5.12286e-08		TSS3_832874	5.37832	9.40512e-15	3.39875e-13		TSS2_11214006	-1.55559	1.0615e-07	3.83596e-06		TSS3_10777902	-1.51184	1.60878e-09	5.80939e-08		TSS3_6490238	-3.99499	5.46378e-24	1.97446e-22
TSS3_5341426	-2.77844	3.62647e-12	1.30894e-10		TSS5_3483751	-1.38728	6.54139e-06	0.000236106		TSS1_5199018	-2.54829	5.7832e-14	2.08843e-12		TSS4_18291222	1.99066	1.44213e-09	5.20525e-08		TSS1_28746884	2.46773	9.4474e-15	3.40996e-13		TSS4_17048437	2.72366	1.08377e-07	3.91179e-06		TSS4_18115103	-1.59629	1.60951e-09	5.80939e-08		TSS5_26757190	-3.38154	5.47359e-24	1.97565e-22
TSS2_7198260	-2.51394	3.63286e-12	1.30969e-10		TSS3_11924306	4.57157	6.55681e-06	0.000236381		TSS2_14498676	2.2972	5.91088e-14	2.13094e-12		TSS1_22700064	2.54332	1.45078e-09	5.23024e-08		TSS1_17780487	-3.59834	9.49237e-15	3.42211e-13		TSS5_21173985	-1.77354	1.09035e-07	3.93084e-06		TSS5_3427833	-1.7422	1.62819e-09	5.86981e-08		TSS1_20357723	4.06129	5.54156e-24	1.9978e-22
TSS4_15408960	-1.92831	3.69019e-12	1.32878e-10		TSS3_22147582	1.85314	6.64037e-06	0.000239108		TSS5_20169696	-2.29029	6.03655e-14	2.17366e-12		TSS5_26710615	-1.63883	1.47812e-09	5.32246e-08		TSS5_23984618	4.97982	9.84942e-15	3.54661e-13		TSS5_25973851	-1.53524	1.09647e-07	3.9482e-06		TSS5_16913940	-1.57939	1.63647e-09	5.89264e-08		TSS1_26705518	11.8552	5.61644e-24	2.02155e-22
TSS3_7054828	-6.042	3.73724e-12	1.34412e-10		TSS5_13959774	7.43711	6.67021e-06	0.000239898		TSS1_954525	-2.66948	6.13209e-14	2.20544e-12		TSS2_12586520	7.09235	1.48865e-09	5.35402e-08		TSS3_5588459	2.17659	1.02056e-14	3.6705e-13		TSS3_1246666	1.50389	1.1012e-07	3.96051e-06		TSS1_29373891	2.24199	1.64746e-09	5.92072e-08		TSS4_10481788	-3.98173	5.62079e-24	2.02155e-22
TSS5_2317253	2.7781	3.80457e-12	1.36671e-10		TSS5_10864788	1.13264	6.70189e-06	0.000240751		TSS2_8932173	2.41118	6.2113e-14	2.23128e-12		TSS5_24248925	-2.67957	1.5314e-09	5.50123e-08		TSS1_29373891	5.32304	1.05922e-14	3.80502e-13		TSS3_11269228	-1.30359	1.10493e-07	3.96451e-06		TSS4_17999203	-1.52314	1.64817e-09	5.92072e-08		TSS1_23429399	-3.40212	5.75727e-24	2.06818e-22
TSS4_6847210	1.93811	3.85169e-12	1.382e-10		TSS1_24930080	1.3303	6.73651e-06	0.000241708		TSS5_26869486	-2.47089	6.29286e-14	2.2579e-12		TSS1_18246305	2.7216	1.53824e-09	5.51927e-08		TSS1_10715848	2.12412	1.06195e-14	3.81032e-13		TSS1_21950652	-2.6423	1.10397e-07	3.96451e-06		TSS5_17272160	-2.06411	1.65301e-09	5.93106e-08		TSS5_16363792	-5.06576	5.77623e-24	2.07253e-22
TSS3_6879346	-2.36268	3.89609e-12	1.39627e-10		TSS4_14902030	1.70102	6.79089e-06	0.000243096		TSS1_1029107	-2.19537	6.35997e-14	2.27928e-12		TSS3_17115665	3.70272	1.57255e-09	5.63567e-08		TSS2_9354932	2.3688	1.08669e-14	3.89446e-13		TSS4_16402280	-1.32107	1.11555e-07	3.99318e-06		TSS5_24989130	1.92766	1.65728e-09	5.93935e-08		TSS5_4454609	-4.31564	5.90272e-24	2.11541e-22
TSS4_6151386	2.3412	4.19502e-12	1.50163e-10		TSS4_11265465	1.59564	6.79123e-06	0.000243096		TSS1_29609675	3.57948	6.3919e-14	2.28801e-12		TSS3_876845	-2.0871	1.57806e-09	5.64876e-08		TSS2_11095502	-3.08337	1.08843e-14	3.89608e-13		TSS3_5585944	-2.794	1.11543e-07	3.99318e-06		TSS4_821675	-1.92533	1.70412e-09	6.09997e-08		TSS5_22930825	5.03489	6.06974e-24	2.17269e-22
TSS4_14809956	4.07823	4.20541e-12	1.50357e-10		TSS1_24637196	1.64213	6.80482e-06	0.000243295		TSS4_821675	3.30121	6.41471e-14	2.29347e-12		TSS4_8554035	-2.10734	1.59369e-09	5.69796e-08		TSS3_89366	5.0729	1.0995e-14	3.93106e-13		TSS1_897401	-1.4183	1.12003e-07	4.00448e-06		TSS1_1922393	-1.7488	1.72814e-09	6.17868e-08		TSS1_29152222	4.77857	6.16682e-24	2.20484e-22
TSS1_25472975	9.8906	4.22131e-12	1.50748e-10		TSS5_6033734	-1.28216	6.82959e-06	0.000243892		TSS1_29460325	-6.4736	6.44333e-14	2.30098e-12		TSS3_9524776	1.79293	1.60284e-09	5.72392e-08		TSS5_2878884	-2.34604	1.16821e-14	4.17182e-13		TSS4_11702588	-2.95713	1.13951e-07	4.06932e-06		TSS2_16168896	-1.89733	1.73952e-09	6.212e-08		TSS1_24298751	-3.59117	6.17797e-24	2.20622e-22
TSS2_9357899	-2.53704	4.32136e-12	1.54139e-10		TSS4_5797334	1.49592	6.85465e-06	0.000244499		TSS4_9753870	-2.2739	6.56383e-14	2.34125e-12		TSS5_15514375	-1.68811	1.62388e-09	5.79221e-08		TSS3_9827857	3.79068	1.17768e-14	4.20066e-13		TSS4_6322449	-1.57461	1.14808e-07	4.09507e-06		TSS1_10499406	-1.85891	1.74327e-09	6.21809e-08		TSS5_5792928	-4.4635	6.19372e-24	2.20924e-22
TSS5_26199855	-2.33864	4.43709e-12	1.5808e-10		TSS4_10578560	-1.11892	6.87716e-06	0.000245013		TSS1_10501452	-2.38818	6.5841e-14	2.34572e-12		TSS3_8035809	-2.2358	1.64524e-09	5.8615e-08		TSS2_18018688	-2.39277	1.18091e-14	4.20725e-13		TSS1_25140874	1.639	1.15514e-07	4.1142e-06		TSS5_3003512	3.02323	1.74948e-09	6.23288e-08		TSS2_17728713	6.8243	6.35431e-24	2.26385e-22
TSS5_24829753	2.96183	4.55309e-12	1.62023e-10		TSS4_493638	1.56959	6.9633e-06	0.00024779		TSS3_5358953	-3.13643	6.62861e-14	2.35881e-12		TSS1_8935444	2.47019	1.65006e-09	5.87175e-08		TSS1_23104647	-4.36678	1.26027e-14	4.48469e-13		TSS5_16826732	-1.3336	1.15616e-07	4.1142e-06		TSS2_17296354	-1.63264	1.75989e-09	6.26261e-08		TSS3_17910524	4.89823	6.77236e-24	2.40996e-22
TSS3_22287403	6.7676	4.6164e-12	1.64083e-10		TSS5_3427833	1.97868	7.01564e-06	0.00024936		TSS2_17604194	-2.42615	6.63682e-14	2.35895e-12		TSS5_5146310	-1.62707	1.67201e-09	5.94245e-08		TSS3_4974354	5.90257	1.26615e-14	4.49507e-13		TSS5_17731005	1.45975	1.16193e-07	4.1299e-06		TSS4_5252146	1.5781	1.77588e-09	6.30469e-08		TSS4_17834813	11.8286	6.9743e-24	2.47891e-22
TSS3_7087530	9.6634	4.63609e-12	1.64398e-10		TSS2_6894117	1.97067	7.11327e-06	0.000251943		TSS5_3978140	-2.2593	6.64586e-14	2.3594e-12		TSS3_2998005	-1.80181	1.67385e-09	5.94245e-08		TSS4_13827755	2.97352	1.26552e-14	4.49507e-13		TSS1_3963689	-1.50735	1.17106e-07	4.15746e-06		TSS2_17461460	-1.67149	1.77545e-09	6.30469e-08		TSS5_21724642	4.93335	7.00092e-24	2.48545e-22
TSS4_1407217	-3.0647	4.63614e-12	1.64398e-10		TSS2_15515141	1.31948	7.11e-06	0.000251943		TSS1_10149855	2.22349	6.6548e-14	2.3598e-12		TSS3_3993790	-1.6753	1.67844e-09	5.9518e-08		TSS2_15890564	-2.57538	1.27093e-14	4.50674e-13		TSS2_15030319	1.40689	1.17869e-07	4.17966e-06		TSS5_7738504	-1.76585	1.78003e-09	6.31202e-08		TSS1_460704	-7.77325	7.41474e-24	2.62928e-22
TSS5_17782500	4.97831	4.64159e-12	1.64399e-10		TSS3_19396644	1.29721	7.10289e-06	0.000251943		TSS3_21932708	-2.4393	6.67572e-14	2.36445e-12		TSS1_28684584	1.67704	1.69085e-09	5.98877e-08		TSS2_360863	2.4336	1.2798e-14	4.53289e-13		TSS4_18556932	-1.5133	1.18009e-07	4.17973e-06		TSS5_19985700	1.61136	1.79999e-09	6.37532e-08		TSS5_3278313	7.12353	7.5954e-24	2.69005e-22
TSS4_9157531	-1.97624	4.73231e-12	1.67416e-10		TSS5_1765427	1.9613	7.13139e-06	0.00025229		TSS1_22191454	5.89411	6.73336e-14	2.38208e-12		TSS3_7113887	3.05498	1.69714e-09	6.00404e-08		TSS4_10203375	2.16164	1.28921e-14	4.56087e-13		TSS5_22038357	-1.58899	1.18186e-07	4.18109e-06		TSS5_6415642	6.26443	1.80695e-09	6.37838e-08		TSS3_18277605	-9.30166	7.60387e-24	2.69005e-22
TSS3_18940739	-1.87484	4.77154e-12	1.68411e-10		TSS5_24381593	2.49041	7.15203e-06	0.000252724		TSS4_7453233	2.06933	6.97033e-14	2.46304e-12		TSS3_5138842	-1.53548	1.70551e-09	6.02661e-08		TSS5_3516995	2.60512	1.33065e-14	4.70201e-13		TSS5_5193059	-1.58167	1.19199e-07	4.21203e-06		TSS2_8964370	-1.57157	1.80637e-09	6.37838e-08		TSS5_17119838	-5.13013	7.64838e-24	2.70264e-22
TSS5_15827650	-3.52359	4.77138e-12	1.68411e-10		TSS3_5418445	1.86573	7.16529e-06	0.000252898		TSS4_12555905	2.15679	7.09839e-14	2.50537e-12		TSS3_4201496	-1.92918	1.73623e-09	6.128e-08		TSS1_26293051	2.76195	1.33814e-14	4.72295e-13		TSS3_20703356	-1.43718	1.19435e-07	4.21545e-06		TSS3_19661981	-1.71615	1.80717e-09	6.37838e-08		TSS5_20200268	4.46829	7.6951e-24	2.71598e-22
TSS2_12531808	10.4142	4.87394e-12	1.71825e-10		TSS1_8935444	7.04356	7.18603e-06	0.000253173		TSS1_29231515	2.79299	7.12581e-14	2.51212e-12		TSS5_22649400	-1.62905	1.85323e-09	6.53334e-08		TSS4_7758453	2.88225	1.34507e-14	4.74189e-13		TSS2_15169848	-1.30036	1.20252e-07	4.23933e-06		TSS2_19370438	1.82686	1.82028e-09	6.41716e-08		TSS5_24354046	-4.28747	7.88134e-24	2.77847e-22
TSS4_13609341	-3.76612	4.88678e-12	1.72077e-10		TSS4_242285	2.3938	7.19816e-06	0.000253173		TSS5_22086034	-2.11164	7.13559e-14	2.51264e-12		TSS1_10126919	4.01618	1.87691e-09	6.60912e-08		TSS5_23805715	4.48181	1.34991e-14	4.75341e-13		TSS5_16913940	-1.3369	1.22312e-07	4.30696e-06		TSS2_17082838	1.91452	1.82812e-09	6.43733e-08		TSS3_1157205	-11.2804	7.95655e-24	2.80172e-22
TSS5_23285915	3.35979	4.9225e-12	1.73133e-10		TSS1_25049275	2.04867	7.19605e-06	0.000253173		TSS1_9261417	-3.76343	7.19633e-14	2.53109e-12		TSS4_13828549	3.4573	1.94614e-09	6.84495e-08		TSS1_787124	2.26999	1.35686e-14	4.77234e-13		TSS3_21970355	1.65473	1.23122e-07	4.33042e-06		TSS1_16468136	-1.84821	1.83173e-09	6.44255e-08		TSS1_23664645	-3.35913	8.51886e-24	2.99442e-22
TSS3_17307141	6.18926	4.94176e-12	1.7361e-10		TSS5_16256759	2.23098	7.2279e-06	0.000253884		TSS5_24227437	-2.20989	7.23256e-14	2.54088e-12		TSS5_20054679	2.13857	1.95043e-09	6.85206e-08		TSS3_6459595	-2.48348	1.39266e-14	4.89256e-13		TSS5_5724707	1.87562	1.23514e-07	4.33919e-06		TSS2_12592186	1.65324	1.86779e-09	6.56175e-08		TSS3_9758901	-3.58129	8.52357e-24	2.99442e-22
TSS3_22597285	-1.97035	5.01026e-12	1.75812e-10		TSS2_10063853	-1.66197	7.23514e-06	0.000253884		TSS5_4423033	-2.2435	7.25074e-14	2.54431e-12		TSS4_18374118	-1.49558	1.96173e-09	6.87713e-08		TSS4_10188910	-2.20023	1.43913e-14	5.04997e-13		TSS2_13740878	1.62345	1.23967e-07	4.35005e-06		TSS2_15169848	-1.52252	1.87712e-09	6.586e-08		TSS4_7263593	-5.19228	9.06891e-24	3.18232e-22
TSS5_23420210	9.36319	5.10493e-12	1.78927e-10		TSS3_19442380	4.45634	7.26509e-06	0.00025464		TSS5_24884600	-3.77304	7.28534e-14	2.55349e-12		TSS5_24055425	-1.78364	1.9621e-09	6.87713e-08		TSS5_25996149	-2.96703	1.47153e-14	5.15431e-13		TSS2_14021133	-1.30929	1.26699e-07	4.44076e-06		TSS5_21873259	-1.72416	1.88122e-09	6.586e-08		TSS1_4855196	-3.46955	9.36062e-24	3.28087e-22
TSS5_1422895	-2.24689	5.15804e-12	1.80579e-10		TSS5_26014846	3.02541	7.29704e-06	0.000255169		TSS5_15378357	3.13782	7.43065e-14	2.60142e-12		TSS5_22729182	-1.91802	1.97739e-09	6.92271e-08		TSS3_5006549	-3.83078	1.47227e-14	5.15431e-13		TSS1_4090647	-1.48618	1.27779e-07	4.47243e-06		TSS5_15903325	-1.80058	1.88082e-09	6.586e-08		TSS5_4574439	-5.37181	9.55448e-24	3.34495e-22
TSS2_8974485	4.19785	5.27358e-12	1.84411e-10		TSS2_17844385	1.28208	7.28943e-06	0.000255169		TSS2_15351857	2.43102	7.49693e-14	2.62159e-12		TSS5_24732625	-1.81086	2.00631e-09	7.01583e-08		TSS1_28131077	2.28753	1.49905e-14	5.24202e-13		TSS1_900765	-1.54911	1.27898e-07	4.47243e-06		TSS5_1918887	1.82287	1.88387e-09	6.58767e-08		TSS5_1664202	8.04049	9.73547e-24	3.40438e-22
TSS5_24680870	2.47813	5.33021e-12	1.86176e-10		TSS5_17927447	-1.17893	7.31942e-06	0.000255362		TSS4_1122429	2.15252	7.52304e-14	2.62466e-12		TSS3_15617144	1.75856	2.01117e-09	7.02473e-08		TSS1_2820351	3.80445	1.53436e-14	5.35929e-13		TSS5_654031	1.57969	1.28575e-07	4.49094e-06		TSS1_27799596	-2.19855	1.89244e-09	6.61002e-08		TSS2_2924452	4.42515	1.01874e-23	3.55832e-22
TSS3_19049380	-2.88014	5.48592e-12	1.91394e-10		TSS3_8382811	-1.61046	7.3166e-06	0.000255362		TSS3_10576513	-3.21278	7.51685e-14	2.62466e-12		TSS5_21180310	3.46886	2.02505e-09	7.06506e-08		TSS4_17672340	2.5968	1.54545e-14	5.39182e-13		TSS1_2416258	-1.91229	1.30268e-07	4.54482e-06		TSS1_3042029	-1.6985	1.91497e-09	6.68099e-08		TSS5_1994906	8.07949	1.0647e-23	3.71457e-22
TSS1_5768176	9.57443	5.53634e-12	1.92887e-10		TSS1_11396003	-1.28233	7.36257e-06	0.000256572		TSS3_3521413	3.2339	7.7151e-14	2.68548e-12		TSS5_14235208	-2.12314	2.12033e-09	7.38896e-08		TSS3_7864739	5.44064	1.57854e-14	5.50092e-13		TSS4_8334234	-1.40117	1.31989e-07	4.59956e-06		TSS5_3358836	1.85843	1.96015e-09	6.82321e-08		TSS1_7899894	-9.21683	1.10227e-23	3.84121e-22
TSS1_9887512	3.6533	5.54145e-12	1.92887e-10		TSS5_17831284	2.29477	7.54772e-06	0.000262722		TSS5_18361050	-2.0925	7.71115e-14	2.68548e-12		TSS4_8786910	-4.2224	2.15727e-09	7.50904e-08		TSS5_26185979	-6.4957	1.62844e-14	5.66827e-13		TSS1_1104493	3.18685	1.32249e-07	4.60332e-06		TSS5_6853058	-1.64807	1.96024e-09	6.82321e-08		TSS4_14597481	-4.50318	1.11878e-23	3.89424e-22
TSS5_21336911	-1.92874	5.6933e-12	1.97945e-10		TSS5_4154625	2.19134	7.59799e-06	0.000264115		TSS4_15599475	-2.67756	7.7851e-14	2.70673e-12		TSS3_5187146	-1.65761	2.17796e-09	7.57236e-08		TSS3_5790432	2.46996	1.67259e-14	5.81528e-13		TSS5_21977104	2.82363	1.32478e-07	4.60601e-06		TSS5_20720321	-1.52301	2.01629e-09	7.01027e-08		TSS3_10318553	4.96434	1.24876e-23	4.34168e-22
TSS2_9369310	-1.91116	5.77646e-12	2.00606e-10		TSS3_3516638	-2.68243	7.60519e-06	0.000264115		TSS1_2689066	3.79028	7.84913e-14	2.72307e-12		TSS2_16052656	2.33397	2.18505e-09	7.58829e-08		TSS3_645810	2.54897	1.6891e-14	5.86595e-13		TSS1_21256345	-1.3633	1.36233e-07	4.73111e-06		TSS3_3578468	-1.83229	2.03189e-09	7.05639e-08		TSS5_23409417	5.739	1.25336e-23	4.3527e-22
TSS4_15282037	5.0296	5.98828e-12	2.07724e-10		TSS3_3481041	1.0876	7.61931e-06	0.000264302		TSS3_18633211	-3.15078	7.85007e-14	2.72307e-12		TSS1_28218702	2.08109	2.2036e-09	7.636e-08		TSS3_2654134	2.36291	1.71258e-14	5.94068e-13		TSS1_20053294	-7.54843	1.36538e-07	4.73627e-06		TSS3_21707276	-1.60364	2.04467e-09	7.09265e-08		TSS4_13307439	6.20349	1.35706e-23	4.70743e-22
TSS1_3828469	9.6756	6.11188e-12	2.11769e-10		TSS3_22054998	-1.24531	7.64834e-06	0.000265005		TSS2_14031073	2.20753	7.93346e-14	2.7457e-12		TSS1_26887378	1.88354	2.20383e-09	7.636e-08		TSS3_8902748	2.37335	1.72108e-14	5.96331e-13		TSS3_6575942	1.73244	1.37654e-07	4.76953e-06		TSS1_227237	-1.55773	2.05168e-09	7.10882e-08		TSS5_5182085	11.4158	1.43561e-23	4.9742e-22
TSS4_17268905	6.6546	6.20597e-12	2.14783e-10		TSS5_23585344	1.51124	7.66444e-06	0.00026526		TSS3_19108139	-2.14771	7.92516e-14	2.7457e-12		TSS1_654368	2.04956	2.20817e-09	7.64229e-08		TSS4_9081319	-4.2896	1.7256e-14	5.96776e-13		TSS3_3578468	-1.53686	1.3933e-07	4.82211e-06		TSS4_176807	-2.0479	2.05504e-09	7.11232e-08		TSS5_25813330	11.6849	1.46804e-23	5.08075e-22
TSS3_3556707	3.49467	6.27633e-12	2.1697e-10		TSS2_17409463	1.57609	7.77598e-06	0.000268813		TSS3_6879346	2.483	7.95109e-14	2.74866e-12		TSS2_16103612	-3.42648	2.22057e-09	7.67644e-08		TSS3_16631605	-4.55247	1.7263e-14	5.96776e-13		TSS1_2641778	-1.37562	1.40395e-07	4.85341e-06		TSS3_9180330	2.47555	2.07605e-09	7.17682e-08		TSS5_26088119	-5.50021	1.5068e-23	5.20894e-22
TSS4_7683685	5.79564	6.3372e-12	2.18825e-10		TSS3_5592620	7.04352	7.88915e-06	0.000272414		TSS3_8641613	-2.14162	7.99677e-14	2.7613e-12		TSS4_17831605	3.78292	2.23154e-09	7.70556e-08		TSS2_9073169	2.14013	1.73291e-14	5.98378e-13		TSS1_3042029	-1.42583	1.42108e-07	4.90702e-06		TSS1_26891574	1.7033	2.0912e-09	7.22094e-08		TSS3_23417018	3.97359	1.52482e-23	5.26522e-22
TSS1_19640201	-2.46985	6.4099e-12	2.21083e-10		TSS4_6734359	1.52086	7.94112e-06	0.000273896		TSS5_25888288	-9.42863	8.01155e-14	2.76325e-12		TSS5_2315980	-1.80625	2.28381e-09	7.87707e-08		TSS4_10180262	-2.63605	1.80211e-14	6.21563e-13		TSS1_19964129	-7.2585	1.42848e-07	4.92695e-06		TSS1_1503824	-1.49492	2.10056e-09	7.24502e-08		TSS5_25345570	-3.27746	1.5612e-23	5.38271e-22
TSS3_1984170	4.0577	6.45162e-12	2.22269e-10		TSS2_15033599	3.2954	7.98036e-06	0.000274624		TSS2_3781389	2.82157	8.10046e-14	2.79074e-12		TSS5_5711066	2.27878	2.28923e-09	7.87781e-08		TSS2_15617712	4.59781	1.80978e-14	6.23499e-13		TSS3_18217861	2.54707	1.4645e-07	5.04544e-06		TSS2_18976876	-1.71098	2.11746e-09	7.29499e-08		TSS4_14776054	5.05043	1.56239e-23	5.38271e-22
TSS1_5617807	6.04215	6.50071e-12	2.23706e-10		TSS3_5854874	1.83573	7.97231e-06	0.000274624		TSS4_18414075	3.31368	8.25944e-14	2.84228e-12		TSS2_18753042	-1.67386	2.28838e-09	7.87781e-08		TSS3_616423	-3.42821	1.82764e-14	6.28936e-13		TSS3_18931712	2.97384	1.48395e-07	5.10354e-06		TSS4_1122429	1.6078	2.15218e-09	7.40035e-08		TSS5_18386720	-3.41474	1.5949e-23	5.48846e-22
TSS1_20180279	-2.14427	6.71723e-12	2.30894e-10		TSS5_24312539	2.08068	8.05e-06	0.000276706		TSS2_17307412	-2.07195	8.53129e-14	2.9325e-12		TSS2_13615702	-3.88475	2.35842e-09	8.10671e-08		TSS1_21950652	5.11707	1.89335e-14	6.5081e-13		TSS1_9020393	1.39881	1.48473e-07	5.10354e-06		TSS5_8266781	-1.79845	2.15293e-09	7.40035e-08		TSS5_23533636	-5.24184	1.60292e-23	5.50978e-22
TSS2_10899445	-2.52021	6.73595e-12	2.31275e-10		TSS4_8054865	1.0833	8.13311e-06	0.000279246		TSS1_20079002	-2.13555	8.94223e-14	3.07027e-12		TSS4_13074169	-1.6214	2.36509e-09	8.12041e-08		TSS3_20800855	2.48892	1.95096e-14	6.6985e-13		TSS1_6986364	2.13313	1.49152e-07	5.12107e-06		TSS2_17012219	-1.69807	2.17196e-09	7.45365e-08		TSS2_416896	4.82135	1.61288e-23	5.53775e-22
TSS5_1879937	-2.78028	6.76715e-12	2.32083e-10		TSS5_23555882	1.67503	8.18179e-06	0.000280599		TSS1_30041953	2.22944	9.03024e-14	3.0961e-12		TSS4_17050271	-1.543	2.38852e-09	8.19157e-08		TSS5_7377592	-3.92939	2.01632e-14	6.91507e-13		TSS1_227237	-1.32224	1.51111e-07	5.18244e-06		TSS5_21092405	-3.25128	2.17335e-09	7.45365e-08		TSS3_3672143	4.74106	1.61643e-23	5.54364e-22
TSS1_30286987	4.0929	6.8986e-12	2.36324e-10		TSS1_3756998	1.19014	8.21868e-06	0.000281545		TSS2_14302425	2.15025	9.03791e-14	3.0961e-12		TSS3_6015210	3.13853	2.414e-09	8.26959e-08		TSS5_19009334	3.05385	2.06682e-14	7.08026e-13		TSS3_18940739	-1.53915	1.52697e-07	5.2309e-06		TSS3_5547714	-1.80773	2.21408e-09	7.58474e-08		TSS1_5129522	4.32366	1.63926e-23	5.60967e-22
TSS2_10566936	4.1918	7.1014e-12	2.42996e-10		TSS5_5765999	1.79758	8.31821e-06	0.000284633		TSS2_7130685	3.76812	9.1667e-14	3.13667e-12		TSS3_3108175	2.43023	2.41735e-09	8.27169e-08		TSS3_1831944	2.9431	2.08794e-14	7.14455e-13		TSS4_10498914	-1.3819	1.52925e-07	5.23281e-06		TSS4_14149995	-1.52265	2.21936e-09	7.59423e-08		TSS5_20795596	4.0874	1.63939e-23	5.60967e-22
TSS1_25493379	-2.09942	7.31968e-12	2.50183e-10		TSS4_11772514	1.60362	8.33854e-06	0.000285007		TSS5_19559238	-2.29283	9.17804e-14	3.137e-12		TSS2_12081113	3.25162	2.44883e-09	8.36998e-08		TSS2_12597117	2.39317	2.16731e-14	7.40775e-13		TSS2_18420565	-1.42245	1.56017e-07	5.33256e-06		TSS3_9064572	-1.72846	2.26898e-09	7.75524e-08		TSS3_10053929	5.37274	1.65773e-23	5.66602e-22
TSS3_3741666	2.14237	7.5296e-12	2.57068e-10		TSS2_16158558	2.46808	8.42079e-06	0.000287494		TSS4_18286786	2.31432	9.46999e-14	3.23314e-12		TSS4_8020955	-1.49484	2.45187e-09	8.37092e-08		TSS2_14427815	3.56892	2.20004e-14	7.51114e-13		TSS3_19239432	1.44283	1.59831e-07	5.45677e-06		TSS5_19859739	1.68361	2.27665e-09	7.77269e-08		TSS3_1591277	5.98626	1.66198e-23	5.67417e-22
TSS3_4663341	2.66201	7.71489e-12	2.63097e-10		TSS1_6762944	3.22765	8.54765e-06	0.000291496		TSS1_5768176	-3.45709	9.77022e-14	3.33189e-12		TSS4_8804930	-5.0338	2.46766e-09	8.41535e-08		TSS2_1077016	3.26028	2.23073e-14	7.60734e-13		TSS5_6684572	-1.29283	1.60149e-07	5.46149e-06		TSS4_17834813	-1.79933	2.28541e-09	7.79382e-08		TSS3_10255953	11.9097	1.66553e-23	5.67987e-22
TSS2_14863387	-1.96038	7.73284e-12	2.63412e-10		TSS5_21138860	2.30507	8.63638e-06	0.00029386		TSS4_14304973	4.18975	9.93216e-14	3.3833e-12		TSS1_28767510	3.94246	2.48377e-09	8.46074e-08		TSS5_15555160	2.69645	2.27211e-14	7.73974e-13		TSS3_17445019	1.49524	1.62003e-07	5.5185e-06		TSS2_652580	-1.97591	2.31178e-09	7.87487e-08		TSS4_10578560	4.77062	1.73248e-23	5.90153e-22
TSS3_7959770	-2.0061	7.75246e-12	2.63784e-10		TSS2_16675728	1.55501	8.62828e-06	0.00029386		TSS1_21092657	2.36451	1.00783e-13	3.42618e-12		TSS1_24098094	2.04617	2.49763e-09	8.49606e-08		TSS3_5144671	-4.91173	2.29189e-14	7.79834e-13		TSS5_25776025	1.68041	1.63264e-07	5.54347e-06		TSS5_21401356	1.95468	2.45154e-09	8.33221e-08		TSS2_10333241	6.69832	1.85779e-23	6.3213e-22
TSS4_13285841	2.03313	8.0437e-12	2.73386e-10		TSS4_9331470	1.61702	8.68837e-06	0.000295297		TSS4_477156	2.20433	1.00807e-13	3.42618e-12		TSS4_13106780	-1.64311	2.50256e-09	8.49606e-08		TSS3_6687160	2.12524	2.36823e-14	8.04906e-13		TSS3_8725918	1.61328	1.63469e-07	5.54347e-06		TSS5_2921262	1.63002	2.44901e-09	8.33221e-08		TSS1_29308180	-7.85833	1.87273e-23	6.36495e-22
TSS1_27360981	-1.85789	8.3384e-12	2.83085e-10		TSS3_223116	-1.43337	8.70705e-06	0.000295601		TSS5_1403863	2.50598	1.01388e-13	3.44208e-12		TSS5_18506338	-2.07363	2.50229e-09	8.49606e-08		TSS4_14086844	-2.20588	2.37398e-14	8.05957e-13		TSS5_2921262	1.39282	1.62942e-07	5.54347e-06		TSS3_20170297	-1.65566	2.47892e-09	8.41581e-08		TSS3_5179469	-4.01024	1.92272e-23	6.52754e-22
TSS5_5609418	2.29696	8.38794e-12	2.84448e-10		TSS1_3804031	1.30804	8.72724e-06	0.000295954		TSS1_8216079	3.55794	1.02439e-13	3.47387e-12		TSS1_10586508	1.85621	2.51154e-09	8.51701e-08		TSS1_10513173	-2.9557	2.44591e-14	8.29446e-13		TSS1_1922393	-1.45024	1.6344e-07	5.54347e-06		TSS2_7546528	-1.63722	2.49408e-09	8.45782e-08		TSS2_15980889	3.31265	1.97192e-23	6.68707e-22
TSS5_22364759	2.5116	8.4978e-12	2.87851e-10		TSS5_17758277	1.19587	8.7926e-06	0.000297837		TSS3_10355914	3.614	1.03782e-13	3.51547e-12		TSS5_26861729	-1.58341	2.52773e-09	8.56234e-08		TSS3_4660784	2.13111	2.45072e-14	8.30147e-13		TSS1_14025074	-1.35104	1.6375e-07	5.54681e-06		TSS1_917938	-1.47648	2.51312e-09	8.50431e-08		TSS3_3208275	-3.5464	2.0295e-23	6.87463e-22
TSS5_19358004	-1.85272	8.6114e-12	2.91373e-10		TSS4_426886	7.18471	8.8073e-06	0.000298001		TSS3_2717676	-2.1453	1.04215e-13	3.52618e-12		TSS5_5675039	-1.58127	2.55997e-09	8.66184e-08		TSS3_9460560	2.42301	2.4967e-14	8.44777e-13		TSS5_2592866	1.36708	1.66196e-07	5.61993e-06		TSS3_19186762	-1.49891	2.51341e-09	8.50431e-08		TSS1_2295173	-11.3741	2.12322e-23	7.18407e-22
TSS2_13653828	-2.01623	8.62464e-12	2.91495e-10		TSS4_1499876	-2.28563	8.92983e-06	0.00030181		TSS4_6116742	-2.38274	1.06186e-13	3.58886e-12		TSS4_12571814	1.85096	2.60751e-09	8.81285e-08		TSS4_12080060	-2.41998	2.56508e-14	8.66945e-13		TSS3_627333	-1.39483	1.6628e-07	5.61993e-06		TSS4_6151386	1.77334	2.52467e-09	8.53287e-08		TSS2_12043478	11.9432	2.16816e-23	7.32794e-22
TSS2_12157923	-1.84037	8.69601e-12	2.9358e-10		TSS3_6882259	1.95215	9.08893e-06	0.000306845		TSS2_16653339	9.11963	1.07096e-13	3.6156e-12		TSS5_23200318	-1.6015	2.63311e-09	8.88947e-08		TSS5_3316318	-4.33542	2.64717e-14	8.93693e-13		TSS2_19243689	-1.29346	1.68641e-07	5.69338e-06		TSS4_8429651	2.34789	2.53644e-09	8.5631e-08		TSS1_24086593	-3.73161	2.22385e-23	7.50777e-22
TSS3_6361200	1.97482	8.99664e-12	3.03391e-10		TSS1_2249141	1.37981	9.17701e-06	0.000309474		TSS1_17952693	-2.54281	1.08152e-13	3.64717e-12		TSS1_16576315	2.8536	2.70217e-09	9.11244e-08		TSS2_17417489	3.08324	2.68909e-14	9.06833e-13		TSS3_22922002	1.59954	1.69098e-07	5.70243e-06		TSS2_12642384	-1.85263	2.54553e-09	8.58422e-08		TSS3_2413382	-3.40341	2.32875e-23	7.85318e-22
TSS4_1520542	1.83724	9.03297e-12	3.04277e-10		TSS1_6130146	1.14779	9.18865e-06	0.000309522		TSS1_13282034	-3.68898	1.10507e-13	3.72244e-12		TSS3_16557978	1.65146	2.71791e-09	9.15533e-08		TSS3_9598088	3.99792	2.7131e-14	9.13914e-13		TSS1_9668599	1.27408	1.71057e-07	5.76211e-06		TSS5_20779427	-1.53827	2.56722e-09	8.64773e-08		TSS1_22449480	-6.40092	2.38279e-23	8.02649e-22
TSS5_23324806	-2.92117	9.04702e-12	3.04412e-10		TSS3_5826847	1.17237	9.2168e-06	0.000310125		TSS5_6833799	2.44333	1.11451e-13	3.75007e-12		TSS5_9678778	2.00082	2.75155e-09	9.25834e-08		TSS2_8839627	-3.48933	2.73682e-14	9.20878e-13		TSS5_7553467	1.60202	1.72524e-07	5.80504e-06		TSS1_25049275	-1.63268	2.57066e-09	8.64969e-08		TSS2_12603885	11.9109	2.43032e-23	8.17749e-22
TSS1_24907244	-2.85705	9.10443e-12	3.06004e-10		TSS3_5882300	1.6196	9.36023e-06	0.000313905		TSS3_19265994	-2.40778	1.13216e-13	3.80523e-12		TSS5_21263137	-1.92748	2.75661e-09	9.26509e-08		TSS3_2507883	-2.45412	2.75132e-14	9.2473e-13		TSS1_8050151	5.05927	1.73791e-07	5.84118e-06		TSS4_9612520	-1.8035	2.57908e-09	8.66839e-08		TSS4_17307723	-4.00886	2.47163e-23	8.30725e-22
TSS2_18099112	2.18371	9.13487e-12	3.06687e-10		TSS2_16833280	-1.79888	9.34669e-06	0.000313905		TSS5_23903726	2.73953	1.14024e-13	3.82815e-12		TSS3_23301473	2.10322	2.7956e-09	9.38573e-08		TSS1_3963689	2.4685	2.77375e-14	9.31237e-13		TSS2_7837106	-1.31868	1.74023e-07	5.84251e-06		TSS2_2067087	1.63821	2.60433e-09	8.74355e-08		TSS3_1769554	11.8286	2.47442e-23	8.3074e-22
TSS3_19210744	3.99376	9.15182e-12	3.06915e-10		TSS2_864448	-4.7615	9.3595e-06	0.000313905		TSS3_9064572	2.32774	1.17233e-13	3.93151e-12		TSS3_3285932	-1.56066	2.81732e-09	9.44815e-08		TSS1_20363550	2.97186	2.93756e-14	9.85141e-13		TSS4_9556988	-1.29816	1.74753e-07	5.86051e-06		TSS1_1216098	1.63442	2.64593e-09	8.87339e-08		TSS4_15053956	-4.32473	2.47879e-23	8.31287e-22
TSS3_20808042	2.98309	9.20223e-12	3.08264e-10		TSS5_589547	-1.25907	9.56345e-06	0.000320365		TSS2_19670560	-2.23418	1.17778e-13	3.94544e-12		TSS4_11485119	3.60316	2.86157e-09	9.56931e-08		TSS4_12337479	2.79815	2.9836e-14	9.99474e-13		TSS3_21384195	-2.66776	1.77005e-07	5.92946e-06		TSS3_17311855	3.36863	2.68589e-09	8.99742e-08		TSS1_27058419	5.77429	2.50821e-23	8.40221e-22
TSS5_2182321	-3.20036	9.6206e-12	3.21923e-10		TSS1_2573167	-2.7933	9.67536e-06	0.000323756		TSS4_1961136	-2.01313	1.18026e-13	3.94936e-12		TSS5_24279961	1.67838	2.86127e-09	9.56931e-08		TSS3_7993437	-2.99861	3.16915e-14	1.06046e-12		TSS4_4200510	-1.80059	1.77581e-07	5.94221e-06		TSS1_5447762	-1.61241	2.74218e-09	9.17586e-08		TSS1_10898174	11.5561	2.54866e-23	8.52828e-22
TSS3_8918679	-1.8698	9.74018e-12	3.25565e-10		TSS3_1261556	-1.08174	9.70483e-06	0.000324383		TSS1_25331398	-2.18665	1.1844e-13	3.95884e-12		TSS4_14601025	-1.47651	2.86292e-09	9.56931e-08		TSS3_17891089	8.55637	3.18144e-14	1.06339e-12		TSS1_3100266	-1.34303	1.79527e-07	6.00067e-06		TSS2_9322679	-1.57395	2.77036e-09	9.25992e-08		TSS1_25426993	-8.1088	2.56481e-23	8.57285e-22
TSS1_10224843	-1.91731	1.00473e-11	3.35461e-10		TSS4_15723560	-1.34794	9.72992e-06	0.000324863		TSS2_8501160	4.11642	1.19155e-13	3.97836e-12		TSS4_15202296	1.94355	2.87208e-09	9.58933e-08		TSS2_14570968	2.22149	3.19909e-14	1.06811e-12		TSS4_8383568	1.54338	1.81129e-07	6.04755e-06		TSS2_13411983	-1.59024	2.78224e-09	9.28938e-08		TSS2_19176088	5.0207	2.76029e-23	9.21609e-22
TSS5_6182665	4.99405	1.06152e-11	3.53771e-10		TSS3_10324867	1.39015	9.7848e-06	0.000326336		TSS5_763246	-2.53532	1.22137e-13	4.07342e-12		TSS4_455603	3.2512	2.88982e-09	9.63793e-08		TSS5_5890171	6.15214	3.24258e-14	1.08144e-12		TSS5_21401356	1.67467	1.81712e-07	6.06035e-06		TSS4_13124947	2.26828	2.79655e-09	9.32687e-08		TSS5_8987801	11.785	2.82723e-23	9.42918e-22
TSS2_18068566	-3.40017	1.06191e-11	3.53771e-10		TSS3_5220245	1.123	9.81307e-06	0.000326919		TSS3_17506054	-3.0553	1.22369e-13	4.07666e-12		TSS1_28218406	2.77435	2.91705e-09	9.71806e-08		TSS4_7353023	2.36829	3.27432e-14	1.09083e-12		TSS1_4839861	1.45563	1.83356e-07	6.10843e-06		TSS5_22777097	-1.69387	2.84477e-09	9.47726e-08		TSS1_3383906	-3.3825	2.90692e-23	9.68428e-22
TSS4_15401111	-1.92656	1.11384e-11	3.70665e-10		TSS5_7252248	3.44952	9.87391e-06	0.000328584		TSS2_15040120	2.73291	1.25884e-13	4.18918e-12		TSS1_30347218	-2.92192	2.92097e-09	9.72042e-08		TSS1_10598528	6.52801	3.30044e-14	1.09832e-12		TSS4_13677136	3.51315	1.86374e-07	6.20215e-06		TSS5_17712412	-1.51663	2.85023e-09	9.48499e-08		TSS1_3514711	4.42645	3.02273e-23	1.0059e-21
TSS3_17591997	9.52102	1.15183e-11	3.82887e-10		TSS1_21430865	1.10543	9.90817e-06	0.000329362		TSS3_2946387	-2.50266	1.26363e-13	4.2005e-12		TSS3_18030855	1.60918	2.92492e-09	9.72288e-08		TSS3_2391147	6.37286	3.52791e-14	1.17273e-12		TSS5_2987652	1.56293	1.87541e-07	6.23414e-06		TSS3_2060752	-1.593	2.85597e-09	9.49367e-08		TSS1_26687234	11.9075	3.04556e-23	1.01239e-21
TSS2_13586631	2.18862	1.19521e-11	3.9687e-10		TSS3_7796326	1.13966	9.9468e-06	0.000330284		TSS4_13785112	-2.40955	1.3047e-13	4.33226e-12		TSS1_22316983	4.62919	2.9314e-09	9.73372e-08		TSS1_26538231	2.77596	3.72818e-14	1.23794e-12		TSS2_13390602	-1.42899	1.87868e-07	6.23817e-06		TSS2_8945140	-1.59748	2.87986e-09	9.56258e-08		TSS1_23448922	5.00618	3.06826e-23	1.01882e-21
TSS2_15845797	-3.24122	1.25572e-11	4.16507e-10		TSS5_15060756	1.66107	1.00067e-05	0.000331908		TSS3_2916984	2.28926	1.34998e-13	4.4777e-12		TSS5_25996149	-1.62487	2.93519e-09	9.73564e-08		TSS2_15620110	-2.02754	3.86965e-14	1.28351e-12		TSS2_9027226	2.66796	1.89519e-07	6.28608e-06		TSS5_23515252	-1.65996	2.91153e-09	9.65717e-08		TSS3_5006549	-5.57848	3.16297e-23	1.04911e-21
TSS5_3941205	1.83854	1.2707e-11	4.21014e-10		TSS1_18932930	-1.64849	1.00373e-05	0.000332197		TSS1_3239425	-2.59015	1.35293e-13	4.48258e-12		TSS1_11333477	-1.50531	2.95091e-09	9.76637e-08		TSS3_8382811	2.4084	3.96884e-14	1.31497e-12		TSS4_17999203	-1.269	1.90804e-07	6.32179e-06		TSS1_27260289	1.97846	2.92458e-09	9.68983e-08		TSS4_15408960	-3.45199	3.18544e-23	1.05541e-21
TSS1_28472357	-1.92368	1.27817e-11	4.23026e-10		TSS1_21028365	-1.77597	1.00277e-05	0.000332197		TSS1_4242989	-2.01039	1.3724e-13	4.54213e-12		TSS4_15754813	-1.52809	2.95036e-09	9.76637e-08		TSS4_7858183	2.10322	3.97588e-14	1.31586e-12		TSS5_24288672	-1.37603	1.91447e-07	6.33617e-06		TSS1_4121372	2.02749	2.96422e-09	9.81045e-08		TSS2_15845797	-11.5606	3.23943e-23	1.07213e-21
TSS4_10585735	-2.78172	1.28275e-11	4.24079e-10		TSS3_4112602	-1.41198	1.00743e-05	0.000333058		TSS5_23811260	3.94605	1.37867e-13	4.5579e-12		TSS5_3239623	-1.75587	2.972e-09	9.82544e-08		TSS1_26612734	2.59863	4.01959e-14	1.32888e-12		TSS3_16297983	-1.71579	1.91751e-07	6.33929e-06		TSS2_8813898	-1.52595	2.97967e-09	9.85081e-08		TSS3_5341426	-5.73767	3.27228e-23	1.08182e-21
TSS3_19249051	-1.75732	1.34112e-11	4.42891e-10		TSS1_2087232	1.3985	1.01093e-05	0.00033385		TSS3_20826732	3.55889	1.38629e-13	4.57808e-12		TSS2_10842862	3.16636	2.98868e-09	9.86982e-08		TSS4_16582872	2.64996	4.10696e-14	1.35628e-12		TSS2_4416849	2.44413	1.93704e-07	6.38992e-06		TSS1_28020026	-1.91458	2.99067e-09	9.87638e-08		TSS4_17554756	4.83215	3.44318e-23	1.13708e-21
TSS5_21890617	4.86854	1.37118e-11	4.52326e-10		TSS4_14495745	-1.42315	1.01466e-05	0.000334716		TSS4_14672862	2.12483	1.39258e-13	4.59383e-12		TSS2_1568273	2.64624	3.07002e-09	1.01274e-07		TSS4_11352985	9.01734	4.20091e-14	1.3858e-12		TSS1_17065346	-1.58471	1.93703e-07	6.38992e-06		TSS4_16471874	-1.73118	3.00947e-09	9.92764e-08		TSS4_13924692	-3.3359	3.5218e-23	1.16177e-21
TSS4_17338693	5.32741	1.37486e-11	4.53021e-10		TSS2_17867553	1.57879	1.02046e-05	0.000336018		TSS5_6212796	-2.44166	1.39505e-13	4.59698e-12		TSS4_17263606	-1.55565	3.17832e-09	1.04733e-07		TSS1_20986947	-2.26802	4.22247e-14	1.39139e-12		TSS5_18628055	-1.45816	1.95375e-07	6.43802e-06		TSS1_20241257	1.90022	3.01299e-09	9.92843e-08		TSS3_79037	-5.12818	3.53107e-23	1.16356e-21
TSS3_11035743	3.70035	1.37628e-11	4.53021e-10		TSS5_26551603	1.13312	1.02083e-05	0.000336018		TSS3_5002363	3.71698	1.46972e-13	4.83779e-12		TSS4_17975077	-1.83489	3.18903e-09	1.04971e-07		TSS1_3233130	3.63434	4.23191e-14	1.39163e-12		TSS3_2830542	-1.4893	1.96647e-07	6.4729e-06		TSS1_24149066	2.13883	3.01629e-09	9.92851e-08		TSS4_14439744	6.72388	3.58086e-23	1.17869e-21
TSS3_23182057	2.49877	1.39357e-11	4.58213e-10		TSS1_11738263	-1.29824	1.0222e-05	0.000336104		TSS5_17624315	3.4971	1.47872e-13	4.86212e-12		TSS4_8913842	-2.82504	3.19284e-09	1.04983e-07		TSS2_487474	-2.40967	4.23239e-14	1.39163e-12		TSS5_16975852	1.69693	1.97296e-07	6.48719e-06		TSS5_17014923	-1.82901	3.03716e-09	9.98635e-08		TSS2_9369310	-3.45461	3.653e-23	1.20113e-21
TSS3_19525092	3.40556	1.39778e-11	4.591e-10		TSS1_9668599	-1.04393	1.0362e-05	0.000340338		TSS2_14849536	-2.69211	1.49184e-13	4.89992e-12		TSS2_12433571	3.7453	3.21967e-09	1.0575e-07		TSS5_25609883	-2.24908	4.25806e-14	1.39856e-12		TSS1_17091362	2.20861	1.98547e-07	6.50494e-06		TSS1_6840257	3.68819	3.05459e-09	1.00328e-07		TSS1_6027660	-3.32579	3.6981e-23	1.21464e-21
TSS2_16743026	3.07776	1.42158e-11	4.65905e-10		TSS4_17338693	-1.85979	1.03789e-05	0.000340525		TSS1_27497920	5.28254	1.52041e-13	4.98837e-12		TSS5_22896576	1.47829	3.29639e-09	1.08152e-07		TSS4_14657048	3.29062	4.3063e-14	1.41287e-12		TSS2_11733194	2.01737	1.98187e-07	6.50494e-06		TSS3_20338442	-1.62489	3.06741e-09	1.0064e-07		TSS3_1684472	-4.07049	3.79399e-23	1.24478e-21
TSS3_18941976	-2.23599	1.4206e-11	4.65905e-10		TSS5_10650059	1.73962	1.03944e-05	0.000340663		TSS4_11405110	2.87048	1.53018e-13	5.01499e-12		TSS5_21294208	-1.76024	3.31472e-09	1.08636e-07		TSS3_4359361	-2.25219	4.31096e-14	1.41287e-12		TSS2_10184161	-1.57567	1.98296e-07	6.50494e-06		TSS3_3978157	2.1636	3.13537e-09	1.02758e-07		TSS2_1722367	-4.61504	3.82828e-23	1.25467e-21
TSS2_1515802	-2.46976	1.42543e-11	4.66662e-10		TSS4_11447051	1.59927	1.04232e-05	0.000341238		TSS5_2921262	-2.13654	1.55717e-13	5.09793e-12		TSS2_18237188	1.63191	3.35057e-09	1.09692e-07		TSS4_15527772	2.40488	4.3649e-14	1.429e-12		TSS4_821675	-1.58065	1.98695e-07	6.50494e-06		TSS4_16578258	2.3902	3.17308e-09	1.03881e-07		TSS5_13911053	11.5035	3.88596e-23	1.2722e-21
TSS3_3677066	1.90694	1.44628e-11	4.72468e-10		TSS5_5316315	-2.02612	1.04655e-05	0.000342253		TSS1_27324015	2.83297	1.62078e-13	5.29598e-12		TSS5_21771806	-2.7157	3.36082e-09	1.09909e-07		TSS3_4143726	6.7421	4.40086e-14	1.43921e-12		TSS4_10015679	-1.58411	1.99844e-07	6.5355e-06		TSS4_1415952	-2.04884	3.24272e-09	1.06047e-07		TSS2_10043654	11.4661	3.95153e-23	1.29227e-21
TSS1_30404685	-1.87359	1.44586e-11	4.72468e-10		TSS3_19755696	1.7334	1.04872e-05	0.000342474		TSS1_27081550	-2.11729	1.62116e-13	5.29598e-12		TSS1_3347852	1.70949	3.40296e-09	1.11167e-07		TSS4_17204316	-2.20531	4.45845e-14	1.45647e-12		TSS1_1029107	1.34852	2.00759e-07	6.55835e-06		TSS4_7304399	1.96257	3.27019e-09	1.0683e-07		TSS5_25679415	-5.68456	4.03535e-23	1.31826e-21
TSS3_9307298	6.22165	1.45429e-11	4.74572e-10		TSS1_7897591	1.26317	1.05062e-05	0.000342474		TSS1_20574336	3.64052	1.62654e-13	5.30781e-12		TSS3_5018260	-1.64894	3.44005e-09	1.12258e-07		TSS1_6247698	2.16301	4.48489e-14	1.46353e-12		TSS3_6244887	2.71559	2.01509e-07	6.56867e-06		TSS5_6894854	1.71756	3.28531e-09	1.06977e-07		TSS4_455790	4.71791	4.06833e-23	1.3276e-21
TSS4_11604329	9.5481	1.48269e-11	4.82799e-10		TSS2_17529751	-1.06782	1.05043e-05	0.000342474		TSS2_7074402	2.62721	1.63007e-13	5.3136e-12		TSS3_8979713	-1.47213	3.44458e-09	1.12284e-07		TSS3_20808042	-2.67015	4.48979e-14	1.46355e-12		TSS4_13813044	2.11703	2.01297e-07	6.56867e-06		TSS4_6479159	-1.53532	3.28519e-09	1.06977e-07		TSS1_17285669	3.53339	4.12669e-23	1.3452e-21
TSS1_23429399	-1.77839	1.48236e-11	4.82799e-10		TSS1_21617262	2.60112	1.05229e-05	0.00034265		TSS4_7786113	-2.23232	1.63371e-13	5.31975e-12		TSS1_9544581	5.45018	3.46589e-09	1.12857e-07		TSS3_7970774	-6.11627	4.66362e-14	1.51859e-12		TSS5_15588717	-2.75024	2.02672e-07	6.59947e-06		TSS4_15473738	-1.54448	3.2843e-09	1.06977e-07		TSS1_25574367	11.5075	4.30266e-23	1.40105e-21
TSS2_17604194	2.11764	1.48559e-11	4.83224e-10		TSS1_20245496	-1.34144	1.06077e-05	0.00034504		TSS3_2637592	4.0724	1.64078e-13	5.33704e-12		TSS3_11745211	5.7224	3.47579e-09	1.13058e-07		TSS5_1279799	2.81847	4.69482e-14	1.5271e-12		TSS1_23830039	-1.42949	2.03845e-07	6.63055e-06		TSS2_7326164	2.15163	3.34065e-09	1.08663e-07		TSS5_3735087	-3.60517	4.3417e-23	1.41224e-21
TSS5_15851411	-1.97828	1.50795e-11	4.89972e-10		TSS2_17709945	7.48321	1.06608e-05	0.000346222		TSS3_4818486	2.22653	1.67173e-13	5.43186e-12		TSS1_27209892	3.58438	3.4953e-09	1.13571e-07		TSS1_6958483	-4.92227	4.89609e-14	1.59086e-12		TSS1_1291078	-1.4544	2.04789e-07	6.65411e-06		TSS3_19304824	-1.80036	3.35158e-09	1.08901e-07		TSS5_12079668	4.22733	4.54251e-23	1.47598e-21
TSS4_2525270	2.52465	1.51499e-11	4.91731e-10		TSS4_17700739	-1.6351	1.06669e-05	0.000346222		TSS2_11173139	2.473	1.69957e-13	5.51642e-12		TSS5_9036088	-2.14707	3.63722e-09	1.18056e-07		TSS5_2103159	2.18943	5.00101e-14	1.62147e-12		TSS5_773355	-1.24812	2.07593e-07	6.73797e-06		TSS4_13160479	-1.55302	3.36542e-09	1.09234e-07		TSS4_1280028	-3.48107	4.69779e-23	1.52479e-21
TSS2_7182153	2.20402	1.54565e-11	5.01145e-10		TSS3_4889304	6.88737	1.07105e-05	0.000347265		TSS5_25598629	-2.8877	1.70973e-13	5.54344e-12		TSS4_17743971	1.66483	3.72407e-09	1.20745e-07		TSS2_10063853	2.14569	4.99636e-14	1.62147e-12		TSS1_27009706	-1.53812	2.08593e-07	6.7632e-06		TSS3_20598020	4.29333	3.50174e-09	1.13537e-07		TSS1_28940298	-4.66214	4.78361e-23	1.55099e-21
TSS5_3322910	2.83134	1.60298e-11	5.19177e-10		TSS4_13163934	3.40967	1.07533e-05	0.000348087		TSS5_8009389	2.21816	1.7141e-13	5.55165e-12		TSS5_25646725	-1.93501	3.75171e-09	1.21511e-07		TSS4_12725715	-2.19819	5.03121e-14	1.62778e-12		TSS3_20853691	-3.3141	2.1e-07	6.80153e-06		TSS5_9695008	-1.78538	3.51056e-09	1.13701e-07		TSS2_15481406	4.27903	4.91539e-23	1.59201e-21
TSS5_24354046	-2.12099	1.6393e-11	5.30375e-10		TSS3_21499853	-1.72568	1.07588e-05	0.000348087		TSS3_19008422	2.12352	1.77691e-13	5.74894e-12		TSS5_24552721	1.98962	3.77595e-09	1.22166e-07		TSS1_28625942	-2.54206	5.03113e-14	1.62778e-12		TSS5_6006038	-1.40695	2.1106e-07	6.82857e-06		TSS4_11155454	1.54137	3.53416e-09	1.14257e-07		TSS3_5181406	3.74442	4.96739e-23	1.60713e-21
TSS3_16036873	4.10787	1.68698e-11	5.45216e-10		TSS5_6985933	-1.1987	1.08796e-05	0.000351619		TSS4_10302186	2.1272	1.79832e-13	5.81202e-12		TSS4_13568270	5.72454	3.81207e-09	1.23203e-07		TSS5_19813339	-2.36389	5.15015e-14	1.66448e-12		TSS2_8899693	-1.81775	2.13339e-07	6.89492e-06		TSS1_2538238	-1.58656	3.53527e-09	1.14257e-07		TSS1_2341544	5.5261	4.992e-23	1.61337e-21
TSS2_9273822	-1.89313	1.75669e-11	5.67141e-10		TSS3_18923696	-2.56331	1.10572e-05	0.000356977		TSS2_12627601	-2.31716	1.81608e-13	5.86314e-12		TSS3_18658325	2.13349	3.82807e-09	1.23539e-07		TSS1_10905709	6.86958	5.30591e-14	1.71299e-12		TSS4_14597481	1.85514	2.20231e-07	7.11007e-06		TSS4_15469888	-1.55343	3.55483e-09	1.14767e-07		TSS1_20079002	-3.53165	5.05937e-23	1.6334e-21
TSS1_1361961	-1.95646	1.79465e-11	5.78779e-10		TSS4_15282037	-1.77845	1.11399e-05	0.000359265		TSS4_8807566	2.63428	1.85169e-13	5.97175e-12		TSS2_14629170	2.07664	3.83063e-09	1.23539e-07		TSS3_17888101	6.88362	5.33195e-14	1.71957e-12		TSS3_4764161	-1.44991	2.21606e-07	7.13167e-06		TSS4_14385561	-4.16042	3.6055e-09	1.16278e-07		TSS2_12433571	11.5482	5.14129e-23	1.65808e-21
TSS5_5535924	-1.74356	1.84269e-11	5.93641e-10		TSS4_17540490	1.19776	1.12139e-05	0.000361267		TSS4_16832501	9.08856	1.86433e-13	6.00611e-12		TSS1_12188892	4.33116	3.88882e-09	1.25282e-07		TSS5_404269	-2.30212	5.34598e-14	1.72226e-12		TSS5_19241695	-1.45531	2.2157e-07	7.13167e-06		TSS3_20344797	1.72509	3.61171e-09	1.16355e-07		TSS2_18193137	-5.05551	5.15835e-23	1.66181e-21
TSS5_2167120	3.05215	1.86468e-11	6.00085e-10		TSS4_16456576	4.4668	1.13369e-05	0.000364258		TSS5_21688310	-2.42305	1.89522e-13	6.09914e-12		TSS1_5480141	-2.69841	3.94107e-09	1.26831e-07		TSS1_29909313	2.39243	5.5015e-14	1.77048e-12		TSS1_28020026	-1.58213	2.21547e-07	7.13167e-06		TSS5_23549604	-1.58471	3.63992e-09	1.17139e-07		TSS4_12609618	11.5337	5.1982e-23	1.67287e-21
TSS3_22651539	9.43715	1.88602e-11	6.06309e-10		TSS4_10049396	2.27646	1.13428e-05	0.000364258		TSS1_3031233	3.34071	1.90081e-13	6.11064e-12		TSS4_10049396	2.82041	3.97626e-09	1.27827e-07		TSS2_8461762	-2.17248	5.56422e-14	1.78876e-12		TSS4_16515113	-2.89871	2.23742e-07	7.19276e-06		TSS5_21438598	1.8315	3.7501e-09	1.20557e-07		TSS1_3167869	8.07113	5.33783e-23	1.71598e-21
TSS3_17935248	2.85711	1.89096e-11	6.07253e-10		TSS5_24836687	1.43258	1.1329e-05	0.000364258		TSS1_26126366	2.35946	1.97288e-13	6.33559e-12		TSS3_21353589	-1.82388	4.01372e-09	1.28894e-07		TSS3_105184	-2.13334	5.68718e-14	1.82635e-12		TSS3_22973643	-1.24316	2.24417e-07	7.19917e-06		TSS3_21648592	2.58542	3.76201e-09	1.20811e-07		TSS3_6154363	4.99599	5.37559e-23	1.72629e-21
TSS5_1970036	2.15351	1.95376e-11	6.26756e-10		TSS5_26566775	-1.53998	1.13718e-05	0.000364801		TSS1_20439499	3.56074	1.99027e-13	6.38467e-12		TSS1_20674783	1.73456	4.02639e-09	1.29164e-07		TSS1_7391551	3.96993	5.76934e-14	1.85077e-12		TSS1_5514382	-1.36964	2.24322e-07	7.19917e-06		TSS1_5622870	1.53939	3.79724e-09	1.21813e-07		TSS3_5277991	-4.37361	5.42585e-23	1.74058e-21
TSS5_17242723	-2.06143	1.96027e-11	6.28178e-10		TSS3_21076545	3.29726	1.14715e-05	0.000367611		TSS1_28082644	-2.27979	1.9971e-13	6.3998e-12		TSS1_5269201	3.20583	4.03358e-09	1.29258e-07		TSS1_9351454	3.78688	5.86139e-14	1.87831e-12		TSS3_20110652	-1.39919	2.27672e-07	7.29586e-06		TSS3_404767	-1.61927	3.83014e-09	1.22739e-07		TSS2_18186987	11.8896	5.5632e-23	1.78275e-21
TSS4_8984892	2.81797	1.96632e-11	6.2945e-10		TSS3_22135039	1.1604	1.16385e-05	0.000372566		TSS1_12371549	2.04493	2.0101e-13	6.42785e-12		TSS1_26089238	-1.52883	4.05397e-09	1.29774e-07		TSS5_2169658	3.37329	5.89892e-14	1.88834e-12		TSS1_1790231	2.03381	2.2955e-07	7.34828e-06		TSS4_10606810	2.41583	3.84019e-09	1.22931e-07		TSS4_14950044	4.46239	5.60281e-23	1.79355e-21
TSS1_3302729	2.43108	1.97166e-11	6.30494e-10		TSS2_6409097	1.13165	1.16865e-05	0.00037371		TSS5_554042	-6.44127	2.0092e-13	6.42785e-12		TSS2_18262261	3.25989	4.06899e-09	1.30118e-07		TSS3_17929700	2.71961	5.97089e-14	1.90936e-12		TSS3_6427445	-1.29	2.31791e-07	7.41218e-06		TSS1_20630082	1.65474	3.85413e-09	1.23247e-07		TSS2_2322338	4.2645	5.67474e-23	1.81466e-21
TSS1_5277641	-2.07824	2.007e-11	6.41119e-10		TSS5_5146310	1.17696	1.17483e-05	0.000374893		TSS3_5588459	4.69586	2.02693e-13	6.47483e-12		TSS1_20668738	1.57955	4.10637e-09	1.31174e-07		TSS4_10768630	5.46725	6.20497e-14	1.98212e-12		TSS2_7105099	2.74146	2.34732e-07	7.49041e-06		TSS1_25559257	-1.55372	3.88119e-09	1.23981e-07		TSS5_1765918	-4.4486	5.78766e-23	1.84881e-21
TSS1_12466251	9.66353	2.01218e-11	6.42096e-10		TSS1_20574336	-2.21678	1.1746e-05	0.000374893		TSS5_25243464	3.13357	2.07722e-13	6.62851e-12		TSS4_15100096	-1.45422	4.17626e-09	1.33266e-07		TSS3_22999612	3.17975	6.2436e-14	1.99236e-12		TSS2_19527413	1.89042	2.34573e-07	7.49041e-06		TSS2_11733194	2.33845	3.93308e-09	1.25502e-07		TSS1_8720179	-6.65237	6.02909e-23	1.92391e-21
TSS5_13902964	3.57666	2.03128e-11	6.47507e-10		TSS1_19831409	3.99798	1.18171e-05	0.000376424		TSS1_473140	-2.8069	2.08081e-13	6.63297e-12		TSS5_7654789	-3.02517	4.27555e-09	1.36291e-07		TSS3_18733176	3.77489	6.26817e-14	1.99809e-12		TSS5_21011402	1.6907	2.39176e-07	7.61617e-06		TSS3_5571994	2.30508	3.94123e-09	1.25502e-07		TSS4_484482	-3.50737	6.20935e-23	1.97934e-21
TSS5_23437599	2.12417	2.04016e-11	6.49654e-10		TSS5_652073	-1.74319	1.18211e-05	0.000376424		TSS5_6652516	2.43189	2.08626e-13	6.63638e-12		TSS1_1940459	2.84162	4.36097e-09	1.38868e-07		TSS3_11194888	4.03722	6.59265e-14	2.09932e-12		TSS4_16708623	-1.42063	2.39091e-07	7.61617e-06		TSS5_16826732	-1.52496	3.93819e-09	1.25502e-07		TSS2_11481573	8.04313	6.26093e-23	1.99369e-21
TSS2_14872322	2.30995	2.05161e-11	6.52615e-10		TSS5_6330343	1.6181	1.18625e-05	0.000377345		TSS2_6983579	-3.08439	2.08442e-13	6.63638e-12		TSS2_8461762	-1.49719	4.43619e-09	1.41115e-07		TSS3_1290571	2.44368	6.63016e-14	2.10904e-12		TSS3_23444006	3.04903	2.44644e-07	7.78209e-06		TSS3_3725593	-1.56482	4.03784e-09	1.28441e-07		TSS5_16410828	3.52743	6.3323e-23	2.0143e-21
TSS5_4361281	5.29046	2.06309e-11	6.55579e-10		TSS4_11278436	1.16631	1.18939e-05	0.000377946		TSS5_15748922	2.985	2.1176e-13	6.72899e-12		TSS1_1768663	1.50768	4.46433e-09	1.41861e-07		TSS3_1498990	-4.72251	6.78771e-14	2.1569e-12		TSS4_12324472	-1.36498	2.48207e-07	7.88714e-06		TSS2_8899693	-2.15822	4.04201e-09	1.28441e-07		TSS4_6302587	-3.63384	6.77529e-23	2.15295e-21
TSS1_26051981	-1.72465	2.07759e-11	6.59494e-10		TSS1_25053745	1.13292	1.19488e-05	0.000379292		TSS4_1408315	-2.25035	2.1374e-13	6.78478e-12		TSS2_10340782	3.71325	4.48977e-09	1.4252e-07		TSS4_16819816	2.37044	6.88545e-14	2.18566e-12		TSS1_22391165	-1.28867	2.49208e-07	7.91066e-06		TSS2_14591796	1.94175	4.08406e-09	1.2952e-07		TSS2_2843221	11.6512	7.0825e-23	2.24821e-21
TSS5_16174783	-1.99734	2.08098e-11	6.59877e-10		TSS5_21865334	1.65172	1.20408e-05	0.000381813		TSS5_20315440	-1.98614	2.14186e-13	6.79183e-12		TSS1_4416349	-2.85016	4.52907e-09	1.43617e-07		TSS5_26960274	-2.13926	6.91933e-14	2.19412e-12		TSS5_4541837	1.68867	2.49682e-07	7.91741e-06		TSS1_9020393	1.60315	4.08452e-09	1.2952e-07		TSS5_3890104	11.656	7.20754e-23	2.28551e-21
TSS5_20420992	-2.56243	2.10035e-11	6.65323e-10		TSS1_24538940	1.4389	1.20892e-05	0.000382945		TSS2_8327025	-10.045	2.16074e-13	6.84452e-12		TSS2_19472778	1.57698	4.53512e-09	1.43658e-07		TSS4_16799177	-4.5536	7.23111e-14	2.29058e-12		TSS3_9273586	-1.66064	2.50724e-07	7.94212e-06		TSS3_19604453	-1.64701	4.12523e-09	1.30674e-07		TSS1_23410921	-3.66932	7.22516e-23	2.2887e-21
TSS2_15574979	10.3546	2.12188e-11	6.71441e-10		TSS3_2083216	1.94105	1.21035e-05	0.000383001		TSS1_609423	2.07815	2.29376e-13	7.25829e-12		TSS1_20156416	1.86968	4.59178e-09	1.45301e-07		TSS1_26687234	2.51371	7.28811e-14	2.30623e-12		TSS4_843409	-1.25686	2.5187e-07	7.97008e-06		TSS5_18990626	-1.58496	4.15066e-09	1.31342e-07		TSS5_25243464	5.74065	7.25373e-23	2.29535e-21
TSS2_1032625	1.81137	2.12727e-11	6.72444e-10		TSS5_25234664	-2.22557	1.21867e-05	0.000385228		TSS1_6278037	4.46806	2.34608e-13	7.4161e-12		TSS1_11821738	1.59467	4.65651e-09	1.47195e-07		TSS3_9494728	-3.0005	7.31527e-14	2.3124e-12		TSS1_23045272	-2.25611	2.53961e-07	8.02787e-06		TSS5_1519853	-1.62487	4.19102e-09	1.32481e-07		TSS5_7222277	11.6023	7.31206e-23	2.31139e-21
TSS4_14149995	-2.72816	2.15945e-11	6.81903e-10		TSS5_22446137	1.99936	1.22656e-05	0.000387318		TSS5_13466030	-2.19895	2.36496e-13	7.46798e-12		TSS3_21948540	7.76229	4.67564e-09	1.47492e-07		TSS3_20016939	3.06234	7.33212e-14	2.31531e-12		TSS2_17592089	-1.33028	2.56038e-07	8.08508e-06		TSS3_509087	-1.77103	4.26442e-09	1.34661e-07		TSS1_18685650	4.40657	7.5198e-23	2.37458e-21
TSS5_25661002	4.86055	2.1868e-11	6.89823e-10		TSS2_15358628	-1.07994	1.23225e-05	0.00038871		TSS4_13468576	2.45816	2.45934e-13	7.74986e-12		TSS4_2330119	-1.79442	4.67503e-09	1.47492e-07		TSS2_18062467	-4.7521	7.35158e-14	2.31904e-12		TSS3_1990197	1.57096	2.5699e-07	8.09056e-06		TSS1_11955821	-1.45618	4.38351e-09	1.38277e-07		TSS1_18316347	5.64458	7.896e-23	2.49078e-21
TSS5_3792996	-1.77127	2.20117e-11	6.93633e-10		TSS1_3288090	1.44875	1.23424e-05	0.000388933		TSS1_29465017	-2.14744	2.45758e-13	7.74986e-12		TSS5_19820199	3.6552	4.78984e-09	1.50937e-07		TSS2_19272293	2.04908	7.60672e-14	2.39703e-12		TSS3_19798151	1.44808	2.57013e-07	8.09056e-06		TSS5_25515189	2.1453	4.44588e-09	1.40099e-07		TSS2_18556633	-4.09658	8.45817e-23	2.66533e-21
TSS5_5467062	-1.74145	2.22106e-11	6.99172e-10		TSS5_9792273	-1.20055	1.2395e-05	0.000390186		TSS4_14470162	1.96295	2.48256e-13	7.81492e-12		TSS1_27691809	1.6204	4.81343e-09	1.51523e-07		TSS4_9671052	3.09725	7.65593e-14	2.41003e-12		TSS3_2989493	-1.31754	2.56635e-07	8.09056e-06		TSS4_7613296	1.66654	4.4522e-09	1.40152e-07		TSS5_3476806	3.93305	8.71243e-23	2.7426e-21
TSS1_26612734	-2.02899	2.24483e-11	7.05921e-10		TSS1_652923	2.76928	1.24569e-05	0.000391726		TSS2_18626347	3.80498	2.48774e-13	7.82308e-12		TSS3_8044458	5.09814	4.83906e-09	1.51857e-07		TSS1_19443420	5.66616	7.7058e-14	2.42321e-12		TSS2_17367830	1.46347	2.58148e-07	8.10942e-06		TSS4_6853775	-1.74056	4.51111e-09	1.41859e-07		TSS5_24245800	7.15648	8.86883e-23	2.78894e-21
TSS1_20458525	-1.88889	2.25309e-11	7.07782e-10		TSS1_26561885	7.05125	1.24896e-05	0.000392348		TSS4_6146737	2.8127	2.52541e-13	7.93329e-12		TSS4_15019877	2.19713	4.83018e-09	1.51857e-07		TSS3_2385713	2.75633	7.84319e-14	2.4613e-12		TSS2_9830384	-1.29141	2.58027e-07	8.10942e-06		TSS1_807392	2.09019	4.53878e-09	1.42433e-07		TSS4_8807566	-8.1782	9.1354e-23	2.86979e-21
TSS3_5181406	-3.1711	2.29748e-11	7.2098e-10		TSS5_25598629	1.47315	1.26668e-05	0.000397502		TSS4_17151010	3.22762	2.58272e-13	8.10492e-12		TSS1_18360282	-1.48367	4.83908e-09	1.51857e-07		TSS3_3186378	2.10531	7.84297e-14	2.4613e-12		TSS5_20779427	-1.28189	2.58417e-07	8.10948e-06		TSS1_1029107	1.56149	4.53683e-09	1.42433e-07		TSS1_23956251	4.28267	9.89666e-23	3.10571e-21
TSS3_5727620	2.04284	2.30079e-11	7.21272e-10		TSS5_18726252	1.2072	1.27544e-05	0.000399836		TSS1_10329087	4.01346	2.59157e-13	8.12428e-12		TSS4_9144578	-1.74975	4.85051e-09	1.52058e-07		TSS1_24229148	2.74704	8.0191e-14	2.5139e-12		TSS5_17272160	-1.66495	2.5962e-07	8.13038e-06		TSS3_3942261	-1.58389	4.5496e-09	1.42477e-07		TSS5_142703	5.82966	1.0013e-22	3.13895e-21
TSS5_24884600	5.45968	2.4515e-11	7.67723e-10		TSS2_7496016	-1.244	1.28921e-05	0.000403734		TSS1_4802672	-3.15507	2.61119e-13	8.17731e-12		TSS2_14830747	2.86809	4.90207e-09	1.53515e-07		TSS3_3285932	-2.41946	8.20917e-14	2.57082e-12		TSS1_7121762	-1.82068	2.59556e-07	8.13038e-06		TSS1_22123854	-4.32481	4.54761e-09	1.42477e-07		TSS4_7600635	-3.36894	1.00335e-22	3.14212e-21
TSS3_2514035	-2.27922	2.4668e-11	7.71717e-10		TSS2_941859	-1.67928	1.29787e-05	0.000406027		TSS3_3961856	-1.9655	2.63048e-13	8.22921e-12		TSS2_5511583	-1.9169	4.9587e-09	1.55128e-07		TSS4_18581588	6.26397	8.34215e-14	2.60977e-12		TSS5_7316651	1.39855	2.62142e-07	8.17676e-06		TSS4_17343503	-1.86617	4.55447e-09	1.42482e-07		TSS1_7696536	7.98927	1.00773e-22	3.15261e-21
TSS3_19342048	-1.97404	2.4797e-11	7.74951e-10		TSS5_5251129	1.39833	1.31788e-05	0.000411861		TSS1_7508695	-4.00542	2.72395e-13	8.51284e-12		TSS1_4688154	3.53171	5.12116e-09	1.60046e-07		TSS2_15168546	2.32518	8.50801e-14	2.65891e-12		TSS1_26126366	-1.43072	2.62162e-07	8.17676e-06		TSS1_1183703	1.62847	4.59302e-09	1.4354e-07		TSS2_7767725	5.60607	1.02468e-22	3.20231e-21
TSS2_8093216	2.47114	2.48515e-11	7.75371e-10		TSS1_23576332	-3.79258	1.3193e-05	0.00041188		TSS3_5254485	2.50022	2.7852e-13	8.69526e-12		TSS4_13981532	2.0184	5.1687e-09	1.61365e-07		TSS1_4078077	-2.50521	8.53487e-14	2.66329e-12		TSS3_7160802	-1.43185	2.62181e-07	8.17676e-06		TSS5_18628055	-1.69658	4.69025e-09	1.46428e-07		TSS1_7143085	-3.78682	1.0557e-22	3.29584e-21
TSS4_11953625	-2.53737	2.48617e-11	7.75371e-10		TSS3_21914765	7.98568	1.32225e-05	0.000412375		TSS5_25022393	1.96084	2.80853e-13	8.75908e-12		TSS3_6147978	-1.76678	5.18567e-09	1.61728e-07		TSS4_10979741	-2.52267	8.53964e-14	2.66329e-12		TSS3_11979601	-1.45265	2.61734e-07	8.17676e-06		TSS4_12972737	-1.63498	4.71583e-09	1.47075e-07		TSS3_5188415	3.31729	1.08377e-22	3.38002e-21
TSS4_12726495	6.31372	2.57157e-11	8.01181e-10		TSS4_8255506	-1.76247	1.32949e-05	0.000414207		TSS1_27640393	-2.49254	2.84711e-13	8.87028e-12		TSS1_23644974	2.68147	5.2196e-09	1.62619e-07		TSS1_9121225	9.30719	8.5577e-14	2.66618e-12		TSS3_11148210	-1.80156	2.62974e-07	8.19305e-06		TSS3_208448	-1.84099	4.72801e-09	1.47303e-07		TSS3_781708	-3.48878	1.11451e-22	3.47064e-21
TSS3_3038339	-3.2072	2.65274e-11	8.2562e-10		TSS4_14317333	1.45992	1.33291e-05	0.000414845		TSS5_19949191	-2.06026	2.89273e-13	9.00315e-12		TSS4_493638	1.54079	5.30826e-09	1.65211e-07		TSS1_1307882	2.25289	8.58399e-14	2.67162e-12		TSS3_19496029	-1.24773	2.64587e-07	8.23484e-06		TSS4_7494228	3.81471	4.74613e-09	1.47715e-07		TSS2_17582828	4.73467	1.11513e-22	3.47064e-21
TSS5_25089589	-2.76114	2.6766e-11	8.3219e-10		TSS1_10759077	1.84973	1.33478e-05	0.000414873		TSS1_13208753	2.21724	2.90242e-13	9.02402e-12		TSS2_9786426	5.28819	5.37225e-09	1.6671e-07		TSS2_9580234	5.22921	8.59482e-14	2.67225e-12		TSS1_16705921	3.07599	2.66265e-07	8.27855e-06		TSS5_19241695	-1.71399	4.79574e-09	1.49106e-07		TSS3_17340376	-3.54865	1.11906e-22	3.4793e-21
TSS3_15406034	-2.60519	2.6801e-11	8.32425e-10		TSS5_26939261	-1.1568	1.33574e-05	0.000414873		TSS1_12083890	5.71558	2.91066e-13	9.04037e-12		TSS5_16818977	-1.48553	5.37295e-09	1.6671e-07		TSS5_16610661	-2.28211	8.85672e-14	2.75085e-12		TSS4_14804318	-1.31154	2.69597e-07	8.37354e-06		TSS3_23037125	-1.48415	4.85348e-09	1.50747e-07		TSS5_7955632	-3.58836	1.12291e-22	3.4877e-21
TSS1_17788637	-2.02275	2.68594e-11	8.33281e-10		TSS5_3033677	-7.38479	1.33758e-05	0.00041502		TSS4_10015679	3.17954	2.94696e-13	9.14372e-12		TSS3_7864739	-4.09617	5.37025e-09	1.6671e-07		TSS1_20277951	2.31253	8.91036e-14	2.76468e-12		TSS5_9425207	-1.63375	2.72454e-07	8.45361e-06		TSS5_7250402	-1.45959	4.91382e-09	1.52464e-07		TSS2_540018	4.1162	1.16984e-22	3.62973e-21
TSS4_13819961	-2.39098	2.68836e-11	8.33281e-10		TSS1_18218745	-1.05737	1.34029e-05	0.000415435		TSS4_8459567	2.25337	2.98844e-13	9.26293e-12		TSS3_3806717	-1.83232	5.41811e-09	1.67939e-07		TSS5_20200268	2.16068	9.43645e-14	2.92491e-12		TSS1_5202858	-1.25461	2.72817e-07	8.45621e-06		TSS5_5522258	1.52717	4.92267e-09	1.52583e-07		TSS5_5535924	-3.15717	1.18675e-22	3.67844e-21
TSS4_10217404	-2.18395	2.7414e-11	8.48852e-10		TSS4_12520815	-1.44754	1.3577e-05	0.000420403		TSS5_8535036	2.48589	3.00859e-13	9.31587e-12		TSS1_3664389	1.44955	5.53916e-09	1.71516e-07		TSS5_1994906	2.31927	9.4472e-14	2.92525e-12		TSS1_10868319	-1.93679	2.73147e-07	8.45779e-06		TSS1_22208272	1.50539	5.03988e-09	1.55896e-07		TSS4_12909668	-3.67226	1.20402e-22	3.72814e-21
TSS1_5727616	-1.80695	2.85283e-11	8.82453e-10		TSS4_16944654	2.37291	1.38173e-05	0.000427404		TSS3_9213190	5.84349	3.09688e-13	9.57944e-12		TSS5_22828418	-1.6308	5.55436e-09	1.71811e-07		TSS5_579904	-2.52463	9.77591e-14	3.02394e-12		TSS1_4375515	-1.33749	2.73578e-07	8.46248e-06		TSS5_8651112	-1.46579	5.03693e-09	1.55896e-07		TSS2_7846054	-6.61424	1.21191e-22	3.74875e-21
TSS4_14023085	4.57225	2.85907e-11	8.8348e-10		TSS1_26415152	-1.86055	1.41062e-05	0.000435895		TSS4_16456576	3.3342	3.12145e-13	9.64559e-12		TSS4_8854334	-3.65662	5.56577e-09	1.71988e-07		TSS4_1298389	-2.195	1.0027e-13	3.09845e-12		TSS4_9589570	-1.49928	2.75341e-07	8.50832e-06		TSS4_11265665	-1.4674	5.13864e-09	1.58789e-07		TSS4_7004355	-3.63906	1.24819e-22	3.85702e-21
TSS1_5471439	1.99789	2.94214e-11	9.08224e-10		TSS3_406602	1.18518	1.41872e-05	0.00043753		TSS4_8320644	-3.58604	3.17488e-13	9.80072e-12		TSS1_21626153	2.77881	5.58486e-09	1.72237e-07		TSS3_15975115	-8.11086	1.06e-13	3.27216e-12		TSS5_24314763	4.49284	2.75927e-07	8.51008e-06		TSS2_19088979	-1.81603	5.28808e-09	1.63082e-07		TSS1_2316420	-3.54695	1.26053e-22	3.8912e-21
TSS1_9495596	2.30887	2.98161e-11	9.1947e-10		TSS4_17927201	1.01893	1.4188e-05	0.00043753		TSS2_11214006	3.19889	3.26991e-13	1.00838e-11		TSS3_1172746	2.65953	5.58522e-09	1.72237e-07		TSS1_3526139	2.98442	1.0671e-13	3.28951e-12		TSS5_2171658	2.38661	2.7596e-07	8.51008e-06		TSS1_20929883	-2.14772	5.28834e-09	1.63082e-07		TSS2_19558293	4.59145	1.26532e-22	3.90201e-21
TSS5_469331	-2.30451	3.09047e-11	9.52072e-10		TSS4_15730371	1.42918	1.42293e-05	0.000438358		TSS1_19124928	2.98764	3.28201e-13	1.01108e-11		TSS3_7507240	2.75007	5.59704e-09	1.72427e-07		TSS3_3930948	2.15202	1.06779e-13	3.28951e-12		TSS1_11740328	-1.36591	2.80491e-07	8.64099e-06		TSS1_21950652	-3.08924	5.29477e-09	1.63115e-07		TSS4_2464015	-5.72595	1.31338e-22	4.0461e-21
TSS3_2413650	-1.77062	3.1881e-11	9.81152e-10		TSS3_16557978	1.10963	1.43215e-05	0.00044075		TSS1_5304318	-2.10495	3.36519e-13	1.03565e-11		TSS2_9001739	1.81935	6.04787e-09	1.86126e-07		TSS4_13307439	2.29151	1.07833e-13	3.31861e-12		TSS2_9322679	-1.31082	2.82287e-07	8.6875e-06		TSS3_23444214	-1.4801	5.38149e-09	1.65617e-07		TSS5_5899135	-3.63788	1.32521e-22	4.07838e-21
TSS1_12582122	-1.76488	3.2009e-11	9.8409e-10		TSS1_29173128	1.6574	1.44106e-05	0.000442968		TSS4_15664972	3.51599	3.41312e-13	1.04905e-11		TSS3_3133189	-1.72036	6.06119e-09	1.86346e-07		TSS4_16456576	-3.49142	1.0962e-13	3.37017e-12		TSS3_16573722	1.43955	2.8293e-07	8.69843e-06		TSS3_6355664	-2.88039	5.40608e-09	1.66205e-07		TSS3_8375377	3.70772	1.37071e-22	4.21412e-21
TSS1_27528155	9.90105	3.22023e-11	9.8903e-10		TSS5_19711542	1.3468	1.44228e-05	0.000442968		TSS2_8461762	2.02993	3.41566e-13	1.04905e-11		TSS5_23925851	-2.28398	6.0971e-09	1.8726e-07		TSS5_2200334	6.95946	1.123e-13	3.44908e-12		TSS5_25881141	-1.3228	2.85094e-07	8.75608e-06		TSS3_3481041	-1.45645	5.44357e-09	1.67188e-07		TSS1_1349303	6.93401	1.38125e-22	4.24224e-21
TSS1_4802672	3.2713	3.23991e-11	9.94065e-10		TSS1_20256936	1.01397	1.45623e-05	0.000446798		TSS1_12180765	-2.18387	3.49014e-13	1.07084e-11		TSS3_11035743	-1.77947	6.14189e-09	1.88445e-07		TSS4_13644450	-3.35777	1.15294e-13	3.53742e-12		TSS4_11782664	1.53633	2.85849e-07	8.77038e-06		TSS3_23153461	-2.17273	5.55729e-09	1.70508e-07		TSS5_3239623	-4.4017	1.3944e-22	4.27827e-21
TSS4_9453213	3.16363	3.25637e-11	9.98105e-10		TSS1_2576693	-1.05963	1.46966e-05	0.000450463		TSS3_9494728	2.80691	3.54297e-13	1.08595e-11		TSS5_19939603	3.17291	6.16437e-09	1.88943e-07		TSS1_25016658	3.80294	1.25054e-13	3.833e-12		TSS5_2578144	-1.32886	2.871e-07	8.79985e-06		TSS2_17409463	2.51996	5.59546e-09	1.71437e-07		TSS3_18763846	11.9035	1.41084e-22	4.32435e-21
TSS5_23366867	4.19594	3.27578e-11	1.00304e-09		TSS4_17902275	1.69466	1.47887e-05	0.000452827		TSS1_7034890	2.37799	3.54995e-13	1.08699e-11		TSS3_18331621	-1.53791	6.22592e-09	1.90637e-07		TSS2_15483691	2.45481	1.26271e-13	3.86641e-12		TSS4_13161382	-2.02131	2.94174e-07	9.00756e-06		TSS2_8511515	-1.46967	5.59888e-09	1.71437e-07		TSS5_1293688	11.5461	1.46025e-22	4.47127e-21
TSS5_22565370	-1.83322	3.29563e-11	1.0081e-09		TSS2_17060546	-1.98837	1.4839e-05	0.000453909		TSS4_7304399	-2.19596	3.61262e-13	1.10506e-11		TSS1_4488460	-2.19971	6.25266e-09	1.91262e-07		TSS4_9715568	-2.06811	1.26579e-13	3.87192e-12		TSS5_8876486	-1.95639	2.94841e-07	9.01886e-06		TSS5_4718689	1.99669	5.62262e-09	1.7199e-07		TSS1_29196189	-3.31939	1.52e-22	4.6495e-21
TSS5_7652621	2.44103	3.349e-11	1.02339e-09		TSS2_12631233	2.70247	1.50221e-05	0.000459044		TSS3_1799840	-2.16763	3.67095e-13	1.12177e-11		TSS5_573561	2.18196	6.31285e-09	1.92714e-07		TSS5_25969191	2.17386	1.2807e-13	3.91356e-12		TSS2_18910392	-1.49319	2.97162e-07	9.08069e-06		TSS1_28232737	-1.67249	5.64115e-09	1.72383e-07		TSS3_1290571	7.957	1.53682e-22	4.69621e-21
TSS5_4286842	1.98166	3.36584e-11	1.0275e-09		TSS2_18228480	1.32542	1.51442e-05	0.000462311		TSS1_11465014	-2.254	3.68847e-13	1.12511e-11		TSS2_15972998	1.59446	6.3091e-09	1.92714e-07		TSS5_3183865	2.34957	1.28205e-13	3.91375e-12		TSS1_11215983	-1.30134	3.02741e-07	9.24185e-06		TSS1_25417041	-1.5194	5.67709e-09	1.73306e-07		TSS3_5830524	3.95337	1.55548e-22	4.74844e-21
TSS5_5548990	-1.72959	3.40458e-11	1.03828e-09		TSS5_4636044	-1.22409	1.5216e-05	0.000464035		TSS5_7360461	-2.50569	3.6893e-13	1.12511e-11		TSS3_22999612	7.06585	6.38441e-09	1.94506e-07		TSS1_8842313	2.5713	1.30496e-13	3.97966e-12		TSS5_6415642	5.4582	3.04888e-07	9.28935e-06		TSS1_29575965	-1.88285	5.68809e-09	1.73467e-07		TSS5_21281806	-4.58306	1.57321e-22	4.79772e-21
TSS3_9550593	2.76363	3.4318e-11	1.04553e-09		TSS5_6814001	-1.30242	1.52444e-05	0.000464433		TSS2_13095436	2.88494	3.72381e-13	1.13449e-11		TSS4_10359908	-1.59576	6.38212e-09	1.94506e-07		TSS1_26932065	4.88974	1.31076e-13	3.99333e-12		TSS2_6952861	1.94395	3.04911e-07	9.28935e-06		TSS4_16839373	1.94116	5.78322e-09	1.7619e-07		TSS2_11999832	7.04817	1.5768e-22	4.80385e-21
TSS2_7704109	4.14621	3.45772e-11	1.05236e-09		TSS5_3044368	-1.94245	1.52745e-05	0.000464881		TSS3_7286281	-2.67195	3.76673e-13	1.14641e-11		TSS1_26051981	-1.43699	6.61558e-09	2.01346e-07		TSS5_523433	3.02611	1.32445e-13	4.031e-12		TSS1_4610565	-1.30132	3.06361e-07	9.32414e-06		TSS4_2727618	3.75255	5.85385e-09	1.78163e-07		TSS1_9286205	-3.51849	1.63251e-22	4.96857e-21
TSS1_6361629	2.21413	3.48163e-11	1.05858e-09		TSS1_30003995	-1.44353	1.52969e-05	0.000465097		TSS5_18726252	-2.27793	3.82098e-13	1.16059e-11		TSS1_25574367	1.64944	6.66446e-09	2.0263e-07		TSS3_22735810	2.14154	1.34108e-13	4.07751e-12		TSS2_13995749	1.40032	3.09331e-07	9.4051e-06		TSS2_2924452	-1.50386	6.07882e-09	1.84824e-07		TSS4_9144578	-3.90634	1.6459e-22	5.0043e-21
TSS1_23690566	1.94388	3.51564e-11	1.06784e-09		TSS5_4936384	1.34946	1.53991e-05	0.00046754		TSS1_2224501	-2.80429	3.82023e-13	1.16059e-11		TSS2_18855837	1.72115	6.76186e-09	2.05385e-07		TSS5_8151924	3.22153	1.34759e-13	4.09319e-12		TSS3_21719901	-1.30314	3.12697e-07	9.49789e-06		TSS5_7730979	-1.46042	6.11408e-09	1.8571e-07		TSS3_2871133	-3.68282	1.64759e-22	5.00442e-21
TSS1_28077236	-6.48493	3.52462e-11	1.0695e-09		TSS5_1306116	1.21775	1.54081e-05	0.00046754		TSS4_9759325	-1.97078	3.84298e-13	1.1661e-11		TSS1_9024172	2.3934	6.85665e-09	2.07848e-07		TSS2_298090	2.81254	1.35883e-13	4.1232e-12		TSS5_22295383	-1.77218	3.20164e-07	9.71496e-06		TSS5_15827650	-1.97044	6.19418e-09	1.87954e-07		TSS2_17267956	3.59313	1.65547e-22	5.02332e-21
TSS4_7263593	-2.36625	3.54794e-11	1.0755e-09		TSS5_9494588	1.03011	1.54274e-05	0.000467655		TSS2_15264250	2.54277	3.90125e-13	1.1826e-11		TSS4_1415952	1.99036	6.8554e-09	2.07848e-07		TSS3_19746723	2.53728	1.38277e-13	4.19162e-12		TSS5_2665708	-1.26061	3.21304e-07	9.7398e-06		TSS4_13307439	1.58961	6.20441e-09	1.88076e-07		TSS1_25426446	-3.60524	1.67064e-22	5.06425e-21
TSS2_16538212	9.30133	3.60283e-11	1.09105e-09		TSS3_602181	-1.33721	1.55124e-05	0.000469762		TSS2_16956988	-2.06339	3.9971e-13	1.21044e-11		TSS3_2946128	4.31218	6.91224e-09	2.09317e-07		TSS2_16368271	3.75108	1.39488e-13	4.22411e-12		TSS1_518254	-1.34772	3.21657e-07	9.74073e-06		TSS5_573561	1.91999	6.24511e-09	1.89121e-07		TSS3_4653907	-4.37075	1.7444e-22	5.28258e-21
TSS3_18494129	-1.82677	3.62247e-11	1.0959e-09		TSS2_8122931	1.55256	1.55738e-05	0.00047068		TSS3_45606	2.16382	4.00309e-13	1.21104e-11		TSS1_1559756	-2.10556	6.91895e-09	2.09317e-07		TSS1_23919834	7.38214	1.41806e-13	4.29002e-12		TSS5_8797012	-1.33587	3.23815e-07	9.7963e-06		TSS5_18345595	-1.5385	6.29766e-09	1.90521e-07		TSS5_5431673	6.23358	1.74726e-22	5.28593e-21
TSS5_1508827	-1.7547	3.6569e-11	1.10521e-09		TSS1_2535350	1.17782	1.5571e-05	0.00047068		TSS3_20396760	-2.31428	4.01212e-13	1.21257e-11		TSS1_12454411	-1.88344	7.08873e-09	2.1424e-07		TSS4_7316665	7.05209	1.45893e-13	4.40926e-12		TSS3_15971079	-1.68161	3.25261e-07	9.83021e-06		TSS3_9795179	-1.49803	6.36188e-09	1.92272e-07		TSS3_9794913	6.90406	1.78948e-22	5.40828e-21
TSS2_18517491	10.0777	3.71177e-11	1.12067e-09		TSS1_21334727	1.83535	1.55968e-05	0.000470906		TSS5_19772697	2.13641	4.07622e-13	1.23071e-11		TSS4_9421766	2.71822	7.20006e-09	2.17387e-07		TSS5_23343201	2.60177	1.47676e-13	4.45869e-12		TSS1_20180886	-1.46165	3.30407e-07	9.97578e-06		TSS1_27110397	-1.79944	6.38427e-09	1.92756e-07		TSS5_24248925	-8.68556	1.79606e-22	5.42274e-21
TSS2_13554894	2.72508	3.82771e-11	1.15376e-09		TSS3_4821604	1.85783	1.56818e-05	0.000471452		TSS1_3167869	4.5715	4.27122e-13	1.28703e-11		TSS4_15924784	2.33611	7.26108e-09	2.19011e-07		TSS2_15641752	2.54583	1.50234e-13	4.53142e-12		TSS1_5447762	-1.3328	3.32251e-07	1.00215e-05		TSS1_28603929	1.9492	6.43844e-09	1.94199e-07		TSS2_12543023	5.09246	1.80247e-22	5.43668e-21
TSS5_14194054	-4.06156	3.82897e-11	1.15376e-09		TSS5_4220890	1.83981	1.56514e-05	0.000471452		TSS1_5590904	2.09246	4.27552e-13	1.28703e-11		TSS1_27081550	-1.58652	7.42537e-09	2.23744e-07		TSS2_18744109	2.12787	1.51482e-13	4.5645e-12		TSS2_14807318	-1.38119	3.33882e-07	1.00606e-05		TSS5_9200470	-2.54426	6.46087e-09	1.94681e-07		TSS3_2607746	3.55829	1.80721e-22	5.44554e-21
TSS4_9470497	-1.80911	3.85401e-11	1.16015e-09		TSS3_3365351	1.38127	1.56927e-05	0.000471452		TSS5_21110374	1.97428	4.27285e-13	1.28703e-11		TSS5_469048	1.82097	7.4469e-09	2.24169e-07		TSS5_24850328	-2.1928	1.56368e-13	4.70705e-12		TSS2_10456958	-2.3682	3.40823e-07	1.02596e-05		TSS4_1611740	1.83434	6.51632e-09	1.95974e-07		TSS5_4776986	-4.14937	1.81395e-22	5.46043e-21
TSS5_15970889	-2.9478	3.9563e-11	1.18976e-09		TSS5_21634626	-1.30734	1.56498e-05	0.000471452		TSS5_10632239	-2.84807	4.41458e-13	1.32757e-11		TSS2_5936398	2.7858	7.73267e-09	2.32541e-07		TSS4_7857903	2.88296	1.58783e-13	4.775e-12		TSS2_18414251	-1.38707	3.41196e-07	1.02606e-05		TSS2_19243689	-1.46931	6.52965e-09	1.95974e-07		TSS3_3857854	4.40452	1.89023e-22	5.6844e-21
TSS2_15033599	-4.89492	4.0621e-11	1.22036e-09		TSS1_13040036	-1.56554	1.5672e-05	0.000471452		TSS1_26474746	-2.14657	4.43265e-13	1.33169e-11		TSS2_8732754	2.75427	7.7774e-09	2.33654e-07		TSS1_24973768	6.74106	1.59464e-13	4.79071e-12		TSS1_20198970	-1.25886	3.43311e-07	1.0314e-05		TSS3_8734377	-1.51094	6.52511e-09	1.95974e-07		TSS1_25197004	-4.57651	1.90335e-22	5.71816e-21
TSS2_15358628	-1.77497	4.12659e-11	1.23851e-09		TSS2_10337755	-7.88458	1.57179e-05	0.00047174		TSS3_7063257	-2.1695	4.49013e-13	1.34762e-11		TSS3_11073735	-1.51869	7.8118e-09	2.34455e-07		TSS1_10044112	3.55008	1.60073e-13	4.80424e-12		TSS4_11265665	-1.23982	3.47089e-07	1.04126e-05		TSS3_1769554	-1.77308	6.52335e-09	1.95974e-07		TSS2_17140311	4.63843	1.92333e-22	5.77246e-21
TSS5_4158567	9.86956	4.16283e-11	1.24815e-09		TSS1_23137573	7.75322	1.58163e-05	0.00047387		TSS4_9401342	2.08354	4.49666e-13	1.34824e-11		TSS3_1907711	2.66537	8.06481e-09	2.41809e-07		TSS4_16102196	-3.09584	1.68606e-13	5.05534e-12		TSS4_15138685	-1.27055	3.4728e-07	1.04126e-05		TSS4_17628961	-1.93665	6.55715e-09	1.96604e-07		TSS3_2843775	11.64	1.96284e-22	5.88522e-21
TSS3_3228858	-2.05288	4.19883e-11	1.2577e-09		TSS5_22392191	1.13292	1.58202e-05	0.00047387		TSS4_17504643	-2.23187	4.52189e-13	1.35446e-11		TSS3_23153461	1.87545	8.13989e-09	2.43818e-07		TSS4_15924784	2.48994	1.72991e-13	5.18168e-12		TSS1_2723827	1.49856	3.47774e-07	1.04171e-05		TSS3_23105625	1.76863	6.6099e-09	1.9799e-07		TSS5_24116213	3.98206	2.00967e-22	6.01966e-21
TSS2_18472161	5.65246	4.2685e-11	1.2773e-09		TSS5_8863394	1.09275	1.59617e-05	0.000477166		TSS4_14370436	-6.42647	4.53015e-13	1.3556e-11		TSS5_24775059	-1.78861	8.28453e-09	2.47905e-07		TSS2_14753026	4.8264	1.74089e-13	5.20922e-12		TSS1_29450749	2.30223	3.50842e-07	1.04915e-05		TSS1_7209400	-1.72508	6.66409e-09	1.99416e-07		TSS4_8875920	3.92997	2.03958e-22	6.10323e-21
TSS5_2753140	2.41847	4.28071e-11	1.27969e-09		TSS2_15574979	-2.31533	1.59613e-05	0.000477166		TSS2_8514958	2.07247	4.58143e-13	1.36959e-11		TSS5_23420210	1.87739	8.34668e-09	2.49519e-07		TSS5_9674148	-2.59775	1.74386e-13	5.20922e-12		TSS1_1954838	-1.74363	3.50951e-07	1.04915e-05		TSS5_25248798	1.80396	6.82971e-09	2.0417e-07		TSS5_15770330	-3.30498	2.04388e-22	6.11004e-21
TSS3_881006	2.599	4.43027e-11	1.3231e-09		TSS1_5000650	-1.75039	1.60078e-05	0.000478071		TSS5_6387575	2.61129	4.63401e-13	1.38394e-11		TSS1_1244960	-1.63298	8.43423e-09	2.51887e-07		TSS2_16068239	-3.54642	1.74426e-13	5.20922e-12		TSS1_5129522	-1.33359	3.52065e-07	1.05144e-05		TSS2_18137494	-2.49284	6.87059e-09	2.05189e-07		TSS3_10017476	5.35761	2.14886e-22	6.41755e-21
TSS5_5924408	5.08495	4.45627e-11	1.32955e-09		TSS2_16432618	2.26183	1.63203e-05	0.000486445		TSS5_20479591	2.63637	4.68481e-13	1.39773e-11		TSS3_5670814	-1.47812	8.50151e-09	2.53646e-07		TSS3_4787211	2.52837	1.74957e-13	5.21994e-12		TSS1_5314097	2.23827	3.55368e-07	1.06026e-05		TSS2_19551341	-1.90212	6.88982e-09	2.05561e-07		TSS4_11340457	-4.80993	2.21899e-22	6.62047e-21
TSS3_7703333	-1.81459	4.50523e-11	1.34283e-09		TSS1_875898	-1.31019	1.63158e-05	0.000486445		TSS1_23778568	-3.08974	4.7539e-13	1.41695e-11		TSS2_17171626	4.39591	8.532e-09	2.54306e-07		TSS5_97897	3.24036	1.79855e-13	5.36076e-12		TSS1_29815832	-1.35907	3.56206e-07	1.06067e-05		TSS2_8123267	-1.90069	6.91083e-09	2.05985e-07		TSS1_4148066	4.62234	2.37565e-22	7.08089e-21
TSS4_11572792	2.26669	4.52026e-11	1.34599e-09		TSS1_1198261	4.27047	1.63822e-05	0.000487329		TSS5_24680870	-2.62009	4.76068e-13	1.41758e-11		TSS3_6154363	1.49942	8.58573e-09	2.55656e-07		TSS5_5555247	9.13867	1.80121e-13	5.36341e-12		TSS3_8085558	-1.45137	3.55985e-07	1.06067e-05		TSS1_455743	-1.80406	6.9673e-09	2.07464e-07		TSS5_8651112	3.3281	2.40225e-22	7.15312e-21
TSS5_19555313	-2.03168	4.54583e-11	1.35227e-09		TSS1_490502	-1.48344	1.63704e-05	0.000487329		TSS3_20233137	-2.23332	4.85626e-13	1.44462e-11		TSS2_10332462	2.20486	8.83604e-09	2.61822e-07		TSS5_14239177	8.77153	1.83791e-13	5.46734e-12		TSS5_813228	1.42403	3.57293e-07	1.06286e-05		TSS1_6738439	2.27694	6.98111e-09	2.07671e-07		TSS4_12962695	-3.28163	2.41168e-22	7.17416e-21
TSS5_26354906	-2.60448	4.58017e-11	1.36115e-09		TSS2_145453	-1.90668	1.67734e-05	0.000498477		TSS3_9964571	2.07326	4.86623e-13	1.4452e-11		TSS3_11124675	2.12531	8.8251e-09	2.61822e-07		TSS2_12359224	2.32712	1.8587e-13	5.52376e-12		TSS3_21671510	-1.24099	3.61055e-07	1.073e-05		TSS5_4710574	1.97594	6.99089e-09	2.07758e-07		TSS5_26061238	3.06614	2.43453e-22	7.23501e-21
TSS2_17357597	2.42794	4.73234e-11	1.40499e-09		TSS3_22745696	2.17284	1.68051e-05	0.000498929		TSS1_18579165	-2.10983	4.86775e-13	1.4452e-11		TSS5_25703929	-1.52168	8.81569e-09	2.61822e-07		TSS1_28933359	4.12699	1.90898e-13	5.66164e-12		TSS4_17834813	-1.46226	3.61451e-07	1.07312e-05		TSS4_16536107	-1.5344	7.02989e-09	2.08712e-07		TSS5_26809773	-3.47275	2.53025e-22	7.51211e-21
TSS2_15419154	-2.15308	4.74417e-11	1.40713e-09		TSS4_8500343	1.57793	1.68807e-05	0.000500684		TSS5_9789661	4.45618	4.96352e-13	1.47219e-11		TSS2_17057490	-1.67879	8.80347e-09	2.61822e-07		TSS2_16507898	2.0506	1.91071e-13	5.66164e-12		TSS5_9423092	1.92709	3.62109e-07	1.07402e-05		TSS5_18528543	-2.74016	7.10458e-09	2.10723e-07		TSS2_16102037	-3.31113	2.53756e-22	7.52643e-21
TSS1_7899894	-2.9269	4.81584e-11	1.42699e-09		TSS2_14151112	1.16675	1.69625e-05	0.000502618		TSS4_7658197	-2.25185	5.01485e-13	1.48596e-11		TSS2_18781922	-2.78535	8.83312e-09	2.61822e-07		TSS1_30410703	-2.03648	1.91059e-13	5.66164e-12		TSS4_15181768	-4.74832	3.63995e-07	1.07856e-05		TSS5_9425207	-1.91974	7.12624e-09	2.11158e-07		TSS4_7401904	11.6503	2.63891e-22	7.81939e-21
TSS3_5047451	-1.83079	4.82644e-11	1.42873e-09		TSS5_4867749	-1.20888	1.69842e-05	0.000502768		TSS2_19530570	-4.94891	5.03902e-13	1.49166e-11		TSS1_2204311	-3.62104	8.89161e-09	2.63211e-07		TSS1_3888690	-3.00394	1.96961e-13	5.83045e-12		TSS1_23701178	1.30818	3.66599e-07	1.08512e-05		TSS5_26926709	-1.95004	7.15031e-09	2.11665e-07		TSS1_5106816	11.444	2.65178e-22	7.84983e-21
TSS5_22828418	3.80367	4.83578e-11	1.42949e-09		TSS3_5445221	1.72209	1.70474e-05	0.000504146		TSS5_13712256	1.91751	5.14841e-13	1.52255e-11		TSS1_28419483	1.8181	8.92712e-09	2.63799e-07		TSS1_28053286	-2.13092	1.98746e-13	5.87755e-12		TSS3_5116162	-1.46974	3.66927e-07	1.08512e-05		TSS1_10809042	-1.93071	7.16234e-09	2.11814e-07		TSS1_21626153	7.15139	2.66937e-22	7.89421e-21
TSS1_26672749	-1.84177	4.83844e-11	1.42949e-09		TSS1_8977917	4.46655	1.71299e-05	0.000506092		TSS3_21996810	2.07645	5.31321e-13	1.56975e-11		TSS1_30194914	-1.50183	8.92892e-09	2.63799e-07		TSS5_23256526	-2.38853	2.0321e-13	6.00373e-12		TSS2_13878491	-1.51252	3.68474e-07	1.08864e-05		TSS1_5862677	1.59793	7.33448e-09	2.16693e-07		TSS1_28925360	-3.87741	2.72277e-22	8.04427e-21
TSS5_18137332	4.71798	4.87552e-11	1.43904e-09		TSS1_10722262	7.11481	1.72409e-05	0.000508415		TSS1_22192773	-2.02911	5.33128e-13	1.57356e-11		TSS4_7343621	2.24886	9.19765e-09	2.71474e-07		TSS2_10043654	2.28601	2.17455e-13	6.41832e-12		TSS2_17098611	1.71652	3.71764e-07	1.09728e-05		TSS1_224315	-1.94135	7.36342e-09	2.17336e-07		TSS4_5550550	11.6524	2.7511e-22	8.12002e-21
TSS1_21579939	4.78506	4.89773e-11	1.44419e-09		TSS2_16103612	-3.1163	1.72421e-05	0.000508415		TSS5_4476232	2.27535	5.38243e-13	1.58711e-11		TSS1_27690249	1.75302	9.21382e-09	2.71687e-07		TSS2_8093216	-2.66889	2.21404e-13	6.5285e-12		TSS2_19332011	3.25676	3.7602e-07	1.10798e-05		TSS4_694791	-1.71435	7.38854e-09	2.17865e-07		TSS1_17123821	11.7855	2.77098e-22	8.17076e-21
TSS4_9120901	-2.45529	5.02379e-11	1.47992e-09		TSS5_6760284	1.09235	1.72753e-05	0.000508898		TSS1_27517855	2.54027	5.40822e-13	1.59316e-11		TSS1_29585954	2.05147	9.28581e-09	2.73543e-07		TSS3_19453109	2.50317	2.21815e-13	6.53427e-12		TSS4_1875440	2.2461	3.7612e-07	1.10798e-05		TSS1_9162975	2.5796	7.53261e-09	2.21681e-07		TSS4_15924784	11.6091	2.80445e-22	8.26139e-21
TSS2_11985758	-2.05514	5.04239e-11	1.48395e-09		TSS4_11126134	1.1491	1.73136e-05	0.000509532		TSS5_1837914	-2.17493	5.45108e-13	1.60423e-11		TSS2_540018	1.63835	9.55056e-09	2.81069e-07		TSS1_1936817	-2.70946	2.2636e-13	6.66166e-12		TSS1_4888214	-1.35126	3.77226e-07	1.11016e-05		TSS1_29502582	2.10305	7.52706e-09	2.21681e-07		TSS5_23230635	4.36994	2.81398e-22	8.2814e-21
TSS1_26036734	1.74256	5.18258e-11	1.52373e-09		TSS1_28159269	1.19279	1.73912e-05	0.000511318		TSS1_20270049	-2.03686	5.49541e-13	1.6157e-11		TSS1_27360981	-1.48772	9.666e-09	2.8419e-07		TSS1_2673832	3.24927	2.27803e-13	6.69763e-12		TSS1_7034890	1.37808	3.78721e-07	1.11348e-05		TSS2_487474	-2.0533	7.58646e-09	2.23049e-07		TSS5_23420210	11.4341	2.836e-22	8.33812e-21
TSS1_30157584	-1.82083	5.19959e-11	1.52725e-09		TSS5_20721375	-3.35148	1.74338e-05	0.000512075		TSS1_5170569	2.61607	5.50641e-13	1.61737e-11		TSS1_19454685	2.29146	9.73925e-09	2.86066e-07		TSS1_24657610	3.14577	2.29609e-13	6.74417e-12		TSS3_19548973	-1.77025	3.797e-07	1.11527e-05		TSS3_11979601	-1.69	7.61201e-09	2.23583e-07		TSS1_30217271	4.65757	3.00427e-22	8.82428e-21
TSS4_7786113	2.07284	5.30441e-11	1.55653e-09		TSS2_16869334	2.81012	1.74961e-05	0.000513404		TSS2_19481421	2.84766	5.54339e-13	1.62665e-11		TSS1_30217271	2.04998	9.86761e-09	2.89555e-07		TSS3_16432435	6.08322	2.3143e-13	6.79109e-12		TSS3_23236788	-1.40036	3.8016e-07	1.11554e-05		TSS5_21890617	3.05747	7.61987e-09	2.23597e-07		TSS1_24098094	7.87735	3.03886e-22	8.91724e-21
TSS5_19180019	5.75269	5.39633e-11	1.58197e-09		TSS3_14811558	-2.535	1.76285e-05	0.00051679		TSS1_29352949	9.27691	5.56094e-13	1.63022e-11		TSS2_9105185	1.55185	9.9449e-09	2.91541e-07		TSS2_7637627	3.85632	2.32046e-13	6.80258e-12		TSS2_16321748	3.58132	3.89992e-07	1.14328e-05		TSS1_7413427	3.17759	7.64344e-09	2.24072e-07		TSS2_17138078	5.11506	3.08958e-22	9.05728e-21
TSS4_10304551	2.02334	5.49143e-11	1.60829e-09		TSS4_14591464	-7.55376	1.77345e-05	0.000519395		TSS4_17358592	-7.27161	5.59235e-13	1.63785e-11		TSS3_7156503	-1.7701	9.99136e-09	2.92619e-07		TSS1_22356652	2.69237	2.32721e-13	6.81574e-12		TSS2_11818532	-1.22669	4.00757e-07	1.17371e-05		TSS5_25787356	2.70451	7.656e-09	2.24154e-07		TSS4_10896685	-3.47919	3.22551e-22	9.44662e-21
TSS1_25927329	1.82235	5.50142e-11	1.60966e-09		TSS5_25969191	3.60607	1.80508e-05	0.000528148		TSS5_6006038	2.07237	5.61775e-13	1.64369e-11		TSS5_3890104	1.74715	1.00989e-08	2.95482e-07		TSS2_12995770	2.64417	2.35225e-13	6.88242e-12		TSS3_8311787	1.69618	4.04188e-07	1.18261e-05		TSS4_14472407	-1.98374	7.66106e-09	2.24154e-07		TSS4_8550430	4.88309	3.24694e-22	9.5002e-21
TSS1_8117418	-1.75859	5.55317e-11	1.62323e-09		TSS1_28896882	4.52974	1.8161e-05	0.000530859		TSS3_4591456	-2.06609	5.62598e-13	1.64451e-11		TSS5_1217106	-1.83745	1.02123e-08	2.98512e-07		TSS4_17289600	2.41046	2.36807e-13	6.92203e-12		TSS5_4866240	1.24092	4.07508e-07	1.19117e-05		TSS2_1676979	-1.86475	7.72652e-09	2.25851e-07		TSS4_17393292	-3.2044	3.25408e-22	9.5119e-21
TSS3_5638459	3.57802	5.58248e-11	1.63023e-09		TSS1_10949433	2.55671	1.8315e-05	0.00053433		TSS3_17591997	-3.25419	5.64814e-13	1.6494e-11		TSS3_17569543	1.69191	1.02289e-08	2.9871e-07		TSS1_21024764	-2.52388	2.41892e-13	7.06385e-12		TSS2_18226324	-1.21002	4.09391e-07	1.19552e-05		TSS3_19959018	-1.76247	7.80032e-09	2.27789e-07		TSS1_13078618	-3.41464	3.27144e-22	9.55342e-21
TSS5_23934712	2.24734	5.63357e-11	1.64356e-09		TSS4_1068974	-1.19632	1.83125e-05	0.00053433		TSS2_16130357	3.0919	5.79934e-13	1.69192e-11		TSS1_24149343	1.68116	1.03748e-08	3.02678e-07		TSS1_5933880	2.49399	2.43195e-13	7.08293e-12		TSS5_21974086	3.36524	4.12683e-07	1.20398e-05		TSS1_3535514	-1.63652	7.91755e-09	2.3099e-07		TSS5_10864788	3.17537	3.45039e-22	1.00663e-20
TSS1_16231195	-1.95365	5.64854e-11	1.64634e-09		TSS4_15568345	1.19752	1.84129e-05	0.000536151		TSS1_23019279	-2.08864	5.82492e-13	1.69775e-11		TSS3_7263350	-1.44469	1.04015e-08	3.03164e-07		TSS3_20515353	2.43413	2.43247e-13	7.08293e-12		TSS4_12760883	-1.42603	4.13943e-07	1.20649e-05		TSS1_6149306	-2.02839	7.94804e-09	2.31656e-07		TSS3_14948164	-4.67921	3.46404e-22	1.00964e-20
TSS3_5797239	-1.78355	5.77096e-11	1.6804e-09		TSS5_20781746	-1.171	1.84098e-05	0.000536151		TSS2_320234	2.35506	5.98479e-13	1.74267e-11		TSS2_17307412	-1.46044	1.04296e-08	3.03693e-07		TSS5_2182321	2.41069	2.42808e-13	7.08293e-12		TSS1_18218690	-1.66283	4.20082e-07	1.2232e-05		TSS1_3106535	-1.58393	7.98037e-09	2.32374e-07		TSS5_25291536	4.86683	3.52722e-22	1.02657e-20
TSS1_20580323	1.94648	5.78775e-11	1.68367e-09		TSS4_11284291	-1.3298	1.85606e-05	0.000539933		TSS3_3871716	-2.02332	6.11861e-13	1.77992e-11		TSS4_18121525	4.46963	1.0582e-08	3.07538e-07		TSS4_48044	5.95902	2.44907e-13	7.12442e-12		TSS4_15473738	-1.26901	4.27694e-07	1.24417e-05		TSS4_11412284	2.28692	8.14053e-09	2.36583e-07		TSS4_18119043	-4.32064	3.5289e-22	1.02657e-20
TSS3_8350845	-1.91081	5.83934e-11	1.69705e-09		TSS5_25035637	2.51715	1.87547e-05	0.000545057		TSS1_11955821	2.06436	6.15259e-13	1.78809e-11		TSS1_23448922	2.01258	1.05818e-08	3.07538e-07		TSS3_3725593	2.09482	2.45423e-13	7.13256e-12		TSS2_1333358	-2.19805	4.29362e-07	1.24783e-05		TSS5_7470443	-3.50336	8.1332e-09	2.36583e-07		TSS5_3185734	6.72384	3.55966e-22	1.03452e-20
TSS3_2114877	2.92998	5.85099e-11	1.69718e-09		TSS5_16818977	-1.08204	1.88068e-05	0.000545522		TSS3_18422649	2.21724	6.19579e-13	1.79892e-11		TSS1_5773708	1.86128	1.06866e-08	3.10281e-07		TSS4_1961136	-3.76265	2.50719e-13	7.2795e-12		TSS2_268827	-1.43256	4.31576e-07	1.25306e-05		TSS5_5924714	1.56248	8.17576e-09	2.37379e-07		TSS5_26574546	-6.84195	3.57427e-22	1.03777e-20
TSS1_2976696	2.23157	5.8457e-11	1.69718e-09		TSS2_18981927	-2.66164	1.87902e-05	0.000545522		TSS3_7268572	3.11113	6.21335e-13	1.80229e-11		TSS5_20430596	2.44919	1.08861e-08	3.15771e-07		TSS3_7629151	3.66528	2.56632e-13	7.44406e-12		TSS4_11412284	1.9606	4.34689e-07	1.26089e-05		TSS2_18164478	-3.47783	8.22321e-09	2.38528e-07		TSS2_19670560	-3.56908	3.69092e-22	1.07062e-20
TSS5_8419692	9.95247	6.02949e-11	1.74728e-09		TSS1_27744739	-1.67466	1.88997e-05	0.000547693		TSS5_18407400	-2.06052	6.22305e-13	1.80338e-11		TSS1_16836378	3.27286	1.09089e-08	3.1613e-07		TSS5_26791246	-4.03387	2.57047e-13	7.44894e-12		TSS4_18390586	1.74233	4.39591e-07	1.27389e-05		TSS3_16158392	-1.64964	8.23641e-09	2.38683e-07		TSS2_12586520	8.02676	3.70037e-22	1.07233e-20
TSS5_13859010	1.80163	6.06997e-11	1.75733e-09		TSS3_1153534	1.17275	1.89542e-05	0.000548748		TSS5_7955632	-2.12451	6.34358e-13	1.83479e-11		TSS1_27303368	2.78968	1.09747e-08	3.17732e-07		TSS4_11753986	2.29744	2.60658e-13	7.54636e-12		TSS4_15522535	-1.24566	4.42517e-07	1.28114e-05		TSS1_22824440	1.66246	8.27274e-09	2.39506e-07		TSS1_6489231	4.98331	3.72933e-22	1.07969e-20
TSS5_8151924	-2.76481	6.11826e-11	1.76962e-09		TSS5_7890181	-2.50063	1.91036e-05	0.000552544		TSS1_27179254	-4.86476	6.34003e-13	1.83479e-11		TSS3_9046647	2.91125	1.10349e-08	3.19169e-07		TSS5_25381183	-3.96972	2.61485e-13	7.5631e-12		TSS5_23085178	-1.40847	4.42964e-07	1.28121e-05		TSS1_26533461	2.44456	8.29669e-09	2.3997e-07		TSS1_26089238	-3.25954	3.91679e-22	1.13288e-20
TSS1_1922393	-1.9028	6.12962e-11	1.77121e-09		TSS2_1935692	-1.92539	1.91364e-05	0.000552965		TSS4_10152116	2.53463	6.57029e-13	1.89608e-11		TSS5_6466791	2.89221	1.11103e-08	3.21043e-07		TSS5_14808193	2.41848	2.62008e-13	7.57097e-12		TSS5_21972465	-1.34189	4.45683e-07	1.28784e-05		TSS3_6890276	1.61387	8.34218e-09	2.41056e-07		TSS1_18866219	5.73753	4.04992e-22	1.17026e-20
TSS3_22197784	4.37298	6.13865e-11	1.77213e-09		TSS2_18641568	-1.47724	1.93297e-05	0.000558019		TSS3_278779	-2.02919	6.57426e-13	1.89608e-11		TSS1_2295173	-4.36873	1.11952e-08	3.23187e-07		TSS1_7089211	2.58711	2.68634e-13	7.75504e-12		TSS4_16354945	-1.38001	4.46206e-07	1.28813e-05		TSS5_17242723	-1.68716	8.35948e-09	2.41325e-07		TSS4_7607353	-4.40159	4.49003e-22	1.2962e-20
TSS2_15314672	-2.9819	6.1694e-11	1.77931e-09		TSS5_24185589	-1.48482	1.94124e-05	0.000559873		TSS3_2321307	-2.08066	6.57123e-13	1.89608e-11		TSS5_4572783	-6.01548	1.12678e-08	3.24974e-07		TSS1_8709611	-9.20413	2.70972e-13	7.8151e-12		TSS3_20636686	-1.79744	4.48093e-07	1.29234e-05		TSS2_17367830	1.67517	8.43101e-09	2.43158e-07		TSS1_5480141	-6.07796	4.58006e-22	1.32093e-20
TSS2_18789774	-2.24628	6.25461e-11	1.80217e-09		TSS1_29011000	3.42728	1.96686e-05	0.000566723		TSS5_1414701	-3.53126	6.59324e-13	1.89974e-11		TSS4_8541863	4.60891	1.12922e-08	3.2536e-07		TSS1_1629513	-3.94679	2.74447e-13	7.90778e-12		TSS5_15903325	-1.42653	4.50816e-07	1.29896e-05		TSS1_13450233	-1.86612	8.56378e-09	2.46753e-07		TSS5_17550382	5.86276	4.68462e-22	1.3498e-20
TSS5_23097888	2.42822	6.26914e-11	1.80464e-09		TSS3_22792117	3.18635	1.97529e-05	0.000568611		TSS5_2355964	-2.2466	6.65512e-13	1.91575e-11		TSS5_26296273	-1.58001	1.13027e-08	3.2536e-07		TSS1_1198261	2.19624	2.76216e-13	7.95119e-12		TSS1_4366609	-2.05263	4.56899e-07	1.31524e-05		TSS1_28041466	2.43964	8.74433e-09	2.51398e-07		TSS3_645810	5.86372	4.80518e-22	1.38323e-20
TSS5_26604376	2.1687	6.44316e-11	1.85297e-09		TSS3_16343632	-2.49972	1.99435e-05	0.000573552		TSS4_1298389	2.08343	6.66842e-13	1.91776e-11		TSS1_19831409	2.75534	1.13313e-08	3.25514e-07		TSS1_8946628	-2.50677	2.78364e-13	8.0054e-12		TSS2_18224096	-1.50378	4.5734e-07	1.31525e-05		TSS3_11269228	-1.44056	8.7499e-09	2.51398e-07		TSS5_6222205	6.79938	4.8402e-22	1.39094e-20
TSS3_20500402	2.64584	6.56768e-11	1.88699e-09		TSS2_14181736	3.89442	2.00469e-05	0.000574503		TSS4_16921798	3.17596	6.71567e-13	1.92951e-11		TSS2_13678907	-1.6808	1.13403e-08	3.25514e-07		TSS3_9103121	-2.32647	2.89619e-13	8.32119e-12		TSS5_21992813	2.36041	4.5883e-07	1.31829e-05		TSS3_16917702	-1.73458	8.74527e-09	2.51398e-07		TSS1_5727616	-3.24183	4.84117e-22	1.39094e-20
TSS4_16266114	-2.28512	6.6159e-11	1.89904e-09		TSS1_8957996	3.71348	2.00715e-05	0.000574503		TSS2_14914030	2.95963	6.78135e-13	1.94654e-11		TSS3_8276634	-3.87398	1.13291e-08	3.25514e-07		TSS4_12731103	-3.30234	2.92788e-13	8.40426e-12		TSS3_4463024	2.20902	4.62183e-07	1.32666e-05		TSS4_843409	-1.43967	8.79862e-09	2.52558e-07		TSS4_10280973	-11.0853	4.88875e-22	1.40328e-20
TSS3_5213003	-2.52098	6.70039e-11	1.92044e-09		TSS2_8550342	1.93558	2.00658e-05	0.000574503		TSS5_22405952	-2.12891	6.86427e-13	1.96847e-11		TSS5_9789661	1.8854	1.1511e-08	3.301e-07		TSS5_20720321	1.97914	2.96115e-13	8.49172e-12		TSS5_9247066	-1.3964	4.64435e-07	1.33186e-05		TSS1_23261777	-1.65807	8.8493e-09	2.53532e-07		TSS1_5764073	-3.15341	5.14977e-22	1.4768e-20
TSS1_2339385	-2.58319	6.70313e-11	1.92044e-09		TSS5_19286981	-1.20944	2.0006e-05	0.000574503		TSS5_5262589	-2.5315	6.93055e-13	1.9856e-11		TSS3_4953338	3.00979	1.15302e-08	3.30339e-07		TSS5_21009624	5.8817	2.97195e-13	8.51463e-12		TSS1_12977765	-1.47109	4.7271e-07	1.35431e-05		TSS1_9528857	-1.85056	8.84657e-09	2.53532e-07		TSS5_24850328	-3.37488	5.16445e-22	1.47961e-20
TSS1_30130176	-2.36556	6.71179e-11	1.92111e-09		TSS3_7086773	-1.28243	2.00295e-05	0.000574503		TSS3_4240200	5.15615	6.98486e-13	1.99927e-11		TSS2_9310086	5.5834	1.15905e-08	3.31754e-07		TSS5_21607137	-5.37292	3.08955e-13	8.84319e-12		TSS3_85707	-1.26125	4.73192e-07	1.35441e-05		TSS2_9027226	2.98909	8.90122e-09	2.54779e-07		TSS3_4988142	6.22296	5.23961e-22	1.49973e-20
TSS5_17431817	3.10094	6.7975e-11	1.9438e-09		TSS2_901164	-1.66759	2.01625e-05	0.000576563		TSS5_25011991	2.4368	7.08441e-13	2.02585e-11		TSS1_29591020	1.8281	1.16769e-08	3.33911e-07		TSS1_19546683	-2.51198	3.1005e-13	8.86614e-12		TSS4_13709122	1.26815	4.76954e-07	1.36389e-05		TSS3_19878450	-1.9488	8.91411e-09	2.54907e-07		TSS4_626118	5.6206	5.26741e-22	1.50626e-20
TSS4_12900025	-1.6871	6.88585e-11	1.96721e-09		TSS4_9393436	1.53888	2.02827e-05	0.000578847		TSS4_524214	-2.57507	7.09425e-13	2.02675e-11		TSS4_14981845	-3.45789	1.17125e-08	3.34614e-07		TSS1_18286972	-2.15285	3.12988e-13	8.94171e-12		TSS5_19746182	-1.44165	4.78439e-07	1.36556e-05		TSS3_7684448	1.81771	8.95898e-09	2.55948e-07		TSS4_13160479	4.18439	5.38292e-22	1.53784e-20
TSS3_16383829	-3.90284	6.994e-11	1.99622e-09		TSS5_6583185	1.02553	2.02812e-05	0.000578847		TSS5_21138860	-4.89755	7.19959e-13	2.0549e-11		TSS5_26035949	-1.54126	1.17901e-08	3.36512e-07		TSS1_7588705	2.70843	3.15514e-13	9.00539e-12		TSS5_6222205	-1.49898	4.78365e-07	1.36556e-05		TSS5_15435774	3.38308	9.07214e-09	2.58297e-07		TSS1_5390035	3.92347	5.42002e-22	1.54698e-20
TSS2_13052436	3.67415	7.03203e-11	2.00519e-09		TSS4_13094092	-7.92631	2.02997e-05	0.000578847		TSS5_26766098	2.25205	7.25075e-13	2.06756e-11		TSS5_23400717	3.69145	1.23518e-08	3.52213e-07		TSS4_8294452	5.80395	3.45062e-13	9.83947e-12		TSS5_26520531	-7.46459	4.81671e-07	1.37349e-05		TSS5_25776025	1.87735	9.05687e-09	2.58297e-07		TSS1_2945951	-3.2203	5.78674e-22	1.65009e-20
[truncated: 15,451 more rows]
