# Supplementary material for: Interplay between coding and non-coding regulation drives the Arabidopsis seed-to-seedling transition
Source: Nat Commun. 2024 Feb 26;15:1724. doi: 10.1038/s41467-024-46082-5 (PMC10897432; doi:10.1038/s41467-024-46082-5)
Supplement: Supplementary file 7 — Supplementary Dataset 4 [file 41467_2024_46082_MOESM7_ESM.xlsx]

## Sheet: Supplementary Dataset 4
Supplementary Dataset 4: csRNA-seq clustering and GO enrichment
Cluster membership							Cluster C1 GO enrichment					Cluster C2 GO enrichment					Cluster C3 GO enrichment					Cluster C4 GO enrichment					Cluster C5 GO enrichment					Cluster C6 GO enrichment
Cluster C1	Cluster C2	Cluster C3	Cluster C4	Cluster C5	Cluster C6		Adjusted P-value	GO ID	GO Type	GO Term		Adjusted P-value	GO ID	GO Type	GO Term		Adjusted P-value	GO ID	GO Type	GO Term		Adjusted P-value	GO ID	GO Type	GO Term		Adjusted P-value	GO ID	GO Type	GO Term		Adjusted P-value	GO ID	GO Type	GO Term
TSS5_8972965	TSS5_26002437	TSS5_22309407	TSS5_18833265	TSS4_8218385	TSS5_9494588		8.10777e-20	GO:0044248	GO:BP	cellular catabolic process		3.30157e-05	GO:0006807	GO:BP	nitrogen compound metabolic process		5.84816e-23	GO:0071453	GO:BP	cellular response to oxygen levels		7.38079e-99	GO:0006412	GO:BP	translation		8.46446e-06	GO:0006487	GO:BP	protein N-linked glycosylation		4.42236e-36	GO:0015979	GO:BP	photosynthesis
TSS2_2055552	TSS4_17021389	TSS5_9832575	TSS3_3366464	TSS3_1167313	TSS5_19886094		1.56365e-18	GO:0016192	GO:BP	vesicle-mediated transport		7.78715e-05	GO:0043170	GO:BP	macromolecule metabolic process		5.84816e-23	GO:0036294	GO:BP	cellular response to decreased oxygen levels		2.78663e-98	GO:0043043	GO:BP	peptide biosynthetic process		1.85574e-05	GO:0006261	GO:BP	DNA-templated DNA replication		8.25847e-27	GO:0006793	GO:BP	phosphorus metabolic process
TSS4_12900458	TSS3_16914131	TSS2_6392218	TSS2_14051051	TSS1_5398997	TSS1_26891574		2.75098e-17	GO:0070647	GO:BP	protein modification by small protein conjugation or removal		0.000126549	GO:0000398	GO:BP	mRNA splicing, via spliceosome		2.28467e-22	GO:0071456	GO:BP	cellular response to hypoxia		3.41621e-93	GO:0043604	GO:BP	amide biosynthetic process		5.12111e-05	GO:1901566	GO:BP	organonitrogen compound biosynthetic process		2.27217e-26	GO:0006468	GO:BP	protein phosphorylation
TSS3_7527652	TSS5_21759435	TSS5_21700241	TSS4_16703272	TSS4_13595247	TSS3_17494873		2.1666e-16	GO:0015031	GO:BP	protein transport		0.000134603	GO:0016070	GO:BP	RNA metabolic process		1.06008e-21	GO:0036293	GO:BP	response to decreased oxygen levels		4.63135e-90	GO:0006518	GO:BP	peptide metabolic process		7.6959e-05	GO:0009100	GO:BP	glycoprotein metabolic process		2.29355e-24	GO:0016310	GO:BP	phosphorylation
TSS3_10243758	TSS1_27265669	TSS4_13728763	TSS1_16266751	TSS3_6453383	TSS5_21939859		2.58315e-16	GO:0045184	GO:BP	establishment of protein localization		0.000139832	GO:0000377	GO:BP	RNA splicing, via transesterification reactions with bulged adenosine as nucleophile		1.32037e-21	GO:0070482	GO:BP	response to oxygen levels		7.46365e-85	GO:0043603	GO:BP	cellular amide metabolic process		0.000209361	GO:0006260	GO:BP	DNA replication		6.97809e-24	GO:0006796	GO:BP	phosphate-containing compound metabolic process
TSS1_25579375	TSS4_421995	TSS3_5670814	TSS4_9401342	TSS2_15323863	TSS1_29923654		3.26136e-15	GO:1901565	GO:BP	organonitrogen compound catabolic process		0.000164948	GO:0000375	GO:BP	RNA splicing, via transesterification reactions		2.53977e-21	GO:0001666	GO:BP	response to hypoxia		4.00397e-79	GO:0034645	GO:BP	cellular macromolecule biosynthetic process		0.000525516	GO:0044260	GO:BP	cellular macromolecule metabolic process		1.64084e-22	GO:0050896	GO:BP	response to stimulus
TSS5_773355	TSS2_16507898	TSS1_16484282	TSS5_25066564	TSS3_3481041	TSS5_4690432		6.70329e-15	GO:0032446	GO:BP	protein modification by small protein conjugation		0.000358129	GO:0090304	GO:BP	nucleic acid metabolic process		2.50318e-18	GO:0090304	GO:BP	nucleic acid metabolic process		6.29401e-74	GO:1901566	GO:BP	organonitrogen compound biosynthetic process		0.00055475	GO:0043413	GO:BP	macromolecule glycosylation		9.3533e-22	GO:0019684	GO:BP	photosynthesis, light reaction
TSS5_22239187	TSS1_3338060	TSS1_19981421	TSS3_2299774	TSS1_19152620	TSS3_197928		8.81606e-15	GO:0016567	GO:BP	protein ubiquitination		0.000415745	GO:0008380	GO:BP	RNA splicing		3.05583e-16	GO:0016070	GO:BP	RNA metabolic process		2.90435e-52	GO:0034641	GO:BP	cellular nitrogen compound metabolic process		0.00055475	GO:0006486	GO:BP	protein glycosylation		5.72267e-19	GO:0071554	GO:BP	cell wall organization or biogenesis
TSS2_16780256	TSS1_4242989	TSS1_24558285	TSS3_1360922	TSS2_15169848	TSS2_4312051		1.49991e-14	GO:0007034	GO:BP	vacuolar transport		0.00106303	GO:0006397	GO:BP	mRNA processing		3.77357e-16	GO:0033554	GO:BP	cellular response to stress		3.17746e-45	GO:0010467	GO:BP	gene expression		0.000584642	GO:0042775	GO:BP	mitochondrial ATP synthesis coupled electron transport		4.44635e-18	GO:0005975	GO:BP	carbohydrate metabolic process
TSS5_17758277	TSS2_16986559	TSS2_17307412	TSS3_18168688	TSS1_8262984	TSS4_6408144		5.09562e-14	GO:0033036	GO:BP	macromolecule localization		0.00155993	GO:0006139	GO:BP	nucleobase-containing compound metabolic process		5.55299e-16	GO:0006807	GO:BP	nitrogen compound metabolic process		1.66974e-32	GO:0044260	GO:BP	cellular macromolecule metabolic process		0.000650191	GO:0009101	GO:BP	glycoprotein biosynthetic process		6.48345e-17	GO:0016051	GO:BP	carbohydrate biosynthetic process
TSS1_20459035	TSS4_6745104	TSS1_18138174	TSS3_2117975	TSS1_1191349	TSS1_2437478		2.01202e-13	GO:0006511	GO:BP	ubiquitin-dependent protein catabolic process		0.0019758	GO:0010467	GO:BP	gene expression		5.69859e-16	GO:0006139	GO:BP	nucleobase-containing compound metabolic process		8.88757e-32	GO:0006807	GO:BP	nitrogen compound metabolic process		0.00100523	GO:0009987	GO:BP	cellular process		2.15728e-15	GO:0046148	GO:BP	pigment biosynthetic process
TSS5_13853745	TSS2_7731143	TSS4_16617624	TSS2_9691982	TSS5_10070869	TSS3_21949710		3.58874e-13	GO:0044257	GO:BP	cellular protein catabolic process		0.00349314	GO:0016071	GO:BP	mRNA metabolic process		1.97791e-15	GO:0009628	GO:BP	response to abiotic stimulus		9.10392e-31	GO:0044271	GO:BP	cellular nitrogen compound biosynthetic process		0.00122088	GO:0019646	GO:BP	aerobic electron transport chain		3.0008e-15	GO:0044262	GO:BP	cellular carbohydrate metabolic process
TSS5_26519242	TSS3_11154154	TSS5_16378881	TSS3_4594919	TSS1_5202858	TSS3_22745696		3.98297e-13	GO:0051603	GO:BP	proteolysis involved in cellular protein catabolic process		0.00455071	GO:0044237	GO:BP	cellular metabolic process		6.3741e-15	GO:0006725	GO:BP	cellular aromatic compound metabolic process		3.1032e-29	GO:0022613	GO:BP	ribonucleoprotein complex biogenesis		0.00167685	GO:0008152	GO:BP	metabolic process		5.53166e-15	GO:0071555	GO:BP	cell wall organization
TSS1_8525215	TSS4_10578560	TSS1_787124	TSS3_8375377	TSS3_18504259	TSS5_209049		4.70673e-13	GO:0030163	GO:BP	protein catabolic process		0.00809389	GO:0046483	GO:BP	heterocycle metabolic process		1.43319e-14	GO:0046483	GO:BP	heterocycle metabolic process		5.11543e-29	GO:0009059	GO:BP	macromolecule biosynthetic process		0.00168069	GO:0006270	GO:BP	DNA replication initiation		7.52221e-14	GO:0042440	GO:BP	pigment metabolic process
TSS2_9303242	TSS4_15216356	TSS1_749018	TSS5_22460650	TSS1_20160812	TSS5_26061238		8.43068e-13	GO:0043632	GO:BP	modification-dependent macromolecule catabolic process		0.0141871	GO:0006725	GO:BP	cellular aromatic compound metabolic process		3.82331e-14	GO:0043170	GO:BP	macromolecule metabolic process		1.84277e-28	GO:0043170	GO:BP	macromolecule metabolic process		0.00259339	GO:0006457	GO:BP	protein folding		7.93065e-14	GO:0015995	GO:BP	chlorophyll biosynthetic process
TSS5_18536313	TSS5_9828238	TSS1_23833584	TSS1_9515195	TSS3_4910713	TSS1_4007397		9.39939e-13	GO:0033554	GO:BP	cellular response to stress		0.0273698	GO:0044238	GO:BP	primary metabolic process		5.47379e-14	GO:1901360	GO:BP	organic cyclic compound metabolic process		3.36935e-26	GO:0042254	GO:BP	ribosome biogenesis		0.00261423	GO:1901137	GO:BP	carbohydrate derivative biosynthetic process		1.5161e-13	GO:0090558	GO:BP	plant epidermis development
TSS2_9207119	TSS5_5066221	TSS4_17080786	TSS3_21671510	TSS4_12555905	TSS1_11215983		1.04936e-12	GO:0019941	GO:BP	modification-dependent protein catabolic process		0.0354681	GO:0034641	GO:BP	cellular nitrogen compound metabolic process		8.78092e-14	GO:0010467	GO:BP	gene expression		7.01394e-26	GO:0044267	GO:BP	cellular protein metabolic process		0.00265619	GO:0006974	GO:BP	cellular response to DNA damage stimulus		1.56613e-13	GO:0033014	GO:BP	tetrapyrrole biosynthetic process
TSS5_23306421	TSS5_3941205	TSS2_9924998	TSS3_3779498	TSS3_3624926	TSS4_7521428		1.97193e-12	GO:0044265	GO:BP	cellular macromolecule catabolic process		0.0368773	GO:1901360	GO:BP	organic cyclic compound metabolic process		8.37519e-13	GO:0034641	GO:BP	cellular nitrogen compound metabolic process		7.741e-26	GO:0044238	GO:BP	primary metabolic process		0.00281461	GO:0006996	GO:BP	organelle organization		4.78403e-13	GO:0006779	GO:BP	porphyrin-containing compound biosynthetic process
TSS2_14863387	TSS5_6756837	TSS5_26052641	TSS3_22268753	TSS1_15652491	TSS5_15378357		7.26453e-12	GO:0046907	GO:BP	intracellular transport		2.89791e-12	GO:0005634	GO:CC	nucleus		4.10219e-11	GO:0044237	GO:BP	cellular metabolic process		5.96141e-24	GO:0044237	GO:BP	cellular metabolic process		0.0035147	GO:0071704	GO:BP	organic substance metabolic process		9.67227e-13	GO:0015994	GO:BP	chlorophyll metabolic process
TSS2_17529751	TSS1_29780688	TSS1_20256936	TSS2_18047328	TSS5_21357068	TSS3_19628939		1.98492e-11	GO:0045324	GO:BP	late endosome to vacuole transport		6.15547e-07	GO:0140513	GO:CC	nuclear protein-containing complex		1.42922e-10	GO:0006351	GO:BP	transcription, DNA-templated		3.49626e-23	GO:0034660	GO:BP	ncRNA metabolic process		0.00470981	GO:0044238	GO:BP	primary metabolic process		1.57611e-12	GO:0045229	GO:BP	external encapsulating structure organization
TSS3_2178337	TSS3_4945701	TSS2_9075374	TSS5_4222265	TSS4_16234170	TSS1_4394311		3.37468e-11	GO:0009056	GO:BP	catabolic process		2.3343e-06	GO:0043231	GO:CC	intracellular membrane-bounded organelle		1.43577e-10	GO:0060255	GO:BP	regulation of macromolecule metabolic process		5.79807e-23	GO:0044249	GO:BP	cellular biosynthetic process		0.00644438	GO:0006259	GO:BP	DNA metabolic process		2.66414e-12	GO:0044264	GO:BP	cellular polysaccharide metabolic process
TSS5_26663621	TSS1_1584073	TSS1_5622870	TSS3_18893643	TSS5_19171204	TSS2_18626347		3.55968e-11	GO:0008104	GO:BP	protein localization		2.66523e-06	GO:0005622	GO:CC	intracellular anatomical structure		1.96726e-10	GO:0097659	GO:BP	nucleic acid-templated transcription		7.91262e-23	GO:0019538	GO:BP	protein metabolic process		0.00679912	GO:0034645	GO:BP	cellular macromolecule biosynthetic process		3.50479e-12	GO:0042221	GO:BP	response to chemical
TSS2_12157923	TSS1_8314744	TSS2_7316889	TSS1_8756592	TSS3_7259930	TSS2_13864597		6.63238e-11	GO:0051649	GO:BP	establishment of localization in cell		6.3077e-06	GO:0043227	GO:CC	membrane-bounded organelle		2.69902e-10	GO:0032774	GO:BP	RNA biosynthetic process		1.24405e-22	GO:0002181	GO:BP	cytoplasmic translation		0.00822303	GO:0006807	GO:BP	nitrogen compound metabolic process		3.7899e-12	GO:0007017	GO:BP	microtubule-based process
TSS5_17849528	TSS1_21080326	TSS1_11454924	TSS1_20962642	TSS1_2976696	TSS2_1800389		1.59906e-10	GO:0071705	GO:BP	nitrogen compound transport		1.84102e-05	GO:0043229	GO:CC	intracellular organelle		3.31828e-10	GO:0019222	GO:BP	regulation of metabolic process		1.80298e-22	GO:1901576	GO:BP	organic substance biosynthetic process		0.009986	GO:0044237	GO:BP	cellular metabolic process		4.17972e-12	GO:0005976	GO:BP	polysaccharide metabolic process
TSS4_1280028	TSS1_29073892	TSS5_23549604	TSS3_19661981	TSS1_21198955	TSS2_1824392		4.05489e-10	GO:0016197	GO:BP	endosomal transport		5.50193e-05	GO:0043226	GO:CC	organelle		3.6217e-10	GO:0071704	GO:BP	organic substance metabolic process		2.47837e-22	GO:1901564	GO:BP	organonitrogen compound metabolic process		0.0118376	GO:0006281	GO:BP	DNA repair		5.05878e-12	GO:0006778	GO:BP	porphyrin-containing compound metabolic process
TSS1_28472357	TSS1_16488384	TSS1_5304318	TSS1_12371549	TSS1_19888366	TSS3_2717676		5.39633e-10	GO:0072665	GO:BP	protein localization to vacuole		0.000202916	GO:0005681	GO:CC	spliceosomal complex		6.07876e-10	GO:0050789	GO:BP	regulation of biological process		1.12422e-21	GO:0071704	GO:BP	organic substance metabolic process		0.0178915	GO:0009790	GO:BP	embryo development		7.51996e-12	GO:0071669	GO:BP	plant-type cell wall organization or biogenesis
TSS4_18558719	TSS3_786320	TSS4_14713432	TSS4_8243858	TSS5_4936384	TSS4_6799962		5.39633e-10	GO:0072666	GO:BP	establishment of protein localization to vacuole		0.000309884	GO:0044815	GO:CC	DNA packaging complex		8.5497e-10	GO:0042221	GO:BP	response to chemical		3.75536e-21	GO:0009058	GO:BP	biosynthetic process		0.0218175	GO:0009793	GO:BP	embryo development ending in seed dormancy		9.73628e-12	GO:0033013	GO:BP	tetrapyrrole metabolic process
TSS5_2090391	TSS1_22814096	TSS3_19328713	TSS2_2141627	TSS3_9064572	TSS3_20553703		7.17966e-10	GO:0042221	GO:BP	response to chemical		0.00319152	GO:0000786	GO:CC	nucleosome		9.44871e-10	GO:0050794	GO:BP	regulation of cellular process		1.61709e-18	GO:0042273	GO:BP	ribosomal large subunit biogenesis		0.0230827	GO:0006268	GO:BP	DNA unwinding involved in DNA replication		1.94283e-11	GO:0009416	GO:BP	response to light stimulus
TSS2_538253	TSS5_3473445	TSS1_1051182	TSS3_23037125	TSS2_16792587	TSS2_528350		1.02423e-09	GO:0097305	GO:BP	response to alcohol		0.00430991	GO:0032993	GO:CC	protein-DNA complex		9.82967e-10	GO:0051171	GO:BP	regulation of nitrogen compound metabolic process		6.9496e-18	GO:0034470	GO:BP	ncRNA processing		0.0244559	GO:0043094	GO:BP	cellular metabolic compound salvage		2.61142e-11	GO:0023052	GO:BP	signaling
TSS3_222814	TSS5_190928	TSS4_810446	TSS3_20791075	TSS1_3106535	TSS1_5252096		1.46493e-09	GO:1901700	GO:BP	response to oxygen-containing compound		0.00827459	GO:0005684	GO:CC	U2-type spliceosomal complex		1.48381e-09	GO:0080090	GO:BP	regulation of primary metabolic process		1.75935e-17	GO:0008152	GO:BP	metabolic process		0.0246284	GO:0006491	GO:BP	N-glycan processing		3.97512e-11	GO:0042546	GO:BP	cell wall biogenesis
TSS3_20895604	TSS1_3973286	TSS5_6762759	TSS5_21161312	TSS1_21377667	TSS4_14627631		2.37088e-09	GO:0009737	GO:BP	response to abscisic acid		0.0103674	GO:0000785	GO:CC	chromatin		1.65098e-09	GO:0031323	GO:BP	regulation of cellular metabolic process		1.53692e-16	GO:0009451	GO:BP	RNA modification		0.0247439	GO:0009888	GO:BP	tissue development		4.65525e-11	GO:0044281	GO:BP	small molecule metabolic process
TSS3_19214746	TSS5_3744978	TSS1_29387815	TSS2_16918439	TSS1_11672355	TSS5_10864788		3.52359e-09	GO:0006996	GO:BP	organelle organization		0.0128047	GO:0031981	GO:CC	nuclear lumen		1.84478e-09	GO:0019219	GO:BP	regulation of nucleobase-containing compound metabolic process		3.12575e-16	GO:0022618	GO:BP	ribonucleoprotein complex assembly		0.0268428	GO:0070085	GO:BP	glycosylation		5.37144e-11	GO:0009628	GO:BP	response to abiotic stimulus
TSS5_22405952	TSS1_27786808	TSS1_26608307	TSS3_7844559	TSS5_24113605	TSS5_13830679		7.66105e-09	GO:1901575	GO:BP	organic substance catabolic process		0.0138499	GO:0032991	GO:CC	protein-containing complex		3.07293e-09	GO:0044238	GO:BP	primary metabolic process		3.17603e-16	GO:0006396	GO:BP	RNA processing		0.0270567	GO:1901135	GO:BP	carbohydrate derivative metabolic process		6.59937e-11	GO:0009888	GO:BP	tissue development
TSS5_122522	TSS1_5436550	TSS5_23569133	TSS1_19476205	TSS5_25736053	TSS5_18697572		9.04122e-09	GO:0009987	GO:BP	cellular process		0.0145249	GO:0005694	GO:CC	chromosome		4.21975e-09	GO:0010468	GO:BP	regulation of gene expression		6.15181e-16	GO:0071826	GO:BP	ribonucleoprotein complex subunit organization		0.0278616	GO:0006888	GO:BP	endoplasmic reticulum to Golgi vesicle-mediated transport		1.31361e-10	GO:0044283	GO:BP	small molecule biosynthetic process
TSS3_4136535	TSS3_19889288	TSS1_24298751	TSS3_19914992	TSS2_17827480	TSS2_16573430		1.34318e-08	GO:0033993	GO:BP	response to lipid		0.0364384	GO:0070013	GO:CC	intracellular organelle lumen		4.24138e-09	GO:0010556	GO:BP	regulation of macromolecule biosynthetic process		3.25578e-14	GO:0042255	GO:BP	ribosome assembly		0.0398398	GO:0006119	GO:BP	oxidative phosphorylation		1.77113e-10	GO:0034637	GO:BP	cellular carbohydrate biosynthetic process
TSS2_11713387	TSS2_17057490	TSS3_2915321	TSS3_2564108	TSS4_16336411	TSS5_22246595		1.34647e-08	GO:0071702	GO:BP	organic substance transport		0.0364384	GO:0043233	GO:CC	organelle lumen		5.50177e-09	GO:0070887	GO:BP	cellular response to chemical stimulus		2.01869e-12	GO:0009987	GO:BP	cellular process		0.040063	GO:0043170	GO:BP	macromolecule metabolic process		2.1526e-10	GO:0007165	GO:BP	signal transduction
TSS4_13752626	TSS2_7498139	TSS1_28485955	TSS5_6583185	TSS3_2916984	TSS1_8271702		1.65431e-08	GO:0048583	GO:BP	regulation of response to stimulus		0.0364384	GO:0031974	GO:CC	membrane-enclosed lumen		6.37047e-09	GO:0009889	GO:BP	regulation of biosynthetic process		1.4737e-11	GO:0044085	GO:BP	cellular component biogenesis		0.0418035	GO:0042773	GO:BP	ATP synthesis coupled electron transport		2.2252e-10	GO:0009765	GO:BP	photosynthesis, light harvesting
TSS1_2368385	TSS1_22512186	TSS2_10850532	TSS1_11684687	TSS2_17012219	TSS2_17894867		2.23365e-08	GO:0006886	GO:BP	intracellular protein transport		0.040387	GO:0071004	GO:CC	U2-type prespliceosome		6.53789e-09	GO:0050896	GO:BP	response to stimulus		2.28768e-11	GO:0006399	GO:BP	tRNA metabolic process		6.10702e-14	GO:0005737	GO:CC	cytoplasm		4.39443e-10	GO:0044036	GO:BP	cell wall macromolecule metabolic process
TSS1_5274346	TSS1_29306811	TSS5_19949191	TSS5_20795596	TSS5_17072189	TSS5_507244		2.39674e-08	GO:0006397	GO:BP	mRNA processing		0.040387	GO:0071010	GO:CC	prespliceosome		2.00573e-08	GO:0031326	GO:BP	regulation of cellular biosynthetic process		8.50799e-11	GO:0000027	GO:BP	ribosomal large subunit assembly		2.58299e-13	GO:0005622	GO:CC	intracellular anatomical structure		4.67604e-10	GO:0009314	GO:BP	response to radiation
TSS2_14224610	TSS1_658144	TSS5_15256275	TSS1_1143051	TSS1_29926537	TSS1_12180765		6.32718e-08	GO:0009057	GO:BP	macromolecule catabolic process		2.41078e-10	GO:0005515	GO:MF	protein binding		2.05638e-08	GO:0051716	GO:BP	cellular response to stimulus		1.87076e-10	GO:0140694	GO:BP	non-membrane-bounded organelle assembly		3.80118e-11	GO:0098800	GO:CC	inner mitochondrial membrane protein complex		1.12959e-09	GO:0010015	GO:BP	root morphogenesis
TSS1_17456165	TSS5_7265682	TSS1_5279855	TSS1_5471439	TSS2_19570055	TSS1_3664389		1.46838e-07	GO:0006464	GO:BP	cellular protein modification process		0.00072696	GO:0005488	GO:MF	binding		2.09115e-08	GO:0006950	GO:BP	response to stress		2.30091e-09	GO:0006364	GO:BP	rRNA processing		1.24303e-10	GO:0098803	GO:CC	respiratory chain complex		1.60165e-09	GO:0007018	GO:BP	microtubule-based movement
TSS2_12181020	TSS5_17526817	TSS2_1032625	TSS4_9178006	TSS3_16163820	TSS1_25493379		1.46838e-07	GO:0036211	GO:BP	protein modification process		0.00292555	GO:0003677	GO:MF	DNA binding		2.28964e-08	GO:0051252	GO:BP	regulation of RNA metabolic process		2.51032e-09	GO:0070925	GO:BP	organelle assembly		2.7109e-10	GO:0005783	GO:CC	endoplasmic reticulum		1.71749e-09	GO:0009653	GO:BP	anatomical structure morphogenesis
TSS1_27522121	TSS1_8693095	TSS1_25693484	TSS4_5923472	TSS5_9789661	TSS5_4759129		1.511e-07	GO:0051641	GO:BP	cellular localization		0.0177882	GO:0003676	GO:MF	nucleic acid binding		5.28801e-08	GO:1903506	GO:BP	regulation of nucleic acid-templated transcription		3.90492e-09	GO:0006139	GO:BP	nucleobase-containing compound metabolic process		1.07711e-09	GO:0005746	GO:CC	mitochondrial respirasome		2.04783e-09	GO:0007010	GO:BP	cytoskeleton organization
TSS5_2329878	TSS5_7040651	TSS2_16083691	TSS5_6035612	TSS2_15620110	TSS3_7377115		2.02599e-07	GO:0051276	GO:BP	chromosome organization		0.0207911	GO:0043175	GO:MF	RNA polymerase core enzyme binding		5.28801e-08	GO:0006355	GO:BP	regulation of transcription, DNA-templated		2.05552e-08	GO:0016072	GO:BP	rRNA metabolic process		1.78943e-09	GO:0043229	GO:CC	intracellular organelle		2.23563e-09	GO:0000271	GO:BP	polysaccharide biosynthetic process
TSS3_2890228	TSS5_5205869	TSS5_25379328	TSS3_105184	TSS3_365242	TSS3_20340988		2.70312e-07	GO:0009628	GO:BP	response to abiotic stimulus		0.0470694	GO:0000993	GO:MF	RNA polymerase II complex binding		5.28801e-08	GO:2001141	GO:BP	regulation of RNA biosynthetic process		4.03674e-08	GO:0090304	GO:BP	nucleic acid metabolic process		7.33481e-09	GO:0070469	GO:CC	respirasome		2.3352e-09	GO:0006633	GO:BP	fatty acid biosynthetic process
TSS5_22565370	TSS3_21219003	TSS2_19440955	TSS3_4137637	TSS5_2202386	TSS3_9723765		5.06121e-07	GO:0016050	GO:BP	vesicle organization							1.54515e-07	GO:0008152	GO:BP	metabolic process		4.90747e-08	GO:0071840	GO:BP	cellular component organization or biogenesis		9.0299e-09	GO:0043226	GO:CC	organelle		2.5902e-09	GO:0048364	GO:BP	root development
TSS1_11528495	TSS3_21128530	TSS3_18370570	TSS1_10300213	TSS1_5166683	TSS3_22973643		1.0123e-06	GO:0048608	GO:BP	reproductive structure development							2.24947e-07	GO:0009987	GO:BP	cellular process		8.27781e-08	GO:0042274	GO:BP	ribosomal small subunit biogenesis		1.10972e-08	GO:0012505	GO:CC	endomembrane system		3.01313e-09	GO:0009767	GO:BP	photosynthetic electron transport chain
TSS3_1498990	TSS3_1261556	TSS1_28865412	TSS3_16472352	TSS3_9182663	TSS4_1415952		1.28797e-06	GO:0061458	GO:BP	reproductive system development							9.96946e-07	GO:0065007	GO:BP	biological regulation		8.62732e-08	GO:0046483	GO:BP	heterocycle metabolic process		6.23889e-08	GO:0098798	GO:CC	mitochondrial protein-containing complex		3.13865e-09	GO:0022622	GO:BP	root system development
TSS3_19666484	TSS5_21204759	TSS3_763104	TSS2_19005532	TSS2_11818532	TSS5_25629472		1.52015e-06	GO:0050896	GO:BP	response to stimulus							1.09856e-06	GO:0034654	GO:BP	nucleobase-containing compound biosynthetic process		3.34908e-07	GO:0006725	GO:BP	cellular aromatic compound metabolic process		7.76182e-08	GO:0043231	GO:CC	intracellular membrane-bounded organelle		3.91047e-09	GO:0090627	GO:BP	plant epidermal cell differentiation
TSS4_14087571	TSS1_18218745	TSS2_17604194	TSS3_19956343	TSS2_8786027	TSS1_7043326		2.22104e-06	GO:0006508	GO:BP	proteolysis							7.82985e-06	GO:0019438	GO:BP	aromatic compound biosynthetic process		3.70405e-07	GO:0016070	GO:BP	RNA metabolic process		8.53843e-08	GO:0042175	GO:CC	nuclear outer membrane-endoplasmic reticulum membrane network		4.55865e-09	GO:0007154	GO:BP	cell communication
TSS3_4672803	TSS5_24051573	TSS3_7229411	TSS4_14470162	TSS5_10543362	TSS4_8050091		2.3108e-06	GO:0006325	GO:BP	chromatin organization							1.38479e-05	GO:0009059	GO:BP	macromolecule biosynthetic process		1.21996e-06	GO:0065003	GO:BP	protein-containing complex assembly		1.32122e-07	GO:1990351	GO:CC	transporter complex		5.24673e-09	GO:0010383	GO:BP	cell wall polysaccharide metabolic process
TSS4_2594130	TSS1_28937201	TSS5_1390034	TSS2_19529792	TSS3_21996810	TSS1_27148511		2.60045e-06	GO:0008380	GO:BP	RNA splicing							1.65222e-05	GO:0018130	GO:BP	heterocycle biosynthetic process		1.46612e-06	GO:1901360	GO:BP	organic cyclic compound metabolic process		1.56704e-07	GO:0098827	GO:CC	endoplasmic reticulum subcompartment		5.69926e-09	GO:0099402	GO:BP	plant organ development
TSS3_3463602	TSS5_5227924	TSS3_6223200	TSS4_8794281	TSS5_19090319	TSS2_9427759		2.79914e-06	GO:0048519	GO:BP	negative regulation of biological process							2.68506e-05	GO:0048519	GO:BP	negative regulation of biological process		8.1188e-06	GO:0008033	GO:BP	tRNA processing		1.77373e-07	GO:1902495	GO:CC	transmembrane transporter complex		7.23252e-09	GO:0044042	GO:BP	glucan metabolic process
TSS3_6931806	TSS5_5344495	TSS1_1702746	TSS4_13285841	TSS1_27244907	TSS1_28442362		3.2966e-06	GO:0071985	GO:BP	multivesicular body sorting pathway							3.52193e-05	GO:0048518	GO:BP	positive regulation of biological process		3.79306e-05	GO:0043933	GO:BP	protein-containing complex organization		2.11888e-07	GO:0005789	GO:CC	endoplasmic reticulum membrane		7.92946e-09	GO:0033692	GO:BP	cellular polysaccharide biosynthetic process
TSS5_22055431	TSS5_21401356	TSS2_7872253	TSS5_8863394	TSS5_25668280	TSS4_18165740		4.47663e-06	GO:0006950	GO:BP	response to stress							6.26765e-05	GO:1901362	GO:BP	organic cyclic compound biosynthetic process		0.000103526	GO:0000470	GO:BP	maturation of LSU-rRNA		2.91407e-07	GO:0043227	GO:CC	membrane-bounded organelle		1.11619e-08	GO:1905392	GO:BP	plant organ morphogenesis
TSS5_21026918	TSS3_4591456	TSS5_24102975	TSS2_8514958	TSS3_19505642	TSS3_9795179		5.00228e-06	GO:0010498	GO:BP	proteasomal protein catabolic process							6.52587e-05	GO:0006366	GO:BP	transcription by RNA polymerase II		0.000108345	GO:0006996	GO:BP	organelle organization		9.08133e-07	GO:0005739	GO:CC	mitochondrion		1.21904e-08	GO:0008610	GO:BP	lipid biosynthetic process
TSS3_21622002	TSS2_8933060	TSS4_1520542	TSS2_10739870	TSS1_12265070	TSS3_23092805		6.39812e-06	GO:0032509	GO:BP	endosome transport via multivesicular body sorting pathway							0.000146499	GO:0044271	GO:BP	cellular nitrogen compound biosynthetic process		0.000110989	GO:0006400	GO:BP	tRNA modification		4.24135e-06	GO:0005788	GO:CC	endoplasmic reticulum lumen		1.24611e-08	GO:1901700	GO:BP	response to oxygen-containing compound
TSS2_15358628	TSS5_1844034	TSS1_659771	TSS3_15801200	TSS3_3399738	TSS5_7664992		7.83219e-06	GO:0006807	GO:BP	nitrogen compound metabolic process							0.00020719	GO:0048523	GO:BP	negative regulation of cellular process		0.000130515	GO:0032543	GO:BP	mitochondrial translation		8.04903e-05	GO:0005743	GO:CC	mitochondrial inner membrane		1.30333e-08	GO:0006629	GO:BP	lipid metabolic process
TSS1_2305057	TSS5_6687104	TSS5_2245250	TSS5_533159	TSS1_609423	TSS3_1081002		8.89378e-06	GO:0043412	GO:BP	macromolecule modification							0.000235441	GO:0006403	GO:BP	RNA localization		0.00013085	GO:0010608	GO:BP	post-transcriptional regulation of gene expression		0.000126933	GO:0140534	GO:CC	endoplasmic reticulum protein-containing complex		1.33003e-08	GO:0006091	GO:BP	generation of precursor metabolites and energy
TSS1_9753953	TSS3_10053604	TSS4_16968120	TSS3_1621472	TSS1_29985328	TSS4_252532		9.10595e-06	GO:0032511	GO:BP	late endosome to vacuole transport via multivesicular body sorting pathway							0.000664113	GO:0051236	GO:BP	establishment of RNA localization		0.000298394	GO:0140053	GO:BP	mitochondrial gene expression		0.000135392	GO:0045271	GO:CC	respiratory chain complex I		1.61822e-08	GO:0006073	GO:BP	cellular glucan metabolic process
TSS1_24560796	TSS2_9527826	TSS3_673443	TSS5_23619515	TSS5_26766098	TSS3_16386444		9.34071e-06	GO:0006623	GO:BP	protein targeting to vacuole							0.000664113	GO:0050658	GO:BP	RNA transport		0.000320729	GO:0022607	GO:BP	cellular component assembly		0.000135392	GO:0005747	GO:CC	mitochondrial respiratory chain complex I		2.14714e-08	GO:0006928	GO:BP	movement of cell or subcellular component
TSS3_17719915	TSS3_23398366	TSS5_3335097	TSS1_27851367	TSS4_6479159	TSS4_12886755		9.34219e-06	GO:0006914	GO:BP	autophagy							0.000664113	GO:0050657	GO:BP	nucleic acid transport		0.000378085	GO:0006418	GO:BP	tRNA aminoacylation for protein translation		0.000146859	GO:0098796	GO:CC	membrane protein complex		3.21298e-08	GO:0009642	GO:BP	response to light intensity
TSS3_19249051	TSS5_5609418	TSS4_9759325	TSS1_29911895	TSS5_25181469	TSS4_14960718		9.34219e-06	GO:0061919	GO:BP	process utilizing autophagic mechanism							0.00110347	GO:0006396	GO:BP	RNA processing		0.00071693	GO:0043039	GO:BP	tRNA aminoacylation		0.000155331	GO:0019866	GO:CC	organelle inner membrane		7.31681e-08	GO:0009664	GO:BP	plant-type cell wall organization
TSS4_12565208	TSS3_3677066	TSS2_13386204	TSS4_6173739	TSS1_9740712	TSS1_18926878		1.48012e-05	GO:0010033	GO:BP	response to organic substance							0.0011093	GO:0010200	GO:BP	response to chitin		0.00071693	GO:0043038	GO:BP	amino acid activation		0.000172121	GO:1990204	GO:CC	oxidoreductase complex		1.00318e-07	GO:0010033	GO:BP	response to organic substance
TSS5_7730979	TSS1_199685	TSS3_242491	TSS3_5830524	TSS5_3644601	TSS1_10073387		1.49185e-05	GO:0007033	GO:BP	vacuole organization							0.00191774	GO:0010033	GO:BP	response to organic substance		0.000786855	GO:0000028	GO:BP	ribosomal small subunit assembly		0.000241244	GO:0030964	GO:CC	NADH dehydrogenase complex		1.10761e-07	GO:0009832	GO:BP	plant-type cell wall biogenesis
TSS3_20354352	TSS5_6539975	TSS5_5726746	TSS2_14144695	TSS2_18224258	TSS3_6474912		1.75303e-05	GO:0009791	GO:BP	post-embryonic development							0.00238687	GO:0016071	GO:BP	mRNA metabolic process		0.00159214	GO:0006417	GO:BP	regulation of translation		0.000423872	GO:0008250	GO:CC	oligosaccharyltransferase complex		1.1173e-07	GO:0065008	GO:BP	regulation of biological quality
TSS1_74724	TSS1_26888322	TSS3_2250738	TSS5_6853058	TSS1_5755640	TSS1_6942833		2.31747e-05	GO:0010035	GO:BP	response to inorganic substance							0.00366512	GO:0006367	GO:BP	transcription initiation from RNA polymerase II promoter		0.00232075	GO:0034248	GO:BP	regulation of cellular amide metabolic process		0.000440086	GO:0031090	GO:CC	organelle membrane		2.32211e-07	GO:0030865	GO:BP	cortical cytoskeleton organization
TSS1_6802653	TSS3_129184	TSS1_662266	TSS2_11816773	TSS3_19008422	TSS4_18217339		2.39265e-05	GO:0019915	GO:BP	lipid storage							0.00539792	GO:0048522	GO:BP	positive regulation of cellular process		0.00330805	GO:0043414	GO:BP	macromolecule methylation		0.000477082	GO:0005794	GO:CC	Golgi apparatus		2.70209e-07	GO:0055085	GO:BP	transmembrane transport
TSS2_18778372	TSS5_19859739	TSS1_23690566	TSS3_18142259	TSS3_2617768	TSS3_589677		2.44142e-05	GO:0043161	GO:BP	proteasome-mediated ubiquitin-dependent protein catabolic process							0.00723268	GO:0008380	GO:BP	RNA splicing		0.00359405	GO:2000112	GO:BP	regulation of cellular macromolecule biosynthetic process		0.000703894	GO:0031984	GO:CC	organelle subcompartment		3.3191e-07	GO:0097435	GO:BP	supramolecular fiber organization
TSS5_23717809	TSS2_14990929	TSS4_17050271	TSS1_20986947	TSS5_20510662	TSS2_13020152		3.69627e-05	GO:0000377	GO:BP	RNA splicing, via transesterification reactions with bulged adenosine as nucleophile							0.00885792	GO:0070647	GO:BP	protein modification by small protein conjugation or removal		0.00435373	GO:0006414	GO:BP	translational elongation		0.00079214	GO:0032991	GO:CC	protein-containing complex		3.42084e-07	GO:0016053	GO:BP	organic acid biosynthetic process
TSS5_25090119	TSS1_4748642	TSS3_21832376	TSS3_2161879	TSS1_30171096	TSS3_5330322		4.10137e-05	GO:0016071	GO:BP	mRNA metabolic process							0.00892108	GO:0009892	GO:BP	negative regulation of metabolic process		0.00741924	GO:0001732	GO:BP	formation of cytoplasmic translation initiation complex		0.00109248	GO:0005795	GO:CC	Golgi stack		3.74074e-07	GO:0009987	GO:BP	cellular process
TSS1_4020918	TSS3_23060670	TSS2_16451782	TSS3_2585952	TSS1_7626335	TSS5_19166068		4.13317e-05	GO:0000398	GO:BP	mRNA splicing, via spliceosome							0.0114936	GO:0007275	GO:BP	multicellular organism development		0.00873805	GO:0007005	GO:BP	mitochondrion organization		0.00269936	GO:0031410	GO:CC	cytoplasmic vesicle		5.25579e-07	GO:0046394	GO:BP	carboxylic acid biosynthetic process
TSS1_10378961	TSS5_16622652	TSS5_19241221	TSS5_4866240	TSS1_25417041	TSS2_15980889		4.79437e-05	GO:0006810	GO:BP	transport							0.0119571	GO:0010337	GO:BP	regulation of salicylic acid metabolic process		0.00903876	GO:0000959	GO:BP	mitochondrial RNA metabolic process		0.00302629	GO:0097708	GO:CC	intracellular vesicle		5.77581e-07	GO:0009657	GO:BP	plastid organization
TSS4_18084202	TSS1_4818013	TSS2_15511497	TSS5_22936064	TSS5_24374038	TSS3_2607746		5.10825e-05	GO:0000375	GO:BP	RNA splicing, via transesterification reactions							0.0126586	GO:1901576	GO:BP	organic substance biosynthetic process		0.0137244	GO:0016071	GO:BP	mRNA metabolic process		0.00329775	GO:0031985	GO:CC	Golgi cisterna		6.12267e-07	GO:0048856	GO:BP	anatomical structure development
TSS1_2475405	TSS4_17867486	TSS4_6188772	TSS1_1008509	TSS3_16630484	TSS5_5092157		6.03533e-05	GO:0007032	GO:BP	endosome organization							0.0155083	GO:0044249	GO:BP	cellular biosynthetic process		0.0143171	GO:0030488	GO:BP	tRNA methylation		0.00333505	GO:0042644	GO:CC	chloroplast nucleoid		7.45882e-07	GO:0043622	GO:BP	cortical microtubule organization
TSS5_23488748	TSS2_8692720	TSS1_29492804	TSS5_13712256	TSS2_1180014	TSS5_26453039		7.73172e-05	GO:0003006	GO:BP	developmental process involved in reproduction							0.0173091	GO:0031324	GO:BP	negative regulation of cellular metabolic process		0.0160154	GO:0009124	GO:BP	nucleoside monophosphate biosynthetic process		0.00390874	GO:0098791	GO:CC	Golgi apparatus subcompartment		1.24615e-06	GO:0010053	GO:BP	root epidermal cell differentiation
TSS1_588353	TSS5_21069624	TSS1_28728259	TSS5_26012493	TSS2_14021133	TSS1_25049275		7.73929e-05	GO:0034613	GO:BP	cellular protein localization							0.0176719	GO:0045935	GO:BP	positive regulation of nucleobase-containing compound metabolic process		0.0165695	GO:0009165	GO:BP	nucleotide biosynthetic process		0.0053807	GO:0042788	GO:CC	polysomal ribosome		1.36462e-06	GO:0010054	GO:BP	trichoblast differentiation
TSS1_20198970	TSS4_11278258	TSS5_2325430	TSS1_21430865	TSS1_28373241	TSS2_18226324		8.1128e-05	GO:0051234	GO:BP	establishment of localization							0.0217516	GO:0051173	GO:BP	positive regulation of nitrogen compound metabolic process		0.0185044	GO:0006520	GO:BP	cellular amino acid metabolic process		0.00726059	GO:0000427	GO:CC	plastid-encoded plastid RNA polymerase complex		1.43268e-06	GO:0006082	GO:BP	organic acid metabolic process
TSS2_14031073	TSS3_6361200	TSS1_790077	TSS3_2595575	TSS5_4526820	TSS5_17761090		8.51283e-05	GO:0044237	GO:BP	cellular metabolic process							0.023521	GO:0009058	GO:BP	biosynthetic process		0.0209072	GO:0046686	GO:BP	response to cadmium ion		0.00726575	GO:0005750	GO:CC	mitochondrial respiratory chain complex III		1.86994e-06	GO:0000226	GO:BP	microtubule cytoskeleton organization
TSS4_5252146	TSS5_3619155	TSS5_24626923	TSS1_18286972	TSS3_8550115	TSS3_9671517		8.90515e-05	GO:0043162	GO:BP	ubiquitin-dependent protein catabolic process via the multivesicular body sorting pathway							0.0269894	GO:0009890	GO:BP	negative regulation of biosynthetic process		0.0217739	GO:1901293	GO:BP	nucleoside phosphate biosynthetic process		0.00982491	GO:0042646	GO:CC	plastid nucleoid		2.23714e-06	GO:0009719	GO:BP	response to endogenous stimulus
TSS5_7446952	TSS4_6847210	TSS5_13859010	TSS1_16468136	TSS2_6034437	TSS3_21076545		9.27839e-05	GO:0070727	GO:BP	cellular macromolecule localization							0.0283559	GO:0006970	GO:BP	response to osmotic stress		0.0218861	GO:0009123	GO:BP	nucleoside monophosphate metabolic process		0.010135	GO:0070069	GO:CC	cytochrome complex		2.52806e-06	GO:0051234	GO:BP	establishment of localization
TSS3_6000461	TSS1_25927329	TSS1_900765	TSS5_18566558	TSS5_19294713	TSS1_227237		0.000116645	GO:0048518	GO:BP	positive regulation of biological process							0.0285737	GO:0048583	GO:BP	regulation of response to stimulus		0.0241452	GO:0002183	GO:BP	cytoplasmic translational initiation		0.0119452	GO:0005740	GO:CC	mitochondrial envelope		3.86576e-06	GO:0019752	GO:BP	carboxylic acid metabolic process
TSS3_18161349	TSS3_3510538	TSS2_12378381	TSS2_9236555	TSS1_21092657	TSS1_10478005		0.000156641	GO:0051179	GO:BP	localization							0.0291403	GO:0010604	GO:BP	positive regulation of macromolecule metabolic process		0.0348381	GO:1900864	GO:BP	mitochondrial RNA modification		0.0120396	GO:0005793	GO:CC	endoplasmic reticulum-Golgi intermediate compartment		4.70469e-06	GO:0048469	GO:BP	cell maturation
TSS2_19370438	TSS2_13446048	TSS5_26246375	TSS4_15469888	TSS4_10036517	TSS5_26501911		0.000166272	GO:0006338	GO:BP	chromatin remodeling							0.0298412	GO:0048731	GO:BP	system development		0.0354448	GO:0016043	GO:BP	cellular component organization		0.0129634	GO:0005802	GO:CC	trans-Golgi network		4.74403e-06	GO:0032787	GO:BP	monocarboxylic acid metabolic process
TSS4_9775592	TSS5_25843473	TSS4_11511063	TSS1_5686338	TSS1_30359674	TSS1_18215918		0.000171282	GO:0044267	GO:BP	cellular protein metabolic process							0.0299805	GO:0042742	GO:BP	defense response to bacterium		0.0433193	GO:0032259	GO:BP	methylation		0.0137961	GO:0031966	GO:CC	mitochondrial membrane		5.15608e-06	GO:0032502	GO:BP	developmental process
TSS1_626780	TSS1_29946314	TSS5_23384530	TSS2_8511515	TSS3_10969335	TSS1_29736037		0.00018679	GO:0080134	GO:BP	regulation of response to stress							0.0326083	GO:0051028	GO:BP	mRNA transport		4.2424e-112	GO:0044391	GO:CC	ribosomal subunit		0.0155706	GO:0043228	GO:CC	non-membrane-bounded organelle		5.59347e-06	GO:0072330	GO:BP	monocarboxylic acid biosynthetic process
TSS5_7250402	TSS1_11762605	TSS5_20734256	TSS1_3119974	TSS1_3137468	TSS2_19243689		0.000199738	GO:0051716	GO:BP	cellular response to stimulus							0.0328281	GO:0009617	GO:BP	response to bacterium		1.01722e-107	GO:0005840	GO:CC	ribosome		0.0155706	GO:0043232	GO:CC	intracellular non-membrane-bounded organelle		6.56602e-06	GO:0051716	GO:BP	cellular response to stimulus
TSS3_3961856	TSS1_2621466	TSS5_14753088	TSS5_20940891	TSS3_9188226	TSS3_9492583		0.000281139	GO:0006979	GO:BP	response to oxidative stress							0.0350941	GO:0051254	GO:BP	positive regulation of RNA metabolic process		4.22924e-103	GO:0022626	GO:CC	cytosolic ribosome		0.0159843	GO:0031974	GO:CC	membrane-enclosed lumen		7.51113e-06	GO:0015977	GO:BP	carbon fixation
TSS5_26960274	TSS3_5861506	TSS1_2128218	TSS3_21293158	TSS4_17788794	TSS3_5469446		0.000338153	GO:0010431	GO:BP	seed maturation							0.0413332	GO:0031327	GO:BP	negative regulation of cellular biosynthetic process		2.28769e-83	GO:1990904	GO:CC	ribonucleoprotein complex		0.0159843	GO:0043233	GO:CC	organelle lumen		8.26954e-06	GO:0043436	GO:BP	oxoacid metabolic process
TSS4_16116447	TSS5_26455830	TSS5_1876632	TSS5_24288672	TSS3_2616795	TSS3_9225980		0.0005013	GO:0048523	GO:BP	negative regulation of cellular process							0.0463016	GO:0009893	GO:BP	positive regulation of metabolic process		5.00049e-62	GO:0043232	GO:CC	intracellular non-membrane-bounded organelle		0.0159843	GO:0070013	GO:CC	intracellular organelle lumen		8.78216e-06	GO:0009725	GO:BP	response to hormone
TSS5_22312761	TSS5_1935630	TSS3_15986866	TSS2_7837106	TSS1_26536691	TSS3_16898009		0.000589295	GO:0009725	GO:BP	response to hormone							4.14216e-33	GO:0005634	GO:CC	nucleus		5.00049e-62	GO:0043228	GO:CC	non-membrane-bounded organelle		0.0167388	GO:0110165	GO:CC	cellular anatomical entity		9.08143e-06	GO:0044255	GO:BP	cellular lipid metabolic process
TSS1_1244960	TSS1_11928807	TSS2_18801338	TSS3_23244321	TSS5_16810550	TSS1_22391165		0.000690881	GO:0009719	GO:BP	response to endogenous stimulus							2.43646e-15	GO:0043231	GO:CC	intracellular membrane-bounded organelle		7.86563e-61	GO:0015934	GO:CC	large ribosomal subunit		0.0205697	GO:0045275	GO:CC	respiratory chain complex III		9.236e-06	GO:0048764	GO:BP	trichoblast maturation
TSS3_16984791	TSS3_7286281	TSS5_26228449	TSS3_20454337	TSS3_19319074	TSS3_5592620		0.000777825	GO:0006974	GO:BP	cellular response to DNA damage stimulus							3.23043e-15	GO:0005622	GO:CC	intracellular anatomical structure		5.73942e-58	GO:0022625	GO:CC	cytosolic large ribosomal subunit		0.0259898	GO:0022626	GO:CC	cytosolic ribosome		9.236e-06	GO:0048765	GO:BP	root hair cell differentiation
TSS2_1722514	TSS1_29272369	TSS1_25368510	TSS2_17461460	TSS3_5500556	TSS1_28159269		0.00108066	GO:1901564	GO:BP	organonitrogen compound metabolic process							1.42336e-14	GO:0043227	GO:CC	membrane-bounded organelle		2.83654e-49	GO:0022627	GO:CC	cytosolic small ribosomal subunit		0.0280011	GO:0000139	GO:CC	Golgi membrane		9.90757e-06	GO:0009409	GO:BP	response to cold
TSS1_26051981	TSS1_2847778	TSS3_2524090	TSS1_28053286	TSS1_16577609	TSS3_5588459		0.00108688	GO:0009408	GO:BP	response to heat							6.60536e-13	GO:0043229	GO:CC	intracellular organelle		7.61094e-49	GO:0032991	GO:CC	protein-containing complex		0.0329864	GO:0005829	GO:CC	cytosol		1.14679e-05	GO:0046777	GO:BP	protein autophosphorylation
TSS1_19645307	TSS2_16850487	TSS5_2895422	TSS5_25022393	TSS4_11278436	TSS3_18003577		0.00114316	GO:0006970	GO:BP	response to osmotic stress							2.37419e-12	GO:0043226	GO:CC	organelle		1.96476e-48	GO:0015935	GO:CC	small ribosomal subunit		0.0336801	GO:0005657	GO:CC	replication fork		1.3573e-05	GO:0010374	GO:BP	stomatal complex development
TSS1_9668599	TSS1_29537221	TSS2_700914	TSS1_28126928	TSS4_16556852	TSS5_22038357		0.00114749	GO:0031146	GO:BP	SCF-dependent proteasomal ubiquitin-dependent protein catabolic process							1.74901e-05	GO:0140513	GO:CC	nuclear protein-containing complex		1.66184e-44	GO:0042788	GO:CC	polysomal ribosome		0.0413203	GO:0031982	GO:CC	vesicle		1.41996e-05	GO:0019253	GO:BP	reductive pentose-phosphate cycle
TSS1_1629513	TSS2_17613487	TSS2_9083168	TSS3_22461735	TSS4_2030359	TSS2_2588277		0.00126417	GO:1901701	GO:BP	cellular response to oxygen-containing compound							2.58795e-05	GO:0031981	GO:CC	nuclear lumen		1.4962e-41	GO:0005844	GO:CC	polysome		0.0444955	GO:0005694	GO:CC	chromosome		1.41996e-05	GO:0019685	GO:BP	photosynthesis, dark reaction
TSS5_21943989	TSS5_3861504	TSS5_13826394	TSS2_8805474	TSS4_16402280	TSS2_13020392		0.00134624	GO:0006906	GO:BP	vesicle fusion							3.99382e-05	GO:0005654	GO:CC	nucleoplasm		3.0131e-41	GO:0005829	GO:CC	cytosol		0.0471436	GO:0005844	GO:CC	polysome		1.82609e-05	GO:0010817	GO:BP	regulation of hormone levels
TSS5_22379926	TSS1_10571337	TSS1_23795050	TSS2_9560109	TSS5_19388747	TSS1_12177772		0.00145134	GO:0090174	GO:BP	organelle membrane fusion							0.000161972	GO:0140535	GO:CC	intracellular protein-containing complex		1.2235e-39	GO:0005622	GO:CC	intracellular anatomical structure		0.0499604	GO:0150005	GO:CC	enzyme activator complex		1.83512e-05	GO:0009768	GO:BP	photosynthesis, light harvesting in photosystem I
TSS1_24485163	TSS4_12426615	TSS1_26036734	TSS2_8964370	TSS4_9280081	TSS3_8726169		0.00150178	GO:0071215	GO:BP	cellular response to abscisic acid stimulus							0.000256766	GO:0000974	GO:CC	Prp19 complex		7.41967e-32	GO:0043229	GO:CC	intracellular organelle		0.0499604	GO:0005664	GO:CC	nuclear origin of replication recognition complex		2.02373e-05	GO:0006810	GO:BP	transport
TSS1_29487889	TSS5_18218699	TSS3_6639664	TSS1_25262175	TSS4_14672862	TSS1_17285669		0.00150178	GO:0097306	GO:BP	cellular response to alcohol							0.000779461	GO:0032991	GO:CC	protein-containing complex		1.2056e-30	GO:0043226	GO:CC	organelle		0.0499604	GO:0000808	GO:CC	origin recognition complex		2.07975e-05	GO:0006090	GO:BP	pyruvate metabolic process
TSS5_22896576	TSS4_1385666	TSS3_4290082	TSS5_1868244	TSS5_22777097	TSS3_4409003		0.00150221	GO:0061024	GO:BP	membrane organization							0.00281749	GO:0036464	GO:CC	cytoplasmic ribonucleoprotein granule		1.08836e-26	GO:0005737	GO:CC	cytoplasm		0.000491272	GO:0003824	GO:MF	catalytic activity		2.52078e-05	GO:0009658	GO:BP	chloroplast organization
TSS4_9308430	TSS3_258879	TSS2_7899245	TSS1_2458277	TSS1_19856860	TSS2_8736737		0.00178833	GO:0044260	GO:BP	cellular macromolecule metabolic process							0.00325291	GO:0035770	GO:CC	ribonucleoprotein granule		8.57151e-26	GO:0005739	GO:CC	mitochondrion		0.0213563	GO:0003688	GO:MF	DNA replication origin binding		2.52082e-05	GO:0030154	GO:BP	cell differentiation
TSS4_2589360	TSS1_18690359	TSS2_11681988	TSS4_13333495	TSS2_13178975	TSS1_2641778		0.00257426	GO:0019362	GO:BP	pyridine nucleotide metabolic process							0.00342528	GO:0043233	GO:CC	organelle lumen		4.73442e-25	GO:0031974	GO:CC	membrane-enclosed lumen							3.00178e-05	GO:0007275	GO:BP	multicellular organism development
TSS5_23127654	TSS3_2676721	TSS5_1253818	TSS4_8571837	TSS3_9656500	TSS3_5505463		0.00289344	GO:0061025	GO:BP	membrane fusion							0.00342528	GO:0070013	GO:CC	intracellular organelle lumen		4.73442e-25	GO:0043233	GO:CC	organelle lumen							3.61353e-05	GO:0070592	GO:BP	cell wall polysaccharide biosynthetic process
TSS3_23051653	TSS1_344343	TSS1_1333510	TSS1_29305356	TSS4_12298945	TSS5_26568699		0.00314069	GO:0046395	GO:BP	carboxylic acid catabolic process							0.00342528	GO:0031974	GO:CC	membrane-enclosed lumen		4.73442e-25	GO:0070013	GO:CC	intracellular organelle lumen							4.02923e-05	GO:0051179	GO:BP	localization
TSS1_11612244	TSS4_879714	TSS5_6598193	TSS5_9540925	TSS1_6153953	TSS1_16125826		0.00327895	GO:0070887	GO:BP	cellular response to chemical stimulus							0.00554959	GO:0005667	GO:CC	transcription regulator complex		1.06186e-24	GO:0005730	GO:CC	nucleolus							4.2737e-05	GO:0042742	GO:BP	defense response to bacterium
TSS2_16134641	TSS1_28082644	TSS4_8545188	TSS4_16548651	TSS4_6734359	TSS1_6489231		0.00354145	GO:0016054	GO:BP	organic acid catabolic process							0.0192194	GO:0030014	GO:CC	CCR4-NOT complex		3.93135e-17	GO:0043231	GO:CC	intracellular membrane-bounded organelle							5.04121e-05	GO:0044038	GO:BP	cell wall macromolecule biosynthetic process
TSS5_3430466	TSS1_27814444	TSS4_16891847	TSS3_4739134	TSS3_19396644	TSS3_9524776		0.00383879	GO:0006457	GO:BP	protein folding							0.0208726	GO:0071007	GO:CC	U2-type catalytic step 2 spliceosome		3.98571e-16	GO:0031981	GO:CC	nuclear lumen							5.04121e-05	GO:0070589	GO:BP	cellular component macromolecule biosynthetic process
TSS1_2299466	TSS5_3143690	TSS4_9753870	TSS4_9715568	TSS5_25537174	TSS1_2972199		0.00390994	GO:0019538	GO:BP	protein metabolic process							0.028263	GO:1902494	GO:CC	catalytic complex		4.75102e-16	GO:0043227	GO:CC	membrane-bounded organelle							5.6602e-05	GO:0009250	GO:BP	glucan biosynthetic process
TSS5_7116725	TSS3_21261934	TSS4_5380611	TSS3_6128134	TSS3_17138597	TSS5_17712412		0.00394459	GO:0072594	GO:BP	establishment of protein localization to organelle							0.0355918	GO:0034245	GO:CC	mitochondrial DNA-directed RNA polymerase complex		6.73858e-10	GO:0005759	GO:CC	mitochondrial matrix							6.47648e-05	GO:0000910	GO:BP	cytokinesis
TSS1_27959220	TSS4_8369240	TSS5_25200947	TSS3_3110018	TSS4_14955464	TSS1_25395019		0.00404668	GO:0042542	GO:BP	response to hydrogen peroxide							0.0499293	GO:0090575	GO:CC	RNA polymerase II transcription regulator complex		1.12044e-08	GO:0005761	GO:CC	mitochondrial ribosome							6.67658e-05	GO:0009617	GO:BP	response to bacterium
TSS3_790648	TSS5_25713462	TSS4_18413775	TSS3_8108022	TSS4_7998515	TSS2_17592089		0.00433706	GO:0007031	GO:BP	peroxisome organization							4.54661e-11	GO:0003677	GO:MF	DNA binding		3.76357e-08	GO:0070161	GO:CC	anchoring junction							0.000100062	GO:0042592	GO:BP	homeostatic process
TSS5_23582336	TSS1_4724608	TSS2_7760832	TSS1_4888214	TSS2_10334616	TSS3_23089649		0.00456482	GO:0009738	GO:BP	abscisic acid-activated signaling pathway							5.46948e-11	GO:0003676	GO:MF	nucleic acid binding		3.76357e-08	GO:0005911	GO:CC	cell-cell junction							0.000112281	GO:0010035	GO:BP	response to inorganic substance
TSS4_18049634	TSS1_12104656	TSS3_448520	TSS2_17363889	TSS3_6325789	TSS2_15796992		0.00477001	GO:0009651	GO:BP	response to salt stress							7.26487e-10	GO:0005488	GO:MF	binding		3.76357e-08	GO:0009506	GO:CC	plasmodesma							0.000113168	GO:0009773	GO:BP	photosynthetic electron transport in photosystem I
TSS1_30151042	TSS3_3741666	TSS3_17513219	TSS3_541754	TSS5_25184401	TSS3_20709571		0.00525895	GO:0009910	GO:BP	negative regulation of flower development							1.46324e-08	GO:0005515	GO:MF	protein binding		3.98822e-08	GO:0055044	GO:CC	symplast							0.000137164	GO:0048869	GO:BP	cellular developmental process
TSS2_19568623	TSS4_1128619	TSS5_24227437	TSS1_2636036	TSS1_19132305	TSS5_8651112		0.00552485	GO:0016043	GO:BP	cellular component organization							7.42981e-06	GO:1901363	GO:MF	heterocyclic compound binding		4.47694e-08	GO:0030054	GO:CC	cell junction							0.00017097	GO:0050794	GO:BP	regulation of cellular process
TSS4_13056183	TSS3_22096532	TSS1_27432199	TSS1_27929483	TSS2_134390	TSS4_11334418		0.00554181	GO:0043574	GO:BP	peroxisomal transport							7.73894e-06	GO:0043565	GO:MF	sequence-specific DNA binding		4.01717e-07	GO:0000313	GO:CC	organellar ribosome							0.00019983	GO:0031122	GO:BP	cytoplasmic microtubule organization
TSS3_10129937	TSS1_28984035	TSS5_2355964	TSS2_7200808	TSS5_2046814	TSS1_25880329		0.00596384	GO:0071396	GO:BP	cellular response to lipid							1.57653e-05	GO:0097159	GO:MF	organic cyclic compound binding		3.19636e-06	GO:0098798	GO:CC	mitochondrial protein-containing complex							0.000203855	GO:0010207	GO:BP	photosystem II assembly
TSS5_5467062	TSS2_13916452	TSS4_12800936	TSS5_20852331	TSS4_14950044	TSS4_545507		0.00598694	GO:0080135	GO:BP	regulation of cellular response to stress							7.77114e-05	GO:0140110	GO:MF	transcription regulator activity		0.000127811	GO:0009505	GO:CC	plant-type cell wall							0.000219296	GO:0010089	GO:BP	xylem development
TSS2_9037644	TSS3_20606353	TSS1_22603132	TSS3_20698577	TSS1_9205885	TSS4_5740304		0.00713818	GO:0000380	GO:BP	alternative mRNA splicing, via spliceosome							7.96166e-05	GO:0003690	GO:MF	double-stranded DNA binding		0.00013406	GO:0005762	GO:CC	mitochondrial large ribosomal subunit							0.000274894	GO:0060918	GO:BP	auxin transport
TSS2_12857589	TSS4_17269822	TSS3_607767	TSS5_6090753	TSS1_28593278	TSS4_10203375		0.00795381	GO:0006605	GO:BP	protein targeting							8.61019e-05	GO:0004386	GO:MF	helicase activity		0.000365035	GO:0016282	GO:CC	eukaryotic 43S preinitiation complex							0.000290533	GO:0010410	GO:BP	hemicellulose metabolic process
TSS2_11037407	TSS3_18804	TSS3_8929315	TSS1_27927891	TSS1_29903452	TSS4_9556988		0.00876156	GO:0043170	GO:BP	macromolecule metabolic process							0.00107604	GO:0003700	GO:MF	DNA-binding transcription factor activity		0.000569583	GO:0005852	GO:CC	eukaryotic translation initiation factor 3 complex							0.000292795	GO:0009914	GO:BP	hormone transport
TSS3_7972893	TSS4_16091527	TSS5_4108182	TSS5_16669692	TSS2_17222119	TSS4_18098564		0.00912446	GO:0043328	GO:BP	protein transport to vacuole involved in ubiquitin-dependent protein catabolic process via the multivesicular body sorting pathway							0.00151588	GO:0000976	GO:MF	transcription cis-regulatory region binding		0.000576259	GO:0009514	GO:CC	glyoxysome							0.000305808	GO:0005996	GO:BP	monosaccharide metabolic process
TSS4_17130246	TSS2_17858701	TSS3_21484489	TSS5_3567181	TSS3_21430179	TSS1_11955821		0.00955882	GO:0006281	GO:BP	DNA repair							0.00151588	GO:0001067	GO:MF	transcription regulatory region nucleic acid binding		0.000816938	GO:0110165	GO:CC	cellular anatomical entity							0.000324802	GO:0006811	GO:BP	ion transport
TSS5_25345570	TSS3_1799840	TSS1_30067499	TSS3_6350619	TSS1_4567743	TSS5_6975995		0.00965001	GO:0031324	GO:BP	negative regulation of cellular metabolic process							0.00238382	GO:1990837	GO:MF	sequence-specific double-stranded DNA binding		0.00086559	GO:0070993	GO:CC	translation preinitiation complex							0.00032828	GO:0010275	GO:BP	NAD(P)H dehydrogenase complex assembly
TSS3_8641613	TSS4_17915284	TSS1_2467161	TSS4_6897304	TSS3_10904449	TSS5_26129338		0.0104964	GO:0010228	GO:BP	vegetative to reproductive phase transition of meristem							0.00251683	GO:0016251	GO:MF	RNA polymerase II general transcription initiation factor activity		0.00086559	GO:0033290	GO:CC	eukaryotic 48S preinitiation complex							0.000362205	GO:0051301	GO:BP	cell division
TSS4_13611796	TSS3_2793526	TSS5_25276038	TSS1_27865580	TSS5_1029118	TSS1_16127487		0.0116019	GO:0048580	GO:BP	regulation of post-embryonic development							0.00492619	GO:0008186	GO:MF	ATP-dependent activity, acting on RNA		0.000988861	GO:0000315	GO:CC	organellar large ribosomal subunit							0.000770329	GO:0010027	GO:BP	thylakoid membrane organization
TSS3_19109110	TSS5_26022222	TSS3_18744069	TSS5_21110374	TSS5_15849108	TSS2_11270218		0.0116239	GO:0009266	GO:BP	response to temperature stimulus							0.00492619	GO:0003724	GO:MF	RNA helicase activity		0.00414296	GO:1905369	GO:CC	endopeptidase complex							0.000819636	GO:0065007	GO:BP	biological regulation
TSS1_17780487	TSS1_6088340	TSS4_14579705	TSS5_142703	TSS5_1591903	TSS3_19821505		0.0116486	GO:0006897	GO:BP	endocytosis							0.00804821	GO:0046982	GO:MF	protein heterodimerization activity		0.00534326	GO:0005763	GO:CC	mitochondrial small ribosomal subunit							0.00101311	GO:0006631	GO:BP	fatty acid metabolic process
TSS5_25748849	TSS4_13346748	TSS5_5522258	TSS2_15890564	TSS2_19344685	TSS5_229660		0.0118836	GO:0033365	GO:BP	protein localization to organelle												0.00571374	GO:0000502	GO:CC	proteasome complex							0.00107011	GO:0080147	GO:BP	root hair cell development
TSS4_17263606	TSS1_4571089	TSS2_1710593	TSS2_7546528	TSS2_1896029	TSS3_4821604		0.0120581	GO:0048585	GO:BP	negative regulation of response to stimulus												0.0084094	GO:0005634	GO:CC	nucleus							0.00114106	GO:0070887	GO:BP	cellular response to chemical stimulus
TSS1_21074851	TSS2_16187177	TSS1_22360128	TSS4_10302186	TSS5_19697322	TSS1_25758193		0.012575	GO:0001101	GO:BP	response to acid chemical												0.0123258	GO:0009536	GO:CC	plastid							0.00116133	GO:0010119	GO:BP	regulation of stomatal movement
TSS5_26934721	TSS1_24156762	TSS5_17731005	TSS4_10188910	TSS4_11791366	TSS1_10149855		0.0127681	GO:0009892	GO:BP	negative regulation of metabolic process												0.0125253	GO:0000314	GO:CC	organellar small ribosomal subunit							0.00220876	GO:0006096	GO:BP	glycolytic process
TSS3_3871716	TSS1_1183703	TSS5_173575	TSS3_20893418	TSS3_4359361	TSS2_8987673		0.0127759	GO:0051235	GO:BP	maintenance of location												0.0156616	GO:1905368	GO:CC	peptidase complex							0.00220876	GO:0046031	GO:BP	ADP metabolic process
TSS3_18940739	TSS5_5356254	TSS1_28746884	TSS3_1329706	TSS3_8087308	TSS1_22444514		0.0130238	GO:0009845	GO:BP	seed germination												0.0203549	GO:0005774	GO:CC	vacuolar membrane							0.00220876	GO:0006757	GO:BP	ATP generation from ADP
TSS3_7528187	TSS1_28836629	TSS1_4291014	TSS2_8501328	TSS3_10132693	TSS4_493638		0.0130422	GO:0048731	GO:BP	system development												0.0215535	GO:0005732	GO:CC	sno(s)RNA-containing ribonucleoprotein complex							0.0024469	GO:0051493	GO:BP	regulation of cytoskeleton organization
TSS1_2291461	TSS4_15039261	TSS3_20552092	TSS4_7453233	TSS4_16471874	TSS2_18744109		0.0136592	GO:0071704	GO:BP	organic substance metabolic process												0.0240225	GO:1902494	GO:CC	catalytic complex							0.00246545	GO:0030243	GO:BP	cellulose metabolic process
TSS1_24183174	TSS2_11081278	TSS2_13294105	TSS2_8513519	TSS3_528311	TSS3_21070309		0.0154559	GO:0048584	GO:BP	positive regulation of response to stimulus												0.048825	GO:0005666	GO:CC	RNA polymerase III complex							0.00247986	GO:0048468	GO:BP	cell development
TSS2_18831163	TSS1_20056527	TSS3_3923737	TSS3_16914577	TSS4_16807262	TSS2_16291480		0.0175469	GO:0009648	GO:BP	photoperiodism												0.0496052	GO:0031428	GO:CC	box C/D RNP complex							0.00260776	GO:0042044	GO:BP	fluid transport
TSS3_4242130	TSS5_20312815	TSS1_17907039	TSS5_3260226	TSS1_28661705	TSS5_25666191		0.0183003	GO:0044238	GO:BP	primary metabolic process												0.0496052	GO:0005832	GO:CC	chaperonin-containing T-complex							0.00260776	GO:0006833	GO:BP	water transport
TSS5_25286367	TSS5_17927447	TSS5_26743340	TSS5_18702030	TSS1_5326314	TSS1_19385533		0.0186466	GO:0048316	GO:BP	seed development												3.83069e-111	GO:0003735	GO:MF	structural constituent of ribosome							0.00277207	GO:1904029	GO:BP	regulation of cyclin-dependent protein kinase activity
TSS5_26057813	TSS4_15287272	TSS4_15948494	TSS1_4351215	TSS5_19407398	TSS5_6684572		0.0191857	GO:2000026	GO:BP	regulation of multicellular organismal development												1.42123e-93	GO:0005198	GO:MF	structural molecule activity							0.00277207	GO:0000079	GO:BP	regulation of cyclin-dependent protein serine/threonine kinase activity
TSS2_10057550	TSS5_16779270	TSS5_1735750	TSS1_8067899	TSS2_19498447	TSS5_23454604		0.0202802	GO:0090351	GO:BP	seedling development												4.40042e-70	GO:0003723	GO:MF	RNA binding							0.00296609	GO:0032501	GO:BP	multicellular organismal process
TSS4_7600635	TSS1_23019279	TSS5_6556427	TSS3_20500402	TSS1_19590526	TSS4_1440289		0.0210016	GO:0046496	GO:BP	nicotinamide nucleotide metabolic process												2.90564e-48	GO:0003729	GO:MF	mRNA binding							0.00298498	GO:0019319	GO:BP	hexose biosynthetic process
TSS1_27372253	TSS3_6055550	TSS4_17486629	TSS4_10477368	TSS1_29070289	TSS2_15445432		0.0221492	GO:0015919	GO:BP	peroxisomal membrane transport												1.40652e-29	GO:0003676	GO:MF	nucleic acid binding							0.00323926	GO:0006165	GO:BP	nucleoside diphosphate phosphorylation
TSS1_27127212	TSS2_15214273	TSS2_8471582	TSS4_17204316	TSS3_22371353	TSS2_11341754		0.0222019	GO:1900140	GO:BP	regulation of seedling development												3.13392e-16	GO:0019843	GO:MF	rRNA binding							0.00343967	GO:0034220	GO:BP	ion transmembrane transport
TSS1_17693861	TSS2_16115265	TSS1_24839172	TSS1_23701178	TSS4_8550430	TSS1_13208753		0.0233144	GO:0009414	GO:BP	response to water deprivation												1.08059e-12	GO:1901363	GO:MF	heterocyclic compound binding							0.00355131	GO:0006094	GO:BP	gluconeogenesis
TSS4_9157531	TSS1_2083424	TSS4_10018181	TSS1_51182	TSS4_694791	TSS5_5363123		0.0239527	GO:0009415	GO:BP	response to water												1.27114e-12	GO:0097159	GO:MF	organic cyclic compound binding							0.00366193	GO:0009644	GO:BP	response to high light intensity
TSS2_17206512	TSS4_10304551	TSS4_7454744	TSS3_5454843	TSS1_7034890	TSS4_8054865		0.0249549	GO:0022414	GO:BP	reproductive process												9.00809e-08	GO:0140101	GO:MF	catalytic activity, acting on a tRNA							0.00383681	GO:0009226	GO:BP	nucleotide-sugar biosynthetic process
TSS5_22051065	TSS5_25945412	TSS5_3553127	TSS2_18018688	TSS4_15003456	TSS1_25559257		0.0256573	GO:0009890	GO:BP	negative regulation of biosynthetic process												3.34588e-07	GO:0140098	GO:MF	catalytic activity, acting on RNA							0.00411518	GO:0009225	GO:BP	nucleotide-sugar metabolic process
TSS1_2248933	TSS1_7421237	TSS4_13860689	TSS2_8813898	TSS2_6542256	TSS1_5773708		0.0260678	GO:0090693	GO:BP	plant organ senescence												5.14769e-05	GO:0016875	GO:MF	ligase activity, forming carbon-oxygen bonds							0.00416989	GO:1901615	GO:BP	organic hydroxy compound metabolic process
TSS4_8431904	TSS1_12656557	TSS3_3379267	TSS5_9835906	TSS4_10180262	TSS3_2388980		0.027771	GO:0071496	GO:BP	cellular response to external stimulus												5.14769e-05	GO:0004812	GO:MF	aminoacyl-tRNA ligase activity							0.00451092	GO:0051273	GO:BP	beta-glucan metabolic process
TSS4_7011268	TSS3_5095836	TSS1_28533853	TSS3_23182057	TSS1_4590411	TSS2_19446872		0.0296085	GO:0044282	GO:BP	small molecule catabolic process												9.62493e-05	GO:0090079	GO:MF	translation regulator activity, nucleic acid binding							0.0047438	GO:0016049	GO:BP	cell growth
TSS2_18864610	TSS5_21001024	TSS1_1029107	TSS1_3302729	TSS3_20571430	TSS4_11989005		0.0309832	GO:0006396	GO:BP	RNA processing												0.000107182	GO:0016874	GO:MF	ligase activity							0.00563626	GO:0010087	GO:BP	phloem or xylem histogenesis
TSS3_5775498	TSS2_14253461	TSS4_15487944	TSS3_21199160	TSS3_6154363	TSS3_6564429		0.031996	GO:0046165	GO:BP	alcohol biosynthetic process												0.000187883	GO:0045182	GO:MF	translation regulator activity							0.0057335	GO:0006782	GO:BP	protoporphyrinogen IX biosynthetic process
TSS2_827781	TSS5_6000531	TSS2_12530885	TSS1_26621657	TSS2_7693679	TSS3_7796326		0.0364876	GO:0000302	GO:BP	response to reactive oxygen species												0.000359507	GO:0140640	GO:MF	catalytic activity, acting on a nucleic acid							0.0057335	GO:0046501	GO:BP	protoporphyrinogen IX metabolic process
TSS2_9014697	TSS5_6595708	TSS5_8423494	TSS4_17806536	TSS3_18030855	TSS3_19342048		0.0401818	GO:0010150	GO:BP	leaf senescence												0.000878335	GO:0005488	GO:MF	binding							0.00671353	GO:0071900	GO:BP	regulation of protein serine/threonine kinase activity
TSS4_14601025	TSS4_16537746	TSS1_18363198	TSS4_18139128	TSS3_21336658	TSS1_11412148		0.0403579	GO:0000003	GO:BP	reproduction												0.0023521	GO:0008135	GO:MF	translation factor activity, RNA binding							0.00691045	GO:0046939	GO:BP	nucleotide phosphorylation
TSS2_8045021	TSS5_4304269	TSS5_4147679	TSS5_24560451	TSS3_6780638	TSS1_10722262		0.0415191	GO:0031327	GO:BP	negative regulation of cellular biosynthetic process												0.00852448	GO:0097177	GO:MF	mitochondrial ribosome binding							0.00752525	GO:0009135	GO:BP	purine nucleoside diphosphate metabolic process
TSS1_10548123	TSS3_8680820	TSS2_18471277	TSS1_15926216	TSS4_12606286	TSS1_25235479		0.042414	GO:0045934	GO:BP	negative regulation of nucleobase-containing compound metabolic process												0.00852448	GO:0016423	GO:MF	tRNA (guanine) methyltransferase activity							0.00752525	GO:0009179	GO:BP	purine ribonucleoside diphosphate metabolic process
TSS1_5243227	TSS5_25996149	TSS1_25053745	TSS3_12560067	TSS2_19366678	TSS5_5935137		0.0437691	GO:0010154	GO:BP	fruit development												0.0400757	GO:0003899	GO:MF	DNA-directed 5'-3' RNA polymerase activity							0.00834839	GO:0000902	GO:BP	cell morphogenesis
TSS3_9758901	TSS1_8563436	TSS2_7306620	TSS5_14868721	TSS4_15522535	TSS4_8520866		0.044033	GO:0072663	GO:BP	establishment of protein localization to peroxisome												0.0407285	GO:0008175	GO:MF	tRNA methyltransferase activity							0.0088472	GO:0071214	GO:BP	cellular response to abiotic stimulus
TSS4_12792616	TSS3_20044540	TSS5_9375183	TSS4_15652750	TSS2_9152024	TSS4_11265665		0.044033	GO:0072662	GO:BP	protein localization to peroxisome												0.0427464	GO:0047429	GO:MF	nucleoside-triphosphate diphosphatase activity							0.0088472	GO:0104004	GO:BP	cellular response to environmental stimulus
TSS1_3072050	TSS2_5960037	TSS4_15156679	TSS1_9171160	TSS1_9495596	TSS1_11532562		0.044033	GO:0006625	GO:BP	protein targeting to peroxisome																						0.00944362	GO:0030091	GO:BP	protein repair
TSS1_30062722	TSS1_26894790	TSS3_4379809	TSS2_19176088	TSS4_10889537	TSS4_921462		0.0498965	GO:0048573	GO:BP	photoperiodism, flowering																						0.0109455	GO:0050789	GO:BP	regulation of biological process
TSS3_1956387	TSS5_1073421	TSS5_597382	TSS4_9771333	TSS4_13336175	TSS1_1768663		1.36555e-55	GO:0005622	GO:CC	intracellular anatomical structure																						0.0111598	GO:0006006	GO:BP	glucose metabolic process
TSS4_12051642	TSS5_6958304	TSS3_4330115	TSS4_9133156	TSS3_19648902	TSS3_20178970		1.29201e-32	GO:0043229	GO:CC	intracellular organelle																						0.0111973	GO:0055114	GO:BP	obsolete oxidation-reduction process
TSS3_7970774	TSS2_11059035	TSS2_7997192	TSS1_6697045	TSS2_17269294	TSS4_2351923		1.34155e-32	GO:0043231	GO:CC	intracellular membrane-bounded organelle																						0.0112446	GO:0048731	GO:BP	system development
TSS4_12018255	TSS3_19250908	TSS1_1350190	TSS5_24559879	TSS5_23903726	TSS1_2576693		7.49675e-31	GO:0043226	GO:CC	organelle																						0.0119369	GO:0046364	GO:BP	monosaccharide biosynthetic process
TSS5_16174783	TSS2_17621191	TSS2_11759471	TSS2_8461762	TSS4_37125	TSS1_907657		7.97431e-31	GO:0043227	GO:CC	membrane-bounded organelle																						0.0128137	GO:0009926	GO:BP	auxin polar transport
TSS4_6839657	TSS1_28171018	TSS2_15028194	TSS3_19229061	TSS3_3418006	TSS4_12333711		6.10335e-24	GO:0005737	GO:CC	cytoplasm																						0.0131791	GO:0035384	GO:BP	thioester biosynthetic process
TSS1_6562780	TSS1_24145984	TSS3_21817535	TSS2_16474887	TSS1_7897591	TSS5_7242783		7.03076e-17	GO:0005634	GO:CC	nucleus																						0.0131791	GO:0071616	GO:BP	acyl-CoA biosynthetic process
TSS3_1603448	TSS5_17245952	TSS4_17282730	TSS1_16278622	TSS1_1292111	TSS5_1476621		2.05111e-13	GO:0005829	GO:CC	cytosol																						0.0134416	GO:0009668	GO:BP	plastid membrane organization
TSS1_5153084	TSS2_7765200	TSS5_5157860	TSS5_3343242	TSS3_604845	TSS3_18892362		1.46545e-12	GO:0010008	GO:CC	endosome membrane																						0.0137789	GO:0030244	GO:BP	cellulose biosynthetic process
TSS3_20642864	TSS3_2758147	TSS3_16557978	TSS1_10499406	TSS2_673312	TSS4_7858183		1.52335e-12	GO:0005770	GO:CC	late endosome																						0.0149489	GO:0010206	GO:BP	photosystem II repair
TSS5_17242723	TSS1_23740516	TSS5_21483670	TSS3_3705701	TSS1_6846369	TSS3_5188415		2.76116e-11	GO:0140513	GO:CC	nuclear protein-containing complex																						0.0149489	GO:0019682	GO:BP	glyceraldehyde-3-phosphate metabolic process
TSS4_16855903	TSS4_13998345	TSS1_6076133	TSS4_14595264	TSS5_6267078	TSS1_5668422		5.57878e-10	GO:0030659	GO:CC	cytoplasmic vesicle membrane																						0.0149739	GO:0034033	GO:BP	purine nucleoside bisphosphate biosynthetic process
TSS5_251976	TSS4_10501212	TSS1_4928658	TSS5_26349059	TSS1_23668988	TSS1_10618896		1.34364e-09	GO:0012506	GO:CC	vesicle membrane																						0.0149739	GO:0034030	GO:BP	ribonucleoside bisphosphate biosynthetic process
TSS5_4572468	TSS2_12655607	TSS5_13902964	TSS5_19203152	TSS3_5056076	TSS2_7130685		1.98422e-09	GO:1902494	GO:CC	catalytic complex																						0.0149739	GO:0033866	GO:BP	nucleoside bisphosphate biosynthetic process
TSS5_26303736	TSS1_26533461	TSS4_13355163	TSS3_85707	TSS1_13703559	TSS5_8277742		4.16311e-09	GO:0032991	GO:CC	protein-containing complex																						0.0165804	GO:0009645	GO:BP	response to low light intensity stimulus
TSS1_24314573	TSS2_9623100	TSS2_7153339	TSS5_14897420	TSS4_14606001	TSS1_30041953		4.75681e-09	GO:0098588	GO:CC	bounding membrane of organelle																						0.0173569	GO:0009185	GO:BP	ribonucleoside diphosphate metabolic process
TSS4_12107184	TSS5_4279425	TSS5_24627194	TSS3_6416551	TSS5_25545029	TSS1_5447762		7.91123e-09	GO:0031902	GO:CC	late endosome membrane																						0.0186552	GO:0098661	GO:BP	inorganic anion transmembrane transport
TSS3_3993790	TSS2_15247751	TSS4_6704622	TSS5_4533070	TSS2_18661478	TSS4_9780309		9.33179e-09	GO:0000151	GO:CC	ubiquitin ligase complex																						0.0191799	GO:0010258	GO:BP	NADH dehydrogenase complex (plastoquinone) assembly
TSS5_16911686	TSS1_20241257	TSS5_8428078	TSS5_18036982	TSS3_20822947	TSS3_16020243		3.32426e-08	GO:0005768	GO:CC	endosome																						0.0192684	GO:0051644	GO:BP	plastid localization
TSS1_30117890	TSS1_10840224	TSS2_15229129	TSS1_9246598	TSS2_17325492	TSS2_10668058		5.77453e-08	GO:0031461	GO:CC	cullin-RING ubiquitin ligase complex																						0.0192684	GO:0019750	GO:BP	chloroplast localization
TSS2_9840526	TSS2_10113217	TSS2_6810530	TSS2_1527016	TSS1_8079297	TSS4_13391506		1.03592e-07	GO:0005654	GO:CC	nucleoplasm																						0.0201458	GO:0048878	GO:BP	chemical homeostasis
TSS2_202292	TSS2_17293772	TSS4_17297721	TSS3_6427445	TSS3_2252029	TSS3_20338442		3.77267e-07	GO:0140535	GO:CC	intracellular protein-containing complex																						0.0204291	GO:1901135	GO:BP	carbohydrate derivative metabolic process
TSS4_14444819	TSS3_6934866	TSS5_9830369	TSS1_6941174	TSS5_4652974	TSS1_2195794		4.68772e-07	GO:0097708	GO:CC	intracellular vesicle																						0.0206187	GO:0009266	GO:BP	response to temperature stimulus
TSS1_16646737	TSS1_5614628	TSS1_28881854	TSS5_18926972	TSS5_10018891	TSS4_11604329		6.45435e-07	GO:0031410	GO:CC	cytoplasmic vesicle																						0.0210787	GO:0098660	GO:BP	inorganic ion transmembrane transport
TSS3_21707276	TSS4_14555167	TSS1_1662184	TSS3_7445292	TSS3_10053929	TSS1_27339984		8.20297e-07	GO:0019005	GO:CC	SCF ubiquitin ligase complex																						0.0218855	GO:0010118	GO:BP	stomatal movement
TSS5_1944772	TSS1_6694961	TSS4_17041081	TSS1_5249428	TSS1_20167726	TSS4_10989971		2.32277e-06	GO:1990234	GO:CC	transferase complex																						0.0241364	GO:0045859	GO:BP	regulation of protein kinase activity
TSS5_22717121	TSS1_17781498	TSS3_216661	TSS1_23968778	TSS3_8414678	TSS2_17701631		3.1755e-06	GO:0110165	GO:CC	cellular anatomical entity																						0.0303537	GO:0051274	GO:BP	beta-glucan biosynthetic process
TSS4_1088843	TSS1_17465206	TSS5_19514851	TSS3_1614209	TSS3_17651754	TSS3_5402653		6.19348e-06	GO:0012505	GO:CC	endomembrane system																						0.0340387	GO:0016108	GO:BP	tetraterpenoid metabolic process
TSS1_3866926	TSS2_7757848	TSS2_17519301	TSS4_17326617	TSS5_19328930	TSS5_8365660		6.81252e-06	GO:0000785	GO:CC	chromatin																						0.0340387	GO:0016116	GO:BP	carotenoid metabolic process
TSS5_7138762	TSS5_23974674	TSS3_17920874	TSS5_26349970	TSS5_2317253	TSS1_20439499		1.05043e-05	GO:0031090	GO:CC	organelle membrane																						0.0340965	GO:0006952	GO:BP	defense response
TSS3_1867495	TSS1_11972590	TSS1_824393	TSS1_6378575	TSS4_18263663	TSS5_4341277		1.39047e-05	GO:0070603	GO:CC	SWI/SNF superfamily-type complex																						0.0365883	GO:0010411	GO:BP	xyloglucan metabolic process
TSS1_7337835	TSS4_10984651	TSS2_17704810	TSS4_687585	TSS3_19900280	TSS1_28549387		3.55833e-05	GO:0005694	GO:CC	chromosome																						0.0383487	GO:0009834	GO:BP	plant-type secondary cell wall biogenesis
TSS4_18059538	TSS1_3684722	TSS1_24598516	TSS1_29422099	TSS5_24245800	TSS1_10076266		3.7069e-05	GO:0005771	GO:CC	multivesicular body																						0.0402896	GO:0033993	GO:BP	response to lipid
TSS5_3884737	TSS4_16852947	TSS5_19985700	TSS3_1791781	TSS2_10219289	TSS4_16773299		4.68119e-05	GO:0031982	GO:CC	vesicle																						0.0414983	GO:0043094	GO:BP	cellular metabolic compound salvage
TSS1_23429399	TSS5_1970036	TSS5_3956151	TSS1_4105238	TSS1_337780	TSS5_2665708		9.57512e-05	GO:0005681	GO:CC	spliceosomal complex																						0.0415221	GO:0009605	GO:BP	response to external stimulus
TSS1_30404685	TSS5_15439341	TSS4_1464408	TSS4_16410832	TSS5_14012547	TSS1_1829799		0.000130622	GO:0016607	GO:CC	nuclear speck																						0.0420805	GO:0010440	GO:BP	stomatal lineage progression
TSS1_6027660	TSS1_7412765	TSS5_26296273	TSS1_26189858	TSS3_20896543	TSS3_23182707		0.000277991	GO:1904949	GO:CC	ATPase complex																						0.0440397	GO:0043549	GO:BP	regulation of kinase activity
TSS5_21237120	TSS2_18756500	TSS2_8361955	TSS2_7496016	TSS4_10657182	TSS1_7009330		0.000479948	GO:0000118	GO:CC	histone deacetylase complex																						0.0440397	GO:0090626	GO:BP	plant epidermis morphogenesis
TSS2_773788	TSS2_17357597	TSS1_7310229	TSS5_1422895	TSS3_11188666	TSS4_18432923		0.000510797	GO:0016604	GO:CC	nuclear body																						0.0466322	GO:0009733	GO:BP	response to auxin
TSS3_19985163	TSS1_23392848	TSS5_21560726	TSS3_1914514	TSS3_3467754	TSS3_415395		0.00101291	GO:0097346	GO:CC	INO80-type complex																						0.0491546	GO:0000278	GO:BP	mitotic cell cycle
TSS4_9920275	TSS1_5460350	TSS3_20531495	TSS1_27848732	TSS2_18670019	TSS2_16683595		0.00199989	GO:0031201	GO:CC	SNARE complex																						7.78603e-82	GO:0009507	GO:CC	chloroplast
TSS5_2761797	TSS1_26830669	TSS3_8997370	TSS1_756418	TSS3_2825088	TSS1_22034509		0.00238722	GO:0031300	GO:CC	intrinsic component of organelle membrane																						1.25376e-80	GO:0009579	GO:CC	thylakoid
TSS1_11774484	TSS1_4473320	TSS5_6378352	TSS5_24611088	TSS3_373692	TSS1_17719203		0.00268119	GO:0031301	GO:CC	integral component of organelle membrane																						1.99795e-80	GO:0009526	GO:CC	plastid envelope
TSS5_25891503	TSS5_25718362	TSS1_23978346	TSS3_2060752	TSS5_25394831	TSS5_6739656		0.00279592	GO:0000325	GO:CC	plant-type vacuole																						9.35624e-73	GO:0031976	GO:CC	plastid thylakoid
TSS1_25190630	TSS2_15339122	TSS5_6760284	TSS3_22054998	TSS2_16831023	TSS5_7252248		0.00290266	GO:0031981	GO:CC	nuclear lumen																						2.32013e-72	GO:0009534	GO:CC	chloroplast thylakoid
TSS3_19239432	TSS5_3671818	TSS5_26425736	TSS1_18658735	TSS4_290196	TSS2_11717307		0.00343729	GO:0036452	GO:CC	ESCRT complex																						2.95878e-64	GO:0009536	GO:CC	plastid
TSS5_24455970	TSS1_21580715	TSS4_1203345	TSS5_9437353	TSS5_18556649	TSS5_23747272		0.00668885	GO:0012511	GO:CC	monolayer-surrounded lipid storage body																						4.09109e-62	GO:0009532	GO:CC	plastid stroma
TSS1_9027742	TSS4_13811645	TSS1_21030824	TSS1_4058161	TSS5_6677106	TSS5_22735996		0.00671169	GO:0005773	GO:CC	vacuole																						5.44108e-62	GO:0009570	GO:CC	chloroplast stroma
TSS2_14807318	TSS4_9965745	TSS5_22086034	TSS5_3408328	TSS1_18269399	TSS1_917938		0.007219	GO:0005776	GO:CC	autophagosome																						2.01302e-59	GO:0055035	GO:CC	plastid thylakoid membrane
TSS1_25473542	TSS5_400988	TSS5_7867864	TSS1_7007561	TSS4_13160479	TSS2_14302425		0.0118169	GO:0000812	GO:CC	Swr1 complex																						4.96422e-59	GO:0009535	GO:CC	chloroplast thylakoid membrane
TSS4_7214710	TSS1_4003840	TSS3_22626260	TSS2_13450313	TSS1_7925373	TSS5_26604376		0.0136362	GO:0000813	GO:CC	ESCRT I complex																						1.62666e-58	GO:0034357	GO:CC	photosynthetic membrane
TSS4_12962695	TSS1_5782331	TSS4_17540490	TSS3_22611634	TSS2_14209123	TSS1_28117405		0.0142962	GO:0080008	GO:CC	Cul4-RING E3 ubiquitin ligase complex																						3.93891e-58	GO:0042651	GO:CC	thylakoid membrane
TSS5_4689598	TSS4_9827519	TSS2_8970630	TSS4_15692808	TSS5_18370991	TSS1_6822746		0.0195725	GO:0033263	GO:CC	CORVET complex																						1.94483e-56	GO:0009941	GO:CC	chloroplast envelope
TSS1_1896935	TSS5_1843824	TSS1_2374540	TSS5_21780970	TSS5_16706895	TSS5_25373855		0.0215678	GO:0043233	GO:CC	organelle lumen																						7.07287e-56	GO:0042170	GO:CC	plastid membrane
TSS5_1855789	TSS1_19154366	TSS1_8507020	TSS5_5268428	TSS4_18115103	TSS1_16871725		0.0215678	GO:0031974	GO:CC	membrane-enclosed lumen																						6.54744e-52	GO:0071944	GO:CC	cell periphery
TSS5_4507842	TSS5_25234039	TSS4_17899480	TSS2_9627414	TSS4_12623540	TSS3_151529		0.0215678	GO:0070013	GO:CC	intracellular organelle lumen																						2.14482e-48	GO:0016020	GO:CC	membrane
TSS4_18275017	TSS5_3978140	TSS1_25423719	TSS5_20996761	TSS1_11607730	TSS1_2249141		0.0248756	GO:0005811	GO:CC	lipid droplet																						6.43315e-45	GO:0005886	GO:CC	plasma membrane
TSS4_6073595	TSS1_6361629	TSS1_19104848	TSS5_22392191	TSS5_3270952	TSS4_13406201		0.0305873	GO:0031969	GO:CC	chloroplast membrane																						6.44812e-43	GO:0031984	GO:CC	organelle subcompartment
TSS4_13735056	TSS1_12651093	TSS5_2011041	TSS2_16689956	TSS4_5194684	TSS4_15242969		0.0351854	GO:0005774	GO:CC	vacuolar membrane																						8.01321e-36	GO:0031967	GO:CC	organelle envelope
TSS5_5535924	TSS5_6985933	TSS4_17828177	TSS4_14804318	TSS5_18899669	TSS2_16128427		0.0395294	GO:0030136	GO:CC	clathrin-coated vesicle																						8.01321e-36	GO:0031975	GO:CC	envelope
TSS1_2563682	TSS5_6342313	TSS5_1547453	TSS4_17938421	TSS3_5852165	TSS1_10313870		0.0431056	GO:0031968	GO:CC	organelle outer membrane																						3.98965e-23	GO:0005737	GO:CC	cytoplasm
TSS2_9107550	TSS3_16573722	TSS5_18383692	TSS5_17195939	TSS2_100639	TSS1_29345941		0.0431056	GO:0019867	GO:CC	outer membrane																						1.31172e-20	GO:0031090	GO:CC	organelle membrane
TSS1_28740840	TSS5_17696518	TSS3_21488533	TSS3_19864761	TSS1_8962144	TSS4_5779390		0.0440588	GO:0005778	GO:CC	peroxisomal membrane																						9.78407e-19	GO:0005794	GO:CC	Golgi apparatus
TSS4_5792207	TSS5_2753140	TSS5_7305746	TSS3_3942261	TSS4_15138685	TSS3_19186762		0.0440588	GO:0031903	GO:CC	microbody membrane																						8.65348e-18	GO:0048046	GO:CC	apoplast
TSS3_707606	TSS4_6191712	TSS1_8620619	TSS1_21053133	TSS1_5494536	TSS1_10715848		1.02269e-14	GO:0019787	GO:MF	ubiquitin-like protein transferase activity																						5.73541e-17	GO:0005856	GO:CC	cytoskeleton
TSS5_20451459	TSS5_178555	TSS3_5359075	TSS3_19304824	TSS5_2878884	TSS4_729892		1.01851e-13	GO:0004842	GO:MF	ubiquitin-protein transferase activity																						3.39403e-16	GO:0099512	GO:CC	supramolecular fiber
TSS4_13613596	TSS1_1373028	TSS1_11181644	TSS1_17484157	TSS1_10860225	TSS1_11539780		1.09392e-10	GO:0005515	GO:MF	protein binding																						3.39403e-16	GO:0099513	GO:CC	polymeric cytoskeletal fiber
TSS5_16824753	TSS1_26920462	TSS1_2939287	TSS4_14465939	TSS5_2361905	TSS3_6687160		3.73248e-07	GO:0061659	GO:MF	ubiquitin-like protein ligase activity																						3.39403e-16	GO:0099081	GO:CC	supramolecular polymer
TSS2_2084840	TSS4_1207725	TSS2_9354655	TSS5_19250723	TSS3_17306287	TSS1_26230006		4.24448e-07	GO:0035091	GO:MF	phosphatidylinositol binding																						5.6007e-16	GO:0031977	GO:CC	thylakoid lumen
TSS4_6268310	TSS3_1593434	TSS2_556044	TSS2_15649172	TSS1_20668738	TSS1_5390035		5.04132e-07	GO:0061630	GO:MF	ubiquitin protein ligase activity																						6.57645e-16	GO:0005874	GO:CC	microtubule
TSS4_15383203	TSS1_584271	TSS5_5379419	TSS3_20038709	TSS3_18422649	TSS4_16569210		9.23172e-06	GO:0005488	GO:MF	binding																						8.47074e-15	GO:0031224	GO:CC	intrinsic component of membrane
TSS2_7485220	TSS2_268827	TSS5_19166939	TSS5_14992056	TSS2_16012421	TSS1_897401		2.61091e-05	GO:0060090	GO:MF	molecular adaptor activity																						9.72033e-15	GO:0015630	GO:CC	microtubule cytoskeleton
TSS1_20458525	TSS5_26869486	TSS5_24767534	TSS1_20434662	TSS3_17790004	TSS3_23444214		5.92889e-05	GO:0003712	GO:MF	transcription coregulator activity																						3.45992e-14	GO:0009521	GO:CC	photosystem
TSS4_9646294	TSS4_14796764	TSS1_18579165	TSS5_587568	TSS5_6894854	TSS4_13200595		7.36731e-05	GO:0005543	GO:MF	phospholipid binding																						2.19914e-13	GO:0016021	GO:CC	integral component of membrane
TSS2_8979611	TSS1_27109406	TSS4_17597183	TSS3_7260302	TSS5_9288984	TSS5_25969191		0.000115409	GO:0030674	GO:MF	protein-macromolecule adaptor activity																						1.6953e-11	GO:0110165	GO:CC	cellular anatomical entity
TSS5_15404650	TSS3_3216407	TSS1_3756998	TSS1_21689064	TSS5_4383016	TSS4_14149995		0.000191741	GO:0003682	GO:MF	chromatin binding																						4.94823e-11	GO:0009523	GO:CC	photosystem II
TSS5_3758896	TSS2_9827128	TSS1_21237888	TSS2_18959092	TSS2_1040115	TSS5_21216855		0.000342845	GO:0042393	GO:MF	histone binding																						3.51424e-10	GO:0031978	GO:CC	plastid thylakoid lumen
TSS1_19619750	TSS1_1907141	TSS3_19429758	TSS3_4432099	TSS2_1526732	TSS1_5264942		0.00173861	GO:0043130	GO:MF	ubiquitin binding																						3.51424e-10	GO:0009543	GO:CC	chloroplast thylakoid lumen
TSS4_11918166	TSS3_3106813	TSS1_11607902	TSS2_17045141	TSS1_7645722	TSS2_11926523		0.00304482	GO:0051879	GO:MF	Hsp90 protein binding																						5.90043e-10	GO:0031969	GO:CC	chloroplast membrane
TSS2_9002701	TSS1_26762227	TSS2_11545760	TSS1_1051380	TSS3_15779299	TSS5_26949658		0.00391464	GO:0032182	GO:MF	ubiquitin-like protein binding																						2.23911e-09	GO:0010287	GO:CC	plastoglobule
TSS4_12675792	TSS2_7182153	TSS1_19464355	TSS2_13609899	TSS3_5907268	TSS2_6950088		0.0055988	GO:0000149	GO:MF	SNARE binding																						2.35184e-09	GO:0012505	GO:CC	endomembrane system
TSS1_7374327	TSS4_14225203	TSS5_8406127	TSS4_6404580	TSS2_15172122	TSS1_17397232		0.00873853	GO:0008289	GO:MF	lipid binding																						2.74433e-09	GO:0009522	GO:CC	photosystem I
TSS4_11519771	TSS3_8137867	TSS4_15291539	TSS3_5193223	TSS5_8188560	TSS4_14317333		0.0100363	GO:0031491	GO:MF	nucleosome binding																						5.00974e-09	GO:0005881	GO:CC	cytoplasmic microtubule
TSS4_12900025	TSS3_3101757	TSS1_29342923	TSS3_19503258	TSS4_9273089	TSS3_404767		0.0153405	GO:0140096	GO:MF	catalytic activity, acting on a protein																						1.11521e-08	GO:0005871	GO:CC	kinesin complex
TSS1_23226916	TSS5_4379354	TSS5_22822675	TSS1_3205803	TSS2_15893625	TSS4_9254553		0.0265491	GO:0043169	GO:MF	cation binding																						7.54066e-08	GO:0005875	GO:CC	microtubule associated complex
TSS5_1588374	TSS2_8506151	TSS5_19938837	TSS5_4471304	TSS4_15671141	TSS1_19844716		0.0392341	GO:0016462	GO:MF	pyrophosphatase activity																						1.08912e-07	GO:0031410	GO:CC	cytoplasmic vesicle
TSS5_15899655	TSS4_16186914	TSS1_4282904	TSS1_10462795	TSS2_10184161	TSS5_22182971																											1.45291e-07	GO:0097708	GO:CC	intracellular vesicle
TSS1_11691451	TSS4_453162	TSS1_6463994	TSS5_3169616	TSS1_3590571	TSS1_19969620																											1.50861e-07	GO:0030863	GO:CC	cortical cytoskeleton
TSS1_18521657	TSS1_4983560	TSS1_22339660	TSS2_8831722	TSS4_7684128	TSS2_18503119																											3.75143e-07	GO:0099080	GO:CC	supramolecular complex
TSS2_17806049	TSS5_2529330	TSS5_24864308	TSS1_5590904	TSS1_26126366	TSS4_13307439																											4.70593e-07	GO:0099503	GO:CC	secretory vesicle
TSS1_6459662	TSS3_18534267	TSS5_19886482	TSS4_18257404	TSS1_29745998	TSS4_7336495																											5.97065e-07	GO:0055028	GO:CC	cortical microtubule
TSS3_729454	TSS5_8331768	TSS2_13586631	TSS5_26567136	TSS2_3045613	TSS1_29461750																											1.032e-06	GO:0098791	GO:CC	Golgi apparatus subcompartment
TSS5_4307486	TSS3_4049595	TSS3_6815376	TSS3_10328411	TSS1_29427936	TSS3_8703294																											1.06124e-06	GO:0030981	GO:CC	cortical microtubule cytoskeleton
TSS3_17190904	TSS1_182171	TSS1_2395445	TSS3_8345773	TSS1_9532340	TSS2_19019254																											1.31362e-06	GO:0010319	GO:CC	stromule
TSS3_1120872	TSS5_24415037	TSS1_29206706	TSS5_8009389	TSS5_4476232	TSS2_16130357																											2.19775e-06	GO:0000139	GO:CC	Golgi membrane
TSS3_4782464	TSS5_10615262	TSS4_439020	TSS3_9788607	TSS3_18162709	TSS4_16606027																											1.92697e-05	GO:0098807	GO:CC	chloroplast thylakoid membrane protein complex
TSS4_13087054	TSS3_285750	TSS5_19116788	TSS1_25785581	TSS3_4733005	TSS5_4618906																											2.74905e-05	GO:0005802	GO:CC	trans-Golgi network
TSS3_5144671	TSS1_4375125	TSS2_14872322	TSS1_18416480	TSS2_14078879	TSS1_29635813																											2.91013e-05	GO:0010598	GO:CC	NAD(P)H dehydrogenase complex (plastoquinone)
TSS5_4696928	TSS5_3931641	TSS4_17956233	TSS3_2114877	TSS5_2821165	TSS1_2047883																											5.31202e-05	GO:0005938	GO:CC	cell cortex
TSS4_5189638	TSS1_6506413	TSS5_4423033	TSS3_616423	TSS2_8739655	TSS1_2135665																											5.55247e-05	GO:0031982	GO:CC	vesicle
TSS3_4909019	TSS2_18922874	TSS5_4286842	TSS5_15950028	TSS1_29671538	TSS2_14524756																											6.5016e-05	GO:0009528	GO:CC	plastid inner membrane
TSS1_23104647	TSS5_707253	TSS4_1573345	TSS1_28458789	TSS1_3310986	TSS5_24514117																											7.45436e-05	GO:0005618	GO:CC	cell wall
TSS3_267832	TSS1_22810178	TSS2_14162698	TSS4_477156	TSS3_3026108	TSS1_983404																											8.06568e-05	GO:0005773	GO:CC	vacuole
TSS4_10296304	TSS5_8489856	TSS3_17801324	TSS2_15789847	TSS5_24381593	TSS3_19544273																											0.000107602	GO:0009706	GO:CC	chloroplast inner membrane
TSS1_2262824	TSS3_18075838	TSS3_4012613	TSS2_15775341	TSS5_18559116	TSS5_20744591																											0.000146915	GO:0030312	GO:CC	external encapsulating structure
TSS3_19371295	TSS4_324987	TSS5_3000597	TSS2_8932173	TSS1_21088547	TSS1_847880																											0.000203802	GO:0030054	GO:CC	cell junction
TSS2_17209697	TSS4_16576599	TSS2_11685133	TSS2_11862021	TSS2_19163793	TSS2_14577178																											0.000234027	GO:0055044	GO:CC	symplast
TSS5_1176005	TSS2_4477738	TSS3_20027983	TSS2_11530976	TSS5_25609883	TSS5_23918137																											0.000253459	GO:0009574	GO:CC	preprophase band
TSS2_18792860	TSS1_3431790	TSS3_9712653	TSS5_2578144	TSS2_10267386	TSS3_6744763																											0.00029755	GO:0005911	GO:CC	cell-cell junction
TSS1_27081550	TSS1_17952693	TSS5_6453277	TSS5_18501570	TSS1_22919533	TSS2_19622204																											0.00029755	GO:0070161	GO:CC	anchoring junction
TSS3_20560824	TSS5_26416126	TSS1_5303381	TSS2_4807250	TSS2_15540166	TSS5_24686027																											0.00029755	GO:0009506	GO:CC	plasmodesma
TSS5_21104592	TSS1_86778	TSS3_537759	TSS2_6880939	TSS3_6323170	TSS3_188429																											0.000689752	GO:0005795	GO:CC	Golgi stack
TSS2_18202724	TSS2_9005284	TSS1_11575321	TSS3_2953761	TSS3_3423416	TSS5_18835586																											0.000844382	GO:0031985	GO:CC	Golgi cisterna
TSS4_2718189	TSS2_4802832	TSS1_20893276	TSS2_10289518	TSS1_22155538	TSS1_7179528																											0.00182916	GO:0009654	GO:CC	photosystem II oxygen evolving complex
TSS2_16237099	TSS4_72212	TSS3_6614009	TSS4_16505425	TSS1_2567532	TSS5_6833799																											0.00286429	GO:0098588	GO:CC	bounding membrane of organelle
TSS3_5138842	TSS5_23437599	TSS3_4311408	TSS4_13497357	TSS3_45606	TSS5_15421592																											0.0035842	GO:0000325	GO:CC	plant-type vacuole
TSS5_6974943	TSS4_13099505	TSS1_5922775	TSS1_20845182	TSS4_14450066	TSS4_15205589																											0.00558935	GO:0009538	GO:CC	photosystem I reaction center
TSS4_17269635	TSS2_17765462	TSS4_17355888	TSS5_7390453	TSS1_24930080	TSS3_3012053																											0.0056445	GO:0010005	GO:CC	cortical microtubule, transverse to long axis
TSS2_18309258	TSS4_5448133	TSS1_26999452	TSS4_11191103	TSS2_12173566	TSS4_12712656																											0.00619688	GO:0000307	GO:CC	cyclin-dependent protein kinase holoenzyme complex
TSS2_9830384	TSS1_7994247	TSS3_2321307	TSS5_694485	TSS2_12469760	TSS4_16839690																											0.0109054	GO:0000138	GO:CC	Golgi trans cisterna
TSS3_10777902	TSS1_8046185	TSS5_18825107	TSS5_4312003	TSS5_24016559	TSS2_18839639																											0.0113863	GO:0009547	GO:CC	plastid ribosome
TSS1_981845	TSS1_3355571	TSS5_15551313	TSS2_13640336	TSS2_490002	TSS4_12870115																											0.0117889	GO:0009524	GO:CC	phragmoplast
TSS1_2170040	TSS4_5410255	TSS5_2921262	TSS4_13515482	TSS5_16785770	TSS1_7958380																											0.0211118	GO:0031226	GO:CC	intrinsic component of plasma membrane
TSS5_20720321	TSS3_21233798	TSS5_2209547	TSS1_27155648	TSS3_6879346	TSS2_13411983																											0.0254624	GO:0005768	GO:CC	endosome
TSS3_21438205	TSS1_29002070	TSS3_22622007	TSS3_8668924	TSS5_24120271	TSS3_6882259																											0.0282126	GO:0009505	GO:CC	plant-type cell wall
TSS1_29753230	TSS3_358947	TSS1_1343700	TSS1_4710013	TSS3_3857310	TSS5_426375																											0.0305707	GO:0005829	GO:CC	cytosol
TSS3_20593736	TSS1_23555612	TSS3_21701534	TSS2_18839148	TSS1_24250397	TSS2_19114041																											0.0345663	GO:0031225	GO:CC	anchored component of membrane
TSS1_2712927	TSS3_295434	TSS4_18033794	TSS1_17330868	TSS2_19053686	TSS3_18049628																											3.73213e-22	GO:0004672	GO:MF	protein kinase activity
TSS3_4064765	TSS1_20283476	TSS2_12697520	TSS3_21280948	TSS1_6894698	TSS2_96589																											4.77653e-22	GO:0016773	GO:MF	phosphotransferase activity, alcohol group as acceptor
TSS3_3091733	TSS1_20793561	TSS4_6374736	TSS1_2215223	TSS4_10453415	TSS2_9073169																											2.51916e-21	GO:0003824	GO:MF	catalytic activity
TSS5_6512742	TSS2_286511	TSS1_10174281	TSS5_22936536	TSS2_18855837	TSS5_9276007																											4.73103e-21	GO:0019904	GO:MF	protein domain specific binding
TSS3_16818540	TSS5_20781746	TSS3_5066682	TSS5_25330200	TSS1_26809504	TSS1_1503824																											3.05016e-19	GO:0036094	GO:MF	small molecule binding
TSS2_1717887	TSS5_5290211	TSS5_19559238	TSS3_18948152	TSS4_9301916	TSS4_16373575																											1.44786e-18	GO:0043168	GO:MF	anion binding
TSS5_21880618	TSS1_2466992	TSS2_17948063	TSS2_14465849	TSS1_4322945	TSS2_17267956																											1.19931e-17	GO:0000166	GO:MF	nucleotide binding
TSS2_17793355	TSS1_4189355	TSS1_24698434	TSS5_1568694	TSS5_26083022	TSS5_23559509																											1.19931e-17	GO:1901265	GO:MF	nucleoside phosphate binding
TSS3_19687789	TSS5_9407297	TSS1_17477602	TSS2_18875586	TSS1_937230	TSS3_11269228																											3.90678e-17	GO:0016301	GO:MF	kinase activity
TSS1_298098	TSS4_13809833	TSS5_5594723	TSS4_2816392	TSS2_13878491	TSS4_6100760																											1.00714e-16	GO:0004674	GO:MF	protein serine/threonine kinase activity
TSS1_3383906	TSS4_7968906	TSS1_25508718	TSS2_14895065	TSS4_15202296	TSS2_18588249																											3.37483e-16	GO:0097367	GO:MF	carbohydrate derivative binding
TSS5_26935163	TSS1_12355834	TSS1_706631	TSS1_24105663	TSS5_20880117	TSS5_24116213																											3.89313e-16	GO:0032553	GO:MF	ribonucleotide binding
TSS3_22902334	TSS3_7517095	TSS4_11896488	TSS5_19772697	TSS1_2671825	TSS2_6053952																											4.42793e-16	GO:0043167	GO:MF	ion binding
TSS2_8595453	TSS1_793016	TSS5_15974399	TSS3_9271374	TSS4_14031023	TSS1_18322284																											1.39916e-15	GO:0017076	GO:MF	purine nucleotide binding
TSS1_17076319	TSS5_26180520	TSS1_27473826	TSS5_21898614	TSS3_20344797	TSS3_22135039																											1.89434e-15	GO:0030554	GO:MF	adenyl nucleotide binding
TSS3_3945838	TSS4_2745627	TSS3_9509252	TSS1_19188734	TSS1_3064161	TSS3_8085558																											2.48139e-15	GO:0032555	GO:MF	purine ribonucleotide binding
TSS5_2665995	TSS3_16651618	TSS4_7786113	TSS5_7436655	TSS4_15275310	TSS3_4818486																											3.80952e-15	GO:0032559	GO:MF	adenyl ribonucleotide binding
TSS2_628964	TSS3_20791261	TSS5_23934712	TSS3_19810460	TSS4_16955219	TSS3_23345896																											7.31226e-14	GO:0004712	GO:MF	protein serine/threonine/tyrosine kinase activity
TSS5_23450925	TSS1_3987252	TSS2_13450136	TSS2_15351857	TSS3_6875856	TSS3_19496029																											2.18846e-13	GO:0008092	GO:MF	cytoskeletal protein binding
TSS1_12582122	TSS3_8725918	TSS1_19044184	TSS2_11152726	TSS4_10905419	TSS1_26565806																											2.82893e-13	GO:0043531	GO:MF	ADP binding
TSS5_19013945	TSS2_17457071	TSS4_12537293	TSS4_16040686	TSS4_13242721	TSS3_23452924																											5.73947e-13	GO:0035639	GO:MF	purine ribonucleoside triphosphate binding
TSS5_8458648	TSS5_22482189	TSS1_28600495	TSS4_13452198	TSS3_10877504	TSS5_26768014																											9.87157e-13	GO:0005524	GO:MF	ATP binding
TSS4_14982320	TSS4_10118832	TSS4_524214	TSS5_4867749	TSS5_8266781	TSS3_11191728																											1.51075e-12	GO:0106310	GO:MF	protein serine kinase activity
TSS2_163958	TSS1_17773482	TSS5_18726252	TSS3_5187146	TSS4_17151010	TSS2_19472778																											1.91767e-11	GO:0008017	GO:MF	microtubule binding
TSS2_12597117	TSS1_27308515	TSS5_20795342	TSS5_20106118	TSS2_18417245	TSS5_19570260																											5.33077e-11	GO:0061809	GO:MF	NAD+ nucleotidase, cyclic ADP-ribose generating
TSS1_3503432	TSS2_16149784	TSS1_28695881	TSS2_16946419	TSS3_22158662	TSS4_15931332																											5.33077e-11	GO:0050135	GO:MF	NAD(P)+ nucleosidase activity
TSS5_15472809	TSS2_18516418	TSS5_24357020	TSS4_18006366	TSS1_5287063	TSS5_19345367																											2.15188e-10	GO:0003777	GO:MF	microtubule motor activity
TSS5_5548990	TSS3_6509360	TSS5_20152572	TSS4_6715739	TSS1_17788786	TSS1_22700064																											2.01155e-09	GO:0015631	GO:MF	tubulin binding
TSS5_21919118	TSS3_19467143	TSS2_16529489	TSS2_14946064	TSS4_8303842	TSS5_11621280																											5.86779e-09	GO:0016772	GO:MF	transferase activity, transferring phosphorus-containing groups
TSS3_6820930	TSS2_16029415	TSS1_26240708	TSS5_22307507	TSS1_29926771	TSS4_843409																											3.08217e-08	GO:0003774	GO:MF	cytoskeletal motor activity
TSS4_8426441	TSS5_21729312	TSS2_17844385	TSS3_4411082	TSS1_9246787	TSS5_15382025																											3.4741e-08	GO:0016740	GO:MF	transferase activity
TSS1_9614582	TSS4_690710	TSS1_2751253	TSS2_14078698	TSS5_3427833	TSS3_5025269																											5.36382e-08	GO:0016491	GO:MF	oxidoreductase activity
TSS2_214462	TSS4_8374365	TSS5_4500676	TSS2_16655648	TSS3_4744088	TSS3_18514347																											5.59924e-08	GO:0003953	GO:MF	NAD+ nucleosidase activity
TSS4_11169792	TSS3_2645207	TSS5_171241	TSS5_616449	TSS4_15885524	TSS1_29660191																											1.12275e-07	GO:0005215	GO:MF	transporter activity
TSS3_3399573	TSS3_19802285	TSS2_11095502	TSS2_18250826	TSS1_3119593	TSS2_85196																											2.38962e-07	GO:0060089	GO:MF	molecular transducer activity
TSS4_1185869	TSS1_8483848	TSS1_29465017	TSS1_7734739	TSS2_1281900	TSS2_18821895																											2.91941e-07	GO:0016799	GO:MF	hydrolase activity, hydrolyzing N-glycosyl compounds
TSS2_10609415	TSS1_3623757	TSS3_21639099	TSS1_20574538	TSS5_22397641	TSS1_25574367																											1.41808e-06	GO:0022857	GO:MF	transmembrane transporter activity
TSS5_23413482	TSS2_19530570	TSS1_20189671	TSS3_16913282	TSS1_10762761	TSS2_5981708																											2.21597e-06	GO:0016798	GO:MF	hydrolase activity, acting on glycosyl bonds
TSS3_17987450	TSS3_2998005	TSS1_9847932	TSS5_23030811	TSS4_1151322	TSS5_1130025																											6.93927e-06	GO:0016757	GO:MF	glycosyltransferase activity
TSS3_4708658	TSS1_25788639	TSS3_4388458	TSS1_21355546	TSS3_10136537	TSS2_18624264																											1.67606e-05	GO:0005516	GO:MF	calmodulin binding
TSS5_13521848	TSS3_21397679	TSS5_22764518	TSS5_23683630	TSS3_4912543	TSS2_15757517																											2.07385e-05	GO:0004888	GO:MF	transmembrane signaling receptor activity
TSS1_6958483	TSS1_7091284	TSS1_8661916	TSS4_1298389	TSS2_13390602	TSS3_16788875																											4.2227e-05	GO:0038023	GO:MF	signaling receptor activity
TSS1_28516636	TSS4_9100843	TSS1_12004967	TSS1_28020026	TSS2_13483124	TSS3_992191																											7.80711e-05	GO:0019199	GO:MF	transmembrane receptor protein kinase activity
TSS4_17388990	TSS2_14756776	TSS5_24462532	TSS5_22828418	TSS2_8971306	TSS2_15168546																											0.000137043	GO:0015318	GO:MF	inorganic molecular entity transmembrane transporter activity
TSS5_21111720	TSS1_7754340	TSS3_1923278	TSS4_9257950	TSS1_6071950	TSS5_26894835																											0.000183491	GO:0016168	GO:MF	chlorophyll binding
TSS4_15754813	TSS1_22339817	TSS1_29502582	TSS5_23627082	TSS5_6652516	TSS2_14178477																											0.000980109	GO:0015075	GO:MF	ion transmembrane transporter activity
TSS1_6774455	TSS2_18727536	TSS4_6151386	TSS1_6779023	TSS4_17376231	TSS1_4610565																											0.00170026	GO:1901149	GO:MF	salicylic acid binding
TSS1_18662319	TSS1_29452305	TSS2_5420851	TSS2_320234	TSS5_4092979	TSS3_3857854																											0.00192016	GO:0005509	GO:MF	calcium ion binding
TSS2_6484343	TSS3_20370098	TSS3_23389010	TSS4_12316701	TSS1_26468703	TSS4_10940760																											0.00216874	GO:0016758	GO:MF	hexosyltransferase activity
TSS5_5146310	TSS2_7546374	TSS5_4657831	TSS3_1024290	TSS5_3654430	TSS4_14487729																											0.003171	GO:0030246	GO:MF	carbohydrate binding
TSS5_1372184	TSS5_4474379	TSS1_602537	TSS1_9020393	TSS3_4614812	TSS4_15574618																											0.00357893	GO:0016747	GO:MF	acyltransferase activity, transferring groups other than amino-acyl groups
TSS1_22871277	TSS2_13554894	TSS3_19063547	TSS5_5809334	TSS1_7301415	TSS2_11477926																											0.00561696	GO:0004601	GO:MF	peroxidase activity
TSS5_3792996	TSS3_7684448	TSS1_30383691	TSS3_3319036	TSS4_9353315	TSS3_23090949																											0.0072404	GO:0015103	GO:MF	inorganic anion transmembrane transporter activity
TSS3_18089152	TSS5_18137332	TSS1_22043830	TSS1_29096291	TSS2_16168896	TSS3_19513979																											0.00762237	GO:0008574	GO:MF	plus-end-directed microtubule motor activity
TSS1_26612734	TSS1_5828934	TSS2_19613220	TSS1_17825624	TSS3_19604453	TSS5_16410828																											0.00801168	GO:0008509	GO:MF	anion transmembrane transporter activity
TSS5_25104100	TSS1_17152942	TSS2_18099112	TSS5_9261535	TSS4_18525250	TSS1_28587753																											0.0114359	GO:0016209	GO:MF	antioxidant activity
TSS1_3945737	TSS2_10189383	TSS4_6864097	TSS5_8535036	TSS5_19588072	TSS3_19120844																											0.0155184	GO:0140096	GO:MF	catalytic activity, acting on a protein
TSS4_18374118	TSS5_454831	TSS2_14668494	TSS1_18386102	TSS4_2495719	TSS1_28327955																											0.0189819	GO:0016684	GO:MF	oxidoreductase activity, acting on peroxide as acceptor
TSS3_20848522	TSS2_19638682	TSS1_5454842	TSS3_6212433	TSS4_13807905	TSS2_7643628																											0.0219138	GO:0016746	GO:MF	acyltransferase activity
TSS1_6824067	TSS2_8974485	TSS2_17114804	TSS1_17957719	TSS4_10015679	TSS4_17999203																											0.035379	GO:0042578	GO:MF	phosphoric ester hydrolase activity
TSS3_7263350	TSS1_25296916	TSS2_11988676	TSS1_8894228	TSS4_16553408	TSS1_4188027																											0.0443828	GO:0005372	GO:MF	water transmembrane transporter activity
TSS5_18403798	TSS2_9938095	TSS1_373534	TSS3_3528890	TSS2_9105185	TSS3_20864487																											0.0443828	GO:0015250	GO:MF	water channel activity
TSS4_11470532	TSS3_20048561	TSS1_17945364	TSS2_14534170	TSS2_7074402	TSS4_8102875																											0.0443828	GO:0004312	GO:MF	fatty acid synthase activity
TSS2_7285768	TSS5_21801143	TSS1_677355	TSS5_15903325	TSS5_9305597	TSS4_18015134																											0.0479803	GO:0019900	GO:MF	kinase binding
TSS4_11267203	TSS5_3647911	TSS1_27498955	TSS3_20170297	TSS2_13807509	TSS2_9322679
TSS3_7794117	TSS4_10974468	TSS5_26272910	TSS3_8608054	TSS1_19993239	TSS5_8372832
TSS4_18228852	TSS4_16200587	TSS5_7652621	TSS5_712610	TSS3_22075396	TSS5_4620226
TSS1_1215832	TSS5_16427798	TSS2_14151112	TSS1_3610464	TSS3_4004503	TSS2_17733850
TSS4_14537246	TSS5_9676430	TSS5_3495132	TSS3_6459595	TSS1_5878479	TSS4_9669363
TSS3_4297350	TSS1_20254946	TSS5_16544340	TSS3_20515647	TSS2_7839874	TSS4_18209401
TSS3_781555	TSS2_428602	TSS2_2234170	TSS4_6920528	TSS4_7675275	TSS5_25037424
TSS3_18035016	TSS4_1611740	TSS4_9686915	TSS5_7340026	TSS2_16556856	TSS3_5181406
TSS1_9406249	TSS5_7913706	TSS4_15415865	TSS4_13108811	TSS3_17087597	TSS3_4063183
TSS3_16756770	TSS1_18758396	TSS1_11465014	TSS3_6491270	TSS4_7656565	TSS3_19569471
TSS5_21352434	TSS1_2422298	TSS5_23318100	TSS2_15257499	TSS1_315900	TSS3_22735810
TSS1_28577676	TSS3_7004441	TSS3_5220245	TSS5_1825868	TSS4_8134935	TSS5_6414569
TSS2_7553046	TSS1_7285084	TSS3_4538661	TSS1_875898	TSS5_6218190	TSS3_18038179
TSS1_29809514	TSS3_4216042	TSS5_23901362	TSS1_24812881	TSS5_924673	TSS2_14849536
TSS4_1075875	TSS4_8030073	TSS2_9943056	TSS2_12642384	TSS5_15409731	TSS1_28727011
TSS1_22441996	TSS1_19506482	TSS1_18452062	TSS4_18286786	TSS5_796507	TSS3_4660784
TSS1_6763915	TSS3_1509045	TSS3_15871162	TSS5_25854145	TSS4_9457029	TSS5_3597257
TSS1_6913256	TSS5_8297305	TSS2_18859506	TSS1_2716374	TSS4_1321471	TSS1_8976457
TSS1_9539066	TSS2_7459141	TSS1_9092452	TSS1_30180971	TSS2_10684191	TSS1_29993726
TSS2_18031225	TSS3_5096163	TSS4_976143	TSS1_2087232	TSS1_4053835	TSS3_9989541
TSS3_18913490	TSS4_12560884	TSS1_26930330	TSS2_15040714	TSS4_14830016	TSS1_9304088
TSS4_12909668	TSS5_22962596	TSS1_4861274	TSS3_3578468	TSS1_4801841	TSS1_27058419
TSS5_23515252	TSS5_26049761	TSS3_3967089	TSS2_6155025	TSS1_29609675	TSS3_3672143
TSS2_19670560	TSS5_24680870	TSS1_12840356	TSS3_2297762	TSS2_19512732	TSS4_16431111
TSS1_574944	TSS4_11730416	TSS1_993404	TSS3_19951494	TSS1_2946228	TSS5_7358844
TSS1_25779161	TSS4_10038276	TSS1_20791168	TSS2_18655989	TSS4_16174679	TSS1_3931588
TSS5_7946447	TSS5_18604664	TSS3_1246666	TSS1_28241072	TSS4_16135402	TSS1_8935444
TSS2_15699251	TSS2_13256223	TSS3_20729628	TSS5_5079546	TSS5_23168001	TSS2_10737654
TSS5_387936	TSS5_4636044	TSS5_19342328	TSS1_26430546	TSS5_24629474	TSS5_2821928
TSS3_17441244	TSS5_26136094	TSS5_25670930	TSS5_22301831	TSS1_1894138	TSS1_18935376
TSS2_75375	TSS2_16965735	TSS2_15805726	TSS5_9418272	TSS3_2051913	TSS1_898900
TSS3_18674342	TSS1_16838221	TSS3_23021121	TSS2_16460367	TSS3_4764161	TSS5_16813042
TSS1_18087852	TSS1_17780100	TSS5_20169696	TSS3_5708928	TSS3_1914358	TSS3_5213003
TSS4_7453060	TSS1_24001703	TSS1_13224485	TSS5_8065537	TSS3_19890465	TSS2_14217225
TSS3_6094151	TSS2_13327513	TSS4_13785112	TSS1_28075155	TSS5_19304707	TSS5_25716750
TSS1_5727435	TSS3_22353957	TSS2_11191289	TSS1_6608109	TSS2_2901745	TSS3_4364222
TSS2_6836410	TSS1_9054601	TSS2_13995749	TSS1_27263671	TSS5_3216467	TSS2_18119974
TSS5_16855579	TSS5_144638	TSS5_4898763	TSS3_10315118	TSS2_12200761	TSS3_17219347
TSS1_22885052	TSS1_477129	TSS2_17177666	TSS1_6949108	TSS2_10127526	TSS1_49272
TSS1_9834419	TSS3_6715956	TSS2_19503569	TSS4_18179181	TSS1_29147498	TSS5_16831177
TSS1_756265	TSS1_26583442	TSS2_19414977	TSS5_19813339	TSS1_18631942	TSS2_12592186
TSS1_28932179	TSS5_17451669	TSS3_5826847	TSS4_11795017	TSS2_8779735	TSS4_8344593
TSS1_13900739	TSS1_8097560	TSS2_8192537	TSS3_600701	TSS1_24135958	TSS3_8473799
TSS3_1229377	TSS3_8311787	TSS1_2193780	TSS5_25568183	TSS1_20454389	TSS4_12350117
TSS4_11155454	TSS2_5114834	TSS2_972364	TSS4_11732614	TSS5_2783389	TSS5_22957877
TSS5_26757190	TSS3_3878837	TSS3_3718090	TSS3_821316	TSS5_17574969	TSS1_1307882
TSS2_12588200	TSS1_10854597	TSS5_309717	TSS5_24661024	TSS4_11439354	TSS5_419121
TSS5_7097115	TSS1_21146241	TSS4_10957279	TSS5_9742577	TSS4_8429651	TSS1_20803436
TSS5_6807299	TSS3_8456589	TSS1_6970954	TSS4_227700	TSS5_8897899	TSS1_28581134
TSS5_7405772	TSS5_2120587	TSS1_4398150	TSS5_16610661	TSS5_7588231	TSS4_7229930
TSS5_1550263	TSS2_13677986	TSS5_4841893	TSS1_23833393	TSS2_9068389	TSS5_22930825
TSS5_26035949	TSS3_3667270	TSS2_19594987	TSS5_16975852	TSS2_17577764	TSS5_17401939
TSS5_7336814	TSS1_19199460	TSS1_30415113	TSS5_7090071	TSS5_15060756	TSS2_1934140
TSS2_15207491	TSS5_17522520	TSS3_21940198	TSS1_6414757	TSS1_28170060	TSS1_27991178
TSS3_278779	TSS5_23893624	TSS2_11075668	TSS3_4433120	TSS3_16006683	TSS4_12609618
TSS5_22424267	TSS4_2507920	TSS1_9095657	TSS1_11043745	TSS5_14819287	TSS2_13141450
TSS4_14086844	TSS1_4488460	TSS2_15576023	TSS2_2215258	TSS4_7470580	TSS5_20152867
TSS4_13607331	TSS2_18431003	TSS1_803068	TSS3_9426005	TSS3_20053249	TSS4_11753986
TSS5_20841313	TSS4_17579661	TSS1_4548546	TSS4_16300930	TSS1_1291078	TSS5_89834
TSS5_5509695	TSS1_5023452	TSS5_26379235	TSS3_7395039	TSS3_17648687	TSS5_5182085
TSS4_995092	TSS5_24530018	TSS5_430909	TSS3_2970371	TSS1_27491224	TSS3_17778400
TSS3_5145010	TSS3_21030692	TSS3_4201496	TSS1_26863418	TSS4_10724894	TSS4_16428010
TSS2_15325227	TSS5_13414700	TSS2_19245676	TSS5_26438694	TSS5_22455100	TSS5_24279961
TSS1_21979383	TSS2_15439631	TSS1_18218690	TSS1_5170569	TSS2_15264250	TSS2_17992045
TSS4_8383770	TSS3_22133543	TSS3_708866	TSS5_21619286	TSS1_22814361	TSS2_540018
TSS1_3768261	TSS4_14135259	TSS5_25323109	TSS3_6232108	TSS5_24620277	TSS4_1229920
TSS3_5491218	TSS5_2638122	TSS1_5469461	TSS3_6089605	TSS3_23004254	TSS3_10058673
TSS4_15401111	TSS1_4121372	TSS1_2752156	TSS1_29364244	TSS5_6477249	TSS5_2995575
TSS2_560928	TSS4_13769862	TSS2_587402	TSS4_17445676	TSS1_8710120	TSS5_26551603
TSS5_23803642	TSS1_20215432	TSS1_26026191	TSS4_13232651	TSS2_15117078	TSS3_23417018
TSS5_1936406	TSS5_3483751	TSS3_16229922	TSS2_18228480	TSS4_6109138	TSS1_473140
TSS3_3436239	TSS2_14507140	TSS2_10223945	TSS1_3341574	TSS1_5124819	TSS3_11810777
TSS5_3393042	TSS5_18353625	TSS1_27611349	TSS2_17856367	TSS1_27110397	TSS5_22991436
TSS3_18953929	TSS4_18486325	TSS3_4018625	TSS2_12912330	TSS5_16374907	TSS1_19822150
TSS5_2027920	TSS1_3184187	TSS3_20133702	TSS5_25928838	TSS3_3910404	TSS2_7564413
TSS4_13091830	TSS1_8076573	TSS5_967430	TSS3_22296951	TSS2_10338699	TSS4_7401904
TSS3_18029593	TSS2_18559711	TSS1_3363445	TSS5_7111309	TSS3_19031011	TSS2_9636498
TSS1_9563945	TSS5_23456585	TSS3_17639623	TSS1_1635858	TSS5_24829753	TSS1_871202
TSS2_1575815	TSS1_23073713	TSS3_23232386	TSS5_8967504	TSS1_28204277	TSS5_26394906
TSS5_15770330	TSS2_5861533	TSS3_6274136	TSS3_7885683	TSS1_23942880	TSS1_17867230
TSS1_3914829	TSS3_4663341	TSS1_19035755	TSS3_680530	TSS5_2667503	TSS2_18910392
TSS5_16493898	TSS5_20967087	TSS5_25248798	TSS3_41930	TSS1_5673600	TSS1_25472346
TSS1_4713740	TSS1_7509123	TSS3_881006	TSS5_5666851	TSS5_5392726	TSS5_2037855
TSS1_5862677	TSS5_7934436	TSS1_29452679	TSS5_23814993	TSS5_23366867	TSS2_14891187
TSS1_20707478	TSS3_19913037	TSS1_1576859	TSS4_12376243	TSS5_19241695	TSS3_4889304
TSS4_2328255	TSS5_18053223	TSS5_23994113	TSS2_13880060	TSS2_16686666	TSS4_10390869
TSS5_8378891	TSS2_18855208	TSS5_24252138	TSS4_6564264	TSS3_4128455	TSS4_13939144
TSS4_9428822	TSS4_12520815	TSS4_16498390	TSS1_17782049	TSS2_13349982	TSS4_9250091
TSS1_985756	TSS1_3172118	TSS5_21515000	TSS3_21711617	TSS5_13897923	TSS1_3659259
TSS4_13821102	TSS4_12431351	TSS3_9236602	TSS4_13074169	TSS4_9604508	TSS5_16902472
TSS1_7873962	TSS2_8641566	TSS1_9199603	TSS4_7683685	TSS5_8019528	TSS5_2206065
TSS5_629255	TSS5_7758162	TSS2_15023342	TSS2_7623791	TSS1_5850879	TSS2_13037224
TSS1_19980425	TSS1_26986909	TSS3_10398207	TSS5_5062060	TSS4_14859505	TSS4_13130297
TSS1_1779399	TSS1_26540762	TSS5_17780376	TSS3_3628374	TSS4_735753	TSS3_2365472
TSS5_24003892	TSS1_6062255	TSS4_11937050	TSS4_12795907	TSS1_9499437	TSS4_13460019
TSS5_7375726	TSS3_6220603	TSS4_10095056	TSS3_19353529	TSS5_7014674	TSS5_14999619
TSS5_6423273	TSS1_4594250	TSS5_22364759	TSS5_10295152	TSS2_15040120	TSS2_2763561
TSS2_15144116	TSS1_10102716	TSS5_24815615	TSS3_18196727	TSS3_5132274	TSS1_7696536
TSS4_17393292	TSS5_24986984	TSS1_18400092	TSS3_10283866	TSS4_15664972	TSS5_7738504
TSS4_13709122	TSS3_6961816	TSS3_11249665	TSS5_23207895	TSS1_30363506	TSS1_28131077
TSS1_6765671	TSS5_6856902	TSS5_5184798	TSS4_12419400	TSS3_9848676	TSS3_11157227
TSS3_22142901	TSS3_16285801	TSS4_6116742	TSS3_6336819	TSS5_2542286	TSS3_19546962
TSS3_19108139	TSS5_19956420	TSS3_3929462	TSS1_17319177	TSS4_16277430	TSS5_7778123
TSS3_18494129	TSS1_4980674	TSS3_8693098	TSS5_17152069	TSS1_12429920	TSS3_10518078
TSS3_2413650	TSS5_3360080	TSS1_25782115	TSS3_17288963	TSS3_3995530	TSS5_787428
TSS3_22795579	TSS5_375224	TSS4_9081319	TSS3_16297983	TSS3_3144493	TSS5_12079668
TSS5_3982350	TSS3_16979074	TSS5_3358836	TSS5_5572549	TSS1_26887378	TSS5_17684200
TSS1_4498881	TSS1_27732520	TSS4_15849780	TSS3_2656218	TSS2_12785052	TSS2_7767725
TSS3_1362938	TSS2_19027420	TSS4_14859800	TSS1_4495080	TSS3_5081908	TSS5_21812785
TSS2_15042229	TSS3_17285656	TSS2_11337266	TSS1_4358224	TSS1_27088248	TSS1_30217271
TSS1_9483298	TSS1_28589978	TSS5_1918887	TSS3_1505584	TSS1_27232908	TSS3_5556893
TSS3_22285318	TSS2_12114155	TSS1_29459124	TSS2_18224096	TSS3_21349677	TSS5_8522785
TSS5_16913940	TSS4_1403205	TSS5_8468592	TSS3_21628583	TSS1_8314934	TSS3_2126419
TSS1_1411179	TSS4_8705371	TSS2_18276173	TSS5_9119806	TSS5_6938599	TSS5_1403863
TSS3_5464742	TSS3_1896135	TSS2_7353816	TSS4_16138365	TSS1_4947584	TSS5_4061950
TSS5_25477751	TSS5_6816755	TSS1_23135	TSS1_25165047	TSS3_22316534	TSS1_26474746
TSS5_17224367	TSS5_4158784	TSS2_11753909	TSS4_15727900	TSS1_25455835	TSS1_11821738
TSS3_1827861	TSS5_1931792	TSS4_12808558	TSS3_5254485	TSS3_2417790	TSS4_2449623
TSS3_2413382	TSS2_18132549	TSS4_16980966	TSS5_26772629	TSS1_25238033	TSS4_8875920
TSS3_5310988	TSS5_18228794	TSS3_10678285	TSS4_16983501	TSS4_16080906	TSS5_25296872
TSS3_6484125	TSS3_2484507	TSS5_2508415	TSS1_11040026	TSS1_25648938	TSS2_2322338
TSS1_3161822	TSS1_22205312	TSS4_16944925	TSS1_7815596	TSS5_17367920	TSS3_6511061
TSS3_3776331	TSS2_8833194	TSS1_2771431	TSS4_13739806	TSS3_23224294	TSS4_16708623
TSS5_6752055	TSS2_15469862	TSS5_24859332	TSS5_17839938	TSS2_10713766	TSS4_16536107
TSS5_26126439	TSS5_413522	TSS2_13026053	TSS2_11955939	TSS5_7903804	TSS1_28571312
TSS1_5231053	TSS1_7830206	TSS1_2108584	TSS4_16754831	TSS1_4365322	TSS3_10775677
TSS1_28279898	TSS5_25581839	TSS1_22022441	TSS3_2787784	TSS5_21201576	TSS3_20315178
TSS5_24140102	TSS1_9451688	TSS5_3396473	TSS5_20804771	TSS5_24552721	TSS5_7243083
TSS4_7475084	TSS1_10819283	TSS5_6664336	TSS1_8600478	TSS3_9124349	TSS3_17449336
TSS1_5727616	TSS5_4804990	TSS1_12485313	TSS2_19072380	TSS3_5599808	TSS1_28423233
TSS5_2315980	TSS1_4576631	TSS5_15878790	TSS3_568069	TSS1_9528857	TSS1_20357723
TSS1_5737878	TSS2_19096745	TSS1_11978520	TSS5_26358203	TSS2_15502015	TSS2_15065851
TSS5_25703929	TSS5_23022922	TSS5_7553467	TSS1_20772179	TSS5_9425207	TSS5_15991892
TSS1_19499161	TSS5_23097888	TSS5_2195882	TSS1_2381617	TSS1_7554805	TSS1_19165978
TSS4_14487929	TSS2_15736768	TSS3_17298238	TSS1_6222264	TSS4_953689	TSS4_7353023
TSS5_26430219	TSS1_2882543	TSS5_9785407	TSS3_15509632	TSS1_7573816	TSS2_19272293
TSS5_19624212	TSS5_1052607	TSS4_333561	TSS5_7571254	TSS1_9458024	TSS5_1722900
TSS5_5652223	TSS5_23842673	TSS3_16921005	TSS1_7053643	TSS4_7553062	TSS5_9208714
TSS5_22099720	TSS2_18469268	TSS3_22876875	TSS3_5979640	TSS1_798458	TSS5_1535368
TSS5_20506335	TSS2_10439298	TSS5_4722283	TSS5_5251129	TSS2_19090508	TSS3_23165195
TSS5_15821441	TSS5_10632239	TSS3_20065670	TSS5_19853968	TSS5_463158	TSS1_9485812
TSS1_8429322	TSS2_7215530	TSS2_951956	TSS1_10690862	TSS3_479086	TSS3_1676379
TSS5_8797012	TSS5_3676640	TSS2_17577503	TSS5_18518836	TSS1_25243837	TSS5_16339904
TSS4_11760931	TSS1_27236881	TSS4_18018404	TSS5_25433237	TSS1_3469973	TSS1_10664668
TSS4_18488504	TSS2_9741518	TSS3_3264232	TSS4_14291155	TSS1_7954383	TSS5_16227818
TSS4_14321823	TSS5_6153694	TSS2_19336697	TSS1_5016568	TSS2_6618947	TSS3_6631940
TSS5_19358004	TSS5_25859245	TSS2_10549389	TSS5_19317728	TSS3_22603018	TSS2_14523564
TSS5_2871198	TSS5_4847299	TSS1_19698469	TSS5_22772896	TSS1_16563741	TSS4_17554756
TSS5_1508827	TSS2_10914586	TSS3_5121425	TSS3_3181999	TSS3_22175304	TSS3_19639677
TSS5_13466030	TSS4_11270280	TSS5_1837914	TSS5_4283654	TSS1_6504143	TSS3_2141523
TSS4_14393373	TSS4_13236343	TSS5_15555160	TSS3_20808042	TSS4_13917373	TSS1_754175
TSS1_5841676	TSS3_6840345	TSS5_1967281	TSS3_9932119	TSS5_25967355	TSS5_7316651
TSS5_4980455	TSS3_2327605	TSS4_14857999	TSS2_18826027	TSS4_14886675	TSS5_4587402
TSS4_15799204	TSS4_7201642	TSS3_10520508	TSS4_13481742	TSS5_799688	TSS1_24647188
TSS1_29196189	TSS5_10039027	TSS1_1820522	TSS4_17097570	TSS3_18126538	TSS3_3491932
TSS1_26089238	TSS4_8854334	TSS2_15368169	TSS1_27517855	TSS2_7935279	TSS5_3183865
TSS2_13644476	TSS5_5243327	TSS5_21771806	TSS2_15639513	TSS2_19517200	TSS1_5709777
TSS5_1679077	TSS1_4416349	TSS5_10780545	TSS1_17998016	TSS3_4775119	TSS5_15006134
TSS1_2927703	TSS2_591596	TSS3_21932708	TSS3_20925850	TSS5_17459921	TSS3_9756317
TSS2_8849925	TSS1_28728839	TSS5_20526469	TSS3_17307141	TSS3_22773386	TSS5_5692902
TSS5_3633695	TSS1_29026953	TSS1_7238800	TSS1_21024764	TSS2_11866882	TSS1_2341544
TSS1_30410703	TSS3_6301813	TSS1_3419604	TSS5_26346273	TSS3_5015292	TSS1_29152222
TSS1_24441071	TSS3_21448804	TSS3_23260692	TSS2_2436687	TSS1_18517614	TSS1_22770025
TSS1_410786	TSS2_9047609	TSS3_4011887	TSS4_2741157	TSS1_2684290	TSS5_9648832
TSS4_484482	TSS4_7261163	TSS4_11782664	TSS1_2120749	TSS2_8123267	TSS4_18533781
TSS5_206432	TSS2_176364	TSS3_18126912	TSS1_23952153	TSS2_19344322	TSS2_1120808
TSS4_13937382	TSS3_1256867	TSS1_27118485	TSS4_11447051	TSS3_4817982	TSS3_1392954
TSS5_8608723	TSS2_17032477	TSS1_28715128	TSS1_9321678	TSS5_21413654	TSS1_17298782
TSS1_29623184	TSS1_155199	TSS4_15501078	TSS1_23700952	TSS1_6904062	TSS4_7924265
TSS1_6612453	TSS4_10157887	TSS3_10338408	TSS2_13689415	TSS1_26434373	TSS4_798280
TSS1_18121441	TSS5_24185589	TSS4_15490748	TSS2_784734	TSS1_761285	TSS1_8399682
TSS2_17540966	TSS2_15278847	TSS5_2280605	TSS2_787919	TSS2_8855342	TSS5_5711066
TSS4_433797	TSS2_18949985	TSS5_6217921	TSS1_17683624	TSS1_24226136	TSS1_28684584
TSS3_18559106	TSS4_972307	TSS1_6437549	TSS4_13803063	TSS1_4220192	TSS5_24783590
TSS2_8742611	TSS5_8419692	TSS3_5711007	TSS5_25853989	TSS4_12612539	TSS4_455790
TSS5_23482187	TSS5_7456685	TSS1_5697324	TSS1_7176377	TSS4_10152116	TSS1_18639510
TSS4_16471016	TSS3_21728705	TSS5_7022098	TSS2_14630328	TSS5_1615504	TSS4_13571940
TSS2_7481484	TSS5_3003512	TSS3_4630566	TSS1_28705329	TSS2_849719	TSS1_20713751
TSS5_24736803	TSS2_14880620	TSS5_13748254	TSS5_26411712	TSS4_7938639	TSS5_18920448
TSS3_20634234	TSS2_1161015	TSS2_14746312	TSS2_328087	TSS4_15268533	TSS3_18770990
TSS1_5224411	TSS2_10503165	TSS2_18082768	TSS3_21225348	TSS1_2263137	TSS2_11157205
TSS2_16102037	TSS4_11441734	TSS2_16702025	TSS3_4574578	TSS5_26447739	TSS5_8042876
TSS1_11420815	TSS5_1034156	TSS5_8358666	TSS1_19546683	TSS1_27951637	TSS1_28551726
TSS3_23412127	TSS1_3173544	TSS5_25778171	TSS2_11542353	TSS5_7850555	TSS5_5365287
TSS4_4200510	TSS3_1617328	TSS2_18274786	TSS3_7057025	TSS4_18519721	TSS1_3514711
TSS5_24438299	TSS4_9595045	TSS5_7069222	TSS2_17653990	TSS2_7580704	TSS2_17945775
TSS1_9286205	TSS5_24092137	TSS2_18666413	TSS5_26353036	TSS2_18830528	TSS5_24821309
TSS5_5924714	TSS1_10111650	TSS2_7693347	TSS1_12256664	TSS5_21020207	TSS5_7529362
TSS3_10287735	TSS3_4112602	TSS1_29558438	TSS4_16921798	TSS5_814130	TSS2_5925176
TSS1_23760501	TSS2_7489785	TSS2_14591796	TSS4_1874713	TSS2_11852177	TSS1_1198261
TSS1_4028771	TSS3_2376949	TSS4_16873831	TSS5_2003082	TSS1_27497920	TSS1_15891375
TSS1_29650454	TSS1_6525938	TSS3_21306711	TSS1_3278709	TSS1_3015061	TSS3_17910524
TSS1_10294419	TSS4_17044394	TSS4_15141247	TSS2_16950555	TSS3_6479745	TSS3_8181800
TSS5_23875684	TSS2_12531808	TSS3_2069339	TSS5_20479591	TSS1_3076550	TSS3_2611416
TSS5_25117521	TSS5_4610627	TSS1_25811149	TSS1_10102914	TSS4_16993085	TSS3_22786065
TSS5_24275995	TSS1_6677645	TSS5_3398991	TSS4_16667565	TSS5_22179753	TSS1_23730094
TSS1_5158227	TSS1_2573167	TSS1_9567895	TSS5_2825715	TSS1_24865694	TSS2_16476300
TSS1_2034158	TSS1_29957198	TSS3_9952028	TSS5_4335468	TSS1_4567935	TSS5_17755729
TSS5_17182598	TSS3_868573	TSS5_6212796	TSS5_25011991	TSS5_26722885	TSS5_16441795
TSS3_9823687	TSS1_5241992	TSS3_20220380	TSS4_13281962	TSS4_821675	TSS2_13174325
TSS4_15247924	TSS1_2194114	TSS4_5256747	TSS1_18061296	TSS1_3359748	TSS1_20912321
TSS4_13210410	TSS5_23096855	TSS5_21330849	TSS2_11410047	TSS3_9232960	TSS4_15862145
TSS1_6218319	TSS2_12484711	TSS4_14982527	TSS3_350616	TSS3_18759477	TSS5_6387575
TSS4_17941796	TSS5_6732893	TSS3_20257848	TSS5_7830389	TSS1_17614927	TSS2_1646808
TSS2_14314691	TSS1_29641068	TSS5_16633205	TSS1_29864283	TSS5_19725720	TSS1_5489300
TSS4_11475791	TSS5_16842448	TSS3_2561788	TSS5_18551864	TSS5_559235	TSS4_17197249
TSS1_28335990	TSS4_16758131	TSS1_18693019	TSS3_9898001	TSS5_244090	TSS3_3155295
TSS5_4994	TSS5_26089617	TSS5_23474106	TSS1_3003904	TSS5_4608921	TSS1_26936069
TSS2_19350547	TSS1_28223673	TSS1_4766815	TSS3_10620601	TSS5_2657214	TSS5_14302778
TSS1_6369266	TSS3_21387396	TSS1_2848350	TSS3_8686012	TSS1_11966509	TSS3_6180856
TSS2_19237563	TSS3_22856973	TSS3_7156503	TSS3_6967620	TSS3_23239429	TSS1_24996093
TSS5_8643694	TSS5_25097991	TSS4_16272021	TSS5_3150651	TSS1_7375571	TSS4_1564164
TSS1_18456513	TSS1_30003995	TSS5_8082746	TSS5_657809	TSS1_29231515	TSS1_7881148
TSS2_16068239	TSS3_20679639	TSS1_29290269	TSS1_9076737	TSS4_17343503	TSS5_3088969
TSS4_10576380	TSS1_8899102	TSS1_760687	TSS2_3781389	TSS4_12475439	TSS2_18132401
TSS5_7273227	TSS3_19033579	TSS5_186442	TSS2_17791725	TSS4_227390	TSS5_1727014
TSS3_8918679	TSS4_16857333	TSS5_23346762	TSS3_5854874	TSS5_21311088	TSS1_6247698
TSS2_15737853	TSS1_5639034	TSS1_18680092	TSS4_17923879	TSS2_13682235	TSS5_25451872
TSS5_19530282	TSS2_14518406	TSS2_14980994	TSS2_773555	TSS5_23285915	TSS2_8945140
TSS1_17266511	TSS3_21046567	TSS5_23546401	TSS5_20779722	TSS5_2987652	TSS1_5129522
TSS4_15602767	TSS3_16475753	TSS5_1168897	TSS3_6855488	TSS3_23153461	TSS5_6466791
TSS2_16244530	TSS2_15337867	TSS5_26195693	TSS2_18938448	TSS2_13379038	TSS1_23128708
TSS1_10224843	TSS1_22302459	TSS1_2694377	TSS5_5808518	TSS1_6155697	TSS3_23417312
TSS3_17284921	TSS1_890034	TSS1_23855555	TSS5_3140270	TSS5_5038164	TSS5_23230635
TSS5_23961574	TSS3_3438357	TSS3_6809609	TSS3_18229778	TSS5_6330343	TSS4_17524461
TSS4_11426055	TSS4_10290833	TSS3_4544450	TSS3_629708	TSS1_3031233	TSS2_183328
TSS3_3988755	TSS5_85917	TSS5_1306116	TSS5_7935429	TSS2_18922144	TSS1_14158527
TSS4_13924692	TSS1_22477954	TSS5_20797050	TSS3_6413031	TSS4_11534847	TSS1_769632
TSS1_2114551	TSS3_6926079	TSS3_4815492	TSS3_4595885	TSS2_487474	TSS3_7280878
TSS1_2945951	TSS5_3322910	TSS3_19326042	TSS2_5671381	TSS3_17527571	TSS5_9291975
TSS1_701534	TSS3_7874221	TSS2_15272829	TSS3_6214931	TSS1_23390816	TSS5_17564738
TSS3_5176079	TSS1_24812650	TSS1_29056498	TSS4_13992201	TSS5_552645	TSS3_1136288
TSS3_3186378	TSS2_620744	TSS3_7208402	TSS2_10182335	TSS3_19025230	TSS3_18918062
TSS4_7653645	TSS1_2405942	TSS1_27640393	TSS3_5471737	TSS1_692560	TSS1_16399878
TSS2_15623088	TSS5_11024934	TSS5_7524509	TSS5_20676580	TSS1_20963750	TSS3_2830542
TSS1_5764073	TSS3_23036733	TSS1_10294626	TSS2_16469561	TSS4_10321515	TSS4_16167949
TSS1_270964	TSS1_687328	TSS4_10955442	TSS1_16800159	TSS4_15742078	TSS5_24589560
TSS2_9273822	TSS1_29906670	TSS1_11660478	TSS1_6759965	TSS4_13589098	TSS1_6443014
TSS4_9470497	TSS1_4117587	TSS2_16734912	TSS5_18712512	TSS1_9534698	TSS5_26253688
TSS1_16617131	TSS1_22057144	TSS2_7842219	TSS4_1446345	TSS3_4496185	TSS4_15881041
TSS5_24543379	TSS4_9453213	TSS4_11971185	TSS2_15195648	TSS1_5758274	TSS3_22086500
TSS5_22196480	TSS2_18472161	TSS4_6321651	TSS3_5000996	TSS1_30355257	TSS5_21724642
TSS2_18686365	TSS4_16414082	TSS1_7483914	TSS3_10355914	TSS2_16666023	TSS5_25217337
TSS5_1409888	TSS3_15215091	TSS2_11571816	TSS5_17856680	TSS3_7268572	TSS1_26705518
TSS5_14816520	TSS3_16234287	TSS2_19204438	TSS5_15548151	TSS4_12760883	TSS1_2339385
TSS5_21713352	TSS2_17285726	TSS1_10727577	TSS4_10236225	TSS3_3622570	TSS3_20829355
TSS1_28232737	TSS5_4272058	TSS4_12686384	TSS3_22373320	TSS1_25737931	TSS2_12646037
TSS3_627333	TSS1_19074324	TSS1_25940971	TSS3_10470436	TSS4_11405110	TSS1_29248047
TSS3_19133342	TSS3_3494649	TSS4_8984892	TSS1_27324015	TSS5_22318313	TSS5_4728703
TSS3_7703333	TSS5_889472	TSS2_9719596	TSS5_4746451	TSS2_18598402	TSS5_4743446
TSS1_4855196	TSS3_18402872	TSS3_23098030	TSS1_7341886	TSS2_15838772	TSS5_21068005
TSS4_13013916	TSS5_19772890	TSS2_8093216	TSS4_11294006	TSS2_12014502	TSS1_8860677
TSS1_9374000	TSS3_18633211	TSS5_19711542	TSS2_19125762	TSS5_16285921	TSS2_9242849
TSS5_23200318	TSS3_10982707	TSS1_25486487	TSS5_3784244	TSS2_16653339	TSS4_16139352
TSS4_6406541	TSS2_19297784	TSS1_6002933	TSS1_17983328	TSS3_39007	TSS5_16725877
TSS5_1632862	TSS1_21529994	TSS5_26185979	TSS1_20105976	TSS5_9823740	TSS1_3015453
TSS5_2713413	TSS2_8441543	TSS5_18281851	TSS2_13108007	TSS5_13908400	TSS3_10200011
TSS1_7176865	TSS1_24841120	TSS2_17082838	TSS1_26141838	TSS5_4857131	TSS3_17228730
TSS2_11164631	TSS5_4939025	TSS3_3910633	TSS1_8688205	TSS5_15208470	TSS5_2578369
TSS1_5473561	TSS5_26566775	TSS3_4833599	TSS4_18417693	TSS1_1595783	TSS5_26836192
TSS1_8408527	TSS5_18547302	TSS3_1254857	TSS1_10881566	TSS1_7767981	TSS3_19265994
TSS5_4366448	TSS2_19587459	TSS1_28218702	TSS5_16636169	TSS5_17917270	TSS4_18018070
TSS2_114966	TSS5_3065830	TSS3_18983666	TSS4_10411403	TSS3_4389264	TSS1_19565271
TSS4_9697650	TSS4_15496551	TSS5_265614	TSS2_16260913	TSS1_2067534	TSS5_25831836
TSS1_268346	TSS5_2661684	TSS5_3995302	TSS1_9316702	TSS3_8058765	TSS3_8734377
TSS1_29726987	TSS2_16014750	TSS3_20402597	TSS2_2229715	TSS5_25054207	TSS2_10333241
TSS5_18386720	TSS2_14945357	TSS1_28146038	TSS2_16540442	TSS4_6447989	TSS2_18620148
TSS5_2364280	TSS1_1900019	TSS3_19864519	TSS5_22243875	TSS1_5236793	TSS1_20402992
TSS4_13478437	TSS5_15761656	TSS3_4714644	TSS2_14317695	TSS3_18039828	TSS1_24538940
TSS2_14045478	TSS1_5497723	TSS1_29537424	TSS5_18959169	TSS5_4710574	TSS1_27691809
TSS1_991221	TSS1_25325199	TSS1_29034776	TSS5_25840796	TSS4_8500343	TSS4_12772333
TSS4_1274512	TSS1_28447838	TSS5_1444911	TSS3_2423108	TSS2_1359870	TSS4_16054029
TSS5_26809773	TSS4_1529073	TSS5_5978677	TSS4_9726821	TSS1_1671926	TSS2_385223
TSS1_28095831	TSS2_16118594	TSS1_29853419	TSS1_10506115	TSS3_23146920	TSS1_8951220
TSS5_9617506	TSS2_13190384	TSS5_8677068	TSS5_22680152	TSS5_18040919	TSS1_11740328
TSS4_12917023	TSS1_28591102	TSS2_11511937	TSS1_9531413	TSS5_19723209	TSS1_11738263
TSS4_13184124	TSS2_8470620	TSS2_9645292	TSS3_21824268	TSS1_11785806	TSS5_20200268
TSS1_3154384	TSS1_2340911	TSS1_2188531	TSS1_10071002	TSS1_19050344	TSS4_2525270
TSS2_16221821	TSS2_1336495	TSS5_23584789	TSS5_2913309	TSS2_8559742	TSS4_12768040
TSS5_2763827	TSS4_1424710	TSS5_19005601	TSS1_5249607	TSS1_7712927	TSS3_5200732
TSS5_1602209	TSS2_8138091	TSS4_12726495	TSS1_26487435	TSS3_4476031	TSS5_712823
TSS2_7558998	TSS2_10902531	TSS5_20454200	TSS2_12209860	TSS5_25288154	TSS5_10477793
TSS5_3918656	TSS3_9073623	TSS1_7565737	TSS3_7024111	TSS5_19135350	TSS2_17590246
TSS2_19625619	TSS4_14141169	TSS5_23384765	TSS2_19556056	TSS1_22214356	TSS1_10046391
TSS4_12667155	TSS5_20501677	TSS1_25140874	TSS1_28560435	TSS1_28661925	TSS5_21154178
TSS5_1145476	TSS3_5243495	TSS4_5167181	TSS4_16799177	TSS3_16466290	TSS1_518254
TSS1_4679811	TSS4_10104489	TSS5_1592150	TSS1_1113889	TSS4_7462601	TSS5_19347956
TSS1_7382335	TSS1_30153024	TSS4_17033891	TSS4_267989	TSS1_17451691	TSS1_3777330
TSS5_5987198	TSS4_15798218	TSS5_21011402	TSS2_769350	TSS2_9577450	TSS2_13000284
TSS1_20079002	TSS1_7118253	TSS5_3261162	TSS4_10661197	TSS4_14662371	TSS3_9794913
TSS2_18753042	TSS1_23675921	TSS1_471453	TSS1_8195810	TSS5_26926709	TSS4_15473738
TSS1_20807898	TSS5_20721375	TSS2_14131143	TSS3_572345	TSS1_9075310	TSS5_4196576
TSS1_1854967	TSS5_16828669	TSS2_11284018	TSS5_11611989	TSS4_14472407	TSS3_5433819
TSS2_2067087	TSS3_11148210	TSS4_17935403	TSS4_13472343	TSS3_22835207	TSS1_8219899
TSS5_17235085	TSS2_7325935	TSS1_29459497	TSS3_4340420	TSS5_26475783	TSS5_15851411
TSS5_1319360	TSS3_21772857	TSS4_705867	TSS1_16548476	TSS1_24026408	TSS5_20779427
TSS3_8013917	TSS5_7147649	TSS1_5570568	TSS1_12688495	TSS3_10737909	TSS3_1462912
TSS3_22331520	TSS5_2368033	TSS5_22538609	TSS4_15965255	TSS5_2708934	TSS5_5686349
TSS5_19127260	TSS5_16440203	TSS4_15954771	TSS3_21758772	TSS1_2168576	TSS3_8382811
TSS1_20514637	TSS1_30286987	TSS5_26213150	TSS3_3179686	TSS5_16356229	TSS2_17138078
TSS2_1069477	TSS5_5382726	TSS1_21902894	TSS4_6464525	TSS1_1936817	TSS1_12867194
TSS3_18855997	TSS1_16654111	TSS4_13990426	TSS3_11924306	TSS4_15974607	TSS4_9803726
TSS2_13866794	TSS1_30287585	TSS5_22955666	TSS3_21654167	TSS3_14760472	TSS1_23830039
TSS3_2463734	TSS1_19488948	TSS1_27646698	TSS2_937438	TSS1_26691274	TSS5_3772878
TSS4_780331	TSS3_6240855	TSS3_18837376	TSS3_19930887	TSS5_9357345	TSS1_26640627
TSS1_401842	TSS5_14594959	TSS3_3016532	TSS5_14762365	TSS5_19595659	TSS1_7040066
TSS5_23700226	TSS4_12861989	TSS3_2905722	TSS3_6240546	TSS3_2637592	TSS2_10332462
TSS2_14269598	TSS4_16740465	TSS5_4243089	TSS1_5539756	TSS1_7906666	TSS4_1188983
TSS3_6093001	TSS4_12808292	TSS1_6986364	TSS1_5268414	TSS2_13105759	TSS3_2160619
TSS1_30157584	TSS2_19093314	TSS1_897592	TSS3_5002363	TSS3_505148	TSS3_2510830
TSS3_6926388	TSS1_11666111	TSS5_21688310	TSS2_15585186	TSS5_3808720	TSS3_1153534
TSS5_6369281	TSS2_387117	TSS5_304182	TSS5_16976032	TSS3_19634461	TSS1_10759077
TSS3_6956996	TSS4_11878905	TSS5_18888061	TSS1_450426	TSS2_16973992	TSS1_30081136
TSS5_1888313	TSS3_649814	TSS2_16680489	TSS1_8216079	TSS1_3104583	TSS1_10586508
TSS3_1595426	TSS5_642580	TSS4_12726434	TSS3_23080563	TSS4_2128090	TSS1_30241610
TSS1_4223052	TSS4_2567329	TSS2_6637878	TSS4_6722202	TSS4_14495745	TSS2_7704109
TSS1_8385251	TSS2_17317297	TSS2_13475048	TSS1_11144632	TSS1_27156352	TSS2_15636391
TSS5_22786575	TSS5_25787356	TSS1_3239425	TSS5_16366514	TSS3_5327654	TSS1_33117
TSS3_5047451	TSS3_19453423	TSS3_3556707	TSS3_4677780	TSS1_22031416	TSS1_4090647
TSS5_1609228	TSS5_26074185	TSS3_1807443	TSS1_29190918	TSS5_5333763	TSS1_10303335
TSS5_2913548	TSS3_7319823	TSS4_17048437	TSS5_26515692	TSS2_12693858	TSS1_29815832
TSS5_1217106	TSS5_5897506	TSS3_22362551	TSS4_812900	TSS2_9881853	TSS1_25276211
TSS4_12851553	TSS5_23605455	TSS5_24387519	TSS5_9295586	TSS1_23595804	TSS4_12327450
TSS4_16988976	TSS1_3300511	TSS5_4718689	TSS3_7130436	TSS1_10507625	TSS3_6501307
TSS2_12417374	TSS2_15548790	TSS5_23353902	TSS3_21405183	TSS5_15634422	TSS2_6399621
TSS4_17300345	TSS3_21229795	TSS4_13675791	TSS4_10789032	TSS2_10229426	TSS1_30093027
TSS2_6409097	TSS3_9221190	TSS3_4399308	TSS1_10513173	TSS1_17098490	TSS1_18617012
TSS2_9454095	TSS5_6611986	TSS1_22297212	TSS1_1450856	TSS5_22295383	TSS1_20389500
TSS5_24732625	TSS1_22261892	TSS4_10861455	TSS4_8921936	TSS3_1678935	TSS1_21028365
TSS1_26672749	TSS1_28963668	TSS2_19260933	TSS3_18817248	TSS1_2689066	TSS1_7400604
TSS1_20630082	TSS1_29697316	TSS5_8437101	TSS1_27517970	TSS1_10437637	TSS4_5797334
TSS2_15307778	TSS4_15282037	TSS5_21263137	TSS1_1313583	TSS5_23642853	TSS3_22902638
TSS3_2088126	TSS5_16674273	TSS5_5724707	TSS3_21544111	TSS3_19905503	TSS5_25881141
TSS1_989208	TSS3_19452138	TSS1_5042556	TSS2_7950152	TSS3_7560701	TSS1_27935533
TSS2_18241702	TSS5_1414701	TSS1_28631231	TSS1_10224727	TSS5_2985435	TSS1_28272122
TSS1_20270049	TSS3_4156165	TSS3_21746237	TSS3_19825307	TSS4_7545321	TSS3_5579421
TSS5_17014923	TSS2_15119533	TSS1_9887512	TSS5_7874424	TSS3_6529159	TSS3_22922002
TSS3_20189814	TSS1_11414447	TSS1_21924078	TSS4_11772514	TSS1_25521230	TSS1_24489784
TSS2_8376202	TSS1_30304013	TSS4_15765438	TSS1_25727418	TSS4_18385557	TSS2_12433571
TSS1_6971479	TSS1_27382849	TSS1_27117313	TSS4_12731103	TSS4_12936705	TSS2_17296354
TSS5_5185783	TSS5_26691304	TSS3_23294365	TSS2_13269941	TSS1_28823679	TSS1_18316347
TSS2_18382093	TSS3_5755821	TSS5_22525645	TSS5_9402433	TSS3_19633216	TSS4_14820507
TSS1_669781	TSS3_21138955	TSS1_12451451	TSS5_6261373	TSS2_11952174	TSS1_28232979
TSS4_7305591	TSS3_18673038	TSS5_20070743	TSS3_9494728	TSS5_15748922	TSS1_4371293
TSS3_22597285	TSS3_19056441	TSS5_16297306	TSS5_18487873	TSS5_25406319	TSS4_14203981
TSS5_14282106	TSS1_3333258	TSS5_17814262	TSS4_6803594	TSS5_21044164	TSS4_13725591
TSS1_2275061	TSS3_566009	TSS3_20496204	TSS1_7641297	TSS5_13876853	TSS4_10498914
TSS4_17975077	TSS5_5924408	TSS4_15676405	TSS3_2479571	TSS1_17898804	TSS3_20564236
TSS5_17358139	TSS5_7365836	TSS2_16940835	TSS5_24918739	TSS1_21124406	TSS3_23132179
TSS4_8917435	TSS3_20126908	TSS2_12493242	TSS5_6986279	TSS4_10979741	TSS1_18685650
TSS5_8643499	TSS4_16841994	TSS3_19753165	TSS1_3862438	TSS3_2124259	TSS3_4221617
TSS3_2989493	TSS1_883504	TSS2_6983579	TSS3_8656459	TSS5_26620664	TSS2_416896
TSS1_29887362	TSS1_28448003	TSS1_7491500	TSS5_4658401	TSS4_17902275	TSS3_23328628
TSS5_7377592	TSS5_22885177	TSS1_7007630	TSS2_9293355	TSS1_30314602	TSS5_24610049
TSS1_5540494	TSS3_6987979	TSS3_949432	TSS1_8855855	TSS3_19049380	TSS1_6940530
TSS1_23716727	TSS5_25250564	TSS1_4526065	TSS3_7405629	TSS2_16655965	TSS2_15481406
TSS2_15891045	TSS3_2946128	TSS1_2091473	TSS2_10431519	TSS2_7401230	TSS2_16833280
TSS1_10806322	TSS1_21911115	TSS5_21056822	TSS1_30336132	TSS1_27886332	TSS2_17582828
TSS4_14106995	TSS4_9871540	TSS1_25964490	TSS1_11752023	TSS1_1969731	TSS2_10026915
TSS4_17571701	TSS5_25809721	TSS3_3098086	TSS5_24815431	TSS1_26131453	TSS1_29842775
TSS1_1832943	TSS1_6543822	TSS2_16856663	TSS5_5972419	TSS1_23306554	TSS3_2654134
TSS5_3420633	TSS1_29544783	TSS3_18634621	TSS2_8865140	TSS1_19778360	TSS5_17624315
TSS2_16330196	TSS4_2376349	TSS1_3565251	TSS3_8501837	TSS3_21780433	TSS5_15385185
TSS1_5504535	TSS3_22272055	TSS5_91356	TSS4_11660837	TSS1_28774860	TSS2_8533548
TSS3_10089101	TSS3_19255760	TSS4_18413034	TSS1_3728872	TSS1_5744223	TSS5_5796
TSS1_10429978	TSS3_22887711	TSS2_7840103	TSS4_13492972	TSS4_17455148	TSS1_3639907
TSS2_15672700	TSS2_15673687	TSS1_20415287	TSS2_7990578	TSS3_8236110	TSS5_5431673
TSS1_8117418	TSS3_7999455	TSS1_27544766	TSS3_13217	TSS2_9743374	TSS1_4375515
TSS5_23727566	TSS5_58241	TSS1_20903069	TSS3_9835239	TSS2_10248804	TSS4_13055623
TSS3_5275046	TSS4_13288898	TSS4_8231000	TSS3_3521413	TSS4_18395269	TSS4_381786
TSS3_17157924	TSS5_7084732	TSS4_13539688	TSS1_20594574	TSS5_1788769	TSS5_23409417
TSS2_1462937	TSS5_26433739	TSS2_16743026	TSS4_13505361	TSS2_19521822	TSS2_17695885
TSS5_24738802	TSS5_9515401	TSS1_22794647	TSS3_9986598	TSS5_26561277	TSS2_11293452
TSS3_1347377	TSS5_677070	TSS5_6136765	TSS4_13754679	TSS5_3550517	TSS3_22810747
TSS3_732041	TSS5_25771379	TSS2_9849268	TSS4_18339337	TSS5_1606313	TSS5_17798366
TSS2_17716950	TSS1_3493681	TSS1_9211740	TSS5_18073116	TSS3_18658325	TSS5_4694073
TSS4_16814694	TSS2_14165247	TSS1_13282034	TSS4_8203183	TSS5_20292208	TSS1_26687234
TSS2_16287958	TSS3_21134775	TSS1_8350781	TSS5_16213229	TSS2_16963141	TSS3_19442380
TSS2_7733644	TSS3_8476599	TSS5_16667254	TSS1_23179248	TSS1_25391591	TSS3_980488
TSS5_9865024	TSS3_7953304	TSS3_4065201	TSS5_19960610	TSS4_13983717	TSS4_10585735
TSS4_16038052	TSS5_13591303	TSS5_19317468	TSS3_9947852	TSS1_22612008	TSS1_10305108
TSS1_8175805	TSS2_1028217	TSS1_4734057	TSS2_7549929	TSS4_1494742	TSS3_22295371
TSS5_20080692	TSS5_24404944	TSS4_15730371	TSS1_22368718	TSS3_19082140	TSS1_10053112
TSS2_7248184	TSS5_21317140	TSS5_2167120	TSS3_469937	TSS5_23559316	TSS4_13468576
TSS4_15585680	TSS3_1609209	TSS1_6299687	TSS5_26821969	TSS1_162698	TSS5_21429445
TSS3_604597	TSS4_11288749	TSS4_9939693	TSS1_19954121	TSS5_20552543	TSS1_19454838
TSS5_23999728	TSS1_29450749	TSS2_19550946	TSS3_6762709	TSS5_21325599	TSS2_17728713
TSS2_9728718	TSS5_14935763	TSS5_18690749	TSS1_2762643	TSS5_7152876	TSS3_19822729
TSS5_26399528	TSS3_22165396	TSS1_29460325	TSS2_14480009	TSS3_7252309	TSS3_3930948
TSS1_11877295	TSS3_19524516	TSS2_12826945	TSS5_22873788	TSS1_23267211	TSS1_18866219
TSS3_4331674	TSS3_21991838	TSS2_15393087	TSS1_9162975	TSS2_11889174	TSS1_27713700
TSS1_7128717	TSS1_17311397	TSS1_29333540	TSS1_25363535	TSS2_13185886	TSS4_17743971
TSS2_16726484	TSS4_9096330	TSS3_4054739	TSS3_1272931	TSS5_5306807	TSS5_4823745
TSS1_22483250	TSS2_689804	TSS1_880210	TSS1_3195025	TSS2_12959387	TSS5_25243464
TSS3_9103121	TSS1_2349024	TSS1_24863370	TSS1_5329085	TSS1_27598050	TSS1_11605053
TSS3_7959770	TSS1_29997126	TSS1_7992432	TSS1_21211933	TSS5_201589	TSS5_6182376
TSS5_19746182	TSS3_3573419	TSS1_25472975	TSS2_172236	TSS2_5708957	TSS5_4944903
TSS3_5797239	TSS2_8678050	TSS3_5372248	TSS1_117046	TSS1_30270634	TSS1_2035814
TSS3_38501	TSS2_7446017	TSS3_6664203	TSS5_22372082	TSS1_19775912	TSS4_12220745
TSS4_15591102	TSS3_4709080	TSS3_8668057	TSS2_18377070	TSS5_1820124	TSS3_4510967
TSS2_19111765	TSS5_541262	TSS1_29627985	TSS3_19114567	TSS1_29915600	TSS5_931839
TSS3_22956888	TSS5_21089421	TSS5_1672120	TSS3_20370264	TSS1_2096240	TSS3_21836556
TSS3_20408320	TSS2_18979167	TSS2_6025931	TSS4_12952848	TSS1_25957800	TSS1_28078936
TSS1_9146050	TSS4_13441874	TSS5_7094446	TSS3_22009231	TSS3_15092310	TSS4_17312488
TSS4_14897383	TSS1_138437	TSS3_3029509	TSS1_27273755	TSS5_22302009	TSS5_18530876
TSS2_14725684	TSS3_4195453	TSS2_8405863	TSS4_15001169	TSS2_19268165	TSS4_16154702
TSS3_1416195	TSS5_834413	TSS2_14489612	TSS1_4930862	TSS2_10562726	TSS5_25417100
TSS1_7143085	TSS2_9003139	TSS4_17346805	TSS3_20855518	TSS5_18406606	TSS5_3890104
TSS5_22347287	TSS5_4361281	TSS1_19956627	TSS1_11156708	TSS2_7646424	TSS2_9354932
TSS4_13571446	TSS4_17814032	TSS4_575678	TSS5_16476951	TSS5_25328228	TSS5_9445493
TSS3_3208275	TSS3_194441	TSS3_23302341	TSS1_18283045	TSS1_3790818	TSS3_5518331
TSS1_1236031	TSS5_19620341	TSS3_10152485	TSS4_18072925	TSS1_28526716	TSS5_19790250
TSS2_9896320	TSS3_20361051	TSS1_27595129	TSS1_30311594	TSS5_4977535	TSS2_7160889
TSS1_29800716	TSS1_5000650	TSS4_13312769	TSS3_692065	TSS1_27799596	TSS4_15059771
TSS3_5692823	TSS1_20436671	TSS5_3548088	TSS1_3131065	TSS5_23593126	TSS2_17367830
TSS5_25415507	TSS5_20500933	TSS3_2367269	TSS3_138776	TSS1_20859439	TSS5_2103159
TSS3_21059916	TSS5_1107900	TSS5_21817366	TSS4_8946672	TSS1_899826	TSS5_21972465
TSS3_9489244	TSS3_5137195	TSS1_2224501	TSS3_4240200	TSS5_20459193	TSS3_9703849
TSS3_3250384	TSS1_28275835	TSS4_18390586	TSS1_2416258	TSS5_9674148	TSS5_21873259
TSS3_6086126	TSS2_17111526	TSS4_2587204	TSS3_6255786	TSS1_6898642	TSS5_25335483
TSS5_565860	TSS1_8406355	TSS1_26508285	TSS1_29143006	TSS2_19481421	TSS5_6681943
TSS4_12080060	TSS5_16810801	TSS4_18539581	TSS2_2902292	TSS1_17805824	TSS1_9178378
TSS5_26653706	TSS3_22287403	TSS5_17341523	TSS5_5730608	TSS5_19306147	TSS2_8527280
TSS1_22585930	TSS1_6787597	TSS3_3454377	TSS5_14540263	TSS2_18832611	TSS1_8432178
TSS5_5405465	TSS3_22197784	TSS5_26095777	TSS3_23324682	TSS1_10218952	TSS1_130576
TSS1_23801701	TSS3_1892948	TSS3_4184745	TSS1_1490841	TSS1_1510281	TSS3_5358453
TSS1_630514	TSS3_8942499	TSS3_1238569	TSS5_20701122	TSS4_9601452	TSS1_18771219
TSS3_21434317	TSS4_17768136	TSS5_26546212	TSS3_22181898	TSS5_9678778	TSS2_18425181
TSS3_6731509	TSS1_11436766	TSS2_5556534	TSS5_8610555	TSS5_7890181	TSS1_27779166
TSS3_3630473	TSS1_21579939	TSS3_16923301	TSS1_26790177	TSS2_14644132	TSS4_12400091
TSS3_22555865	TSS5_7238179	TSS5_6968020	TSS4_14158947	TSS3_2287528	TSS5_469048
TSS5_26385402	TSS1_24361891	TSS5_8419027	TSS5_4318527	TSS1_25334661	TSS4_16562969
TSS3_5892233	TSS3_2742969	TSS2_495573	TSS2_7122871	TSS2_6277938	TSS5_25652123
TSS1_24262860	TSS5_26812997	TSS4_15731445	TSS5_112312	TSS1_9343121	TSS4_8167449
TSS1_1368777	TSS4_10784246	TSS2_17409463	TSS5_3787259	TSS3_16910773	TSS1_29909313
TSS5_24226861	TSS1_10029194	TSS1_20733996	TSS4_11812999	TSS5_15997989	TSS5_14273433
TSS4_13692794	TSS4_10134910	TSS3_4262863	TSS1_11544118	TSS1_19915097	TSS3_20703356
TSS1_18739518	TSS4_15700827	TSS4_12488944	TSS1_29748854	TSS4_17643586	TSS3_21719901
TSS5_938010	TSS4_10304709	TSS5_3524680	TSS5_544835	TSS3_22864575	TSS5_26957679
TSS1_18504474	TSS3_5618229	TSS3_17649978	TSS4_16698342	TSS5_9200470	TSS3_3698846
TSS3_19707006	TSS1_10537648	TSS4_11270737	TSS4_18515861	TSS4_12969672	TSS4_16487417
TSS3_815632	TSS3_18445457	TSS4_6252298	TSS2_16220882	TSS1_30249188	TSS3_10324867
TSS3_21384195	TSS1_18477732	TSS1_2432020	TSS5_1640973	TSS1_6313931	TSS5_25813330
TSS1_17976362	TSS1_28085777	TSS3_21632812	TSS4_16456576	TSS5_25167943	TSS3_8089004
TSS1_11833072	TSS1_29051512	TSS5_547564	TSS1_5014481	TSS4_18370514	TSS3_2514035
TSS3_590510	TSS4_8407841	TSS5_2748192	TSS3_1979839	TSS2_13033480	TSS5_18990626
TSS1_28940838	TSS3_2178396	TSS4_17368964	TSS1_22866612	TSS1_1011314	TSS1_3347852
TSS3_20629085	TSS2_16101760	TSS5_6174999	TSS1_7083835	TSS4_14453834	TSS2_15972998
TSS1_19893427	TSS1_20340665	TSS1_28260824	TSS1_749297	TSS4_15985012	TSS2_9779101
TSS2_9369310	TSS1_11937180	TSS1_1240414	TSS4_5611119	TSS4_75223	TSS5_8987801
TSS5_23793158	TSS2_17921555	TSS4_15525483	TSS2_8356131	TSS2_14532493	TSS1_10898174
TSS1_3837545	TSS1_19608636	TSS3_22186322	TSS3_21210029	TSS1_16939826	TSS5_8074185
TSS3_413628	TSS4_15656686	TSS4_14023085	TSS4_17431610	TSS1_1587647	TSS5_19533266
TSS5_8697103	TSS4_1428225	TSS1_18701990	TSS3_3847567	TSS4_10884193	TSS5_4427017
TSS1_10989504	TSS2_7145367	TSS4_15490103	TSS4_7303995	TSS5_370183	TSS2_11052066
TSS4_13732880	TSS4_16959996	TSS3_10231502	TSS3_9358884	TSS3_3521115	TSS5_19040402
TSS3_23004946	TSS5_25836640	TSS1_7396771	TSS1_6650420	TSS3_5445221	TSS4_16301279
TSS1_1922393	TSS4_14118783	TSS1_10503020	TSS1_5149376	TSS1_4480821	TSS1_23469072
TSS5_5266042	TSS2_18680258	TSS2_12481752	TSS5_2886890	TSS1_306282	TSS2_16339906
TSS5_18111752	TSS2_17525952	TSS3_5358953	TSS3_1471397	TSS3_5087435	TSS2_10043654
TSS5_2975545	TSS1_12466251	TSS1_5309514	TSS2_17782326	TSS5_7308019	TSS2_2924452
TSS1_1625013	TSS5_25477369	TSS5_26014846	TSS2_17930936	TSS5_2171658	TSS1_24552035
TSS5_17189919	TSS5_7560071	TSS3_19210744	TSS5_23211295	TSS5_26471202	TSS1_29517930
TSS5_2677052	TSS2_15868555	TSS1_23762350	TSS5_7943124	TSS1_11057162	TSS1_23342431
TSS2_8108921	TSS4_17338693	TSS5_3695908	TSS3_17634892	TSS4_12317034	TSS1_23264346
TSS1_10994100	TSS1_29023463	TSS1_7508695	TSS1_22672914	TSS3_7330751	TSS3_6752584
TSS3_9845494	TSS5_26343258	TSS1_11931260	TSS2_15742814	TSS2_16524684	TSS3_5480461
TSS1_6230202	TSS1_5342015	TSS1_6150069	TSS1_20043590	TSS5_17923864	TSS5_8589382
TSS4_6075656	TSS3_7087184	TSS1_323039	TSS5_23811260	TSS4_1506531	TSS2_14570968
TSS5_1080993	TSS1_9747946	TSS5_1615322	TSS4_17248504	TSS5_15641661	TSS1_7085772
TSS3_23168521	TSS2_15574979	TSS4_13419569	TSS1_3453257	TSS4_18504544	TSS4_16819816
TSS3_6863482	TSS5_6415642	TSS2_18572356	TSS5_11380003	TSS2_17101970	TSS4_7406937
TSS5_7967990	TSS3_1649053	TSS1_1013720	TSS1_17097910	TSS4_16571320	TSS5_16151552
TSS5_26640730	TSS4_15579841	TSS4_11767261	TSS1_24822300	TSS5_22564464	TSS2_17837244
TSS2_15592557	TSS5_25234664	TSS5_2056583	TSS4_2136267	TSS2_12671114	TSS3_8078820
TSS1_25541693	TSS3_134919	TSS1_26195688	TSS3_21980578	TSS5_3377460	TSS1_26515060
TSS1_19685794	TSS1_3948720	TSS5_18919420	TSS2_9626965	TSS1_4807517	TSS5_25661002
TSS4_6906019	TSS5_19838151	TSS5_16537903	TSS5_1807907	TSS4_18190552	TSS5_25755051
TSS1_5077790	TSS5_24640698	TSS1_27415994	TSS1_26812225	TSS2_17036179	TSS3_22453923
TSS3_22096360	TSS2_16836171	TSS4_16997180	TSS3_16978893	TSS2_13445839	TSS2_10063853
TSS5_902759	TSS1_19761419	TSS1_19305307	TSS5_25281533	TSS5_9687411	TSS3_19841528
TSS1_20554235	TSS1_8520508	TSS3_18666688	TSS3_6521768	TSS2_1094733	TSS5_13911053
TSS1_11116021	TSS2_17428119	TSS4_10786358	TSS1_9676287	TSS4_9953990	TSS3_10017476
TSS3_2987927	TSS5_25786855	TSS2_15805559	TSS1_29126693	TSS5_24474449	TSS2_18186987
TSS3_22247798	TSS5_8611428	TSS5_21201935	TSS5_15456618	TSS5_2119648	TSS3_481974
TSS3_17523487	TSS4_1774439	TSS5_6266922	TSS1_27123575	TSS3_21163183	TSS5_1371461
TSS3_3365351	TSS3_20930778	TSS5_1034767	TSS3_9213190	TSS4_11428510	TSS2_12543023
TSS1_5252349	TSS4_314744	TSS5_26380287	TSS1_28027851	TSS2_17652583	TSS5_469331
TSS4_13847581	TSS5_1779830	TSS1_29162393	TSS1_88898	TSS5_13916744	TSS5_6471936
TSS4_7304399	TSS4_14020245	TSS4_16578258	TSS3_824545	TSS3_10030082	TSS1_24366463
TSS5_21607137	TSS1_27699937	TSS5_25721934	TSS1_5088841	TSS3_512314	TSS3_5418445
TSS5_4133228	TSS3_3455921	TSS1_9261417	TSS1_16537511	TSS4_13943651	TSS1_28156221
TSS2_15980694	TSS5_5749754	TSS2_8128790	TSS2_19418500	TSS2_6026105	TSS4_18075745
TSS5_25349011	TSS3_16070645	TSS1_21215407	TSS3_11265408	TSS1_29352949	TSS1_6933013
TSS3_10784897	TSS4_6745967	TSS3_22726399	TSS3_17700762	TSS3_4029132	TSS4_9094403
TSS1_7314024	TSS5_7525609	TSS2_6952861	TSS3_23007229	TSS2_16501630	TSS2_17087268
TSS2_123278	TSS5_26427492	TSS4_16265472	TSS4_13690492	TSS1_452715	TSS5_5177519
TSS5_23640916	TSS4_8090431	TSS3_7887286	TSS3_2971870	TSS3_20725512	TSS4_17986496
TSS1_9072158	TSS1_19783484	TSS5_17782500	TSS2_12553428	TSS3_6693301	TSS1_20578465
TSS1_3226977	TSS3_3499101	TSS1_25752785	TSS5_26791246	TSS2_14488155	TSS3_21177423
TSS1_7613005	TSS3_9470943	TSS3_10576513	TSS3_4951373	TSS4_9775856	TSS4_16802088
TSS4_18414075	TSS5_6530454	TSS5_964985	TSS2_9393562	TSS1_7569903	TSS1_28313623
TSS3_21986553	TSS3_6430514	TSS1_24176250	TSS3_6823506	TSS1_21334727	TSS5_2710566
TSS3_7063257	TSS5_24172993	TSS5_591779	TSS1_8664155	TSS1_9024172	TSS1_24732392
TSS5_8354730	TSS3_19789668	TSS1_2646056	TSS4_12940666	TSS2_12861910	TSS3_19219088
TSS3_7870892	TSS5_18780202	TSS4_14706309	TSS3_1963635	TSS5_26229577	TSS3_1063102
TSS1_25331398	TSS3_21516745	TSS3_9867822	TSS5_14047545	TSS5_3741924	TSS4_7548791
TSS1_30409670	TSS3_7089851	TSS4_18501883	TSS2_18416983	TSS1_20574336	TSS3_9914478
TSS1_5765633	TSS1_11222726	TSS5_23693237	TSS5_18622804	TSS1_9095888	TSS3_7078849
TSS4_15277302	TSS4_18185667	TSS1_2175026	TSS4_16873612	TSS1_1399235	TSS3_5020629
TSS1_6282097	TSS2_18438565	TSS4_6016175	TSS5_15855133	TSS4_6373540	TSS4_6543448
TSS5_1557998	TSS5_26665197	TSS1_2627873	TSS3_149836	TSS1_26832328	TSS3_2826855
TSS4_16941756	TSS3_8039907	TSS3_9007641	TSS1_18561842	TSS5_21173985	TSS5_10785721
TSS4_17241796	TSS2_18517491	TSS4_6344368	TSS1_2967729	TSS5_24564916	TSS2_9844350
TSS4_12317979	TSS5_5730320	TSS3_17771301	TSS1_16909728	TSS5_21122985	TSS1_19935163
TSS5_25683631	TSS2_901164	TSS5_5580924	TSS3_8574177	TSS4_15718833	TSS2_16050054
TSS1_19924756	TSS4_11180744	TSS1_2152549	TSS5_20111808	TSS3_2241110	TSS5_2998916
TSS3_5463760	TSS5_8116387	TSS5_24383567	TSS1_17906792	TSS1_19478227	TSS3_10351978
TSS3_2487369	TSS4_16325028	TSS5_6606693	TSS3_1960060	TSS4_2543527	TSS2_7326164
TSS5_7394194	TSS5_1018370	TSS5_7900387	TSS3_8048802	TSS2_14384213	TSS2_16350050
TSS3_498819	TSS5_4937864	TSS1_27397213	TSS3_5642735	TSS3_7377434	TSS2_16912882
TSS2_12039208	TSS1_9407938	TSS3_7227308	TSS4_642734	TSS1_18484759	TSS5_21391468
TSS4_12324472	TSS1_120454	TSS5_25598629	TSS3_7312748	TSS3_5299121	TSS2_19563576
TSS3_2641142	TSS3_17916430	TSS1_26860118	TSS5_24264751	TSS1_18826532	TSS2_12885502
TSS4_18506039	TSS3_21716216	TSS3_21277767	TSS4_15450815	TSS4_18236064	TSS1_1482634
TSS1_20554436	TSS4_10414269	TSS1_27528155	TSS2_8353256	TSS1_27257085	TSS1_16709611
TSS5_6033734	TSS1_24848396	TSS4_8713689	TSS4_13644450	TSS2_11623477	TSS5_2813230
TSS3_19592765	TSS3_22907940	TSS2_16042317	TSS2_6744818	TSS3_1927755	TSS1_15975583
TSS1_20210882	TSS5_3911363	TSS2_9995459	TSS2_17596832	TSS5_4154625	TSS5_19817223
TSS4_11948686	TSS3_22205916	TSS5_3480436	TSS3_19367010	TSS5_23733673	TSS3_18763846
TSS5_6553851	TSS1_6840257	TSS3_10758826	TSS3_17234038	TSS1_28142648	TSS1_9482642
TSS5_3814817	TSS3_9307298	TSS5_16497034	TSS1_2827063	TSS1_25046862	TSS1_3157504
TSS4_8334234	TSS5_16500862	TSS5_22287087	TSS1_17383031	TSS5_15333591	TSS4_14776054
TSS2_15492809	TSS1_5702155	TSS1_20864339	TSS5_25517833	TSS4_17235561	TSS4_128647
TSS1_21462197	TSS5_19397443	TSS5_25073989	TSS4_9928678	TSS1_10252326	TSS4_18279708
TSS3_22676752	TSS1_2631068	TSS4_17687027	TSS2_457038	TSS2_13824001	TSS1_18326916
TSS3_2819205	TSS5_19590458	TSS1_9963608	TSS3_684478	TSS3_4781845	TSS5_26419403
TSS2_11821859	TSS5_6495424	TSS3_1242987	TSS2_11843267	TSS1_22447265	TSS1_7488661
TSS5_24623344	TSS5_277659	TSS4_13069452	TSS3_1325950	TSS1_5731761	TSS3_22086155
TSS1_27360981	TSS3_23092399	TSS3_6200574	TSS3_3116110	TSS4_14960351	TSS3_5953959
TSS2_9826863	TSS3_21853836	TSS3_3760465	TSS4_7484398	TSS2_9514939	TSS1_29638551
TSS1_1754267	TSS1_21065803	TSS3_2450602	TSS3_9475580	TSS1_11219422	TSS2_14905361
TSS5_22481923	TSS3_22951366	TSS5_23475598	TSS3_1554761	TSS4_7646560	TSS2_11113838
TSS1_20259866	TSS2_12558051	TSS1_28041466	TSS2_4618569	TSS2_12770553	TSS1_24149343
TSS1_19747163	TSS5_2671721	TSS3_2037788	TSS1_5647845	TSS1_3979204	TSS1_3804031
TSS3_9244325	TSS1_28785205	TSS4_13063285	TSS4_14232446	TSS3_9274545	TSS4_15646547
TSS1_26608627	TSS2_426218	TSS5_842507	TSS3_14085301	TSS5_5944448	TSS5_18590240
TSS5_16225405	TSS4_16279594	TSS4_10148680	TSS4_13454447	TSS1_4297069	TSS1_5514382
TSS4_10714707	TSS3_20729688	TSS1_274699	TSS4_13316095	TSS2_10910527	TSS2_14768822
TSS5_22429459	TSS3_19951309	TSS1_9611108	TSS1_19902495	TSS1_6948949	TSS3_8533782
TSS1_23137164	TSS3_6714638	TSS1_6546207	TSS5_26938450	TSS3_16475979	TSS2_11173139
TSS3_11073735	TSS2_993767	TSS5_3410468	TSS1_27933442	TSS2_1482099	TSS2_6772891
TSS1_7324590	TSS4_13380409	TSS1_12745643	TSS3_4608523	TSS5_21883212	TSS1_24637196
TSS1_13078618	TSS3_1094350	TSS4_8879336	TSS3_155639	TSS4_16648608	TSS1_8029908
TSS5_21336911	TSS1_25652833	TSS5_21896432	TSS3_1313083	TSS5_2172947	TSS5_25733316
TSS1_16909494	TSS5_18181998	TSS1_26236281	TSS3_21616547	TSS2_16737294	TSS4_2673188
TSS3_22304207	TSS3_18902151	TSS3_2155957	TSS3_18329447	TSS3_4427989	TSS3_1591277
TSS5_8640195	TSS1_20525713	TSS4_13894165	TSS4_2517199	TSS1_22198340	TSS4_1324239
TSS4_10481788	TSS4_6594964	TSS2_498012	TSS5_19871214	TSS4_6287281	TSS4_7613296
TSS5_20049548	TSS3_1268338	TSS5_18590856	TSS1_3666963	TSS1_12534456	TSS2_12753115
TSS3_19980958	TSS4_12497058	TSS3_21449307	TSS4_17668946	TSS5_383224	TSS3_11131900
TSS1_5817667	TSS1_5562946	TSS3_7906795	TSS5_26519806	TSS1_3888690	TSS5_21286791
TSS1_16923560	TSS5_6378811	TSS5_16507661	TSS5_5758880	TSS3_546367	TSS3_7835158
TSS3_365542	TSS1_29365774	TSS5_21890617	TSS1_25918314	TSS3_524608	TSS5_7222277
TSS5_15634586	TSS5_23883414	TSS3_4927411	TSS4_8575651	TSS1_9874261	TSS2_12603885
TSS3_5513324	TSS5_4158567	TSS2_10254642	TSS3_20578982	TSS2_18000895	TSS4_15101356
TSS4_17307723	TSS3_23359163	TSS2_18620429	TSS3_19357089	TSS4_7537059	TSS1_26383327
TSS4_7042608	TSS5_19864517	TSS2_17195681	TSS4_821480	TSS5_23978550	TSS1_5465393
TSS3_2360415	TSS3_20978944	TSS2_6645502	TSS1_3605050	TSS4_881185	TSS5_2167660
TSS5_7912771	TSS3_10192422	TSS3_17591997	TSS3_22027883	TSS4_11789258	TSS1_4001410
TSS4_8845883	TSS2_19602200	TSS2_8469093	TSS3_7168196	TSS4_9834727	TSS1_29416913
TSS3_17340376	TSS1_17296026	TSS1_635295	TSS2_2457579	TSS4_2445859	TSS1_10322574
TSS5_21791230	TSS5_16480546	TSS3_17506054	TSS1_23274248	TSS5_4508510	TSS1_5139381
TSS2_18552065	TSS2_19423688	TSS5_25302424	TSS3_4135102	TSS3_12139402	TSS1_28475781
TSS5_24145355	TSS1_18542124	TSS1_20728090	TSS5_23960939	TSS5_5072290	TSS2_14462094
TSS3_6890276	TSS5_7509843	TSS5_25888288	TSS3_21656522	TSS4_2397730	TSS3_21970355
TSS1_2316420	TSS1_4588613	TSS2_8139885	TSS5_19805059	TSS4_892176	TSS4_13854154
TSS1_136145	TSS3_2671929	TSS4_14809956	TSS2_19315036	TSS5_8003683	TSS2_14546789
TSS5_23460731	TSS4_9295625	TSS3_8134187	TSS2_13539783	TSS3_1186483	TSS3_20984778
TSS1_29012716	TSS3_242288	TSS5_22580564	TSS4_15971182	TSS2_19033790	TSS4_985199
TSS5_19549901	TSS5_9804618	TSS3_2952694	TSS5_20529831	TSS3_1071765	TSS1_4839861
TSS3_20110652	TSS1_19964251	TSS3_9595569	TSS2_10952632	TSS5_2209754	TSS1_28419483
TSS4_11228259	TSS5_927077	TSS1_30053728	TSS1_9165605	TSS2_332788	TSS3_20800855
TSS4_13606361	TSS5_5046943	TSS5_21958235	TSS5_26540871	TSS1_27910342	TSS3_20515353
TSS4_9227491	TSS5_1715879	TSS1_19045059	TSS3_380509	TSS5_26549614	TSS1_22096569
TSS5_583098	TSS4_10030696	TSS3_4657609	TSS3_19349513	TSS5_9226061	TSS5_17550382
TSS5_9377450	TSS1_30244752	TSS5_4597876	TSS2_16643626	TSS1_7144119	TSS3_2843775
TSS2_12627601	TSS3_22009546	TSS4_17339011	TSS3_23334592	TSS3_21794033	TSS3_3102224
TSS5_24990152	TSS5_25582717	TSS4_8079286	TSS1_22915763	TSS1_28251271	TSS1_26743054
TSS3_101993	TSS1_6466724	TSS5_22032063	TSS5_24262473	TSS5_22422645	TSS2_11999832
TSS5_16872348	TSS2_16458972	TSS2_7692460	TSS5_409716	TSS5_26237057	TSS3_18469586
TSS3_23255153	TSS4_7189867	TSS4_1875440	TSS4_18280571	TSS5_19653210	TSS5_16060767
TSS3_18684347	TSS1_26700962	TSS1_7082515	TSS2_2922164	TSS1_190540	TSS4_9739680
TSS5_21748564	TSS3_166304	TSS3_2004144	TSS1_24595203	TSS1_7121762	TSS1_7346156
TSS1_12152368	TSS2_7607806	TSS4_17148951	TSS4_18381899	TSS1_10329087	TSS2_17915584
TSS4_9768683	TSS3_16343632	TSS5_15631554	TSS1_5457102	TSS4_16842217	TSS1_2156008
TSS5_3718804	TSS5_3353497	TSS1_128320	TSS3_17191059	TSS4_15317135	TSS1_5580855
TSS3_7892323	TSS3_2940455	TSS5_3545231	TSS4_5230328	TSS4_17628961	TSS1_24097604
TSS5_763246	TSS3_17782658	TSS1_27097975	TSS3_21752473	TSS5_9480573	TSS3_4079619
TSS1_29975271	TSS3_6611079	TSS1_22540864	TSS4_15535473	TSS2_8550342	TSS4_18324663
TSS2_10244902	TSS3_21527632	TSS2_12814331	TSS1_18312924	TSS4_17410526	TSS2_360863
TSS3_18895467	TSS1_11354533	TSS1_8863954	TSS4_1306511	TSS5_19392294	TSS3_3695065
TSS5_16101420	TSS4_13664532	TSS5_4008797	TSS1_3578200	TSS3_3003188	TSS5_26414504
TSS4_15408960	TSS4_6711059	TSS3_1268618	TSS3_21092270	TSS2_19476330	TSS3_7704837
TSS5_21337985	TSS5_2928198	TSS3_21872696	TSS4_5185893	TSS3_7621429	TSS2_18071065
TSS5_54130	TSS1_4328547	TSS3_20631451	TSS3_7974769	TSS1_7216679	TSS3_6876059
TSS4_8075501	TSS1_24176624	TSS1_18748320	TSS1_7023067	TSS1_3655588	TSS4_18082512
TSS3_6396602	TSS5_17847238	TSS1_6762944	TSS3_21275962	TSS4_13102491	TSS3_11137803
TSS1_30084161	TSS1_29038423	TSS5_1601495	TSS1_8153447	TSS5_5130469	TSS3_754154
TSS5_24338767	TSS1_26841462	TSS5_5122473	TSS1_28291763	TSS5_21865334	TSS5_2041913
TSS4_9437159	TSS5_25518641	TSS5_26012833	TSS5_25916590	TSS4_310336	TSS5_16921554
TSS1_8441157	TSS3_15971639	TSS4_8305689	TSS4_9204070	TSS3_17162474	TSS2_14568519
TSS3_5076793	TSS1_7312264	TSS3_3008694	TSS5_4866784	TSS4_10448190	TSS5_14089918
TSS2_11246036	TSS4_9930198	TSS1_25727697	TSS4_7472037	TSS5_3106412	TSS3_1727424
TSS4_11509796	TSS1_17961799	TSS5_8982818	TSS4_980670	TSS3_21507606	TSS3_4988142
TSS5_7748947	TSS1_7789541	TSS3_19909234	TSS3_22881540	TSS4_17658873	TSS3_9530804
TSS3_3770356	TSS3_2833386	TSS4_16631533	TSS4_6305441	TSS2_13824838	TSS5_5331684
TSS2_15914703	TSS1_25362453	TSS2_18466966	TSS1_6466443	TSS5_16281456	TSS1_15607892
TSS3_2871133	TSS2_19079406	TSS1_9815522	TSS4_5782289	TSS4_16347099	TSS5_1994906
TSS1_4693330	TSS1_27909900	TSS3_20865999	TSS4_18117265	TSS1_2135893	TSS4_14790500
TSS5_21487986	TSS2_18578831	TSS2_19433813	TSS5_18840208	TSS1_5648760	TSS5_8031317
TSS4_535241	TSS1_493587	TSS1_21601653	TSS1_5168155	TSS2_13851067	TSS1_3167869
TSS5_20750690	TSS1_18795233	TSS4_16130798	TSS5_2411366	TSS3_10795304	TSS3_8902748
TSS5_5279984	TSS1_28464266	TSS1_1790231	TSS2_9746215	TSS1_20637414	TSS4_7773687
TSS3_831889	TSS1_26179363	TSS5_6375310	TSS3_21042076	TSS4_426886	TSS1_20674783
TSS4_14458687	TSS4_18111150	TSS4_897529	TSS5_3336305	TSS3_21044458	TSS5_26791562
TSS1_4973716	TSS5_6357509	TSS3_22651539	TSS5_13356814	TSS3_4558550	TSS5_18776731
TSS2_17960703	TSS3_20991329	TSS5_22564880	TSS5_24867726	TSS1_29173427	TSS5_20345200
TSS1_4452313	TSS1_10909110	TSS1_198399	TSS1_4221916	TSS4_17031698	TSS1_2955690
TSS5_25558727	TSS5_554042	TSS2_8074948	TSS3_22033204	TSS3_21125861	TSS4_8383568
TSS3_2392332	TSS2_17060546	TSS4_16942451	TSS3_14722292	TSS3_8968655	TSS3_8564666
TSS5_4047415	TSS1_23702114	TSS1_4802672	TSS4_2027137	TSS2_17026973	TSS5_604963
TSS5_4706735	TSS3_16584363	TSS2_9556161	TSS1_22902173	TSS2_19614138	TSS1_6966927
TSS5_3454157	TSS1_24163606	TSS5_8436376	TSS1_11013773	TSS4_9876409	TSS5_8238194
TSS3_1848882	TSS1_5817115	TSS1_18507989	TSS1_3063397	TSS1_24257218	TSS2_13262099
TSS5_18244268	TSS1_6039250	TSS3_20598020	TSS1_20028676	TSS2_10049272	TSS2_15483691
TSS5_451423	TSS4_10469330	TSS2_8327025	TSS2_10329982	TSS5_24240975	TSS2_8518147
TSS2_7689395	TSS3_19510506	TSS4_10606810	TSS5_2940695	TSS2_11315053	TSS3_20436390
TSS3_2651098	TSS3_17519165	TSS1_4062627	TSS3_19733817	TSS3_6355664	TSS1_20207020
TSS5_16789737	TSS5_26490325	TSS3_21394046	TSS3_9151123	TSS2_977408	TSS1_17940100
TSS4_14004506	TSS3_1595016	TSS3_2132826	TSS4_15713853	TSS5_3671555	TSS4_7492876
TSS1_3189369	TSS1_26238096	TSS5_24057419	TSS4_14539594	TSS3_3134908	TSS3_22412512
TSS2_4007021	TSS3_21715568	TSS5_17299166	TSS2_17778301	TSS2_12255640	TSS1_19617541
TSS3_20173410	TSS5_24066165	TSS4_14369681	TSS1_3244208	TSS2_14754322	TSS3_20366842
TSS1_27766362	TSS4_16658076	TSS3_9805740	TSS5_24873151	TSS5_4734549	TSS4_8138281
TSS4_7775127	TSS5_17865517	TSS1_28767510	TSS2_7462802	TSS2_6272493	TSS1_13533464
TSS5_20862943	TSS2_8992986	TSS1_6248701	TSS2_918642	TSS4_11880143	TSS1_23956251
TSS1_5556804	TSS2_12984958	TSS3_20028144	TSS5_17108056	TSS5_26648951	TSS5_4995169
TSS4_1264645	TSS1_9071693	TSS1_27648559	TSS2_18756296	TSS5_16004244	TSS3_20376674
TSS1_7209400	TSS5_27896	TSS3_4607874	TSS4_15114334	TSS5_18528543	TSS1_8310642
TSS3_6772716	TSS5_15056293	TSS1_5987797	TSS1_10308534	TSS1_22465424	TSS1_29734328
TSS1_8665882	TSS5_22057106	TSS5_16250843	TSS5_26883567	TSS1_12083890	TSS2_16416814
TSS4_9023756	TSS5_24991163	TSS3_19301855	TSS5_25729469	TSS3_10356434	TSS5_19366412
TSS3_3161594	TSS2_13507404	TSS1_27749258	TSS5_13666720	TSS5_26303439	TSS2_10566936
TSS5_24985703	TSS1_28274830	TSS4_14998639	TSS3_2189394	TSS2_10972872	TSS2_14862042
TSS5_25706625	TSS2_10104038	TSS4_16168859	TSS3_3277797	TSS5_16256759	TSS1_27790876
TSS1_1726629	TSS3_10081470	TSS2_11432728	TSS5_23921265	TSS5_8191365	TSS2_11481573
TSS1_28284037	TSS3_4559840	TSS1_2443859	TSS3_1113659	TSS5_9704717	TSS3_18004974
TSS5_7477919	TSS5_7855751	TSS1_3627726	TSS3_7536504	TSS4_13027694	TSS5_20489657
TSS4_12741043	TSS5_24282838	TSS5_37963	TSS1_17883949	TSS5_5548733	TSS3_613828
TSS3_6837493	TSS5_26864528	TSS5_9764135	TSS1_1108659	TSS3_8581691	TSS5_26905577
TSS4_12757735	TSS1_7933387	TSS1_3241576	TSS3_19949266	TSS1_12554339	TSS5_13487570
TSS5_22603496	TSS4_17268905	TSS5_24884600	TSS1_4242719	TSS3_1958282	TSS5_23524443
TSS4_11569789	TSS5_18690353	TSS2_17355085	TSS1_6304265	TSS1_1669398	TSS4_12346056
TSS2_18731069	TSS5_7559505	TSS3_19013399	TSS3_6699315	TSS5_16781968	TSS5_3278313
TSS5_2876575	TSS1_28947805	TSS5_3127968	TSS1_5755478	TSS4_13866283	TSS3_7086773
TSS4_1580120	TSS3_22945146	TSS5_3173457	TSS3_5794436	TSS2_16194108	TSS3_4571199
TSS5_6359116	TSS5_19106372	TSS5_448138	TSS1_10387591	TSS2_3057183	TSS5_18628055
TSS5_7215960	TSS5_12619160	TSS5_15529910	TSS2_15569259	TSS3_3538841	TSS1_22308151
TSS4_10472742	TSS1_1996110	TSS3_9920481	TSS3_2153440	TSS4_840825	TSS3_21193866
TSS5_7205667	TSS5_5772403	TSS4_4644646	TSS5_3740522	TSS1_18879972	TSS1_8296923
TSS1_5556988	TSS5_24301614	TSS1_4144942	TSS3_4208195	TSS1_27934404	TSS4_1068974
TSS3_3602084	TSS2_16958198	TSS1_12661608	TSS5_126318	TSS1_23945797	TSS3_7531457
TSS1_9527131	TSS3_10285378	TSS2_10170660	TSS4_10102035	TSS1_414645	TSS1_26964308
TSS3_4469260	TSS5_21023484	TSS1_4130396	TSS3_4572146	TSS3_21391606	TSS1_4148066
TSS4_13743172	TSS5_3044368	TSS3_17459434	TSS2_11436274	TSS5_3201518	TSS3_17137954
TSS5_18670149	TSS5_4337876	TSS1_523651	TSS5_19862296	TSS5_7549370	TSS5_5907776
TSS4_1337358	TSS1_9956940	TSS1_9749215	TSS5_21509560	TSS3_1127534	TSS5_3185734
TSS4_11807771	TSS3_16671432	TSS4_8536125	TSS1_21617003	TSS1_5037613	TSS1_24023168
TSS5_8162277	TSS4_6054328	TSS5_769514	TSS1_11373482	TSS1_21342778	TSS5_3300081
TSS1_16975709	TSS1_1877495	TSS3_1315077	TSS5_2778075	TSS3_22474096	TSS5_6747395
TSS3_17772036	TSS4_14022258	TSS5_16717987	TSS5_16394495	TSS1_8903247	TSS2_10677060
TSS2_18781922	TSS3_394059	TSS2_12905071	TSS4_1041148	TSS4_16341170	TSS5_19555313
TSS5_8559325	TSS1_7619276	TSS5_24136961	TSS1_5844287	TSS5_2628055	TSS3_5508311
TSS5_4570941	TSS5_22581233	TSS5_726786	TSS5_16070281	TSS5_4138712	TSS5_17968157
TSS5_20538937	TSS1_18329721	TSS5_20173503	TSS5_19807712	TSS2_8858982	TSS5_6526649
TSS3_8751593	TSS4_18498190	TSS2_11384695	TSS4_11450396	TSS2_14868834	TSS1_11800988
TSS1_8682195	TSS2_18683772	TSS5_10650059	TSS1_29745826	TSS4_18071355	TSS4_16582872
TSS1_5155561	TSS5_17882298	TSS5_7296384	TSS1_27963944	TSS1_27963847	TSS5_315000
TSS4_13095925	TSS4_6619316	TSS5_3528940	TSS1_4733793	TSS5_17066361	TSS2_9497633
TSS5_845584	TSS5_19846516	TSS2_13116474	TSS5_6354880	TSS1_9944037	TSS2_9315251
TSS5_8857007	TSS4_15390763	TSS4_5151055	TSS2_4305793	TSS5_2513790	TSS2_7462554
TSS5_17839230	TSS1_23801049	TSS1_20665125	TSS3_4806733	TSS5_17556664	TSS1_27603800
TSS1_7581146	TSS1_23570661	TSS2_13178332	TSS1_9086805	TSS3_9981120	TSS1_9795774
TSS4_7866799	TSS3_3727732	TSS3_1539513	TSS2_9270852	TSS4_13966852	TSS5_6788573
TSS1_26618386	TSS5_25771900	TSS1_2223855	TSS1_29777972	TSS1_564203	TSS1_2701220
TSS1_2200159	TSS4_10604530	TSS1_4897367	TSS5_1476408	TSS1_4721730	TSS2_16658699
TSS5_7147158	TSS1_2368887	TSS5_4629022	TSS5_4404619	TSS3_9680671	TSS5_8014152
TSS5_17748396	TSS2_2201649	TSS4_16521907	TSS4_13836538	TSS5_23163182	TSS4_18025700
TSS4_9821939	TSS3_12591419	TSS5_16982270	TSS4_7180453	TSS5_1769585	TSS2_19614730
TSS1_17788637	TSS3_826529	TSS4_13957344	TSS3_17311855	TSS2_19065698	TSS4_11601567
TSS5_25739245	TSS5_2941090	TSS1_267944	TSS4_5238937	TSS4_15263238	TSS1_19052551
TSS5_473900	TSS4_1499876	TSS1_8321680	TSS1_25829117	TSS5_3327945	TSS3_1831944
TSS5_22435072	TSS3_14811558	TSS3_18709720	TSS5_24673657	TSS3_4710493	TSS3_22702725
TSS1_7605655	TSS2_900955	TSS4_14975518	TSS2_12868630	TSS1_17790479	TSS5_21438598
TSS4_1408315	TSS2_8158235	TSS1_27179218	TSS3_104705	TSS5_23218361	TSS3_20342391
TSS1_12066647	TSS4_17378204	TSS1_21617262	TSS3_2901266	TSS5_6921753	TSS5_4813999
TSS1_621517	TSS3_5061848	TSS5_23475158	TSS4_8157021	TSS3_5904641	TSS5_13419237
TSS3_876845	TSS1_19106730	TSS2_13674522	TSS3_5099384	TSS5_5181383	TSS1_18379800
TSS1_7989221	TSS1_9726267	TSS3_18617574	TSS5_25963235	TSS5_337180	TSS1_6804970
TSS1_11561855	TSS1_22633895	TSS5_24234541	TSS1_22959732	TSS5_4915808	TSS3_509087
TSS4_154857	TSS4_15140557	TSS4_15017608	TSS3_18620523	TSS3_6101831	TSS3_3725593
TSS2_767422	TSS2_15527856	TSS5_23057745	TSS1_19603262	TSS4_9581391	TSS1_5738768
TSS1_10501452	TSS1_3710208	TSS4_1151645	TSS1_8244466	TSS2_8501160	TSS2_13722429
TSS4_15145812	TSS1_6304008	TSS1_2060347	TSS4_1128426	TSS1_30266933	TSS1_25491037
TSS2_523265	TSS2_18300439	TSS2_17572354	TSS1_6483586	TSS5_9491072	TSS5_24359009
TSS4_7156132	TSS3_16138022	TSS3_1836704	TSS3_23025744	TSS1_1564550	TSS4_8530114
TSS5_1695495	TSS1_20783998	TSS5_4448878	TSS3_354302	TSS3_20285112	TSS3_10255953
TSS5_24317938	TSS3_20776359	TSS2_8206395	TSS1_21616576	TSS2_14736103	TSS4_13718594
TSS5_23087719	TSS1_2607703	TSS1_9966949	TSS2_16165954	TSS5_15843973	TSS4_13945670
TSS1_1952720	TSS3_8163714	TSS5_22284637	TSS3_18910990	TSS3_8623197	TSS1_28906523
TSS5_24354046	TSS5_6663655	TSS5_2520169	TSS5_8707750	TSS1_27526681	TSS1_30217561
TSS1_27940706	TSS1_6698593	TSS2_17271155	TSS5_8558387	TSS5_4764790	TSS2_12666976
TSS3_6123449	TSS1_3681669	TSS2_10860828	TSS2_1920368	TSS5_15987571	TSS5_17431817
TSS4_578212	TSS5_20952422	TSS1_19603778	TSS2_17130184	TSS3_21946103	TSS4_8843606
TSS4_10846133	TSS5_7080559	TSS3_4254267	TSS5_6507411	TSS5_26239502	TSS3_15617144
TSS1_12550497	TSS4_14882026	TSS4_13957182	TSS2_17985065	TSS3_1326267	TSS4_717579
TSS1_1154592	TSS3_15502128	TSS1_883760	TSS3_3883484	TSS1_9095483	TSS5_4392227
TSS5_3735087	TSS3_5073872	TSS1_25250734	TSS3_20958588	TSS1_17323436	TSS1_16984437
TSS3_3249531	TSS2_7275672	TSS4_15790365	TSS1_17798288	TSS1_1070873	TSS3_2130315
TSS5_24775059	TSS5_18558744	TSS3_1970811	TSS2_1624712	TSS2_16471240	TSS3_19959018
TSS3_15975115	TSS5_10861172	TSS2_4621951	TSS5_5551629	TSS5_20323636	TSS2_18010599
TSS2_18137494	TSS5_17524749	TSS3_3369446	TSS1_10800913	TSS3_729821	TSS1_27209892
TSS3_3374202	TSS1_10248474	TSS2_7674349	TSS1_22904510	TSS1_22542533	TSS1_26394164
TSS2_2350200	TSS2_17634282	TSS5_24397105	TSS1_4391688	TSS4_10782404	TSS3_1769554
TSS4_11807144	TSS1_27721129	TSS5_5121760	TSS4_12930416	TSS3_19039630	TSS5_19009334
TSS5_1519853	TSS1_10942510	TSS4_6043849	TSS1_4140274	TSS2_3527450	TSS3_8410437
TSS2_19615550	TSS2_16740381	TSS5_6271440	TSS5_5616141	TSS5_2697673	TSS2_13382052
TSS5_5378533	TSS4_17041831	TSS3_704770	TSS5_26595804	TSS1_17520084	TSS1_8258687
TSS4_5828617	TSS5_25387183	TSS1_30148409	TSS4_16431962	TSS2_19679835	TSS4_9607334
TSS3_16745912	TSS3_11259053	TSS4_18383785	TSS2_16714504	TSS4_14355080	TSS2_9357899
TSS2_11580747	TSS1_29471774	TSS1_23179519	TSS1_3465913	TSS4_12588524	TSS3_20695488
TSS3_6305995	TSS3_2465383	TSS1_8130408	TSS4_17361956	TSS1_23685198	TSS1_29117624
TSS4_2762439	TSS5_18964936	TSS1_5151736	TSS2_282952	TSS1_13156428	TSS2_19558293
TSS5_6419035	TSS4_6744355	TSS2_10588264	TSS4_12563589	TSS4_8307706	TSS3_13489576
TSS1_1361961	TSS5_13771766	TSS5_22331813	TSS4_13930346	TSS5_8876486	TSS5_3963459
TSS1_4577903	TSS2_13659975	TSS1_6763858	TSS1_6684768	TSS1_1416141	TSS5_26104614
TSS1_26276264	TSS3_22783998	TSS5_26017231	TSS1_2607960	TSS4_15006498	TSS2_2843221
TSS5_23723102	TSS4_15106486	TSS5_21334870	TSS5_22941766	TSS2_4416849	TSS1_9329504
TSS5_26559451	TSS5_17864520	TSS1_18627659	TSS3_4266326	TSS2_11595675	TSS2_1449052
TSS1_17913711	TSS3_8753446	TSS3_2264693	TSS1_26083606	TSS1_10846650	TSS1_20614756
TSS1_17758456	TSS2_11150508	TSS3_8467620	TSS4_14506008	TSS3_3978157	TSS3_20431466
TSS2_18986117	TSS1_210585	TSS5_1000965	TSS1_24894749	TSS2_9684700	TSS3_983112
TSS2_174292	TSS2_17970830	TSS2_12158576	TSS1_24286143	TSS3_2409489	TSS5_4541837
TSS1_28296969	TSS1_5406002	TSS2_8397856	TSS5_947142	TSS1_4353880	TSS1_2673832
TSS5_20341803	TSS4_18025287	TSS1_7490583	TSS5_19300499	TSS1_28452478	TSS4_18062289
TSS1_12046650	TSS1_26429671	TSS5_9731559	TSS1_26222026	TSS5_22828003	TSS2_19554497
TSS3_21100357	TSS5_1468461	TSS5_22115366	TSS5_24422783	TSS1_10429069	TSS2_13439807
TSS1_7652474	TSS1_21902019	TSS5_3825492	TSS5_16975103	TSS1_10494707	TSS3_645810
TSS1_29049350	TSS3_4313507	TSS3_20763160	TSS3_21492225	TSS5_6104984	TSS5_1293688
TSS3_2754828	TSS2_8164243	TSS1_3828469	TSS2_9103236	TSS5_750128	TSS4_12337479
TSS1_27402928	TSS1_27338050	TSS5_4262309	TSS5_3838213	TSS4_9158873	TSS3_19110676
TSS5_1079812	TSS1_10053648	TSS3_15207452	TSS3_9575148	TSS3_8434711	TSS5_3072935
TSS2_8371097	TSS5_9484868	TSS1_3702632	TSS2_18971312	TSS3_7087530	TSS5_23446822
TSS4_17594138	TSS5_12088539	TSS5_7054119	TSS5_16654913	TSS4_9278787	TSS2_14909766
TSS5_25873128	TSS4_16288913	TSS5_9713103	TSS1_4647935	TSS4_17516856	TSS1_8842313
TSS5_26710615	TSS2_11100049	TSS1_6074563	TSS1_11797133	TSS1_30389308	TSS3_9526887
TSS1_172882	TSS4_15277507	TSS3_1429026	TSS2_10733925	TSS3_9208940	TSS1_3967548
TSS1_21727022	TSS2_16413695	TSS1_13281284	TSS2_15195534	TSS3_666907	TSS1_21364642
TSS5_7955632	TSS5_20080341	TSS4_18276534	TSS4_12489324	TSS2_14373856	TSS1_2421945
TSS1_1141365	TSS2_17903529	TSS5_7366661	TSS1_20895463	TSS1_9478625	TSS2_12586520
TSS1_12351240	TSS4_2036362	TSS2_7499539	TSS1_5548333	TSS5_22907353	TSS5_3464249
TSS3_2225412	TSS3_237203	TSS1_11630645	TSS2_7670908	TSS4_14564333	TSS1_29549650
TSS5_7960239	TSS4_11198017	TSS3_5334745	TSS4_13489810	TSS1_30129589	TSS2_16183964
TSS5_26939261	TSS2_12100757	TSS5_26762853	TSS1_114265	TSS1_24205738	TSS2_13740878
TSS4_11258585	TSS3_6617715	TSS5_20891171	TSS1_28030353	TSS4_6955621	TSS2_14914030
TSS1_2580607	TSS1_3100180	TSS1_20250230	TSS5_7653697	TSS2_6036963	TSS1_17167871
TSS1_25497039	TSS5_21647933	TSS3_10790651	TSS5_9410010	TSS3_18272509	TSS3_226000
TSS1_23261777	TSS3_22706136	TSS5_26422783	TSS3_5315016	TSS1_8006195	TSS5_4171792
TSS5_22156503	TSS1_3332620	TSS2_18035052	TSS1_22908045	TSS1_11163274	TSS1_3535514
TSS5_21984576	TSS5_20442713	TSS3_2315097	TSS3_8478047	TSS4_17830343	TSS1_11391261
TSS3_3337387	TSS5_5680574	TSS4_12708129	TSS2_16321748	TSS3_6970782	TSS2_18070060
TSS4_15339536	TSS4_10022121	TSS4_14107568	TSS4_13193904	TSS1_23847387	TSS2_12978885
TSS4_17549398	TSS1_5864003	TSS2_12706717	TSS5_24654854	TSS2_17346716	TSS2_12359224
TSS4_6302587	TSS5_24317168	TSS5_18359034	TSS1_8996309	TSS5_16595933	TSS1_6824350
TSS4_10953598	TSS1_17961081	TSS1_789101	TSS4_16723611	TSS1_5425696	TSS1_28098860
TSS3_18982238	TSS5_16801766	TSS1_727300	TSS3_6496165	TSS5_23806524	TSS5_3242266
TSS2_11394273	TSS2_11163829	TSS4_7494228	TSS5_4249262	TSS3_7962130	TSS3_18834834
TSS3_1479591	TSS4_18575582	TSS4_8251989	TSS1_12746525	TSS1_15936269	TSS3_1561777
TSS5_19374409	TSS1_567549	TSS1_9648117	TSS2_16095026	TSS3_6145245	TSS5_3516995
TSS2_6304369	TSS4_40129	TSS5_17686734	TSS3_21015352	TSS1_1718881	TSS1_3271965
TSS4_16371430	TSS1_1059471	TSS4_17388722	TSS2_14314946	TSS5_270766	TSS3_14233205
TSS4_16624993	TSS2_320476	TSS3_19977314	TSS2_558768	TSS4_18268069	TSS4_16295369
TSS5_3377749	TSS1_17266681	TSS5_2713094	TSS3_2324393	TSS5_20132704	TSS4_626118
TSS5_25468353	TSS3_20597599	TSS1_2338431	TSS5_14681378	TSS3_22562974	TSS2_13925331
TSS5_13672588	TSS3_6328088	TSS5_9475751	TSS3_21228566	TSS5_5820862	TSS2_15753967
TSS2_6921991	TSS2_14229011	TSS5_6993873	TSS5_18366670	TSS3_8701027	TSS3_22129612
TSS3_781708	TSS3_5084063	TSS1_6594937	TSS5_2956631	TSS4_9040716	TSS5_24128740
TSS3_151848	TSS2_18670122	TSS1_8302680	TSS5_24274823	TSS1_7412978	TSS2_2033188
TSS1_2723827	TSS3_126933	TSS2_12136163	TSS3_484279	TSS2_7283630	TSS4_13424605
TSS5_26572637	TSS1_24892341	TSS4_12633180	TSS5_5229032	TSS3_18616436	TSS2_17999922
TSS1_29952677	TSS2_17116874	TSS1_11164928	TSS2_8475088	TSS3_21402443	TSS1_3963689
TSS2_760871	TSS2_12638334	TSS4_8517083	TSS1_28524326	TSS5_25913028	TSS3_9216490
TSS2_17403050	TSS2_17143294	TSS1_9257382	TSS4_872920	TSS5_22202109	TSS3_5882300
TSS4_14990362	TSS3_596960	TSS3_6870167	TSS5_4962218	TSS4_7512028	TSS4_8435094
TSS1_8757923	TSS1_580437	TSS2_9080875	TSS2_10888002	TSS4_16684799	TSS1_9408632
TSS4_17388814	TSS2_18272183	TSS1_3338356	TSS5_17251134	TSS4_9935574	TSS1_22094591
TSS3_7348228	TSS4_5618396	TSS5_23844777	TSS3_19285624	TSS2_13965437	TSS5_17581197
TSS3_18473704	TSS1_20913256	TSS5_26688960	TSS3_9841686	TSS5_8947442	TSS3_162814
TSS2_9386572	TSS4_17257948	TSS3_21303295	TSS1_17430267	TSS5_22525807	TSS2_18420565
TSS3_22261677	TSS1_4351449	TSS3_7638671	TSS3_18324742	TSS4_12546969	TSS3_3679749
TSS5_5610839	TSS3_1849256	TSS5_142764	TSS4_2452808	TSS5_26339690	TSS1_23448922
TSS3_5705723	TSS1_12924955	TSS1_12123431	TSS1_16766803	TSS3_16956825	TSS1_28603929
TSS5_1576686	TSS1_5898771	TSS3_1039547	TSS3_15887563	TSS5_9174568	TSS5_4826564
TSS4_13788353	TSS1_18447621	TSS1_20300908	TSS5_4984249	TSS4_7343621	TSS1_3981245
TSS4_8100244	TSS1_8304923	TSS1_2590546	TSS5_10649590	TSS5_26732924	TSS4_13575538
TSS5_8773789	TSS2_6952551	TSS1_24774089	TSS1_1454501	TSS3_19520544	TSS4_756491
TSS2_8841975	TSS4_12731822	TSS3_8734809	TSS4_18267724	TSS2_13000924	TSS3_19185057
TSS5_2616373	TSS2_11684009	TSS4_2660352	TSS5_7485417	TSS5_20801416	TSS3_6866837
TSS5_9793457	TSS4_9721080	TSS3_11745211	TSS3_7681709	TSS1_1198786	TSS3_18262451
TSS5_5990681	TSS2_1926662	TSS3_6958691	TSS2_6181227	TSS3_21322482	TSS2_12043478
TSS4_5086641	TSS2_19544359	TSS2_13052436	TSS2_232519	TSS4_15636409	TSS4_16160226
TSS4_13266977	TSS5_19615760	TSS3_19755696	TSS2_10026386	TSS3_8829694	TSS3_20296365
TSS5_25465903	TSS1_20674440	TSS4_8320644	TSS3_18499240	TSS3_4017252	TSS3_16789980
TSS1_23271416	TSS3_557406	TSS5_7264392	TSS3_18902296	TSS5_1360219	TSS2_13645613
TSS4_7658197	TSS4_13094092	TSS4_16471520	TSS3_6930840	TSS1_30165750	TSS4_6146737
TSS5_9160316	TSS5_2430338	TSS3_20489094	TSS5_14906459	TSS1_3369104	TSS5_25973851
TSS1_27929648	TSS1_2445068	TSS5_1624214	TSS4_12497257	TSS5_19717096	TSS3_3088550
TSS3_23186716	TSS3_6306585	TSS3_799593	TSS4_16350769	TSS3_6209741	TSS1_27690249
TSS2_17512958	TSS4_11104772	TSS2_10421774	TSS3_6024903	TSS3_21963152	TSS1_8050861
TSS1_18715964	TSS2_15214576	TSS5_6793364	TSS4_8551331	TSS5_23985991	TSS1_20036669
TSS4_10370768	TSS3_16933172	TSS2_16627220	TSS3_18713749	TSS1_2333542	TSS3_11166319
TSS4_4074553	TSS1_3058526	TSS1_26076254	TSS5_25896550	TSS3_21448649	TSS4_14304973
TSS3_4907993	TSS2_18333107	TSS1_25127274	TSS4_15660799	TSS4_846790	TSS4_9129019
TSS5_8469257	TSS4_8890729	TSS5_1585279	TSS5_6271316	TSS4_8648886	TSS1_29591020
TSS1_26704162	TSS5_25823247	TSS2_11163366	TSS2_14239185	TSS1_21338706	TSS5_573561
TSS2_7824198	TSS4_7309827	TSS1_29798924	TSS3_5101781	TSS1_5714065	TSS4_5758395
TSS4_10896685	TSS4_17104686	TSS1_28743237	TSS5_19979555	TSS1_28219617	TSS1_1043864
TSS1_11133492	TSS3_687016	TSS3_9911650	TSS5_24188711	TSS1_1701016	TSS1_9099759
TSS4_10265439	TSS1_23727889	TSS4_17642034	TSS5_3829975	TSS5_7470443	TSS3_19269391
TSS1_3461376	TSS4_18571684	TSS4_17351341	TSS3_1371713	TSS1_26113173	TSS5_13434122
TSS2_7826894	TSS2_19536912	TSS3_3455355	TSS1_22693803	TSS4_10878896	TSS5_1664202
TSS4_5169518	TSS5_13471408	TSS1_20870203	TSS3_21797305	TSS1_4396213	TSS5_16638569
TSS4_8981770	TSS1_2412996	TSS1_24906504	TSS3_19051563	TSS1_6038627	TSS1_5829159
TSS4_10493305	TSS1_29388862	TSS1_30347218	TSS5_21518569	TSS1_1148382	TSS2_11306779
TSS1_30358199	TSS5_19216752	TSS4_14370436	TSS3_22326138	TSS2_13272351	TSS4_13253123
TSS2_2590445	TSS3_9371798	TSS2_16560474	TSS2_10816861	TSS5_16888264	TSS5_22124556
TSS3_3632155	TSS4_12080543	TSS1_20100539	TSS1_26638077	TSS2_12424339	TSS1_19101062
TSS5_6968646	TSS1_10876753	TSS3_1652194	TSS4_1059589	TSS3_544887	TSS4_13241282
TSS5_25780502	TSS1_28257162	TSS1_17295607	TSS5_20980137	TSS1_29630552	TSS3_2339078
TSS1_25212529	TSS1_23978678	TSS5_4220890	TSS1_5318061	TSS1_26204919	TSS2_6947320
TSS3_9428193	TSS3_16932133	TSS2_8798218	TSS4_17861404	TSS1_1679189	TSS1_6297364
TSS1_1732877	TSS3_5872777	TSS5_26434046	TSS1_45104	TSS2_13775462	TSS4_10176615
TSS4_7864418	TSS4_12242701	TSS2_13254178	TSS2_1708902	TSS1_2351506	TSS5_7981711
TSS1_4118536	TSS3_21331426	TSS3_6616831	TSS2_8925987	TSS2_18197723	TSS1_6278037
TSS2_16210364	TSS2_9387262	TSS5_8558138	TSS3_22285016	TSS2_1379130	TSS3_19746723
TSS5_5578035	TSS1_28150394	TSS5_5997345	TSS1_21874049	TSS2_15779178	TSS2_10329718
TSS1_5277641	TSS1_1096745	TSS2_14181736	TSS1_30133702	TSS3_23046087	TSS3_5685922
TSS1_1114385	TSS5_25225058	TSS1_26591526	TSS3_15207195	TSS3_9154725	TSS5_6222205
TSS1_12074099	TSS2_6354497	TSS1_9257441	TSS4_6200088	TSS5_802012	TSS4_16950563
TSS5_648706	TSS3_20222923	TSS1_11908893	TSS3_23270658	TSS5_14546135	TSS2_7522999
TSS1_1080534	TSS2_12172892	TSS1_8975730	TSS4_7279524	TSS3_8477336	TSS3_2958692
TSS5_3224765	TSS3_21140911	TSS1_19314182	TSS4_6938489	TSS2_660734	TSS5_4518008
TSS1_28571134	TSS5_250955	TSS2_8292493	TSS5_20208667	TSS3_21150722	TSS2_11290360
TSS4_10368755	TSS1_24861901	TSS1_20225946	TSS1_6148829	TSS3_1860646	TSS5_19226889
TSS5_5497663	TSS3_22613954	TSS3_555628	TSS3_46697	TSS3_21079840	TSS5_18850776
TSS2_18321696	TSS1_3709527	TSS1_4515588	TSS3_7282721	TSS3_5459260	TSS3_1305883
TSS3_14320990	TSS1_4959408	TSS1_2848130	TSS4_11245811	TSS3_21748228	TSS5_17148953
TSS5_20537080	TSS2_8791992	TSS2_8125597	TSS1_22658454	TSS3_4111014	TSS3_5493580
TSS4_7686807	TSS1_10967884	TSS4_12589273	TSS1_17612038	TSS4_17416893	TSS1_5409961
TSS2_158155	TSS1_28788339	TSS1_27329907	TSS5_26349314	TSS1_5298324	TSS1_23199916
TSS4_17077978	TSS1_29403939	TSS5_20848290	TSS4_10713268	TSS2_14910410	TSS1_1523677
TSS1_17252952	TSS2_8094243	TSS2_826505	TSS4_17507094	TSS4_1184886	TSS1_654368
TSS4_14925518	TSS1_4592835	TSS1_19689919	TSS3_576325	TSS5_18273187	TSS1_20952133
TSS2_16033077	TSS1_26822836	TSS5_18093783	TSS5_26596034	TSS2_7739861	TSS4_14439744
TSS3_10330680	TSS1_26896900	TSS2_11336510	TSS4_2727859	TSS5_612609	TSS1_6602111
TSS1_142093	TSS5_20720996	TSS1_2904871	TSS3_1435457	TSS5_19010776	TSS4_5550550
TSS1_2424082	TSS4_15001107	TSS1_20017909	TSS1_22646077	TSS3_22283388	TSS2_13045287
TSS5_7826611	TSS1_28550185	TSS4_8012086	TSS1_23824513	TSS5_24653164	TSS2_298090
TSS4_545802	TSS3_19666810	TSS1_18543811	TSS4_5668969	TSS4_7542237	TSS1_12908913
TSS4_11601409	TSS1_27709652	TSS3_8734869	TSS5_2775898	TSS3_22692866	TSS4_9157203
TSS4_16179479	TSS2_11052593	TSS1_2565244	TSS3_17966074	TSS2_19130542	TSS3_16448764
TSS1_901181	TSS1_27241812	TSS5_4438292	TSS5_25326460	TSS4_9516594	TSS3_17569543
TSS3_9464137	TSS1_5760690	TSS5_4767986	TSS3_279069	TSS4_6039125	TSS5_224173
TSS3_20064075	TSS4_13262062	TSS3_3323189	TSS4_15914346	TSS3_10050950	TSS3_9460560
TSS5_22472675	TSS4_12917916	TSS5_15632264	TSS3_16115565	TSS5_4942473	TSS2_16775442
TSS5_2774672	TSS1_12536363	TSS4_14288414	TSS1_20839515	TSS5_20786777	TSS2_14810231
TSS4_10832315	TSS2_15528588	TSS2_12619665	TSS1_17385707	TSS2_8831531	TSS5_1239035
TSS4_1140491	TSS1_20839245	TSS5_25743349	TSS5_14198267	TSS5_17559531	TSS4_11202380
TSS1_21075297	TSS5_24481511	TSS5_2284742	TSS1_5444436	TSS3_2803597	TSS5_21567951
TSS2_19043093	TSS5_24681173	TSS2_12631233	TSS5_6430516	TSS2_10140601	TSS3_18340987
TSS5_25361796	TSS4_1343379	TSS1_18896179	TSS1_1715361	TSS2_17121376	TSS1_4010824
TSS4_9265997	TSS2_859453	TSS5_14840092	TSS1_28199914	TSS4_13139021	TSS2_1676979
TSS5_23426677	TSS3_18107495	TSS1_13470676	TSS5_21888068	TSS1_21919887	TSS4_1394574
TSS3_3304270	TSS2_12500585	TSS3_5837839	TSS1_28336692	TSS4_9472564	TSS3_21944178
TSS1_11881502	TSS5_20753012	TSS5_4697285	TSS2_13844826	TSS4_15145620	TSS4_14954311
TSS1_25426446	TSS1_5863675	TSS5_19758956	TSS4_84709	TSS2_7301584	TSS3_9493914
TSS4_16102196	TSS5_16181698	TSS3_16790819	TSS5_24670927	TSS3_17838431	TSS1_30018198
TSS1_2226916	TSS5_6452338	TSS3_8254663	TSS1_966752	TSS4_8341141	TSS3_19798151
TSS3_1746792	TSS1_24130023	TSS1_27214643	TSS3_863334	TSS1_18730367	TSS1_9996824
TSS4_5433658	TSS2_19487897	TSS3_17750711	TSS5_16977242	TSS4_9376751	TSS1_23953239
TSS3_18941976	TSS2_16278583	TSS5_1556538	TSS1_7600708	TSS2_8979399	TSS1_28138736
TSS3_7892520	TSS5_6730410	TSS4_12488382	TSS5_23814717	TSS3_611558	TSS5_19309231
TSS3_19587791	TSS5_26032012	TSS5_17831284	TSS1_6568793	TSS1_7272520	TSS4_12864642
TSS2_7969314	TSS1_11423975	TSS1_12435928	TSS5_15946632	TSS3_10501103	TSS3_10043027
TSS1_9214189	TSS3_22249083	TSS5_6095058	TSS5_7486754	TSS1_27400396	TSS1_23425375
TSS2_17422514	TSS2_595823	TSS3_20671115	TSS1_5773163	TSS5_8530970	TSS1_29373891
TSS5_3257795	TSS3_7818764	TSS5_7072951	TSS3_9349626	TSS5_19351306	TSS3_5116162
TSS3_11383958	TSS2_16700647	TSS5_26546918	TSS3_20823141	TSS5_14654093	TSS5_3495290
TSS3_1941001	TSS2_10528061	TSS5_1158719	TSS5_17963403	TSS4_13910837	TSS1_6558045
TSS4_7090354	TSS1_30380788	TSS1_30117638	TSS1_29419077	TSS5_16241089	TSS5_1041469
TSS4_14863051	TSS5_199444	TSS2_9362300	TSS3_11761123	TSS3_18923696	TSS1_20156416
TSS2_9955090	TSS4_507624	TSS2_13486060	TSS2_10449637	TSS2_16534281	TSS4_12876924
TSS1_20918713	TSS4_12436295	TSS3_513506	TSS3_8019496	TSS2_9858624	TSS2_9449984
TSS5_26180316	TSS1_11831113	TSS2_15073827	TSS1_7341603	TSS1_10249612	TSS2_14393478
TSS1_24086593	TSS1_6653128	TSS1_27179254	TSS5_1196022	TSS3_3876092	TSS1_19124928
TSS4_1072536	TSS2_19586521	TSS2_9129465	TSS5_4970049	TSS2_10228541	TSS2_15917108
TSS3_8035809	TSS1_1559396	TSS3_19028209	TSS5_4477065	TSS1_738013	TSS3_1225922
TSS5_23479812	TSS4_15856741	TSS5_25588008	TSS5_4480928	TSS4_12018907	TSS1_17123821
TSS5_1612067	TSS2_426007	TSS3_1732347	TSS5_17256670	TSS5_20775672	TSS4_10309512
TSS5_19286981	TSS4_18573993	TSS1_6098449	TSS1_7548253	TSS1_2485052	TSS5_8668361
TSS2_18698595	TSS2_11669700	TSS5_22416581	TSS1_3715146	TSS3_7323680	TSS1_21256345
TSS5_1243817	TSS5_20772274	TSS4_10811812	TSS1_5911685	TSS1_17225174	TSS3_546917
TSS1_9429028	TSS1_13079445	TSS2_17927264	TSS5_16353873	TSS2_756401	TSS3_317316
TSS5_22217065	TSS4_16893096	TSS1_9508224	TSS5_2055442	TSS3_20606137	TSS4_15917993
TSS2_19629519	TSS1_2227767	TSS1_322830	TSS5_15935463	TSS2_16052656	TSS3_1763926
TSS5_20892741	TSS3_2566784	TSS3_19639499	TSS1_7009565	TSS3_2759016	TSS4_15103159
TSS3_23227507	TSS3_2335698	TSS3_6766611	TSS1_4186151	TSS1_27169712	TSS3_3008488
TSS3_6903881	TSS5_24437663	TSS3_745121	TSS4_16908035	TSS1_27488217	TSS1_12401018
TSS1_18047604	TSS5_6020737	TSS1_27954106	TSS5_16168983	TSS4_133661	TSS3_5748611
TSS1_7649262	TSS2_17920664	TSS1_4139972	TSS2_15075597	TSS1_27998821	TSS1_20277951
TSS4_6853775	TSS2_15784439	TSS2_17278142	TSS3_7092614	TSS5_18773695	TSS2_8813635
TSS1_2277830	TSS1_26346235	TSS3_22163613	TSS1_5685570	TSS3_20416960	TSS4_18291222
TSS3_18534547	TSS2_19139096	TSS1_16643478	TSS5_25045051	TSS3_4171997	TSS4_13873791
TSS3_20882837	TSS5_18696080	TSS4_9749072	TSS1_9621544	TSS4_7021357	TSS1_3461639
TSS4_8578959	TSS3_294214	TSS1_652923	TSS2_16907988	TSS1_12359700	TSS1_10356482
TSS1_835826	TSS4_9390887	TSS5_15262795	TSS3_7944523	TSS1_4366118	TSS2_17140311
TSS3_21011075	TSS1_21262131	TSS1_120800	TSS2_9809866	TSS2_14060616	TSS4_17598698
TSS2_10137579	TSS1_1176583	TSS4_18152109	TSS4_2728552	TSS4_12515076	TSS4_6384529
TSS3_596468	TSS3_21098527	TSS3_8959965	TSS5_14898	TSS2_12582498	TSS1_11532104
TSS3_22494864	TSS1_3018204	TSS2_15803495	TSS1_17296343	TSS2_17438032	TSS3_8872201
TSS4_14129533	TSS4_13957009	TSS4_12279036	TSS1_30280323	TSS1_3749508	TSS1_6916809
TSS2_14913847	TSS3_23222013	TSS5_18499786	TSS1_23542137	TSS4_14907609	TSS3_1858846
TSS1_8135919	TSS2_18297544	TSS3_892241	TSS3_21884516	TSS3_1492225	TSS3_18377527
TSS3_6490238	TSS3_5845718	TSS3_5132904	TSS3_1956568	TSS4_1144004	TSS3_16753781
TSS2_19000243	TSS3_5038441	TSS2_15355172	TSS3_18484523	TSS4_12823498	TSS1_1349303
TSS4_13604386	TSS3_23185583	TSS1_3937855	TSS4_11201931	TSS2_18211625	TSS1_2225863
TSS1_27361157	TSS1_21195671	TSS5_15859782	TSS1_8127147	TSS2_7934329	TSS3_17008425
TSS1_25429841	TSS1_19683445	TSS1_27457003	TSS5_20796640	TSS2_18271851	TSS3_3639434
TSS3_21471415	TSS1_3226692	TSS4_2727618	TSS5_15446401	TSS4_15114079	TSS1_24229148
TSS5_589547	TSS4_18303433	TSS3_15953184	TSS2_15994454	TSS2_529686	TSS3_586080
TSS5_6428384	TSS1_21533586	TSS5_16815489	TSS4_8992751	TSS5_21876505	TSS3_5374283
TSS3_9457500	TSS5_26818944	TSS1_28515916	TSS4_7019660	TSS4_15260885	TSS2_10314912
TSS3_7968114	TSS1_1721512	TSS2_164816	TSS3_6398132	TSS5_22515553	TSS1_24098094
TSS5_24607634	TSS3_21482082	TSS4_16282952	TSS3_7445765	TSS2_6983872	TSS3_21523283
TSS3_19376163	TSS3_4379839	TSS1_2830834	TSS5_19991515	TSS4_12387823	TSS5_20544747
TSS5_1620484	TSS3_194311	TSS1_1719018	TSS1_27331026	TSS4_10049396	TSS1_17910413
TSS1_1395969	TSS1_2808872	TSS3_19319275	TSS3_20547877	TSS4_15980692	TSS5_8756948
TSS3_6039608	TSS3_20246544	TSS1_6405702	TSS5_19409442	TSS5_8052531	TSS1_6352462
TSS5_5899135	TSS5_21124198	TSS3_22056042	TSS5_16084581	TSS2_11079941	TSS1_11293753
TSS3_16470153	TSS1_6414355	TSS1_931654	TSS1_28942755	TSS2_704960	TSS4_13828549
TSS5_16149154	TSS4_17819281	TSS1_3140888	TSS3_22871590	TSS4_2661752	TSS2_16226708
TSS2_16948550	TSS2_880967	TSS1_22343662	TSS5_13701289	TSS4_18003916	TSS4_15721356
TSS4_16548440	TSS3_7567639	TSS4_11179205	TSS1_19536347	TSS5_26308289	TSS4_17279169
TSS3_6214737	TSS2_18907090	TSS1_26636188	TSS1_16689531	TSS3_8209219	TSS4_4886982
TSS5_9574113	TSS5_14974032	TSS5_22152725	TSS5_22725087	TSS1_26037785	TSS3_10216658
TSS1_2027760	TSS3_9470401	TSS2_2355498	TSS5_22293313	TSS1_9979184	TSS4_16193284
TSS1_4305723	TSS5_8453552	TSS3_10848340	TSS5_6310089	TSS1_22668501	TSS1_29572275
TSS2_11071444	TSS5_1326928	TSS5_4571444	TSS5_15895727	TSS2_11458909	TSS4_12972737
TSS2_17495680	TSS5_2974612	TSS1_18393921	TSS5_2458473	TSS3_18353811	TSS5_24376989
TSS4_14934499	TSS1_899490	TSS5_25960649	TSS1_10672790	TSS3_17148368	TSS3_9709953
TSS2_11093172	TSS4_7705087	TSS2_16583085	TSS1_26818026	TSS3_23400191	TSS1_28953513
TSS4_8153635	TSS3_17790779	TSS4_5938346	TSS1_5920763	TSS3_8552169	TSS2_11911626
TSS1_3744889	TSS3_8641313	TSS4_15848361	TSS5_435330	TSS1_469806	TSS1_1969486
TSS2_9162667	TSS1_28954803	TSS4_12521083	TSS4_11134485	TSS1_25208990	TSS5_24884227
TSS5_1551408	TSS3_3663974	TSS3_3289710	TSS4_18437085	TSS4_11211952	TSS3_3235133
TSS4_16285058	TSS3_4033355	TSS3_20427369	TSS4_1371221	TSS4_6837863	TSS1_18412801
TSS1_30011387	TSS1_5835492	TSS2_9926152	TSS3_6509581	TSS3_16396451	TSS1_28213883
TSS4_9218103	TSS1_2091020	TSS5_2474050	TSS4_13413598	TSS5_3459385	TSS5_5144583
TSS5_25830509	TSS4_2568224	TSS2_15528371	TSS1_5629245	TSS1_24703036	TSS1_13125216
TSS1_8480316	TSS1_20728329	TSS3_358427	TSS1_4954023	TSS1_15650244	TSS1_8940310
TSS1_30323993	TSS5_26614489	TSS1_27745348	TSS1_5819345	TSS5_19820199	TSS2_17379064
TSS3_1598590	TSS2_2585022	TSS2_11337917	TSS5_26336853	TSS4_10171269	TSS5_5649201
TSS5_3461734	TSS5_5882688	TSS1_6716513	TSS1_3676109	TSS3_21759942	TSS3_16158392
TSS4_18062132	TSS5_195511	TSS5_17541895	TSS5_5587043	TSS1_20187023	TSS4_1134541
TSS5_4552952	TSS1_25297989	TSS5_26894428	TSS4_15479524	TSS1_6267461	TSS3_5644702
TSS4_13935331	TSS3_3426791	TSS1_5764412	TSS2_16381564	TSS1_11140627	TSS4_8708866
TSS5_579904	TSS3_9638377	TSS2_19349617	TSS5_6430713	TSS5_4344663	TSS2_18414251
TSS1_17432592	TSS1_4935297	TSS1_4576999	TSS1_23752068	TSS3_23340315	TSS5_9670807
TSS5_18264738	TSS3_20776686	TSS5_26573670	TSS4_15667831	TSS1_26364694	TSS4_12539809
TSS2_15419154	TSS2_18572157	TSS5_5397418	TSS2_13673257	TSS1_18080535	TSS1_977761
TSS5_8570316	TSS3_22971273	TSS2_16882427	TSS1_11436598	TSS2_11070861	TSS4_15924784
TSS1_6832328	TSS2_15527708	TSS2_16694044	TSS1_17478699	TSS2_14269436	TSS1_7065494
TSS5_4367314	TSS2_107318	TSS2_16108359	TSS1_9321469	TSS3_17775561	TSS1_28032763
TSS1_28847930	TSS2_19319210	TSS2_13771279	TSS5_20959321	TSS5_26786376	TSS1_4459166
TSS3_22481948	TSS1_3472674	TSS4_8553684	TSS1_5238084	TSS5_10648543	TSS2_1035956
TSS3_14879708	TSS1_1161919	TSS2_9290962	TSS1_4144270	TSS4_567170	TSS1_29347853
TSS5_3396149	TSS1_25342713	TSS1_25615403	TSS1_22477719	TSS3_2740779	TSS3_5972503
TSS1_29655925	TSS4_11907464	TSS4_17358592	TSS5_25725506	TSS5_16295068	TSS5_17508642
TSS1_18378521	TSS4_8852860	TSS1_6389418	TSS3_10982249	TSS2_8839627	TSS5_23997585
TSS5_2520041	TSS4_6803310	TSS1_9191457	TSS4_9119223	TSS5_1286947	TSS5_22642354
TSS1_20180886	TSS1_10651650	TSS5_24363624	TSS4_5299415	TSS4_11577494	TSS5_3944757
TSS2_12655410	TSS3_19288887	TSS1_7899396	TSS1_25622021	TSS3_19060063	TSS2_16165723
TSS4_9144578	TSS4_5843420	TSS5_3273876	TSS1_25286596	TSS1_8922693	TSS1_3880360
TSS5_4207012	TSS4_10112449	TSS1_30239256	TSS4_16248580	TSS5_26816563	TSS1_28064628
TSS3_9918807	TSS2_592331	TSS1_17031328	TSS5_5924152	TSS1_2759728	TSS3_19360206
TSS3_5411108	TSS4_14848760	TSS3_478490	TSS3_23381643	TSS5_1679271	TSS5_21008858
TSS5_756607	TSS4_6766284	TSS3_21363272	TSS4_14278182	TSS4_11993993	TSS1_8336704
TSS1_651888	TSS1_20563580	TSS4_9343047	TSS1_12053814	TSS2_13488636	TSS3_9159890
TSS3_2196543	TSS5_3973645	TSS5_6946473	TSS5_9519755	TSS5_23823264	TSS5_2938347
TSS5_21688863	TSS2_5588270	TSS5_23230186	TSS5_24264193	TSS1_933505	TSS3_18786901
TSS5_23623444	TSS1_8326998	TSS1_2675845	TSS4_5843028	TSS1_21667299	TSS3_1313324
TSS5_5995464	TSS2_15072227	TSS3_2808268	TSS3_337794	TSS2_17690527	TSS2_6043872
TSS3_10067598	TSS4_9289628	TSS4_12536850	TSS3_16328696	TSS2_7821373	TSS2_9006677
TSS5_21822519	TSS2_18744258	TSS2_16850954	TSS3_20753268	TSS1_6224504	TSS3_18465679
TSS3_3228858	TSS1_17660537	TSS2_12631617	TSS1_3361844	TSS1_2123876	TSS4_776227
TSS2_10204436	TSS5_3335570	TSS1_9155098	TSS1_27209418	TSS5_24257745	TSS3_9273586
TSS3_2946387	TSS2_11272258	TSS5_20801999	TSS5_3123884	TSS2_18961399	TSS3_536280
TSS4_17127166	TSS1_6624855	TSS5_14726787	TSS1_13640578	TSS2_13999739	TSS5_22910802
TSS1_23881562	TSS2_18060322	TSS3_20229060	TSS2_5649976	TSS1_26899916	TSS1_28792676
TSS3_6942806	TSS1_27453728	TSS3_15501806	TSS5_21673563	TSS5_22598012	TSS5_3776899
TSS1_3042029	TSS5_16675025	TSS4_12487025	TSS5_3343884	TSS2_12042454	TSS2_14644323
TSS3_22596159	TSS1_130791	TSS5_22841027	TSS1_30202277	TSS1_26841630	TSS5_3126376
TSS5_16945251	TSS4_1540230	TSS1_25265741	TSS4_6811093	TSS2_18878356	TSS5_25633136
TSS2_18316344	TSS1_1345060	TSS1_19021771	TSS2_13159876	TSS4_16100249	TSS1_10960944
TSS5_864287	TSS5_5673390	TSS2_15897615	TSS3_21645490	TSS4_6522917	TSS2_9713964
TSS4_11803418	TSS1_17300759	TSS1_17721849	TSS1_30424322	TSS1_19783405	TSS5_10045822
TSS3_2473095	TSS3_2229292	TSS3_9801161	TSS5_16110716	TSS1_6418642	TSS2_9130208
TSS4_15053956	TSS5_1746827	TSS5_25948341	TSS1_20594017	TSS5_1765427	TSS3_9816654
TSS1_10790266	TSS5_26583368	TSS4_9001349	TSS3_18622511	TSS5_3761310	TSS2_9494814
TSS5_4776986	TSS1_29472158	TSS5_5560704	TSS2_11858786	TSS1_12386252	TSS2_19640762
TSS1_25497290	TSS2_13073381	TSS2_19609671	TSS4_357465	TSS3_23400877	TSS3_11124675
TSS3_6261938	TSS5_577189	TSS3_7676518	TSS1_6142564	TSS3_4497179	TSS5_3591992
TSS5_26958006	TSS5_730271	TSS5_24989378	TSS2_7839511	TSS2_11963242	TSS3_9996022
TSS1_5171207	TSS3_5249199	TSS1_30073645	TSS1_17389096	TSS5_5020755	TSS5_17585765
TSS5_3863662	TSS5_26530292	TSS5_25647582	TSS2_16965975	TSS3_17962173	TSS1_27975179
TSS1_9381803	TSS4_8195495	TSS1_11927788	TSS1_22650068	TSS5_20488684	TSS5_9470352
TSS5_18683318	TSS3_21775953	TSS3_317535	TSS1_16888213	TSS3_6771169	TSS2_10665933
TSS3_302037	TSS2_6024872	TSS2_19192545	TSS3_6044292	TSS1_23450592	TSS4_11785816
TSS5_4865980	TSS5_24958251	TSS5_21987232	TSS5_18623368	TSS3_851521	TSS2_11214006
TSS3_6747420	TSS5_26949595	TSS2_19315238	TSS5_4800868	TSS4_8310336	TSS1_12358966
TSS4_1292640	TSS5_25987273	TSS2_10310726	TSS5_21417707	TSS1_11124107	TSS3_1365194
TSS2_13621615	TSS5_7483041	TSS3_3204562	TSS1_5040781	TSS2_3672665	TSS4_15233046
TSS4_10984493	TSS4_10842036	TSS3_19457570	TSS1_29919804	TSS5_20146505	TSS4_1206022
TSS5_23681802	TSS5_23449623	TSS3_9911995	TSS2_19383802	TSS1_19996345	TSS1_6308011
TSS3_5179469	TSS3_17725033	TSS1_14113551	TSS4_17287924	TSS1_16970259	TSS4_9262589
TSS2_4317862	TSS5_3919600	TSS4_13535361	TSS3_5658230	TSS3_18931712	TSS2_7697436
TSS1_24113301	TSS5_21285780	TSS3_19704412	TSS1_17910949	TSS2_12329995	TSS5_4156677
TSS4_14302021	TSS5_7084135	TSS1_9483091	TSS3_9634471	TSS1_21049065	TSS3_20826732
TSS4_9302813	TSS5_26118426	TSS5_20861910	TSS1_9539901	TSS1_616188	TSS1_4899168
TSS4_13475298	TSS3_22633500	TSS4_4074120	TSS5_22837954	TSS1_7615644	TSS4_5417331
TSS2_15370822	TSS1_11929962	TSS3_21095260	TSS1_847586	TSS3_22282605	TSS2_18414010
TSS5_17022580	TSS5_413283	TSS3_10524192	TSS3_16588085	TSS1_1940459	TSS5_22388782
TSS1_9004631	TSS5_21952605	TSS5_26657775	TSS5_19947556	TSS1_537900	TSS1_26796286
TSS2_11740634	TSS3_3081305	TSS3_9758570	TSS4_18377284	TSS1_6935218	TSS4_13958064
TSS1_11316473	TSS2_18478691	TSS5_17321169	TSS1_22664332	TSS1_18787709	TSS1_11193718
TSS1_338331	TSS5_26203800	TSS5_5727350	TSS5_17321548	TSS5_18390786	TSS5_25490118
TSS3_2476473	TSS1_3384117	TSS5_22113170	TSS5_6112842	TSS1_10949433	TSS5_3658995
TSS1_11749706	TSS3_4495235	TSS1_5204259	TSS5_7083231	TSS2_17158816	TSS5_24073035
TSS1_17687284	TSS2_17712050	TSS2_11752825	TSS3_9929385	TSS4_17165192	TSS1_3611609
TSS4_17218174	TSS4_14591464	TSS3_19446597	TSS2_9739457	TSS1_7105902	TSS4_11472847
TSS5_2790241	TSS1_2445244	TSS1_30135371	TSS5_19590335	TSS2_801541	TSS1_12054531
TSS5_14984604	TSS3_17254494	TSS2_11683508	TSS1_24188745	TSS3_9666203	TSS3_15517441
TSS1_26996638	TSS5_26799863	TSS2_16710984	TSS2_2891784	TSS2_14025413	TSS5_7007121
TSS2_13529821	TSS1_6326921	TSS5_23356650	TSS5_23102403	TSS2_8511332	TSS3_2706636
TSS4_7322464	TSS1_20072353	TSS5_15414015	TSS1_9971470	TSS4_13990624	TSS2_11856770
TSS5_26527017	TSS3_17868043	TSS3_4754471	TSS4_13213744	TSS1_19831409	TSS3_15801372
TSS3_8350845	TSS5_19107802	TSS1_309129	TSS5_340230	TSS3_6650077	TSS5_22560460
TSS2_13726835	TSS4_13376036	TSS4_4073765	TSS2_5648735	TSS4_11763627	TSS1_10994359
TSS5_25563274	TSS2_11620377	TSS5_26218354	TSS2_7937015	TSS5_17385486	TSS1_19879423
TSS1_18628341	TSS2_13676668	TSS3_20052776	TSS5_18238842	TSS5_21562063	TSS2_16824506
TSS1_7281151	TSS5_23661232	TSS3_11757086	TSS3_16297816	TSS1_22191454	TSS5_2182321
TSS5_26725927	TSS5_252393	TSS5_20192299	TSS2_13106800	TSS1_26042548	TSS2_15594921
TSS1_3837884	TSS1_26399145	TSS1_16755928	TSS2_19644104	TSS5_7128397	TSS1_4696028
TSS5_3885170	TSS2_18518837	TSS3_22574576	TSS3_15972520	TSS5_23488548	TSS4_16635740
TSS1_8242466	TSS3_1030647	TSS4_13338020	TSS5_17610863	TSS4_13060627	TSS5_5841715
TSS4_11577179	TSS1_23601103	TSS3_19640838	TSS5_16366242	TSS3_2911319	TSS2_6644035
TSS3_3264410	TSS5_22298575	TSS1_8310704	TSS1_20907527	TSS5_18421575	TSS5_23420210
TSS1_29504708	TSS1_1437336	TSS3_4461734	TSS1_17464641	TSS5_21207700	TSS1_10382002
TSS5_6306288	TSS5_16638059	TSS2_15127792	TSS2_10057303	TSS5_22291906	TSS2_17989683
TSS2_14658693	TSS2_16803490	TSS1_6645808	TSS2_10403130	TSS5_1772527	TSS5_5352676
TSS1_26983720	TSS1_29364818	TSS4_12486337	TSS3_21708690	TSS1_18040148	TSS4_9612520
TSS5_4954950	TSS3_4600625	TSS4_12714658	TSS5_9902221	TSS3_1767532	TSS5_26369043
TSS1_11774173	TSS4_135204	TSS1_19424384	TSS3_19484408	TSS4_1122059	TSS5_23670569
TSS1_9639049	TSS1_10492796	TSS1_4484587	TSS1_21007567	TSS3_9103865	TSS1_813479
TSS5_19608558	TSS3_5494570	TSS1_26827131	TSS4_12954248	TSS5_15785816	TSS5_632842
TSS2_7939907	TSS4_7013139	TSS3_17592610	TSS3_8648682	TSS3_913677	TSS3_2915550
TSS1_23101030	TSS2_16068722	TSS4_14883420	TSS4_1889473	TSS2_18630682	TSS5_16860404
TSS1_9935249	TSS1_23827604	TSS1_20734322	TSS3_3277383	TSS1_28144132	TSS2_13095436
TSS1_22564489	TSS3_344999	TSS1_937880	TSS1_3388591	TSS3_9656702	TSS4_5775270
TSS5_25218588	TSS3_6408322	TSS4_8688013	TSS3_16871545	TSS3_17319541	TSS5_20878438
TSS3_1990197	TSS1_23112516	TSS1_24011105	TSS3_18447755	TSS2_19249822	TSS1_515343
TSS3_21415801	TSS3_6048945	TSS5_20194340	TSS1_18560274	TSS5_8175431	TSS1_29575768
TSS5_5454803	TSS2_18018873	TSS2_15150213	TSS3_7015641	TSS4_242285	TSS5_16434069
TSS2_8122156	TSS5_13633851	TSS4_404810	TSS3_2330330	TSS5_26598169	TSS2_2081740
TSS1_24053880	TSS3_2952371	TSS5_302367	TSS5_26739484	TSS5_3423237	TSS5_6629964
TSS3_3866507	TSS4_17039856	TSS3_565943	TSS5_3466510	TSS4_15608910	TSS4_7314970
TSS3_2280234	TSS3_9463567	TSS2_13950246	TSS1_21265620	TSS3_5172900	TSS2_11391284
TSS5_4012062	TSS1_28931455	TSS1_4997228	TSS3_4411644	TSS5_339816	TSS1_24354771
TSS5_26459600	TSS3_6231786	TSS2_19470537	TSS3_22641293	TSS2_8169672	TSS3_7231225
TSS5_3286284	TSS5_7826004	TSS1_7579101	TSS3_4376995	TSS2_17846603	TSS4_15527772
TSS3_20272405	TSS1_738874	TSS5_25892381	TSS4_13214849	TSS1_13071245	TSS4_8646150
TSS3_5948796	TSS1_26637495	TSS2_17882622	TSS5_23124524	TSS4_1123305	TSS2_19485925
TSS2_313723	TSS5_9038800	TSS3_22078354	TSS3_3612337	TSS1_2879642	TSS1_5106816
TSS3_3839188	TSS3_5838923	TSS2_2023878	TSS1_17098070	TSS2_16846058	TSS5_10636631
TSS1_4250979	TSS5_19794440	TSS2_19486884	TSS5_9634922	TSS4_17123872	TSS5_23308281
TSS4_12479752	TSS4_12527819	TSS5_311712	TSS1_27741645	TSS3_8220738	TSS4_12248950
TSS5_5195588	TSS3_2782159	TSS3_18991998	TSS4_14126862	TSS3_21166118	TSS3_16036873
TSS1_28925360	TSS1_2194313	TSS1_1165070	TSS2_14343756	TSS3_9122380	TSS5_1144890
TSS1_25203037	TSS1_28691850	TSS2_16743806	TSS2_18954026	TSS4_9638141	TSS4_12590024
TSS1_1418438	TSS1_26871326	TSS4_7877739	TSS4_18118163	TSS4_15981513	TSS2_5050419
TSS1_10625095	TSS1_26004622	TSS3_18896922	TSS3_20381520	TSS3_9532646	TSS5_24707572
TSS4_10082117	TSS5_6389317	TSS1_27521959	TSS5_26541860	TSS3_21783605	TSS4_13275200
TSS3_8321377	TSS1_26099681	TSS1_976503	TSS4_9815008	TSS5_4142963	TSS1_23351946
TSS5_25919785	TSS3_8062993	TSS2_18000400	TSS2_174092	TSS5_17697894	TSS1_4773548
TSS3_22827884	TSS5_22865236	TSS2_14211600	TSS1_6363200	TSS5_24314763	TSS4_69826
TSS3_2667485	TSS2_19089508	TSS5_2650126	TSS2_7471236	TSS5_23873709	TSS3_4037174
TSS5_4315910	TSS3_20048014	TSS3_22926355	TSS2_16473885	TSS5_4299268	TSS2_151729
TSS2_652580	TSS5_26277605	TSS3_23014573	TSS3_19220120	TSS2_9798807	TSS1_21626153
TSS4_16330472	TSS5_23838780	TSS3_22949905	TSS4_11605063	TSS2_16177915	TSS3_7474658
TSS3_5006549	TSS4_13313026	TSS5_6887563	TSS1_18930757	TSS2_11183839	TSS3_10434957
TSS5_8409	TSS2_12706423	TSS1_9779002	TSS2_13361549	TSS4_347192	TSS2_5541269
TSS5_21643876	TSS5_22327297	TSS4_18579314	TSS1_18111065	TSS4_1392241	TSS2_12408217
TSS3_1635260	TSS1_20397193	TSS3_20363086	TSS3_21766014	TSS1_12458764	TSS2_12909088
TSS1_7624130	TSS5_9518698	TSS1_1157786	TSS3_11005647	TSS4_10329939	TSS3_8517763
TSS1_2282821	TSS5_25435570	TSS1_21579628	TSS4_11964929	TSS3_18718396	TSS3_3534809
TSS3_4377230	TSS4_18119747	TSS3_18647949	TSS3_1732538	TSS1_5941785	TSS2_18933449
TSS4_8300021	TSS1_23423840	TSS5_6495087	TSS2_14748897	TSS4_10989712	TSS4_12249159
TSS5_22729182	TSS1_4106636	TSS2_15737433	TSS4_9483778	TSS3_6313472	TSS5_20054679
TSS5_26199855	TSS1_20014926	TSS4_10142557	TSS3_22816136	TSS2_9550099	TSS2_15053609
TSS3_22016385	TSS3_8151976	TSS5_9684012	TSS1_20992742	TSS5_26845190	TSS1_795368
TSS2_8945342	TSS5_25859787	TSS4_16662301	TSS5_6055706	TSS1_28377453	TSS3_2020161
TSS2_17816639	TSS2_18030847	TSS5_9525957	TSS1_10219375	TSS1_22741599	TSS1_24677294
TSS2_13126762	TSS5_17130498	TSS1_1547826	TSS5_3668186	TSS1_2219465	TSS1_4157736
TSS1_18497169	TSS1_87106	TSS3_5762078	TSS5_9974411	TSS5_23149880	TSS1_27348165
TSS5_5700922	TSS3_872190	TSS2_16799259	TSS3_5119076	TSS4_14072481	TSS5_9247066
TSS1_30007029	TSS5_26809159	TSS4_17452128	TSS2_15744541	TSS4_17971295	TSS2_7571208
TSS5_25980308	TSS5_10135384	TSS3_18225031	TSS2_14029052	TSS3_4517504	TSS5_218216
TSS5_22725368	TSS1_28787893	TSS3_22773936	TSS3_19615744	TSS2_17619028	TSS1_25710879
TSS5_5297992	TSS5_4181280	TSS5_3173231	TSS1_24955420	TSS4_8814927	TSS3_9353804
TSS1_3740765	TSS5_26204065	TSS5_839769	TSS3_20251804	TSS1_19053703	TSS2_5931791
TSS5_4292777	TSS1_7334638	TSS3_15987280	TSS1_3075752	TSS5_24837295	TSS3_4970211
TSS2_7398834	TSS5_16440368	TSS5_20739085	TSS3_5829776	TSS2_17933980	TSS3_4561104
TSS2_19088979	TSS5_22056374	TSS3_825268	TSS1_11003787	TSS3_19861003	TSS4_13981532
TSS1_1815499	TSS1_20589070	TSS3_8761415	TSS4_8696640	TSS1_9940034	TSS2_18919365
TSS2_10124640	TSS1_18354785	TSS4_17660499	TSS2_14125293	TSS4_7511566	TSS1_28875271
TSS4_13411070	TSS2_11649828	TSS1_17464297	TSS3_9502245	TSS3_821531	TSS3_11252806
TSS3_18572721	TSS3_8742888	TSS1_5869836	TSS4_2439359	TSS2_8239974	TSS1_8333806
TSS4_11945935	TSS3_18673666	TSS3_4533985	TSS5_5409947	TSS5_10019783	TSS5_6467599
TSS2_18432779	TSS2_17300880	TSS5_3258238	TSS1_22971731	TSS1_18437149	TSS5_16570177
TSS1_1188343	TSS2_145266	TSS2_160872	TSS3_18942953	TSS1_8429976	TSS1_26538231
TSS2_19608177	TSS4_15417764	TSS3_14317672	TSS2_18335275	TSS5_15901687	TSS4_7948643
TSS4_9715774	TSS4_7121243	TSS1_26480273	TSS5_25492963	TSS2_15049169	TSS1_17065346
TSS4_14110885	TSS3_561636	TSS2_13689777	TSS1_5168637	TSS1_7112625	TSS4_9393436
TSS2_10980162	TSS5_23056529	TSS3_396100	TSS5_1620130	TSS1_1605040	TSS2_12586285
TSS5_9055214	TSS1_17478416	TSS1_23701259	TSS4_11815155	TSS4_13701097	TSS1_2884411
TSS5_20820103	TSS5_20169053	TSS3_5493841	TSS1_28318083	TSS5_2212850	TSS1_5933880
TSS4_10359908	TSS5_4216896	TSS1_12118978	TSS1_3905579	TSS2_12897059	TSS3_1975754
TSS1_20588431	TSS5_6948487	TSS5_7264306	TSS1_9047147	TSS4_14738262	TSS5_4397777
TSS5_19693726	TSS3_22347610	TSS1_355144	TSS4_1223583	TSS1_19642536	TSS5_2429942
TSS1_29308180	TSS1_26394654	TSS5_20644584	TSS3_20513543	TSS5_25400412	TSS5_6563099
TSS3_20244480	TSS3_6978770	TSS2_6894618	TSS1_25622486	TSS1_72490	TSS2_15044067
TSS3_17194380	TSS1_1551395	TSS5_1540990	TSS5_20959138	TSS1_19414702	TSS1_27260289
TSS3_18207769	TSS1_12503432	TSS3_9595896	TSS1_29087145	TSS5_21071960	TSS1_2696528
TSS5_1878487	TSS2_17177174	TSS1_27026367	TSS1_7514999	TSS5_24975546	TSS1_5065030
TSS1_4615174	TSS3_22783837	TSS4_6744717	TSS5_17611934	TSS1_10512490	TSS3_1290571
TSS1_26714066	TSS2_10337755	TSS3_5809262	TSS5_821014	TSS4_16599046	TSS2_19487258
TSS1_24156582	TSS4_923696	TSS4_6865933	TSS3_22028559	TSS3_1980828	TSS4_16354945
TSS4_7004355	TSS2_13612967	TSS2_18249144	TSS4_9370764	TSS1_5082523	TSS3_2388480
TSS3_17579578	TSS3_385434	TSS2_13856195	TSS2_13332362	TSS3_2261199	TSS4_1939156
TSS1_2672499	TSS1_7258382	TSS3_4003869	TSS5_15738835	TSS3_16342254	TSS2_13005591
TSS4_9366488	TSS1_569273	TSS5_1989568	TSS5_5764117	TSS3_16647470	TSS2_8278883
TSS4_15910171	TSS5_19685284	TSS1_1998651	TSS3_2976193	TSS3_21174480	TSS4_8633026
TSS1_4367291	TSS1_11874909	TSS5_20110886	TSS4_281114	TSS2_15024042	TSS5_7090791
TSS2_13653828	TSS5_19357656	TSS4_9017270	TSS5_4508086	TSS1_5460598	TSS1_10814894
TSS2_15515141	TSS3_18344048	TSS2_16796601	TSS5_24831573	TSS1_11430248	TSS3_19450649
TSS3_3585792	TSS2_12497073	TSS3_7797215	TSS5_24681513	TSS4_16925234	TSS3_4142548
TSS2_5865600	TSS2_15961022	TSS4_16940867	TSS4_2536912	TSS4_12043648	TSS1_28804730
TSS2_14283054	TSS5_14995370	TSS1_8298510	TSS2_8352754	TSS5_15010997	TSS2_15165432
TSS4_145947	TSS1_269484	TSS1_3264517	TSS4_10870580	TSS1_8329952	TSS3_1004965
TSS1_99905	TSS2_17904185	TSS4_15156329	TSS3_9360261	TSS5_4050513	TSS5_24841934
TSS1_2305504	TSS5_1815983	TSS5_25908332	TSS1_21000540	TSS2_1521056	TSS2_19447587
TSS4_2122605	TSS4_1496553	TSS1_5940911	TSS5_17292985	TSS1_29414059	TSS2_18851218
TSS1_24093542	TSS5_17823891	TSS1_29680703	TSS1_12421644	TSS1_19109786	TSS2_5074062
TSS1_11681851	TSS5_4153094	TSS5_26289033	TSS4_12749053	TSS2_10340782	TSS1_2212376
TSS3_4824827	TSS2_18571943	TSS1_18822074	TSS1_16916989	TSS3_22575302	TSS3_7518924
TSS3_602181	TSS5_5368010	TSS5_4337565	TSS2_17199379	TSS2_16138464	TSS5_18176848
TSS3_2145800	TSS4_11308589	TSS3_3551909	TSS3_9359502	TSS5_24251582	TSS3_22155627
TSS1_775527	TSS1_18269104	TSS2_19353165	TSS3_1219733	TSS1_8709611	TSS4_16118945
TSS1_455743	TSS5_13761896	TSS4_8696366	TSS4_16211409	TSS4_14562538	TSS5_1279799
TSS1_22977566	TSS2_11684265	TSS5_4025504	TSS5_3253873	TSS1_25477383	TSS3_7839467
TSS1_8702361	TSS1_23576332	TSS2_16772021	TSS5_871247	TSS3_16049918	TSS3_1424096
TSS5_16733826	TSS1_4842212	TSS5_3378836	TSS5_12618825	TSS2_9502167	TSS3_20522900
TSS1_16231195	TSS5_2940516	TSS1_28301952	TSS5_5276627	TSS5_2455601	TSS2_11532007
TSS1_24127563	TSS2_7679213	TSS4_17454984	TSS1_19492324	TSS5_21794459	TSS1_10654901
TSS5_5111039	TSS5_26095359	TSS4_14382922	TSS3_8473575	TSS5_7916001	TSS4_9496591
TSS5_23882038	TSS1_23809138	TSS5_19625479	TSS1_19963478	TSS1_23644974	TSS1_3443837
TSS3_19371052	TSS3_650522	TSS2_7605287	TSS1_5354799	TSS1_16836378	TSS5_4753591
TSS3_22842427	TSS4_17211934	TSS5_8588715	TSS1_5169864	TSS1_470640	TSS4_18121525
TSS3_2627422	TSS5_23258772	TSS5_16799334	TSS2_18401335	TSS2_14190206	TSS3_7610718
TSS3_22178796	TSS5_6693799	TSS3_7473480	TSS4_523393	TSS2_13091658	TSS3_21251059
TSS5_4345341	TSS2_19237632	TSS4_12814466	TSS3_4849495	TSS4_16420400	TSS3_22733590
TSS1_1407495	TSS4_10483583	TSS3_7827078	TSS4_15340148	TSS4_6224414	TSS5_21548475
TSS3_21645547	TSS2_11987390	TSS5_26278019	TSS5_26691085	TSS5_6673982	TSS3_5175469
TSS2_15490328	TSS1_1978350	TSS1_18182391	TSS2_10300092	TSS3_6542580	TSS5_5998213
TSS1_5199018	TSS4_11960225	TSS4_14448476	TSS3_18447658	TSS2_18422839	TSS3_22922181
TSS5_4556154	TSS5_26915327	TSS1_1188477	TSS1_27413836	TSS4_16167305	TSS2_14560191
TSS1_1486932	TSS4_13210982	TSS1_3093421	TSS5_2941487	TSS2_1576709	TSS5_21603620
TSS3_3820370	TSS5_3247660	TSS1_21015472	TSS4_1445204	TSS5_3356651	TSS1_22175388
TSS1_8635209	TSS2_19287598	TSS1_23137573	TSS3_21343797	TSS4_2758656	TSS5_3930301
TSS2_11985758	TSS4_10006533	TSS4_8089804	TSS2_19281781	TSS3_18883012	TSS3_8960216
TSS2_7946049	TSS5_22698814	TSS5_6009689	TSS1_28707402	TSS5_10862464	TSS2_1050926
TSS1_11396003	TSS5_9304049	TSS5_25609316	TSS1_26730133	TSS4_6352892	TSS1_5885117
TSS3_19069376	TSS1_11200111	TSS4_18574636	TSS3_4565141	TSS1_12961293	TSS5_16831512
TSS4_14597481	TSS3_7998955	TSS4_16451876	TSS1_16537965	TSS5_7601708	TSS4_13839091
TSS5_4455380	TSS1_6787997	TSS1_6325550	TSS5_20239928	TSS1_418776	TSS4_11157902
TSS3_21918525	TSS3_16963784	TSS1_1248672	TSS4_6245928	TSS4_13161865	TSS5_18396335
TSS3_18496261	TSS3_22427720	TSS5_14889227	TSS3_4852096	TSS4_17617493	TSS2_17427251
TSS4_2429786	TSS3_3303163	TSS1_20938553	TSS4_17649915	TSS4_18371318	TSS4_14213604
TSS4_14603016	TSS3_4364548	TSS3_1526201	TSS3_7363872	TSS3_23000041	TSS2_13081362
TSS2_18038253	TSS2_18151998	TSS5_21272820	TSS5_6056790	TSS5_25821559	TSS5_27507
TSS3_458412	TSS4_10075856	TSS3_7784515	TSS1_10577001	TSS1_19915579	TSS2_2199369
TSS3_18808227	TSS2_10610843	TSS4_6763487	TSS1_26789505	TSS1_1992206	TSS1_12169067
TSS3_71366	TSS5_10857082	TSS1_5479278	TSS5_24263226	TSS1_27119653	TSS3_1074099
TSS2_16028918	TSS3_19208612	TSS1_2476636	TSS2_16987294	TSS4_17604932	TSS3_9375671
TSS4_6308726	TSS5_79716	TSS2_7481537	TSS4_592054	TSS1_5323819	TSS5_26884459
TSS1_11797383	TSS3_2332318	TSS5_2367111	TSS3_19900076	TSS5_6813668	TSS3_20841677
TSS1_30323717	TSS5_8602777	TSS4_8637634	TSS1_20357222	TSS3_22287730	TSS3_9813531
TSS4_14043278	TSS1_11972023	TSS2_263252	TSS1_5069030	TSS5_2594603	TSS4_9608609
TSS1_28543860	TSS3_18373024	TSS1_26592394	TSS1_26298441	TSS4_17414129	TSS4_11431128
TSS4_15106667	TSS1_4417064	TSS4_12079308	TSS4_679459	TSS1_21566129	TSS2_19392566
TSS1_12158979	TSS5_16013276	TSS1_29011000	TSS2_10677041	TSS1_29239442	TSS4_8988439
TSS1_3252260	TSS5_23838844	TSS3_1533288	TSS5_16085154	TSS4_11768446	TSS3_5252466
TSS1_19509039	TSS2_12680212	TSS1_25750834	TSS1_7988290	TSS3_6525747	TSS4_9751659
TSS5_2635914	TSS5_26315983	TSS4_10349664	TSS3_411543	TSS5_25422476	TSS4_16105481
TSS3_6804233	TSS3_23149329	TSS3_5491389	TSS3_17928131	TSS5_13424418	TSS1_3526350
TSS5_1075828	TSS5_23882909	TSS1_22657875	TSS1_23362565	TSS4_17287473	TSS2_1040551
TSS3_21020414	TSS1_17265592	TSS1_11909558	TSS3_21868919	TSS5_23785080	TSS3_11194888
TSS5_5003156	TSS5_16607076	TSS4_14654264	TSS1_7337034	TSS1_28163502	TSS1_18504836
TSS3_19692631	TSS1_28393567	TSS5_3114163	TSS2_16660382	TSS5_22889130	TSS2_19207476
TSS1_26039080	TSS1_4934821	TSS4_10291946	TSS4_17136355	TSS2_9503522	TSS3_17316562
TSS5_20030700	TSS1_13758519	TSS1_22572752	TSS1_7733264	TSS2_18058770	TSS5_16195709
TSS4_16108550	TSS3_556959	TSS1_24559266	TSS2_19483784	TSS4_13595488	TSS1_25374266
TSS4_9676168	TSS2_6018558	TSS1_23260946	TSS4_8687593	TSS5_13238747	TSS2_9001739
TSS3_7489194	TSS5_24234095	TSS2_13163132	TSS3_376533	TSS3_4953338	TSS4_11313656
TSS3_23246057	TSS2_5953245	TSS3_6179229	TSS2_2863509	TSS5_21766979	TSS3_4384480
TSS4_17289600	TSS1_7619709	TSS4_17813754	TSS2_14454391	TSS1_26663000	TSS3_957088
TSS5_721884	TSS3_10759219	TSS5_23289631	TSS2_19531717	TSS2_18639758	TSS4_6435067
TSS3_1286557	TSS4_12427161	TSS1_1661288	TSS3_9690965	TSS5_16365815	TSS1_29585954
TSS4_16764584	TSS1_30256071	TSS1_25487686	TSS3_19822059	TSS5_3872227	TSS1_14150432
TSS5_1221545	TSS3_4169386	TSS3_19399233	TSS5_26969873	TSS1_21999574	TSS1_24033493
TSS3_1488582	TSS3_10231162	TSS3_18651186	TSS5_8075243	TSS1_1817304	TSS2_15247616
TSS3_9660053	TSS1_6414297	TSS2_19015868	TSS1_29768789	TSS3_6106002	TSS2_13778361
TSS2_18072412	TSS1_21342137	TSS5_10649712	TSS2_7201612	TSS4_13487582	TSS1_3902017
TSS4_6699123	TSS5_8724613	TSS1_1333659	TSS5_3304918	TSS1_10845060	TSS3_19453109
TSS1_22737595	TSS5_20396459	TSS2_16707254	TSS5_24248377	TSS1_7106153	TSS1_29404913
TSS3_23450131	TSS2_13719262	TSS1_7341773	TSS2_7471808	TSS5_23928972	TSS3_1772599
TSS1_2994423	TSS3_18702865	TSS3_19563227	TSS5_7502678	TSS2_18304295	TSS3_7111807
TSS1_28961915	TSS5_7011240	TSS5_762464	TSS4_13664240	TSS1_12064530	TSS1_24606537
TSS4_18471964	TSS2_18029981	TSS4_15663547	TSS4_12941399	TSS4_13844113	TSS5_4338293
TSS4_15765109	TSS5_1703908	TSS2_16569536	TSS4_16514328	TSS1_26093338	TSS3_1019199
TSS3_3199768	TSS3_23375192	TSS3_1397444	TSS2_16842334	TSS5_22441003	TSS5_18431008
TSS3_3133189	TSS1_25694277	TSS5_4695766	TSS3_19922394	TSS3_22126560	TSS5_18842664
TSS5_25136787	TSS2_10048289	TSS2_17884331	TSS1_29019632	TSS5_23989954	TSS1_3919272
TSS4_10271903	TSS4_14110525	TSS3_7676131	TSS3_17941319	TSS1_10219780	TSS1_27303368
TSS3_2622880	TSS4_9080891	TSS5_20721155	TSS3_1678339	TSS3_991622	TSS5_3594923
TSS3_5277991	TSS1_11005526	TSS1_7534799	TSS1_24223181	TSS1_249098	TSS3_19393811
TSS3_4337753	TSS5_25530498	TSS1_979321	TSS4_10682860	TSS1_29448479	TSS3_5571994
TSS1_11827455	TSS3_22144234	TSS1_24049914	TSS1_2156187	TSS3_9955913	TSS5_19676223
TSS4_15723560	TSS3_10073980	TSS5_2406023	TSS1_3846949	TSS5_15303370	TSS1_17918472
TSS2_6790100	TSS3_22078425	TSS1_3830245	TSS2_14320543	TSS2_11696741	TSS4_18538443
TSS5_5803952	TSS5_25433651	TSS4_17752081	TSS2_8743030	TSS3_18901218	TSS5_19180019
TSS1_29564253	TSS3_18074693	TSS5_1215627	TSS4_8671437	TSS3_17797215	TSS1_13225272
TSS5_21634626	TSS3_1780500	TSS4_9476154	TSS4_18168210	TSS5_18710593	TSS4_18428389
TSS2_8426265	TSS2_9646598	TSS1_6129878	TSS2_13902541	TSS4_5155690	TSS1_26153438
TSS3_23411968	TSS3_9541996	TSS1_23253385	TSS1_22869763	TSS1_4847215	TSS3_22484617
TSS4_8185181	TSS5_22379723	TSS5_23982275	TSS1_6942259	TSS1_7883708	TSS3_17133338
TSS3_7177968	TSS1_1545895	TSS4_17808655	TSS5_20752716	TSS1_10339993	TSS2_10899445
TSS1_3822942	TSS2_16160128	TSS5_556499	TSS2_18350436	TSS5_2560414	TSS1_26293051
TSS5_21596070	TSS1_23219402	TSS1_10425601	TSS2_7525380	TSS5_437422	TSS1_24631463
TSS1_20180279	TSS5_9050794	TSS5_20861974	TSS1_18318596	TSS1_6565516	TSS2_8644390
TSS3_18994141	TSS4_9199732	TSS3_7932240	TSS5_2498530	TSS1_9210070	TSS5_4601036
TSS4_16434352	TSS4_9708712	TSS1_10581252	TSS4_16402111	TSS5_24615281	TSS2_14325162
TSS2_17656823	TSS2_8117067	TSS5_21957816	TSS4_11144245	TSS2_8732754	TSS3_20571249
TSS1_23410921	TSS4_8011177	TSS3_5343018	TSS1_9799811	TSS3_16587481	TSS3_9827857
TSS5_23609542	TSS3_6281149	TSS5_21987454	TSS1_16559539	TSS3_1649219	TSS5_7740854
TSS3_9030878	TSS2_1902725	TSS3_20774087	TSS1_30314411	TSS4_12612116	TSS5_5233060
TSS2_9149681	TSS4_13864498	TSS5_7856073	TSS5_25780045	TSS2_9930164	TSS4_11424699
TSS4_16171484	TSS2_6917812	TSS1_3323548	TSS4_15400571	TSS2_18866098	TSS4_11172622
TSS5_16316686	TSS5_23286188	TSS3_22462657	TSS3_2624059	TSS1_1242705	TSS5_22337692
TSS4_345670	TSS1_1401348	TSS1_26508486	TSS3_22546955	TSS5_21327445	TSS1_19867281
TSS3_57664	TSS4_9454649	TSS5_4151150	TSS5_14860379	TSS1_26330054	TSS1_26065506
TSS1_24383998	TSS1_28741485	TSS1_18475608	TSS5_22534071	TSS3_19618341	TSS3_5085843
TSS5_26088119	TSS5_24010878	TSS3_489794	TSS1_18977275	TSS3_16631605	TSS5_19803040
TSS1_23807159	TSS5_10319869	TSS1_788201	TSS3_18229613	TSS5_9859890	TSS4_11723611
TSS3_6820725	TSS2_7939644	TSS5_18651254	TSS4_13214485	TSS1_23046835	TSS3_20879568
TSS1_28408214	TSS2_15359896	TSS3_22972895	TSS2_14864859	TSS1_28059172	TSS1_17618850
TSS1_9924430	TSS1_26321474	TSS2_546600	TSS4_17533806	TSS1_6395861	TSS3_2042875
TSS2_18328417	TSS2_6651749	TSS3_3006164	TSS1_13603821	TSS2_19151651	TSS2_10753147
TSS3_3576021	TSS5_22580925	TSS5_22662558	TSS3_18622164	TSS2_7972379	TSS5_5193059
TSS3_8443462	TSS5_20892543	TSS4_13575130	TSS2_13106179	TSS5_5350940	TSS5_14808193
TSS5_2154777	TSS3_5809387	TSS3_18245134	TSS2_8062980	TSS1_5940419	TSS2_17648954
TSS3_6377178	TSS2_17263897	TSS3_4319274	TSS1_17090925	TSS1_24196613	TSS1_23251105
TSS1_18035967	TSS5_26856937	TSS2_12343481	TSS2_11797738	TSS1_2025544	TSS4_7519363
TSS4_15599475	TSS5_26573658	TSS2_9273503	TSS5_17829838	TSS3_18748029	TSS4_14920534
TSS5_24590120	TSS5_20543876	TSS4_13860833	TSS4_7802249	TSS2_9461079	TSS5_4947652
TSS5_6117059	TSS3_23120942	TSS1_9953211	TSS3_23116928	TSS5_24847348	TSS4_13751838
TSS5_23523800	TSS5_2609339	TSS4_8870709	TSS3_21559620	TSS3_5525106	TSS4_11719767
TSS2_1711748	TSS4_17769251	TSS4_13791012	TSS3_4642556	TSS5_17964199	TSS3_2175694
TSS5_19381561	TSS4_15458648	TSS5_20191981	TSS1_5384677	TSS4_17008162	TSS2_15802754
TSS2_8324722	TSS5_5883332	TSS3_576031	TSS1_26069833	TSS5_4092551	TSS3_16735929
TSS5_2120831	TSS2_10479456	TSS5_17508195	TSS1_11698837	TSS3_4222902	TSS4_17672340
TSS5_9815609	TSS2_11548814	TSS5_25754530	TSS2_13774787	TSS4_8219112	TSS5_23343201
TSS5_5358515	TSS2_16062486	TSS2_2805071	TSS1_23173144	TSS5_22282580	TSS4_176807
TSS2_9350828	TSS3_20718866	TSS4_14409908	TSS4_1890046	TSS5_8021676	TSS1_27645407
TSS5_21609116	TSS4_15165660	TSS1_18933404	TSS3_2232650	TSS2_14399244	TSS1_9182206
TSS4_1228952	TSS1_7801644	TSS3_14321536	TSS1_6781238	TSS2_12081113	TSS5_8662191
TSS2_8725648	TSS5_23255474	TSS5_17489288	TSS1_21998841	TSS3_3098942	TSS2_18042268
TSS1_4348327	TSS2_8933484	TSS3_10280642	TSS2_12235811	TSS5_5957216	TSS4_15221881
TSS4_14380799	TSS1_11199262	TSS4_15522554	TSS2_9383439	TSS5_858424	TSS3_20196270
TSS3_17876536	TSS1_4072625	TSS3_2903433	TSS1_8147197	TSS3_23402007	TSS4_10393894
TSS4_7445390	TSS1_19761611	TSS1_7388428	TSS1_24196225	TSS5_24047421	TSS1_2032350
TSS3_2518923	TSS2_15860635	TSS4_6744049	TSS4_10337131	TSS5_9812982	TSS1_19527879
TSS3_20056790	TSS4_12264596	TSS5_16021900	TSS5_8798314	TSS3_7006896	TSS4_409869
TSS5_2916230	TSS2_16757584	TSS4_9502575	TSS4_13207064	TSS1_2965011	TSS5_689698
TSS1_19772042	TSS1_21262294	TSS1_26513784	TSS1_19895998	TSS3_10911241	TSS5_5866607
TSS1_25516807	TSS5_18779487	TSS5_8161451	TSS1_1989229	TSS2_5692885	TSS1_5946726
TSS5_3179424	TSS3_6508928	TSS1_25417650	TSS5_145658	TSS4_14866987	TSS3_2923654
TSS2_18556633	TSS1_30208708	TSS4_7975120	TSS4_16290207	TSS3_17839644	TSS1_26654782
TSS5_9101619	TSS1_5836667	TSS3_10620206	TSS1_24165945	TSS4_1147626	TSS2_7727404
TSS5_8892959	TSS3_22633824	TSS3_2889751	TSS3_16503050	TSS4_6454790	TSS1_3526139
TSS1_18061538	TSS4_9449205	TSS2_18460968	TSS3_18349185	TSS1_1843565	TSS2_7051062
TSS1_1400908	TSS2_11833191	TSS3_1428998	TSS5_20931901	TSS1_22555693	TSS5_22493390
TSS2_15870025	TSS3_16984527	TSS1_13322423	TSS2_14453822	TSS4_14828800	TSS5_6264289
TSS3_84894	TSS2_15107761	TSS2_6904765	TSS5_23269910	TSS3_21121378	TSS1_8101565
TSS2_14846304	TSS5_23935612	TSS1_254795	TSS4_6764288	TSS5_8497562	TSS5_22993079
TSS4_6528173	TSS3_11138590	TSS5_6357277	TSS1_619367	TSS2_10344341	TSS5_23355507
TSS5_4604723	TSS1_2839144	TSS4_15817982	TSS3_6545158	TSS3_14945298	TSS1_24062634
TSS1_1559756	TSS5_2266100	TSS1_26927002	TSS2_2200959	TSS4_1876524	TSS2_11159543
TSS5_25646725	TSS3_2807814	TSS5_21498406	TSS3_21720161	TSS5_5485266	TSS5_26120584
TSS2_16090186	TSS4_13094993	TSS1_25318414	TSS4_5668478	TSS1_1564080	TSS4_7254051
TSS5_2503262	TSS1_5480736	TSS2_16741008	TSS2_6612570	TSS1_26300434	TSS5_5006882
TSS5_18716918	TSS3_1585047	TSS1_28193337	TSS1_7084750	TSS2_17871554	TSS5_6516237
TSS1_28622758	TSS3_19728012	TSS2_16702083	TSS5_26876968	TSS2_19484110	TSS3_7105458
TSS3_4753936	TSS4_2506882	TSS1_19883782	TSS2_7472648	TSS5_2572068	TSS2_1077016
TSS5_22061159	TSS3_19125603	TSS4_8406066	TSS1_19374440	TSS4_10408984	TSS2_12083311
TSS2_16399983	TSS5_1163807	TSS3_5038100	TSS5_19158963	TSS4_10961600	TSS2_12749739
TSS1_8570502	TSS2_18578545	TSS2_11509086	TSS1_2628669	TSS2_7053722	TSS3_20142642
TSS1_20731091	TSS1_28699392	TSS2_19204749	TSS1_819660	TSS2_9513306	TSS1_28302571
TSS5_17220458	TSS4_13909642	TSS1_7898863	TSS3_16726235	TSS4_16596788	TSS4_6322449
TSS3_17095597	TSS3_23174921	TSS3_21052434	TSS5_5405113	TSS4_10491568	TSS1_8311491
TSS4_16890789	TSS1_20598114	TSS3_8236613	TSS1_6956537	TSS3_66082	TSS1_24149066
TSS1_19837129	TSS3_2229627	TSS4_12256451	TSS5_17611151	TSS5_19484020	TSS5_2993141
TSS5_1948457	TSS1_7242942	TSS3_18651766	TSS4_15216140	TSS1_26973685	TSS5_21330136
TSS2_15050901	TSS1_19764519	TSS5_5915008	TSS5_2658220	TSS3_329520	TSS4_7595992
TSS5_25381183	TSS3_5711711	TSS4_12726081	TSS3_8992970	TSS5_18042971	TSS3_8586440
TSS1_20719575	TSS2_6453807	TSS3_2344448	TSS4_10508125	TSS5_23322708	TSS4_10372721
TSS4_17015155	TSS1_1470366	TSS1_26422825	TSS5_15978945	TSS3_18102915	TSS4_11284291
TSS3_23283602	TSS1_30335957	TSS3_10520167	TSS5_23252702	TSS3_2845128	TSS3_5790432
TSS3_79037	TSS5_3250564	TSS1_27629032	TSS1_8145100	TSS1_27873236	TSS4_7731279
TSS1_26426417	TSS5_26506487	TSS2_11448887	TSS3_6761862	TSS1_21092980	TSS3_8589707
TSS2_15905389	TSS5_23998186	TSS1_2518627	TSS5_18207363	TSS3_5605715	TSS2_8114477
TSS3_4636365	TSS1_22248346	TSS1_10679561	TSS5_6124775	TSS2_14226766	TSS5_2299958
TSS5_4132815	TSS2_16488796	TSS2_19235521	TSS3_22028074	TSS2_12188215	TSS4_7758453
TSS2_315815	TSS4_193678	TSS2_13666456	TSS1_6859753	TSS3_20225483	TSS4_13163934
TSS4_16014910	TSS5_26916364	TSS1_30369062	TSS4_11629353	TSS5_3580413	TSS3_19078955
TSS5_6202641	TSS4_16739901	TSS1_28815228	TSS5_18907784	TSS1_3487641	TSS1_17811895
TSS1_10264263	TSS1_14157153	TSS3_16926879	TSS5_18515085	TSS1_23988747	TSS5_648450
TSS4_14293590	TSS2_18938369	TSS4_18233456	TSS5_13935080	TSS4_14917648	TSS1_23535103
TSS1_20771871	TSS2_16041516	TSS5_3771411	TSS4_13640149	TSS5_24189677	TSS2_13473464
TSS3_21103306	TSS5_23841585	TSS4_17562097	TSS1_25340245	TSS5_24522973	TSS1_18246305
TSS1_28366017	TSS5_20657999	TSS3_11283581	TSS1_11577774	TSS4_17590824	TSS1_12144503
TSS1_8262765	TSS2_2361667	TSS1_26695129	TSS1_13550011	TSS1_27394791	TSS5_26551839
TSS5_5792928	TSS4_11524000	TSS3_21514831	TSS1_20093437	TSS2_5741710	TSS1_6734882
TSS5_22633343	TSS3_9956091	TSS4_12723718	TSS3_1775966	TSS5_26397543	TSS2_13790073
TSS4_18119043	TSS4_15677894	TSS4_9752990	TSS5_8739531	TSS2_13089082	TSS1_25137917
TSS3_4982992	TSS4_14842711	TSS5_21240556	TSS1_28706561	TSS4_468293	TSS2_14803930
TSS1_5645274	TSS2_11771536	TSS5_25794372	TSS5_8447378	TSS5_19641744	TSS3_6557883
TSS4_13154891	TSS2_16016814	TSS3_21138484	TSS1_22658143	TSS5_2409168	TSS1_8156635
TSS4_9038356	TSS4_17459962	TSS2_14389625	TSS5_16654650	TSS5_9690298	TSS1_20081705
TSS1_23458611	TSS3_673061	TSS3_7656897	TSS1_11685390	TSS5_16166364	TSS5_25523851
TSS1_1822618	TSS5_8192306	TSS3_1337056	TSS5_14886406	TSS2_7513206	TSS2_1021173
TSS4_18410174	TSS1_25838998	TSS3_892610	TSS1_17812041	TSS3_6797576	TSS2_12301787
TSS2_9103046	TSS2_7132861	TSS1_26476184	TSS1_17052534	TSS2_14651654	TSS1_21417960
TSS5_1473919	TSS4_314322	TSS2_588026	TSS4_612903	TSS1_22847238	TSS4_12421361
TSS3_21706042	TSS3_9930211	TSS2_7577832	TSS4_1586774	TSS3_22611321	TSS4_13827755
TSS1_799148	TSS5_24884374	TSS1_25254958	TSS2_13662219	TSS3_18476835	TSS2_17098611
TSS5_15825436	TSS4_18209007	TSS2_10771258	TSS1_22515986	TSS1_3775019	TSS2_18200194
TSS3_21839204	TSS4_15602433	TSS5_8697393	TSS1_1183970	TSS1_25312689	TSS4_13585165
TSS2_8935476	TSS1_29086632	TSS4_10012875	TSS5_23691286	TSS1_4080340	TSS5_19200824
TSS5_5245811	TSS3_3282032	TSS4_16388147	TSS5_16234358	TSS5_18415968	TSS1_22356652
TSS1_4641995	TSS2_12813665	TSS1_27016878	TSS5_20701260	TSS2_14584685	TSS3_2531888
TSS5_6715852	TSS5_17538385	TSS5_2309100	TSS1_3887935	TSS5_15942830	TSS2_16138569
TSS1_8607477	TSS2_15764738	TSS1_26061204	TSS5_20430814	TSS4_14965026	TSS5_1063293
TSS5_23971254	TSS4_1553756	TSS3_384665	TSS2_18104611	TSS4_1174294	TSS3_4504305
TSS5_5788194	TSS4_7751470	TSS4_8879648	TSS1_1331314	TSS5_704726	TSS1_23630045
TSS3_2146476	TSS5_1206251	TSS4_10897113	TSS3_4519615	TSS4_6520312	TSS4_6656570
TSS1_20245496	TSS5_150847	TSS1_26703977	TSS5_7359850	TSS3_10163080	TSS2_16327289
TSS3_1293808	TSS5_23673556	TSS3_17520624	TSS3_616987	TSS4_12352490	TSS5_21003944
TSS2_1017008	TSS1_17952859	TSS1_5522619	TSS5_25980832	TSS2_9254421	TSS4_455603
TSS3_6287108	TSS3_16070167	TSS2_19594025	TSS1_18360618	TSS3_23355129	TSS1_5517725
TSS1_10941829	TSS4_506770	TSS5_2011265	TSS3_2600827	TSS2_10660771	TSS5_19464855
TSS1_1860717	TSS1_8164149	TSS5_6868929	TSS1_22654319	TSS3_17646483	TSS1_12590205
TSS5_22397385	TSS3_9195499	TSS4_15485797	TSS1_27719722	TSS4_6780433	TSS1_3920556
TSS5_17782943	TSS1_1779443	TSS1_3430955	TSS5_13656252	TSS4_349152	TSS3_4922159
TSS5_25670702	TSS5_8603210	TSS4_21388	TSS2_19012465	TSS3_2373506	TSS3_6023989
TSS1_13450233	TSS1_28715431	TSS3_10172068	TSS1_14163952	TSS3_7239991	TSS3_21830452
TSS3_6171601	TSS1_5469403	TSS1_26699306	TSS1_23404000	TSS4_12236648	TSS4_12822406
TSS2_9917581	TSS2_10076198	TSS5_26711312	TSS3_21780840	TSS4_8207355	TSS1_24057522
TSS1_9720554	TSS1_4673073	TSS5_6597801	TSS5_2220779	TSS5_19635655	TSS5_26588462
TSS2_10793897	TSS3_22955635	TSS1_20048571	TSS5_941088	TSS5_23272929	TSS2_17417489
TSS5_18021401	TSS5_3993659	TSS2_6886017	TSS4_18329648	TSS1_27018336	TSS1_23650927
TSS4_9779913	TSS4_9200169	TSS3_23202710	TSS4_12442116	TSS5_5584102	TSS5_8221430
TSS5_1108281	TSS5_5115574	TSS3_1479106	TSS3_21503535	TSS2_14547140	TSS3_22252831
TSS3_7522853	TSS1_8894407	TSS3_4531250	TSS3_7370108	TSS3_7023307	TSS2_7535923
TSS1_11372035	TSS3_2352399	TSS4_11310897	TSS3_458913	TSS5_23100709	TSS4_7055640
TSS1_30111240	TSS1_22200348	TSS2_17543110	TSS1_27650131	TSS5_3250035	TSS4_17925211
TSS3_9943447	TSS5_16175348	TSS1_436892	TSS1_29085082	TSS3_8622310	TSS5_1629667
TSS4_18147228	TSS2_18642059	TSS5_19079093	TSS4_10806229	TSS2_15872434	TSS1_27288368
TSS1_3412789	TSS2_10890992	TSS4_13578166	TSS3_10144198	TSS3_2258021	TSS4_1412785
TSS5_620064	TSS1_255220	TSS5_7205290	TSS1_9540266	TSS4_15668839	TSS2_14098778
TSS2_8689470	TSS3_18030249	TSS3_4888026	TSS2_14735154	TSS2_18254947	TSS4_16398093
TSS1_27157910	TSS1_28889441	TSS3_19264135	TSS5_7486389	TSS5_14540423	TSS3_22999612
TSS2_11489042	TSS5_22233230	TSS1_25695101	TSS1_7892119	TSS1_8839500	TSS3_5667774
TSS4_10846336	TSS4_11958840	TSS1_3180796	TSS3_19783937	TSS1_29103668	TSS1_2379666
TSS2_2336814	TSS5_2641049	TSS4_11556497	TSS4_2682605	TSS5_141320	TSS2_4142564
TSS2_11898451	TSS1_28926886	TSS5_25801310	TSS5_25192445	TSS5_24126741	TSS5_13611703
TSS1_6714517	TSS4_14655673	TSS3_518429	TSS4_15598812	TSS3_3481815	TSS4_9394169
TSS1_5160081	TSS3_1491714	TSS4_16563031	TSS1_12388777	TSS1_6400480	TSS5_6286847
TSS4_18232050	TSS4_14849419	TSS1_26991583	TSS4_13107009	TSS3_3275595	TSS5_25952728
TSS5_19385869	TSS3_18926916	TSS4_13665781	TSS5_26430987	TSS5_23952300	TSS1_224315
TSS4_18514268	TSS4_15276142	TSS1_3247952	TSS4_8040217	TSS4_13016237	TSS3_7465424
TSS5_1804794	TSS1_5279772	TSS1_19308616	TSS5_1557128	TSS2_9561624	TSS4_18485158
TSS5_862290	TSS2_7150734	TSS4_12957795	TSS4_16927929	TSS1_1231626	TSS2_12249680
TSS4_2572677	TSS3_17420936	TSS4_4074782	TSS1_22932164	TSS5_18037173	TSS5_25515189
TSS4_14350860	TSS4_2642072	TSS2_14905725	TSS1_12417659	TSS4_17861544	TSS3_1934015
TSS1_18539793	TSS1_3488804	TSS5_21956533	TSS1_12089173	TSS3_21420250	TSS2_7851580
TSS5_14651031	TSS5_19366251	TSS4_17280925	TSS1_16817811	TSS2_5008221	TSS3_5547714
TSS1_25238436	TSS5_7482340	TSS4_17278859	TSS2_15063076	TSS5_9620706	TSS2_18364783
TSS5_20650217	TSS1_8548037	TSS1_27408511	TSS3_4303540	TSS1_4547513	TSS1_8640730
TSS5_18736815	TSS2_14881163	TSS3_4377984	TSS4_15965468	TSS4_13945858	TSS3_21411669
TSS4_14266638	TSS5_18774249	TSS5_8569473	TSS1_22668737	TSS1_6697825	TSS1_6487030
TSS3_16368713	TSS2_8042384	TSS3_4656744	TSS4_17326185	TSS1_9415947	TSS1_4788564
TSS2_8998693	TSS4_11435316	TSS1_5003155	TSS5_24301332	TSS5_19939603	TSS4_7177748
TSS4_13365324	TSS3_3661095	TSS3_11106153	TSS3_19997438	TSS5_13893738	TSS5_5584277
TSS1_6034334	TSS5_24461152	TSS1_3296791	TSS2_2902011	TSS3_7021350	TSS1_22610251
TSS4_2441327	TSS3_5252824	TSS3_5439676	TSS4_16458147	TSS1_27018166	TSS4_12658332
TSS1_26626545	TSS4_11151527	TSS5_3045122	TSS1_21036161	TSS2_7575915	TSS3_3166077
TSS2_7990746	TSS3_2214383	TSS2_8051314	TSS1_7339621	TSS5_4166622	TSS3_6525426
TSS4_16484012	TSS1_18622030	TSS1_27582652	TSS5_2226455	TSS1_6419539	TSS3_3722650
TSS2_11781048	TSS2_11856444	TSS4_16284171	TSS5_2699208	TSS1_17874445	TSS3_10505848
TSS3_15867295	TSS4_18096511	TSS1_624474	TSS5_17831995	TSS1_22407776	TSS5_306968
TSS5_5161741	TSS4_17512294	TSS1_21007338	TSS3_18340754	TSS1_23169138	TSS5_18025945
TSS4_8271139	TSS5_20073362	TSS3_19889071	TSS1_21052312	TSS1_8103982	TSS3_2055414
TSS2_14512707	TSS1_5686110	TSS1_3173384	TSS5_4254842	TSS3_4951551	TSS2_12612887
TSS1_17343073	TSS1_21117062	TSS2_1339306	TSS1_11633793	TSS1_187211	TSS5_3339366
TSS1_7513356	TSS1_27483600	TSS2_13690043	TSS2_10416302	TSS3_4059193	TSS1_20906134
TSS1_18932930	TSS4_17305930	TSS4_11636485	TSS4_13332501	TSS3_5166260	TSS4_17089943
TSS1_5504713	TSS5_1760646	TSS4_13152869	TSS5_22971860	TSS4_608463	TSS3_20964857
TSS1_27466256	TSS4_10668123	TSS1_19493154	TSS2_8802028	TSS2_8477383	TSS5_17970568
TSS3_3726125	TSS4_7156169	TSS3_2306858	TSS1_29625816	TSS1_4058984	TSS5_5310907
TSS3_15214704	TSS5_5917262	TSS1_25054302	TSS2_10589821	TSS4_16673144	TSS3_7160802
TSS1_19987227	TSS1_23103868	TSS1_1558100	TSS4_5771975	TSS1_8586371	TSS4_15707525
TSS4_15248456	TSS4_8826127	TSS1_27100087	TSS5_21577257	TSS4_8415404	TSS5_18444660
TSS1_25570260	TSS1_2115179	TSS3_16384273	TSS2_14894010	TSS2_17551167	TSS4_9589570
TSS3_551097	TSS4_6986290	TSS1_26363726	TSS4_7165688	TSS1_24902091	TSS2_14427815
TSS3_7971111	TSS3_8444278	TSS5_8417023	TSS2_11763378	TSS1_10330460	TSS3_8139261
TSS2_11750181	TSS3_10147887	TSS1_5048470	TSS3_8462545	TSS1_17921669	TSS3_168437
TSS4_9148181	TSS4_15446328	TSS4_53835	TSS1_26049712	TSS5_6705330	TSS1_22557558
TSS2_199248	TSS5_7946157	TSS1_12662249	TSS3_3995295	TSS2_6385867	TSS5_24109270
TSS2_7577317	TSS2_17590074	TSS4_9319400	TSS2_16557451	TSS2_13756897	TSS3_11979601
TSS1_3041798	TSS1_551654	TSS4_12724256	TSS5_26608298	TSS4_4645185	TSS1_22316983
TSS2_15238093	TSS3_22425085	TSS4_17809048	TSS3_15642240	TSS1_30157011	TSS5_26555579
TSS5_7785892	TSS5_2565723	TSS1_20764023	TSS1_5356532	TSS4_1086000	TSS4_10325763
TSS3_14309426	TSS5_25945558	TSS1_3287279	TSS3_6373345	TSS5_17347564	TSS3_9132385
TSS3_2113326	TSS3_21932528	TSS5_331807	TSS2_15237622	TSS4_15519795	TSS5_5403241
TSS1_20273599	TSS4_13919588	TSS1_20839709	TSS5_580854	TSS4_13240491	TSS1_1425590
TSS5_7876163	TSS3_21099320	TSS1_5290773	TSS1_4663491	TSS4_14753474	TSS5_26476367
TSS2_9096349	TSS3_22374135	TSS5_5543826	TSS1_38250	TSS2_18258613	TSS3_20788717
TSS3_6891087	TSS3_7682692	TSS2_16559969	TSS1_9263175	TSS2_14275792	TSS1_10728078
TSS2_16132115	TSS1_21861028	TSS3_21007565	TSS5_17551256	TSS5_19849553	TSS3_2385713
TSS2_14564719	TSS2_16157593	TSS1_23466513	TSS5_25574500	TSS2_19393802	TSS5_5572370
TSS1_996118	TSS5_25754484	TSS5_1401844	TSS2_880722	TSS3_4658412	TSS2_7954668
TSS1_10775377	TSS3_3744791	TSS3_1928902	TSS1_1618280	TSS5_7571026	TSS4_12512685
TSS4_5186432	TSS5_21908894	TSS5_588783	TSS4_18368966	TSS1_9054751	TSS1_1553607
TSS1_5241540	TSS3_5722921	TSS5_8529743	TSS3_2330544	TSS1_20303836	TSS3_1031742
TSS2_18062467	TSS2_1876801	TSS1_5645333	TSS3_11104000	TSS3_36847	TSS2_18798115
TSS5_20949479	TSS5_1672731	TSS2_11214512	TSS5_13666570	TSS4_11542498	TSS1_18927887
TSS2_18919064	TSS5_25210495	TSS3_20360748	TSS3_2114226	TSS5_903483	TSS1_10134122
TSS5_20823767	TSS2_6354652	TSS4_873602	TSS5_584591	TSS2_8752206	TSS5_20051845
TSS1_10147693	TSS3_2015484	TSS4_810816	TSS3_8453721	TSS3_11077476	TSS3_20714980
TSS1_6311298	TSS1_11220066	TSS4_13375970	TSS4_17182367	TSS1_20849073	TSS1_3849317
TSS3_18129597	TSS3_21288973	TSS4_18459192	TSS4_7216303	TSS2_12646522	TSS5_23085178
TSS2_8775533	TSS5_357834	TSS3_5329904	TSS1_6052115	TSS3_2839032	TSS3_4011347
TSS5_24201405	TSS3_6229470	TSS5_2075203	TSS1_8147599	TSS2_1042004	TSS1_4877212
TSS1_11971051	TSS1_25670344	TSS5_21549558	TSS3_9532686	TSS4_11794742	TSS3_17480662
TSS4_7669190	TSS1_28243516	TSS2_16696859	TSS3_8376507	TSS1_26015877	TSS3_8436669
TSS1_22290312	TSS4_18207823	TSS1_28740359	TSS2_7571895	TSS3_3880964	TSS5_26547768
TSS3_962006	TSS4_7163424	TSS5_2651275	TSS2_8704059	TSS4_16877227	TSS5_9690606
TSS3_1684472	TSS2_18742825	TSS2_18548728	TSS5_15477287	TSS4_13404290	TSS3_18249809
TSS5_20100569	TSS2_16366347	TSS5_7528050	TSS1_1930551	TSS5_18457869	TSS1_4530063
TSS3_219862	TSS3_20477806	TSS4_17378921	TSS2_18399734	TSS1_9023507	TSS1_5055256
TSS1_22051315	TSS5_7673111	TSS1_30151229	TSS5_5877196	TSS5_23407322	TSS4_9598105
TSS5_883573	TSS1_18178506	TSS1_26323931	TSS1_17400883	TSS1_4885030	TSS5_22080151
TSS5_14792997	TSS5_7379053	TSS5_24772344	TSS5_26147079	TSS1_27054180	TSS1_2184085
TSS3_22222122	TSS5_24201863	TSS1_9082407	TSS4_17674253	TSS3_11031389	TSS4_14002041
TSS4_7607353	TSS5_19035503	TSS5_23346343	TSS1_12091521	TSS1_5875425	TSS3_582888
TSS1_17171439	TSS4_18015975	TSS1_7979543	TSS2_17808148	TSS5_9114997	TSS1_4755576
TSS4_2229236	TSS4_289593	TSS1_10081690	TSS3_7844778	TSS1_558765	TSS5_4690973
TSS1_6130146	TSS2_16986943	TSS5_15636155	TSS1_20579984	TSS3_2300718	TSS3_10368891
TSS5_25677083	TSS1_17181773	TSS1_26043058	TSS1_23148246	TSS5_21588996	TSS1_8640483
TSS2_17863882	TSS2_15849607	TSS3_4319567	TSS5_21673942	TSS2_10842862	TSS1_21017394
TSS1_27824060	TSS2_17627147	TSS1_12152587	TSS1_20031309	TSS4_10563710	TSS4_13878880
TSS1_3616142	TSS5_25792772	TSS2_11829432	TSS1_27453207	TSS2_18991232	TSS5_2602822
TSS5_21202454	TSS5_15642554	TSS1_22749191	TSS1_13047798	TSS5_16041620	TSS3_5227779
TSS5_17588800	TSS2_1430277	TSS5_8971753	TSS3_22941330	TSS2_16051337	TSS5_18954637
TSS1_17960904	TSS1_4947926	TSS5_25281690	TSS1_20401661	TSS1_2516621	TSS3_2596443
TSS2_18786678	TSS3_18265750	TSS5_26819834	TSS2_16485811	TSS1_4361394	TSS4_16349973
TSS3_3204196	TSS2_14050185	TSS1_3324597	TSS4_6645413	TSS3_17959119	TSS2_15600059
TSS3_3063812	TSS2_10014171	TSS1_7986994	TSS2_10076618	TSS3_6805631	TSS2_19136032
TSS3_22255844	TSS1_18034137	TSS2_16440580	TSS1_27619162	TSS5_14836581	TSS2_5049755
TSS1_26702691	TSS2_17176674	TSS4_11964769	TSS4_7544868	TSS1_29957625	TSS1_26210621
TSS5_16551148	TSS1_26513633	TSS1_5835395	TSS5_9742143	TSS5_25102858	TSS1_21395226
TSS5_13868191	TSS4_15046058	TSS2_18451706	TSS4_14525769	TSS3_3357607	TSS3_23334034
TSS5_7681344	TSS4_17157493	TSS2_163886	TSS5_26768480	TSS1_258813	TSS1_6421396
TSS4_10217404	TSS1_23104258	TSS2_221057	TSS1_11830842	TSS5_18317475	TSS2_19551341
TSS5_21710426	TSS3_19097911	TSS4_13069788	TSS2_12849581	TSS5_3597064	TSS3_3730942
TSS1_26891240	TSS5_2005747	TSS4_8869990	TSS5_15185445	TSS4_14837990	TSS4_11294129
TSS2_14548758	TSS2_15158564	TSS1_7609235	TSS3_4297105	TSS4_9184048	TSS3_5992890
TSS3_20321422	TSS3_21783968	TSS1_26993640	TSS5_5956746	TSS4_16268077	TSS4_9305763
TSS4_12087203	TSS1_20070671	TSS5_2090759	TSS3_15879771	TSS4_16606264	TSS3_208448
TSS5_4263493	TSS2_15062508	TSS2_12353802	TSS2_17886568	TSS4_16781738	TSS3_6659192
TSS2_13266542	TSS3_9182504	TSS1_25216547	TSS2_4221262	TSS1_17868608	TSS1_5177524
TSS2_16423644	TSS1_616706	TSS4_3542370	TSS1_21133598	TSS5_19285684	TSS5_21180310
TSS3_21685937	TSS1_6643104	TSS3_1400299	TSS1_29229313	TSS5_19839710	TSS2_14985541
TSS5_18743045	TSS5_26728729	TSS2_19322457	TSS5_24463148	TSS1_6610602	TSS5_25727475
TSS5_18886932	TSS5_4647667	TSS2_15333925	TSS3_23042530	TSS3_3538337	TSS4_16832501
TSS1_12465998	TSS2_9938703	TSS5_1038368	TSS1_21631670	TSS3_23295343	TSS5_20239341
TSS3_20180347	TSS5_8038372	TSS1_11164146	TSS4_106376	TSS4_10702040	TSS4_11743249
TSS5_10856733	TSS4_16000613	TSS4_14579644	TSS1_27625728	TSS3_3452866	TSS3_20813065
TSS4_9137332	TSS5_2183594	TSS3_6552140	TSS3_22575612	TSS3_8618106	TSS3_16917702
TSS4_15258801	TSS1_9801263	TSS4_3962743	TSS1_24196072	TSS2_7937282	TSS1_1028313
TSS4_14619571	TSS2_4225951	TSS4_17802829	TSS5_22032812	TSS4_12451172	TSS2_19534600
TSS4_9865146	TSS5_266939	TSS2_13506669	TSS3_22421410	TSS2_13285653	TSS3_6555040
TSS2_13938823	TSS5_19984899	TSS2_9821386	TSS1_30057202	TSS5_18950974	TSS1_5488866
TSS5_5465350	TSS1_11875162	TSS5_9546579	TSS2_2023335	TSS5_21982842	TSS3_18525615
TSS3_1002047	TSS5_3089142	TSS1_18648730	TSS3_400284	TSS2_18339220	TSS1_1478879
TSS3_494973	TSS1_29328427	TSS4_10942296	TSS3_23293368	TSS1_9427834	TSS2_749900
TSS2_1644528	TSS1_23776477	TSS1_4525519	TSS3_18613896	TSS1_21204742	TSS4_17700739
TSS5_19949791	TSS2_883277	TSS5_10614523	TSS1_5360215	TSS3_18097021	TSS3_5148318
TSS1_17082503	TSS1_8756261	TSS5_24064389	TSS2_6254091	TSS4_18284884	TSS3_17511079
TSS3_6758233	TSS5_26219352	TSS4_12108860	TSS1_27784925	TSS5_26797273	TSS2_11345424
TSS4_1154007	TSS1_21284	TSS5_1461592	TSS3_4208356	TSS2_8920467	TSS2_12130056
TSS5_19126584	TSS1_27910259	TSS5_966046	TSS5_3743951	TSS4_18499844	TSS3_19115319
TSS5_25220235	TSS1_23019355	TSS2_16996237	TSS2_14980943	TSS5_17989830	TSS2_8581377
TSS5_7735454	TSS5_8113717	TSS5_2562430	TSS5_6693032	TSS1_28616739	TSS1_11536297
TSS3_23195707	TSS2_10319462	TSS1_10678254	TSS1_25734124	TSS5_23668691	TSS1_1873718
TSS3_20131871	TSS5_1705511	TSS5_3662665	TSS3_4024761	TSS3_10401384	TSS2_10831617
TSS1_23778568	TSS2_17526483	TSS2_11548454	TSS5_7783394	TSS5_2693547	TSS3_8333036
TSS5_20764315	TSS2_15073472	TSS4_17041505	TSS5_24274134	TSS2_14822824	TSS2_14629170
TSS5_25955386	TSS2_15299817	TSS5_8242464	TSS5_15273993	TSS3_10284794	TSS5_4488694
TSS4_11953625	TSS1_13497523	TSS3_9585164	TSS5_7799899	TSS5_19866382	TSS5_4782950
TSS4_8575240	TSS4_11766067	TSS2_17231035	TSS3_18421543	TSS3_18011364	TSS4_9671052
TSS5_23562140	TSS2_18112186	TSS1_9338041	TSS4_10075509	TSS3_20915539	TSS3_18288053
TSS2_12796012	TSS4_1540520	TSS5_4651987	TSS1_8918129	TSS5_5818810	TSS3_3516638
TSS4_1335241	TSS1_10431249	TSS5_8772129	TSS5_14065804	TSS3_8941457	TSS3_1354742
TSS5_18506338	TSS1_11163544	TSS4_14655610	TSS1_22672219	TSS4_7536257	TSS3_1317262
TSS2_11518456	TSS5_17231754	TSS1_175772	TSS2_917308	TSS5_6409430	TSS1_24359434
TSS5_3148356	TSS3_8599609	TSS3_23360426	TSS2_6242463	TSS1_10300009	TSS3_19897942
TSS4_1553517	TSS1_135829	TSS1_563031	TSS1_24719900	TSS1_4545019	TSS2_11913297
TSS2_13421407	TSS2_19407450	TSS5_3252568	TSS4_11778324	TSS2_17785367	TSS1_2820351
TSS5_979708	TSS4_18072270	TSS4_11767599	TSS3_18801385	TSS4_14542515	TSS4_560259
TSS1_8061847	TSS4_7221538	TSS2_14434388	TSS2_1610034	TSS3_17475259	TSS1_18405631
TSS1_29656601	TSS2_9376301	TSS3_2487074	TSS1_28073933	TSS4_10421727	TSS1_17335851
TSS1_5209906	TSS1_27541894	TSS1_7729637	TSS1_4971059	TSS5_9540686	TSS3_3919591
TSS5_1879937	TSS4_1197584	TSS3_23085089	TSS3_18873958	TSS5_14863452	TSS2_13797130
TSS5_7277308	TSS5_16530155	TSS2_14600314	TSS2_12967218	TSS2_17719984	TSS1_23412701
TSS2_12633805	TSS3_1983888	TSS3_19912568	TSS5_14926251	TSS3_11757290	TSS3_2612364
TSS1_460704	TSS5_22308136	TSS5_7620533	TSS3_21791652	TSS1_22594998	TSS1_6293828
TSS1_23870896	TSS5_3513636	TSS4_12046445	TSS1_1904968	TSS4_15393748	TSS3_5003925
TSS5_5311337	TSS2_18067641	TSS2_19096547	TSS3_18629423	TSS5_16908181	TSS1_20059409
TSS3_17727990	TSS1_5828114	TSS5_18572318	TSS5_19026934	TSS2_94661	TSS3_11013173
TSS5_13525751	TSS4_14420050	TSS4_6450552	TSS5_20636016	TSS3_6523730	TSS1_20504920
TSS3_1877531	TSS3_21233609	TSS5_25771643	TSS3_1121703	TSS3_17931755	TSS3_19084081
TSS5_12076898	TSS5_725312	TSS5_8690821	TSS5_2369497	TSS3_7008639	TSS5_8953357
TSS5_25367077	TSS5_3211781	TSS1_5778866	TSS5_6119363	TSS2_17231423	TSS2_14951270
TSS5_14235208	TSS5_2862647	TSS3_18648804	TSS3_17547080	TSS1_8867171	TSS3_23310108
TSS1_6168809	TSS5_26909587	TSS3_16883319	TSS3_11482572	TSS2_85394	TSS1_2488027
TSS5_17765375	TSS5_1159984	TSS5_4423094	TSS3_5058886	TSS1_18566487	TSS5_23437328
TSS1_5480141	TSS4_2772592	TSS1_24840725	TSS4_605398	TSS4_14734826	TSS1_11396348
TSS1_11258692	TSS1_1729981	TSS1_30234463	TSS5_464006	TSS5_17560154	TSS5_13584197
TSS3_4367282	TSS1_10936918	TSS3_15980697	TSS1_9261768	TSS1_9631271	TSS4_17197094
TSS4_240475	TSS5_24932576	TSS5_20937575	TSS4_17660460	TSS1_23986729	TSS4_17785375
TSS5_4176596	TSS3_21239826	TSS5_5460122	TSS1_5360046	TSS4_532275	TSS4_8418283
TSS1_6116617	TSS1_23729107	TSS2_18945744	TSS1_25798050	TSS2_12039051	TSS5_23903935
TSS4_6854382	TSS2_17752415	TSS1_4423173	TSS2_6274022	TSS5_9961144	TSS5_21463543
TSS1_9606105	TSS5_8218104	TSS3_1112440	TSS3_3108703	TSS5_7380009	TSS3_2083216
TSS5_21261266	TSS3_17346130	TSS4_8791991	TSS5_18219668	TSS4_14630729	TSS2_9403258
TSS1_9951847	TSS1_8227178	TSS5_9830130	TSS2_14480040	TSS5_26544338	TSS5_23374874
TSS1_25255349	TSS4_15556179	TSS5_15840636	TSS1_9071850	TSS4_12436991	TSS3_4995594
TSS3_17361982	TSS2_17061644	TSS5_8569848	TSS3_16328493	TSS1_1321930	TSS5_18579068
TSS1_1476095	TSS5_9497955	TSS4_10283626	TSS1_138188	TSS1_28367816	TSS1_10178899
TSS2_7617243	TSS4_16213005	TSS3_17783491	TSS3_15567521	TSS4_14636076	TSS3_22501690
TSS3_6313318	TSS5_9450831	TSS1_3509265	TSS1_17972175	TSS4_6375351	TSS5_26950136
TSS2_9248646	TSS3_511454	TSS2_15166299	TSS1_22654014	TSS1_10158765	TSS3_8194680
TSS5_9629121	TSS1_23637059	TSS1_7875506	TSS5_1895859	TSS3_20961543	TSS4_18227909
TSS4_12645649	TSS1_551026	TSS4_15508424	TSS4_17706529	TSS2_632471	TSS5_26531097
TSS5_15571466	TSS2_15743127	TSS4_16286361	TSS3_4753266	TSS1_1965064	TSS1_2925756
TSS1_20607002	TSS3_9611984	TSS2_12632386	TSS1_498521	TSS3_7821102	TSS2_18132892
TSS2_14115981	TSS4_97237	TSS1_28107869	TSS1_18031471	TSS5_5561060	TSS3_977293
TSS5_25263862	TSS5_6136468	TSS3_13489273	TSS3_9000141	TSS1_6165466	TSS1_25658035
TSS3_6119809	TSS2_7748928	TSS2_19457039	TSS2_8095291	TSS1_28890852	TSS3_22792117
TSS3_10086653	TSS1_30197940	TSS2_15529943	TSS1_28809607	TSS4_2413286	TSS5_4074610
TSS3_7056699	TSS1_22247829	TSS5_14066587	TSS5_18908128	TSS5_25132619	TSS1_23706023
TSS3_5699341	TSS3_20471146	TSS5_17667061	TSS3_15869034	TSS5_4443611	TSS1_11084865
TSS1_18389072	TSS1_11945307	TSS4_70288	TSS5_15906479	TSS3_4275472	TSS1_27009706
TSS1_2295173	TSS5_4885836	TSS2_13775511	TSS2_14795068	TSS4_15002871	TSS1_8977917
TSS1_7217130	TSS1_29695410	TSS2_12227805	TSS5_8250909	TSS1_17561325	TSS1_1682164
TSS1_25197004	TSS1_5666006	TSS1_23029855	TSS5_25535933	TSS3_22563429	TSS3_19548973
TSS2_16612839	TSS5_1058178	TSS1_26235136	TSS2_8684160	TSS5_24073310	TSS4_18220173
TSS4_10689545	TSS5_23784678	TSS1_23246875	TSS5_1569974	TSS4_17935249	TSS3_9979637
TSS5_24625025	TSS5_539582	TSS4_16396630	TSS1_10501655	TSS4_13227619	TSS5_990546
TSS1_2163119	TSS5_17650044	TSS1_10499653	TSS1_1977486	TSS3_9112561	TSS5_25390063
TSS5_26131436	TSS1_33825	TSS3_3453992	TSS1_22272077	TSS2_8952744	TSS2_19310261
TSS4_15185994	TSS5_26829347	TSS5_1967346	TSS1_11685865	TSS3_21063804	TSS4_7434199
TSS2_14310339	TSS4_15692630	TSS5_13940851	TSS1_564705	TSS5_887513	TSS3_1984170
TSS3_723906	TSS1_28318370	TSS5_20190113	TSS3_11003087	TSS5_227044	TSS2_13644145
TSS3_7326388	TSS5_2017003	TSS1_10596072	TSS2_18939206	TSS5_20736242	TSS1_16851182
TSS5_22667273	TSS3_21745563	TSS5_18677412	TSS5_1867291	TSS4_10780638	TSS2_1918335
TSS3_4424871	TSS5_21469923	TSS4_16766339	TSS5_16054664	TSS5_20156278	TSS5_19375477
TSS1_1494240	TSS4_9483449	TSS5_9503076	TSS1_21763623	TSS3_19305029	TSS4_10464174
TSS1_20070956	TSS3_20478595	TSS1_27329961	TSS3_22417213	TSS2_16785175	TSS1_7630233
TSS5_23485501	TSS5_25704629	TSS4_620060	TSS2_14485010	TSS5_22567222	TSS1_3999199
TSS1_944582	TSS3_3551274	TSS4_18477901	TSS3_18404986	TSS2_8654613	TSS3_11592371
TSS4_10217182	TSS1_7324439	TSS1_28519611	TSS1_9215777	TSS5_16563729	TSS5_5869023
TSS4_14831863	TSS3_3737906	TSS3_5122332	TSS4_16522327	TSS5_25920264	TSS5_5450725
TSS2_9657539	TSS4_16335776	TSS3_1428623	TSS1_7640506	TSS1_9298742	TSS2_278152
TSS3_21299455	TSS4_15647596	TSS4_15496376	TSS2_4743342	TSS1_513645	TSS5_1606609
TSS3_4688212	TSS2_13212056	TSS5_1952017	TSS5_7589204	TSS4_14672450	TSS3_17658220
[truncated: 8,759 more rows]
