# Supplementary material for: Interplay between coding and non-coding regulation drives the Arabidopsis seed-to-seedling transition
Source: Nat Commun. 2024 Feb 26;15:1724. doi: 10.1038/s41467-024-46082-5 (PMC10897432; doi:10.1038/s41467-024-46082-5)
Supplement: Supplementary file 8 — Supplementary Dataset 5 [file 41467_2024_46082_MOESM8_ESM.xlsx]

## Sheet: Supplementary Dataset 5
Supplementary Dataset 5: RNA-seq clustering and GO enrichment
Cluster membership							Cluster R1 GO enrichment					Cluster R2 GO enrichment					Cluster R3 GO enrichment					Cluster R4 GO enrichment					Cluster R5 GO enrichment					Cluster R6 GO enrichment
Cluster R1	Cluster R2	Cluster R3	Cluster R4	Cluster R5	Cluster R6		Adjusted P-value	GO ID	GO Type	GO Term		Adjusted P-value	GO ID	GO Type	GO Term		Adjusted P-value	GO ID	GO Type	GO Term		Adjusted P-value	GO ID	GO Type	GO Term		Adjusted P-value	GO ID	GO Type	GO Term		Adjusted P-value	GO ID	GO Type	GO Term
AT3G60730.1	AT1G05170.2	AT5G43560.1	AT1G03340.1	AT2G30190.1	AT3G51470.1		2.7976e-13	GO:0050896	GO:BP	response to stimulus		3.38855e-35	GO:BP	protein modification by small protein conjugation or removal			4.76174e-33	GO:0050896	GO:BP	response to stimulus		1.31479e-160	GO:0006396	GO:BP	RNA processing		4.6415e-57	GO:0009987	GO:BP	cellular process		3.75576e-125	GO:0015979	GO:BP	photosynthesis
AT4G25440.1	AT1G05170.1	AT2G26190.1	AT1G04440.1	AT5G22020.1	AT4G13950.1		7.71187e-13	GO:0009628	GO:BP	response to abiotic stimulus		6.4813e-34	GO:BP	protein modification process			8.44691e-32	GO:0009628	GO:BP	response to abiotic stimulus		9.54749e-103	GO:0090304	GO:BP	nucleic acid metabolic process		7.29248e-45	GO:0044281	GO:BP	small molecule metabolic process		2.4426e-79	GO:0019684	GO:BP	photosynthesis, light reaction
AT3G59940.1	AT2G02370.3	AT3G48210.1	AT5G13090.1	AT3G11500.2	AT1G18980.1		4.04151e-11	GO:1901700	GO:BP	response to oxygen-containing compound		1.46935e-33	GO:BP	protein ubiquitination			3.7783e-31	GO:0042221	GO:BP	response to chemical		1.13789e-102	GO:0006139	GO:BP	nucleobase-containing compound metabolic process		2.02349e-44	GO:1901566	GO:BP	organonitrogen compound biosynthetic process		2.43927e-56	GO:0006091	GO:BP	generation of precursor metabolites and energy
AT2G18050.1	AT2G02370.1	AT3G08947.1	AT5G50020.3	AT1G67750.1	AT3G48200.1		4.8703e-11	GO:0006950	GO:BP	response to stress		2.68568e-33	GO:BP	protein modification by small protein conjugation			2.2257e-29	GO:0033554	GO:BP	cellular response to stress		3.05883e-99	GO:0046483	GO:BP	heterocycle metabolic process		5.63552e-30	GO:0044283	GO:BP	small molecule biosynthetic process		1.24547e-37	GO:0050896	GO:BP	response to stimulus
AT4G18920.1	AT4G25440.2	AT3G09440.3	AT1G56000.1	AT3G55360.1	AT2G23410.1		2.09544e-10	GO:0042221	GO:BP	response to chemical		2.67566e-32	GO:BP	response to stimulus			2.76411e-28	GO:0050789	GO:BP	regulation of biological process		7.17954e-96	GO:0006725	GO:BP	cellular aromatic compound metabolic process		2.87757e-27	GO:0019752	GO:BP	carboxylic acid metabolic process		6.62583e-36	GO:0009767	GO:BP	photosynthetic electron transport chain
AT3G07365.1	AT2G26190.3	AT3G09440.2	AT1G75800.1	AT5G50740.3	AT1G27030.1		5.32402e-10	GO:0032446	GO:BP	protein modification by small protein conjugation		3.92121e-29	GO:BP	response to stress			1.37773e-27	GO:0006807	GO:BP	nitrogen compound metabolic process		3.38557e-94	GO:1901360	GO:BP	organic cyclic compound metabolic process		6.21226e-27	GO:1901135	GO:BP	carbohydrate derivative metabolic process		2.81286e-29	GO:0022900	GO:BP	electron transport chain
AT3G05685.3	AT3G63500.2	AT4G00250.1	AT4G02360.1	AT2G42190.1	AT5G24800.1		7.41554e-10	GO:0016567	GO:BP	protein ubiquitination		4.52584e-25	GO:BP	macromolecule modification			2.01607e-27	GO:0051716	GO:BP	cellular response to stimulus		8.86822e-93	GO:0016070	GO:BP	RNA metabolic process		5.23259e-26	GO:0071840	GO:BP	cellular component organization or biogenesis		2.01754e-28	GO:0009765	GO:BP	photosynthesis, light harvesting
AT3G51370.3	AT3G63500.3	AT2G36060.2	AT5G53150.2	AT1G75730.1	AT5G35100.2		4.68737e-09	GO:0097305	GO:BP	response to alcohol		2.52154e-24	GO:BP	regulation of biological process			2.71136e-27	GO:0090304	GO:BP	nucleic acid metabolic process		3.54785e-89	GO:0034641	GO:BP	cellular nitrogen compound metabolic process		2.46052e-25	GO:0046394	GO:BP	carboxylic acid biosynthetic process		9.96824e-25	GO:0042221	GO:BP	response to chemical
AT1G78590.1	AT1G19310.1	AT1G47250.1	AT2G35840.4	AT5G59000.1	AT5G58010.1		6.09799e-09	GO:0009737	GO:BP	response to abscisic acid		1.07822e-23	GO:BP	cellular response to stimulus			2.02348e-26	GO:0065007	GO:BP	biological regulation		1.2204e-80	GO:0034660	GO:BP	ncRNA metabolic process		5.71695e-25	GO:0043436	GO:BP	oxoacid metabolic process		1.06828e-22	GO:0009628	GO:BP	response to abiotic stimulus
AT3G09310.1	AT4G13030.2	AT4G09030.1	AT1G12620.1	AT5G49460.2	AT1G01790.1		1.07745e-08	GO:0070647	GO:BP	protein modification by small protein conjugation or removal		5.70952e-22	GO:BP	nitrogen compound metabolic process			1.09327e-25	GO:0009987	GO:BP	cellular process		8.63645e-77	GO:0034470	GO:BP	ncRNA processing		1.09616e-24	GO:1901564	GO:BP	organonitrogen compound metabolic process		1.21205e-22	GO:0009416	GO:BP	response to light stimulus
AT5G66010.2	AT4G13030.3	AT1G73030.1	AT3G10110.4	AT1G54450.1	AT3G29770.1		1.37083e-08	GO:0009056	GO:BP	catabolic process		6.3063e-22	GO:BP	cellular response to stress			1.2083e-25	GO:0006139	GO:BP	nucleobase-containing compound metabolic process		9.12687e-77	GO:0006807	GO:BP	nitrogen compound metabolic process		2.00111e-24	GO:0006996	GO:BP	organelle organization		1.09143e-21	GO:0009314	GO:BP	response to radiation
AT2G16260.1	AT1G11260.1	AT3G25840.1	AT3G10110.1	AT2G35840.2	AT1G33600.1		4.00203e-08	GO:0044248	GO:BP	cellular catabolic process		1.00002e-21	GO:BP	response to abiotic stimulus			4.64589e-24	GO:0044265	GO:BP	cellular macromolecule catabolic process		5.37121e-75	GO:0009451	GO:BP	RNA modification		3.74195e-24	GO:0008152	GO:BP	metabolic process		5.79919e-20	GO:0009768	GO:BP	photosynthesis, light harvesting in photosystem I
AT1G60680.1	AT3G09440.1	AT3G09720.2	AT3G10110.3	AT2G35840.1	AT1G01390.1		9.17992e-07	GO:0010035	GO:BP	response to inorganic substance		2.39259e-20	GO:BP	response to chemical			1.51573e-23	GO:0046483	GO:BP	heterocycle metabolic process		1.16499e-64	GO:0043170	GO:BP	macromolecule metabolic process		5.9664e-24	GO:0016043	GO:BP	cellular component organization		3.52356e-18	GO:0009642	GO:BP	response to light intensity
AT3G14330.1	AT2G45620.1	AT5G44230.2	AT3G10110.2	AT5G16060.1	AT1G50280.1		3.07761e-06	GO:0001101	GO:BP	response to acid chemical		8.44712e-20	GO:BP	biological regulation			1.55129e-23	GO:0016071	GO:BP	mRNA metabolic process		1.80238e-64	GO:0022613	GO:BP	ribonucleoprotein complex biogenesis		3.4423e-23	GO:0006082	GO:BP	organic acid metabolic process		1.1794e-17	GO:1990748	GO:BP	cellular detoxification
AT3G29160.2	AT4G27880.1	AT4G02040.1	AT1G48650.1	AT5G43310.2	AT2G21220.1		4.50384e-06	GO:0033554	GO:BP	cellular response to stress		8.90413e-20	GO:BP	regulation of cellular process			4.54051e-23	GO:0060255	GO:BP	regulation of macromolecule metabolic process		5.95346e-62	GO:0042254	GO:BP	ribosome biogenesis		3.49754e-23	GO:1901137	GO:BP	carbohydrate derivative biosynthetic process		1.5875e-17	GO:0097237	GO:BP	cellular response to toxic substance
AT1G58200.2	AT1G47240.1	AT3G54130.1	AT2G18960.1	AT3G61350.1	AT5G36940.1		5.2794e-06	GO:0009415	GO:BP	response to water		1.24659e-19	GO:BP	regulation of nitrogen compound metabolic process			7.04535e-23	GO:0016070	GO:BP	RNA metabolic process		5.34082e-60	GO:0010467	GO:BP	gene expression		4.63249e-23	GO:0016053	GO:BP	organic acid biosynthetic process		3.85292e-17	GO:0098869	GO:BP	cellular oxidant detoxification
AT1G58200.1	AT3G51370.2	AT3G29160.1	AT2G18960.2	AT5G27850.2	AT2G26500.3		5.86899e-06	GO:1901575	GO:BP	organic substance catabolic process		3.56786e-19	GO:BP	regulation of primary metabolic process			7.33081e-23	GO:0051171	GO:BP	regulation of nitrogen compound metabolic process		6.66867e-57	GO:0044238	GO:BP	primary metabolic process		2.60486e-21	GO:0044237	GO:BP	cellular metabolic process		4.29224e-17	GO:0018298	GO:BP	obsolete protein-chromophore linkage
AT2G40830.3	AT3G51370.1	AT1G33615.2	AT5G39450.1	AT5G52780.1	AT2G26500.1		9.95221e-06	GO:1901565	GO:BP	organonitrogen compound catabolic process		3.76802e-18	GO:BP	regulation of nucleobase-containing compound metabolic process			1.19349e-22	GO:0080090	GO:BP	regulation of primary metabolic process		2.49341e-55	GO:0044237	GO:BP	cellular metabolic process		1.54637e-20	GO:0009058	GO:BP	biosynthetic process		9.435e-17	GO:0042743	GO:BP	hydrogen peroxide metabolic process
AT4G38740.1	AT1G03730.1	AT4G19810.2	AT2G36060.1	AT3G47630.3	AT2G36145.1		1.46352e-05	GO:0009266	GO:BP	response to temperature stimulus		4.86478e-18	GO:BP	regulation of cellular metabolic process			1.51276e-22	GO:0019222	GO:BP	regulation of metabolic process		4.64865e-48	GO:0006364	GO:BP	rRNA processing		1.62663e-20	GO:1901576	GO:BP	organic substance biosynthetic process		1.13433e-16	GO:0042744	GO:BP	hydrogen peroxide catabolic process
AT3G25170.1	AT1G10095.2	AT1G54610.2	AT2G36060.3	AT5G04420.3	AT5G36910.1		1.55723e-05	GO:0009414	GO:BP	response to water deprivation		6.71773e-18	GO:BP	regulation of metabolic process			1.96708e-22	GO:0006950	GO:BP	response to stress		7.53789e-47	GO:0016072	GO:BP	rRNA metabolic process		2.0166e-20	GO:0034645	GO:BP	cellular macromolecule biosynthetic process		2.12516e-14	GO:0015977	GO:BP	carbon fixation
AT1G80810.3	AT5G45160.1	AT5G23630.1	AT3G24530.2	AT5G04420.1	AT3G13610.1		1.92181e-05	GO:0033993	GO:BP	response to lipid		2.98029e-17	GO:BP	macromolecule metabolic process			9.61844e-22	GO:0006725	GO:BP	cellular aromatic compound metabolic process		6.18362e-46	GO:0071704	GO:BP	organic substance metabolic process		1.36786e-19	GO:0055086	GO:BP	nucleobase-containing small molecule metabolic process		2.46746e-14	GO:0009698	GO:BP	phenylpropanoid metabolic process
AT4G38090.2	AT2G46030.1	AT3G52420.1	AT3G62620.5	AT4G37160.1	AT1G57980.1		7.85194e-05	GO:0010033	GO:BP	response to organic substance		4.99233e-17	GO:BP	regulation of RNA metabolic process			4.74865e-21	GO:0050794	GO:BP	regulation of cellular process		7.71336e-44	GO:0009987	GO:BP	cellular process		9.16122e-18	GO:0071704	GO:BP	organic substance metabolic process		5.49131e-14	GO:0019685	GO:BP	photosynthesis, dark reaction
AT4G28550.1	AT5G27150.1	AT1G11060.1	AT4G32010.2	AT3G59550.1	AT3G05900.1		0.000221956	GO:0006979	GO:BP	response to oxidative stress		1.1751e-16	GO:BP	DNA-templated transcription			6.43682e-21	GO:0043170	GO:BP	macromolecule metabolic process		8.15888e-43	GO:0016071	GO:BP	mRNA metabolic process		1.97178e-17	GO:0044249	GO:BP	cellular biosynthetic process		5.49131e-14	GO:0019253	GO:BP	reductive pentose-phosphate cycle
AT4G28550.2	AT5G17860.2	AT5G09420.1	AT1G50910.1	AT1G31150.2	AT3G10910.1		0.000269736	GO:0051716	GO:BP	cellular response to stimulus		1.28232e-16	GO:BP	regulation of macromolecule metabolic process			3.01631e-20	GO:0001666	GO:BP	response to hypoxia		2.96808e-40	GO:0071840	GO:BP	cellular component organization or biogenesis		3.73972e-17	GO:0006520	GO:BP	cellular amino acid metabolic process		1.57267e-13	GO:0006979	GO:BP	response to oxidative stress
AT4G37050.1	AT3G62100.2	AT2G46220.1	AT1G21630.1	AT1G31150.1	AT1G64370.1		0.00041923	GO:0044255	GO:BP	cellular lipid metabolic process		2.19339e-16	GO:BP	nucleic acid-templated transcription			4.26181e-20	GO:0046907	GO:BP	intracellular transport		4.73452e-36	GO:0008152	GO:BP	metabolic process		1.48993e-16	GO:0007010	GO:BP	cytoskeleton organization		1.69913e-13	GO:1901700	GO:BP	response to oxygen-containing compound
AT5G02880.1	AT3G62100.1	AT1G08320.5	AT5G15280.1	AT2G34300.1	AT3G26510.4		0.000441251	GO:0006970	GO:BP	response to osmotic stress		2.1996e-16	GO:BP	cellular response to chemical stimulus			5.03269e-20	GO:0044248	GO:BP	cellular catabolic process		1.40193e-31	GO:0044085	GO:BP	cellular component biogenesis		2.06487e-16	GO:0019637	GO:BP	organophosphate metabolic process		3.79129e-13	GO:0098754	GO:BP	detoxification
AT5G54290.1	AT3G19640.1	AT2G20310.1	AT3G58820.1	AT3G13690.3	AT3G26510.7		0.000756084	GO:0006629	GO:BP	lipid metabolic process		3.76832e-16	GO:BP	RNA biosynthetic process			5.38023e-20	GO:0071456	GO:BP	cellular response to hypoxia		5.54418e-30	GO:0006399	GO:BP	tRNA metabolic process		2.83541e-16	GO:0043603	GO:BP	cellular amide metabolic process		4.15842e-13	GO:0009636	GO:BP	response to toxic substance
AT4G17330.1	AT3G29160.3	AT1G02920.1	HOMER_RNA_00004220	AT1G04610.1	AT1G55810.6		0.00097512	GO:0000302	GO:BP	response to reactive oxygen species		2.54693e-15	GO:BP	positive regulation of biological process			8.45596e-20	GO:0036293	GO:BP	response to decreased oxygen levels		3.38981e-29	GO:0006397	GO:BP	mRNA processing		4.72029e-16	GO:0008652	GO:BP	cellular amino acid biosynthetic process		5.22748e-13	GO:0072593	GO:BP	reactive oxygen species metabolic process
AT1G07350.2	AT3G22750.1	AT5G56795.1	AT5G18520.1	AT3G24530.1	AT5G25890.1		0.00117898	GO:0046149	GO:BP	pigment catabolic process		2.60738e-15	GO:BP	regulation of cellular biosynthetic process			9.3421e-20	GO:0036294	GO:BP	cellular response to decreased oxygen levels		1.61468e-23	GO:0000959	GO:BP	mitochondrial RNA metabolic process		5.77367e-16	GO:0044238	GO:BP	primary metabolic process		2.06004e-12	GO:0005975	GO:BP	carbohydrate metabolic process
AT4G32295.1	AT2G09515.1	AT3G59210.3	AT1G58684.1	AT3G62620.1	AT1G69450.3		0.00167192	GO:0019915	GO:BP	lipid storage		3.76578e-15	GO:BP	regulation of macromolecule biosynthetic process			9.3421e-20	GO:0071453	GO:BP	cellular response to oxygen levels		1.89041e-23	GO:0044260	GO:BP	cellular macromolecule metabolic process		2.79606e-15	GO:0009657	GO:BP	plastid organization		2.08468e-12	GO:0009987	GO:BP	cellular process
AT3G02040.1	AT1G33615.6	AT3G14200.1	AT5G15610.2	AT2G24540.1	AT1G72640.3		0.00188493	GO:0009651	GO:BP	response to salt stress		4.52721e-15	GO:BP	regulation of biosynthetic process			1.09007e-19	GO:0070482	GO:BP	response to oxygen levels		8.20781e-23	GO:0043414	GO:BP	macromolecule methylation		4.70265e-15	GO:0051179	GO:BP	localization		2.26977e-12	GO:0042440	GO:BP	pigment metabolic process
AT5G51760.1	AT1G33615.3	AT5G42830.1	AT3G51430.1	AT1G76160.1	AT1G72640.1		0.00306305	GO:0070887	GO:BP	cellular response to chemical stimulus		8.1269e-15	GO:BP	cellular process			1.17607e-19	GO:0045184	GO:BP	establishment of protein localization		1.09505e-21	GO:0008033	GO:BP	tRNA processing		7.19036e-15	GO:0044260	GO:BP	cellular macromolecule metabolic process		5.95844e-12	GO:0006950	GO:BP	response to stress
AT1G10690.1	AT2G26190.2	AT4G36808.1	AT3G53560.2	AT5G67110.1	AT1G72640.4		0.00325464	GO:0016106	GO:BP	sesquiterpenoid biosynthetic process		8.15786e-15	GO:BP	organic substance metabolic process			1.25067e-19	GO:0070887	GO:BP	cellular response to chemical stimulus		2.48447e-16	GO:0042273	GO:BP	ribosomal large subunit biogenesis		3.66057e-14	GO:0006810	GO:BP	transport		9.98342e-12	GO:0009773	GO:BP	photosynthetic electron transport in photosystem I
AT4G28005.1	AT4G14230.1	AT1G80810.4	AT1G09083.1	AT4G10560.1	AT3G07490.1		0.00391121	GO:0033015	GO:BP	tetrapyrrole catabolic process		1.38793e-14	GO:BP	protein transport			3.31749e-19	GO:1901360	GO:BP	organic cyclic compound metabolic process		1.41329e-15	GO:0042274	GO:BP	ribosomal small subunit biogenesis		4.6095e-14	GO:0051234	GO:BP	establishment of localization		1.72544e-11	GO:0046148	GO:BP	pigment biosynthetic process
AT5G44670.1	AT2G38240.1	AT3G21780.1	AT2G48000.1	AT5G15610.1	AT1G16880.2		0.00391121	GO:0006787	GO:BP	porphyrin-containing compound catabolic process		1.45301e-14	GO:BP	ubiquitin-dependent protein catabolic process			3.78724e-19	GO:0006397	GO:BP	mRNA processing		3.12189e-15	GO:0043412	GO:BP	macromolecule modification		1.09579e-13	GO:0006793	GO:BP	phosphorus metabolic process		1.83527e-11	GO:0010035	GO:BP	response to inorganic substance
AT4G00355.1	AT5G42825.1	AT1G16320.1	AT2G16950.2	AT5G50110.1	AT1G45688.1		0.00445279	GO:0042542	GO:BP	response to hydrogen peroxide		1.60385e-14	GO:BP	response to oxygen-containing compound			4.98554e-19	GO:0015031	GO:BP	protein transport		3.98041e-15	GO:0016043	GO:BP	cellular component organization		4.0311e-13	GO:0006753	GO:BP	nucleoside phosphate metabolic process		2.10652e-11	GO:0044281	GO:BP	small molecule metabolic process
AT5G36100.1	AT5G54310.1	AT4G01100.3	AT1G58210.1	AT1G14010.1	AT1G45688.2		0.00445442	GO:0009991	GO:BP	response to extracellular stimulus		2.29996e-14	GO:BP	primary metabolic process			1.86662e-18	GO:0008380	GO:BP	RNA splicing		5.57981e-15	GO:0008380	GO:BP	RNA splicing		8.24548e-13	GO:0006518	GO:BP	peptide metabolic process		8.32586e-11	GO:0010109	GO:BP	regulation of photosynthesis
AT5G36100.2	AT4G00750.1	AT5G11150.1	AT1G29880.1	AT1G28580.2	AT4G00950.1		0.00515311	GO:0043632	GO:BP	modification-dependent macromolecule catabolic process		3.13969e-14	GO:BP	establishment of protein localization			2.65849e-18	GO:0031323	GO:BP	regulation of cellular metabolic process		5.76227e-15	GO:0007005	GO:BP	mitochondrion organization		8.33086e-13	GO:0007017	GO:BP	microtubule-based process		1.17113e-10	GO:0010207	GO:BP	photosystem II assembly
AT3G02570.1	AT1G76360.1	AT4G05420.2	AT1G54610.1	AT1G28580.1	AT4G33630.2		0.00599178	GO:0015996	GO:BP	chlorophyll catabolic process		5.82828e-14	GO:BP	cellular catabolic process			4.29684e-18	GO:0048518	GO:BP	positive regulation of biological process		9.95269e-15	GO:0006400	GO:BP	tRNA modification		3.68877e-12	GO:0090558	GO:BP	plant epidermis development		2.81914e-10	GO:0009699	GO:BP	phenylpropanoid biosynthetic process
AT1G13360.1	AT3G06670.1	AT1G67100.1	AT3G41761.1	AT5G55990.1	AT1G74910.3		0.00606836	GO:0051603	GO:BP	proteolysis involved in protein catabolic process		6.62669e-14	GO:BP	regulation of response to stimulus			8.45929e-18	GO:0051649	GO:BP	establishment of localization in cell		1.18173e-14	GO:0032259	GO:BP	methylation		4.0269e-12	GO:0009117	GO:BP	nucleotide metabolic process		8.77371e-10	GO:0015994	GO:BP	chlorophyll metabolic process
AT3G02290.1	AT1G20960.1	AT2G21620.2	AT1G73770.1	AT2G41250.1	ATCG00130.1		0.00606854	GO:0009409	GO:BP	response to cold		8.55064e-14	GO:BP	regulation of DNA-templated transcription			2.74763e-17	GO:0051641	GO:BP	cellular localization		1.68763e-14	GO:0031123	GO:BP	RNA 3'-end processing		4.82164e-12	GO:0043604	GO:BP	amide biosynthetic process		9.03312e-10	GO:0070887	GO:BP	cellular response to chemical stimulus
AT3G02290.2	AT1G20960.2	AT2G21620.1	AT1G73770.2	AT1G06360.2	AT5G48460.1		0.00622692	GO:0009725	GO:BP	response to hormone		8.55064e-14	GO:BP	regulation of nucleic acid-templated transcription			5.17056e-17	GO:0051603	GO:BP	proteolysis involved in protein catabolic process		1.72956e-13	GO:0006913	GO:BP	nucleocytoplasmic transport		8.38593e-12	GO:0048193	GO:BP	Golgi vesicle transport		1.39597e-09	GO:0009644	GO:BP	response to high light intensity
AT5G02620.1	AT5G45350.1	AT4G00090.1	AT5G08600.3	AT1G06360.1	AT3G01480.1		0.00693462	GO:0030163	GO:BP	protein catabolic process		8.55064e-14	GO:BP	regulation of RNA biosynthetic process			5.84785e-17	GO:0030163	GO:BP	protein catabolic process		1.72956e-13	GO:0051169	GO:BP	nuclear transport		1.10105e-11	GO:0019693	GO:BP	ribose phosphate metabolic process		3.7021e-09	GO:0009409	GO:BP	response to cold
AT5G08285.1	AT1G60995.1	AT4G00940.1	AT3G03435.1	AT5G10720.1	AT1G07720.1		0.00763078	GO:0042594	GO:BP	response to starvation		1.21362e-13	GO:BP	nucleobase-containing compound metabolic process			6.87151e-17	GO:0019941	GO:BP	modification-dependent protein catabolic process		2.16009e-13	GO:0001510	GO:BP	RNA methylation		1.62887e-11	GO:0051641	GO:BP	cellular localization		5.89567e-09	GO:0019748	GO:BP	secondary metabolic process
AT2G38900.1	AT2G29500.1	AT1G08420.2	AT1G66060.1	AT3G53560.1	AT1G07720.2		0.00786601	GO:0009688	GO:BP	abscisic acid biosynthetic process		1.24832e-13	GO:BP	nucleic acid metabolic process			7.48089e-17	GO:0006511	GO:BP	ubiquitin-dependent protein catabolic process		2.60731e-13	GO:0006996	GO:BP	organelle organization		1.63154e-11	GO:0090407	GO:BP	organophosphate biosynthetic process		6.173e-09	GO:0006629	GO:BP	lipid metabolic process
AT2G38900.2	AT2G40890.1	AT3G09440.4	AT5G51230.1	AT2G46030.4	AT5G63670.2		0.00786601	GO:0043289	GO:BP	apocarotenoid biosynthetic process		1.49225e-13	GO:BP	nucleobase-containing compound biosynthetic process			1.60811e-16	GO:0043632	GO:BP	modification-dependent macromolecule catabolic process		4.23538e-13	GO:0016556	GO:BP	mRNA modification		2.46565e-11	GO:1901607	GO:BP	alpha-amino acid biosynthetic process		1.05327e-08	GO:0006778	GO:BP	porphyrin-containing compound metabolic process
AT1G55000.3	AT2G28890.1	AT4G02390.3	AT3G55485.1	AT4G24760.1	AT1G58180.3		0.00786601	GO:1902645	GO:BP	tertiary alcohol biosynthetic process		1.57188e-13	GO:BP	modification-dependent protein catabolic process			2.63547e-16	GO:0048519	GO:BP	negative regulation of biological process		6.02964e-13	GO:0000460	GO:BP	maturation of 5.8S rRNA		2.85709e-11	GO:0044085	GO:BP	cellular component biogenesis		1.4171e-08	GO:0033013	GO:BP	tetrapyrrole metabolic process
AT4G19500.2	AT5G19900.4	AT3G21140.1	AT2G29580.1	AT5G55580.1	AT1G58180.5		0.00836072	GO:0061919	GO:BP	process utilizing autophagic mechanism		2.7531e-13	GO:BP	regulation of gene expression			2.75311e-16	GO:0000398	GO:BP	mRNA splicing, via spliceosome		9.36678e-13	GO:0030490	GO:BP	maturation of SSU-rRNA		4.35589e-11	GO:0000226	GO:BP	microtubule cytoskeleton organization		2.16415e-08	GO:0010033	GO:BP	response to organic substance
AT3G08890.2	HOMER_RNA_00156762	AT1G01260.3	AT5G24630.4	AT5G08680.1	AT1G58180.6		0.00836072	GO:0006914	GO:BP	autophagy		3.57125e-13	GO:BP	response to oxygen levels			7.28644e-16	GO:0010468	GO:BP	regulation of gene expression		1.51779e-12	GO:0140053	GO:BP	mitochondrial gene expression		4.92796e-11	GO:0009259	GO:BP	ribonucleotide metabolic process		2.4587e-08	GO:0015995	GO:BP	chlorophyll biosynthetic process
AT5G54770.1	AT1G13870.1	AT1G01260.2	AT3G08225.1	AT5G60640.1	AT2G36790.1		0.00836072	GO:0010431	GO:BP	seed maturation		5.2836e-13	GO:BP	metabolic process			1.47076e-15	GO:0000377	GO:BP	RNA splicing, via transesterification reactions with bulged adenosine as nucleophile		4.86791e-12	GO:1900864	GO:BP	mitochondrial RNA modification		6.30828e-11	GO:0043094	GO:BP	cellular metabolic compound salvage		5.48075e-08	GO:0006779	GO:BP	porphyrin-containing compound biosynthetic process
AT2G25770.1	AT2G38870.1	AT5G27520.1	AT5G67160.1	AT5G60640.2	AT4G02590.1		0.00935939	GO:0009719	GO:BP	response to endogenous stimulus		5.41606e-13	GO:BP	RNA metabolic process			1.47076e-15	GO:0000375	GO:BP	RNA splicing, via transesterification reactions		1.23454e-11	GO:0022618	GO:BP	ribonucleoprotein complex assembly		9.28298e-11	GO:0051649	GO:BP	establishment of localization in cell		1.27434e-07	GO:0043436	GO:BP	oxoacid metabolic process
AT3G26330.1	AT5G19900.2	AT5G56740.2	AT4G21520.2	AT4G21600.1	AT3G13435.1		0.0111882	GO:0006511	GO:BP	ubiquitin-dependent protein catabolic process		9.10488e-13	GO:BP	response to decreased oxygen levels			1.49373e-15	GO:0070727	GO:BP	cellular macromolecule localization		2.97008e-11	GO:0071826	GO:BP	ribonucleoprotein complex subunit organization		1.55551e-10	GO:0044272	GO:BP	sulfur compound biosynthetic process		1.59417e-07	GO:0033014	GO:BP	tetrapyrrole biosynthetic process
AT2G45560.3	AT5G19900.1	AT5G07740.1	AT4G21520.1	AT2G47760.5	AT5G40170.1		0.011221	GO:0031324	GO:BP	negative regulation of cellular metabolic process		9.34971e-13	GO:BP	cellular macromolecule catabolic process			1.68181e-15	GO:0009057	GO:BP	macromolecule catabolic process		3.23129e-11	GO:0000466	GO:BP	maturation of 5.8S rRNA from tricistronic rRNA transcript (SSU-rRNA, 5.8S rRNA, LSU-rRNA)		1.7318e-10	GO:0006796	GO:BP	phosphate-containing compound metabolic process		3.40233e-07	GO:0006082	GO:BP	organic acid metabolic process
AT4G35800.2	AT3G12570.1	AT1G69930.1	AT1G43670.1	AT1G20770.1	AT5G17160.1		0.0116983	GO:0046165	GO:BP	alcohol biosynthetic process		1.2808e-12	GO:BP	modification-dependent macromolecule catabolic process			2.1862e-15	GO:0071705	GO:BP	nitrogen compound transport		3.26719e-11	GO:0000469	GO:BP	cleavage involved in rRNA processing		1.79604e-10	GO:0048856	GO:BP	anatomical structure development		7.54724e-07	GO:0044550	GO:BP	secondary metabolite biosynthetic process
AT5G38780.1	AT3G12570.3	AT5G05920.2	AT1G30460.1	AT1G20770.2	AT1G78020.1		0.01558	GO:0044281	GO:BP	small molecule metabolic process		2.99839e-12	GO:BP	heterocycle metabolic process			7.19145e-15	GO:0033036	GO:BP	macromolecule localization		3.77752e-11	GO:0046907	GO:BP	intracellular transport		2.25255e-10	GO:0046907	GO:BP	intracellular transport		8.36696e-07	GO:0032787	GO:BP	monocarboxylic acid metabolic process
AT4G33280.1	AT3G12570.2	AT1G30970.3	AT4G28010.1	AT5G17070.1	AT5G44574.1		0.017657	GO:0009615	GO:BP	response to virus		3.60512e-12	GO:BP	response to hypoxia			8.61099e-15	GO:0010033	GO:BP	response to organic substance		4.74209e-11	GO:0006417	GO:BP	regulation of translation		3.51635e-10	GO:0032502	GO:BP	developmental process		1.56328e-06	GO:0016051	GO:BP	carbohydrate biosynthetic process
AT3G15260.2	AT1G20270.2	AT1G04780.1	AT1G48920.1	AT2G22170.1	AT3G05730.1		0.0186227	GO:0031327	GO:BP	negative regulation of cellular biosynthetic process		5.00468e-12	GO:BP	cellular aromatic compound metabolic process			1.12975e-14	GO:0009893	GO:BP	positive regulation of metabolic process		5.035e-11	GO:0043933	GO:BP	protein-containing complex organization		7.46512e-10	GO:0071702	GO:BP	organic substance transport		1.74541e-06	GO:0009808	GO:BP	lignin metabolic process
AT5G42290.1	AT4G31398.1	AT3G07660.1	AT1G08580.1	AT1G30460.2	AT3G06778.1		0.0187288	GO:0036211	GO:BP	protein modification process		8.86165e-12	GO:BP	organic cyclic compound metabolic process			1.24337e-14	GO:0008104	GO:BP	protein localization		5.44886e-11	GO:2000112	GO:BP	regulation of cellular macromolecule biosynthetic process		8.82458e-10	GO:0072521	GO:BP	purine-containing compound metabolic process		1.79717e-06	GO:0009657	GO:BP	plastid organization
AT3G01200.1	AT1G75220.1	AT1G55000.1	AT5G37590.2	AT4G17560.1	AT1G78120.1		0.0229853	GO:0019941	GO:BP	modification-dependent protein catabolic process		1.36571e-11	GO:BP	nitrogen compound transport			2.24155e-14	GO:0019219	GO:BP	regulation of nucleobase-containing compound metabolic process		1.30569e-10	GO:0090305	GO:BP	nucleic acid phosphodiester bond hydrolysis		1.5955e-09	GO:0043043	GO:BP	peptide biosynthetic process		2.10776e-06	GO:0042548	GO:BP	regulation of photosynthesis, light reaction
AT5G38895.1	HOMER_RNA_00149796	AT1G70440.1	AT3G56550.1	AT2G20760.1	AT1G09310.1		0.0230913	GO:0071456	GO:BP	cellular response to hypoxia		1.41191e-11	GO:BP	heterocycle biosynthetic process			2.41587e-14	GO:0051246	GO:BP	regulation of protein metabolic process		1.40866e-10	GO:0006325	GO:BP	chromatin organization		2.2209e-09	GO:0007049	GO:BP	cell cycle		2.29908e-06	GO:0019752	GO:BP	carboxylic acid metabolic process
AT5G38895.3	AT2G18160.1	AT2G26970.1	AT1G17470.1	AT5G65020.1	AT5G26000.1		0.0259258	GO:0009057	GO:BP	macromolecule catabolic process		1.46209e-11	GO:BP	response to organic substance			3.12448e-14	GO:0010604	GO:BP	positive regulation of macromolecule metabolic process		1.49105e-10	GO:0080156	GO:BP	mitochondrial mRNA modification		2.36389e-09	GO:0006412	GO:BP	translation		3.12622e-06	GO:0006833	GO:BP	water transport
AT5G42690.3	AT1G66410.3	AT5G24740.4	AT1G17470.2	AT1G28660.1	AT5G26000.2		0.0261001	GO:0031667	GO:BP	response to nutrient levels		7.74134e-11	GO:BP	mRNA splicing, via spliceosome			5.20657e-14	GO:0010556	GO:BP	regulation of macromolecule biosynthetic process		1.52463e-10	GO:0034248	GO:BP	regulation of cellular amide metabolic process		2.67616e-09	GO:1901605	GO:BP	alpha-amino acid metabolic process		3.12622e-06	GO:0042044	GO:BP	fluid transport
AT3G01990.1	AT2G26350.4	AT3G12050.1	AT4G25630.1	AT5G40030.1	AT1G68870.1		0.0269474	GO:0009890	GO:BP	negative regulation of biosynthetic process		1.13352e-10	GO:BP	proteolysis involved in protein catabolic process			6.65842e-14	GO:0048583	GO:BP	regulation of response to stimulus		3.72045e-10	GO:0006401	GO:BP	RNA catabolic process		2.69465e-09	GO:0006163	GO:BP	purine nucleotide metabolic process		4.2796e-06	GO:0009725	GO:BP	response to hormone
AT2G02140.1	AT2G26350.3	AT1G16250.1	AT4G15820.1	AT1G01225.1	AT3G15360.1		0.0269871	GO:0071453	GO:BP	cellular response to oxygen levels		1.47144e-10	GO:BP	protein catabolic process			9.0825e-14	GO:0009889	GO:BP	regulation of biosynthetic process		7.2772e-10	GO:0006403	GO:BP	RNA localization		3.16429e-09	GO:0006790	GO:BP	sulfur compound metabolic process		4.36476e-06	GO:0010206	GO:BP	photosystem II repair
AT1G78590.2	AT2G26350.2	AT5G24740.6	AT2G40830.2	AT3G50070.1	AT1G17340.1		0.0269871	GO:0036294	GO:BP	cellular response to decreased oxygen levels		1.73368e-10	GO:BP	macromolecule localization			1.58199e-13	GO:1901565	GO:BP	organonitrogen compound catabolic process		8.90549e-10	GO:0002181	GO:BP	cytoplasmic translation		5.02e-09	GO:0009658	GO:BP	chloroplast organization		6.04533e-06	GO:0009056	GO:BP	catabolic process
AT3G02875.1	AT2G26350.1	AT1G21520.1	AT1G20270.1	AT4G02380.1	AT2G05620.2		0.03018	GO:0010154	GO:BP	fruit development		1.83416e-10	GO:BP	mRNA metabolic process			2.11324e-13	GO:1901700	GO:BP	response to oxygen-containing compound		1.01477e-09	GO:0051649	GO:BP	establishment of localization in cell		5.74057e-09	GO:0009150	GO:BP	purine ribonucleotide metabolic process		6.99845e-06	GO:0030091	GO:BP	protein repair
AT5G02020.1	AT1G76820.1	AT5G51570.1	AT2G07723.1	AT5G59613.2	AT3G55150.1		0.0340732	GO:0051235	GO:BP	maintenance of location		2.16175e-10	GO:BP	positive regulation of cellular process			2.45876e-13	GO:0051252	GO:BP	regulation of RNA metabolic process		1.04914e-09	GO:0000462	GO:BP	maturation of SSU-rRNA from tricistronic rRNA transcript (SSU-rRNA, 5.8S rRNA, LSU-rRNA)		1.0805e-08	GO:0051301	GO:BP	cell division		7.20237e-06	GO:0009719	GO:BP	response to endogenous stimulus
AT5G35200.1	AT1G65280.2	AT5G09410.1	AT5G13490.1	AT5G13490.2	AT5G01260.2		0.0410561	GO:0010344	GO:BP	seed oilbody biogenesis		3.36666e-10	GO:BP	aromatic compound biosynthetic process			2.96884e-13	GO:0031326	GO:BP	regulation of cellular biosynthetic process		1.52956e-09	GO:0008213	GO:BP	protein alkylation		1.26328e-08	GO:0070727	GO:BP	cellular macromolecule localization		8.91475e-06	GO:0007018	GO:BP	microtubule-based movement
AT4G36700.1	AT3G20710.1	AT5G51440.1	AT3G49420.1	AT3G25710.1	AT5G13930.1		0.000183645	GO:0005811	GO:CC	lipid droplet		3.37197e-10	GO:BP	regulation of response to stress			6.0242e-13	GO:0006403	GO:BP	RNA localization		1.52956e-09	GO:0006479	GO:BP	protein methylation		1.42094e-08	GO:0005975	GO:BP	carbohydrate metabolic process		1.20002e-05	GO:0043467	GO:BP	regulation of generation of precursor metabolites and energy
AT3G26395.1	AT2G07786.1	AT1G25275.1	AT4G24610.4	AT1G49470.1	AT2G18300.1		0.000685927	GO:0005622	GO:CC	intracellular anatomical structure		4.85831e-10	GO:BP	protein localization			8.31785e-13	GO:0006351	GO:BP	DNA-templated transcription		2.41164e-09	GO:0006402	GO:BP	mRNA catabolic process		1.8739e-08	GO:0008610	GO:BP	lipid biosynthetic process		1.55087e-05	GO:0009658	GO:BP	chloroplast organization
AT1G47056.1	AT5G02880.2	AT4G15490.1	AT1G73820.1	AT1G80800.1	AT2G18300.3		0.00123292	GO:0005737	GO:CC	cytoplasm		6.16577e-10	GO:BP	vacuolar transport			8.54758e-13	GO:0044238	GO:BP	primary metabolic process		2.95055e-09	GO:0007275	GO:BP	multicellular organism development		1.96367e-08	GO:1901259	GO:BP	chloroplast rRNA processing		1.72425e-05	GO:0071554	GO:BP	cell wall organization or biogenesis
AT4G24740.6	AT5G14570.1	AT4G35800.1	AT3G48560.1	AT4G01100.1	AT1G72010.1		0.0069637	GO:0000322	GO:CC	storage vacuole		7.16264e-10	GO:BP	cellular macromolecule localization			8.66582e-13	GO:0051173	GO:BP	positive regulation of nitrogen compound metabolic process		3.54763e-09	GO:0065003	GO:BP	protein-containing complex assembly		2.15606e-08	GO:0071705	GO:BP	nitrogen compound transport		1.9905e-05	GO:0006631	GO:BP	fatty acid metabolic process
AT4G24740.1	HOMER_RNA_00036923	AT5G49700.1	AT1G06143.1	AT2G47640.1	AT3G51910.1		0.0069637	GO:0000326	GO:CC	protein storage vacuole		9.87562e-10	GO:BP	cellular response to decreased oxygen levels			1.07175e-12	GO:0036211	GO:BP	protein modification process		4.17111e-09	GO:0051236	GO:BP	establishment of RNA localization		2.47411e-08	GO:0009067	GO:BP	aspartate family amino acid biosynthetic process		3.5992e-05	GO:0009266	GO:BP	response to temperature stimulus
AT3G08720.2	AT4G13030.1	AT5G13340.1	AT2G47640.4	AT2G47640.3	AT5G52882.1		0.0424257	GO:0012511	GO:CC	monolayer-surrounded lipid storage body		9.87562e-10	GO:BP	cellular response to oxygen levels			1.25604e-12	GO:0050657	GO:BP	nucleic acid transport		4.17111e-09	GO:0050657	GO:BP	nucleic acid transport		2.82431e-08	GO:0032787	GO:BP	monocarboxylic acid metabolic process		3.9505e-05	GO:0044283	GO:BP	small molecule biosynthetic process
AT2G34360.1	AT4G26460.2	AT5G16110.1	AT2G47640.2	AT3G23740.1	AT1G25275.3		0.0478475	GO:0034272	GO:CC	phosphatidylinositol 3-kinase complex, class III, type II		1.02148e-09	GO:BP	organic cyclic compound biosynthetic process			1.25604e-12	GO:0051236	GO:BP	establishment of RNA localization		4.17111e-09	GO:0050658	GO:BP	RNA transport		4.16596e-08	GO:0097435	GO:BP	supramolecular fiber organization		4.16665e-05	GO:0044255	GO:BP	cellular lipid metabolic process
AT2G34360.2	AT4G18210.1	AT2G44530.1	AT5G38600.1	AT1G57590.1	AT3G09050.1		0.0478475	GO:0034271	GO:CC	phosphatidylinositol 3-kinase complex, class III, type I		1.0239e-09	GO:BP	response to lipid			1.25604e-12	GO:0050658	GO:BP	RNA transport		4.44439e-09	GO:0002183	GO:BP	cytoplasmic translational initiation		5.04305e-08	GO:0009066	GO:BP	aspartate family amino acid metabolic process		4.80377e-05	GO:0051716	GO:BP	cellular response to stimulus
AT3G23920.1	AT5G18780.2	AT4G33200.3	AT3G58900.1	AT2G07672.1	AT3G13782.2		1.02207e-07	GO:0003824	GO:MF	catalytic activity		1.25828e-09	GO:BP	mRNA processing			1.29583e-12	GO:0097659	GO:BP	nucleic acid-templated transcription		4.55707e-09	GO:0043628	GO:BP	small regulatory ncRNA 3'-end processing		5.24103e-08	GO:0009888	GO:BP	tissue development		5.68166e-05	GO:0071555	GO:BP	cell wall organization
AT1G61566.1	AT2G08955.1	AT3G48150.1	AT4G33080.1	AT2G04160.1	AT5G45700.1		5.05207e-07	GO:0019787	GO:MF	ubiquitin-like protein transferase activity		1.58807e-09	GO:BP	response to bacterium			1.34506e-12	GO:0009056	GO:BP	catabolic process		6.54719e-09	GO:0006353	GO:BP	DNA-templated transcription termination		8.428e-08	GO:0044262	GO:BP	cellular carbohydrate metabolic process		6.53895e-05	GO:0009645	GO:BP	response to low light intensity stimulus
AT4G20850.1	AT1G34180.3	AT3G04970.2	AT3G60380.1	AT3G48700.1	AT4G32830.1		1.25828e-06	GO:0004842	GO:MF	ubiquitin-protein transferase activity		1.92046e-09	GO:BP	cellular response to hypoxia			1.90385e-12	GO:0032774	GO:BP	RNA biosynthetic process		1.37268e-08	GO:0001732	GO:BP	formation of cytoplasmic translation initiation complex		1.10776e-07	GO:0008104	GO:BP	protein localization		6.57676e-05	GO:0055085	GO:BP	transmembrane transport
AT1G14530.2	AT1G34180.1	AT5G66985.1	AT4G33630.3	AT5G11260.1	AT4G34580.2		3.21087e-06	GO:0043169	GO:MF	cation binding		2.07638e-09	GO:BP	response to osmotic stress			2.83167e-12	GO:0051028	GO:BP	mRNA transport		2.03726e-08	GO:1903311	GO:BP	regulation of mRNA metabolic process		1.22559e-07	GO:0072330	GO:BP	monocarboxylic acid biosynthetic process		0.000132601	GO:0009809	GO:BP	lignin biosynthetic process
AT1G48090.6	AT1G34180.4	AT1G23052.1	AT1G07350.1	AT5G56950.1	AT5G19530.1		1.42575e-05	GO:0046872	GO:MF	metal ion binding		2.081e-09	GO:BP	cellular localization			3.22779e-12	GO:0006886	GO:BP	intracellular protein transport		2.10644e-08	GO:0009790	GO:BP	embryo development		1.96272e-07	GO:0042255	GO:BP	ribosome assembly		0.000140778	GO:0008152	GO:BP	metabolic process
AT5G66250.3	AT3G46670.1	AT5G56170.1	AT1G07350.6	AT2G39930.1	AT2G47270.1		0.000189142	GO:0061659	GO:MF	ubiquitin-like protein ligase activity		2.24652e-09	GO:BP	RNA splicing, via transesterification reactions			4.9618e-12	GO:0007275	GO:BP	multicellular organism development		3.38271e-08	GO:0009793	GO:BP	embryo development ending in seed dormancy		2.1492e-07	GO:0015031	GO:BP	protein transport		0.000153777	GO:0006811	GO:BP	ion transport
AT1G62040.1	AT5G24870.1	AT1G17510.1	AT1G30580.1	AT2G33330.1	AT5G44020.1		0.000206506	GO:0016491	GO:MF	oxidoreductase activity		2.24652e-09	GO:BP	RNA splicing, via transesterification reactions with bulged adenosine as nucleophile			9.56949e-12	GO:0071840	GO:BP	cellular component organization or biogenesis		4.89973e-08	GO:0018193	GO:BP	peptidyl-amino acid modification		2.25341e-07	GO:0006807	GO:BP	nitrogen compound metabolic process		0.000298149	GO:0045229	GO:BP	external encapsulating structure organization
AT2G41500.2	AT5G45710.1	AT1G22500.1	AT2G34238.1	AT5G10400.1	AT1G80030.1		0.00107126	GO:0061630	GO:MF	ubiquitin protein ligase activity		3.18906e-09	GO:BP	response to salt stress			1.24301e-11	GO:0009892	GO:BP	negative regulation of metabolic process		5.21957e-08	GO:0048608	GO:BP	reproductive structure development		2.96056e-07	GO:0006633	GO:BP	fatty acid biosynthetic process		0.000306583	GO:1990066	GO:BP	energy quenching
AT3G56880.1	AT3G05140.1	AT1G71780.1	AT1G16800.2	AT5G13060.1	AT4G11211.1		0.00165544	GO:0043167	GO:MF	ion binding		3.67443e-09	GO:BP	organonitrogen compound catabolic process			2.49916e-11	GO:0006508	GO:BP	proteolysis		5.22489e-08	GO:0000377	GO:BP	RNA splicing, via transesterification reactions with bulged adenosine as nucleophile		3.23941e-07	GO:0045184	GO:BP	establishment of protein localization		0.000306583	GO:0010196	GO:BP	nonphotochemical quenching
HOMER_RNA_00057317	AT1G17145.1	AT3G54380.1	AT4G27010.2	AT3G26510.6	AT3G51720.1		0.00784088	GO:0016791	GO:MF	phosphatase activity		3.96967e-09	GO:BP	vacuole organization			2.74853e-11	GO:0010605	GO:BP	negative regulation of macromolecule metabolic process		5.22489e-08	GO:0000375	GO:BP	RNA splicing, via transesterification reactions		3.34004e-07	GO:0009165	GO:BP	nucleotide biosynthetic process		0.000486379	GO:0009415	GO:BP	response to water
AT2G19900.1	AT1G17145.2	AT5G28320.1	AT2G40430.2	AT1G63130.1	AT1G08920.1		0.0252206	GO:0017018	GO:MF	myosin phosphatase activity		8.48702e-09	GO:BP	RNA splicing			4.72736e-11	GO:0051172	GO:BP	negative regulation of nitrogen compound metabolic process		5.36301e-08	GO:0009791	GO:BP	post-embryonic development		3.94793e-07	GO:0006888	GO:BP	endoplasmic reticulum to Golgi vesicle-mediated transport		0.000523675	GO:0006633	GO:BP	fatty acid biosynthetic process
AT2G19900.2	AT1G08420.1	AT2G39940.1	AT3G16310.1	AT1G55810.1	AT2G37030.1		0.0290862	GO:0004721	GO:MF	phosphoprotein phosphatase activity		1.76656e-08	GO:BP	cellular response to oxygen-containing compound			5.721e-11	GO:0009314	GO:BP	response to radiation		6.84645e-08	GO:0061458	GO:BP	reproductive system development		4.18125e-07	GO:0022402	GO:BP	cell cycle process		0.00059896	GO:0042592	GO:BP	homeostatic process
AT3G05250.1	AT2G31865.1	AT3G12480.1	AT5G63670.1	AT1G55810.3	AT2G46030.5		0.0293766	GO:0004722	GO:MF	protein serine/threonine phosphatase activity		2.04944e-08	GO:BP	response to external stimulus			5.94918e-11	GO:0045935	GO:BP	positive regulation of nucleobase-containing compound metabolic process		8.33259e-08	GO:0070918	GO:BP	small regulatory ncRNA processing		4.20877e-07	GO:0071554	GO:BP	cell wall organization or biogenesis		0.000818823	GO:0009414	GO:BP	response to water deprivation
AT5G09540.1	AT4G02590.3	AT3G13060.1	AT5G08070.1	AT1G55810.5	AT4G16515.1							4.97208e-08	GO:BP	protein localization to vacuole			9.84994e-11	GO:0071704	GO:BP	organic substance metabolic process		1.48374e-07	GO:0006413	GO:BP	translational initiation		4.88293e-07	GO:0009653	GO:BP	anatomical structure morphogenesis		0.000867931	GO:0104004	GO:BP	cellular response to environmental stimulus
AT4G27580.1	AT4G02590.2	AT4G01895.1	AT1G29710.1	AT1G69450.2	AT3G46280.1							4.97208e-08	GO:BP	establishment of protein localization to vacuole			1.07923e-10	GO:0048731	GO:BP	system development		1.57889e-07	GO:0000470	GO:BP	maturation of LSU-rRNA		5.21539e-07	GO:0016051	GO:BP	carbohydrate biosynthetic process		0.000867931	GO:0071214	GO:BP	cellular response to abiotic stimulus
AT2G28490.1	AT3G03140.1	AT5G48680.1	AT1G14380.1	AT2G34090.1	AT5G49820.1							5.84735e-08	GO:BP	vesicle-mediated transport			1.24372e-10	GO:0070647	GO:BP	protein modification by small protein conjugation or removal		1.75183e-07	GO:1901566	GO:BP	organonitrogen compound biosynthetic process		5.25695e-07	GO:0000096	GO:BP	sulfur amino acid metabolic process		0.000967107	GO:0009772	GO:BP	photosynthetic electron transport in photosystem II
AT5G18680.1	AT4G00355.2	AT4G31290.1	AT2G42910.1	AT4G24390.2	AT1G50890.1							7.14155e-08	GO:BP	positive regulation of metabolic process			1.28322e-10	GO:0034654	GO:BP	nucleobase-containing compound biosynthetic process		1.87255e-07	GO:0090501	GO:BP	RNA phosphodiester bond hydrolysis		6.03624e-07	GO:0000278	GO:BP	mitotic cell cycle		0.00112534	GO:0009853	GO:BP	photorespiration
AT4G26740.1	AT4G00355.4	AT5G43430.2	AT5G43720.1	AT2G23360.1	AT2G29650.3							1.03694e-07	GO:BP	cellular response to lipid			1.30357e-10	GO:0009791	GO:BP	post-embryonic development		1.9707e-07	GO:0006259	GO:BP	DNA metabolic process		7.7367e-07	GO:1901293	GO:BP	nucleoside phosphate biosynthetic process		0.00118465	GO:0071669	GO:BP	plant-type cell wall organization or biogenesis
AT1G30810.2	AT5G03210.2	AT3G09740.1	AT5G41830.2	AT2G44620.1	AT1G01780.1							1.23388e-07	GO:BP	response to hormone			1.3332e-10	GO:0051254	GO:BP	positive regulation of RNA metabolic process		2.2766e-07	GO:0006886	GO:BP	intracellular protein transport		8.06626e-07	GO:0090627	GO:BP	plant epidermal cell differentiation		0.00128624	GO:0008610	GO:BP	lipid biosynthetic process
AT2G13665.2	AT2G31141.2	AT5G63950.1	AT3G19360.1	AT4G02700.1	AT1G06120.1							1.50839e-07	GO:BP	response to endogenous stimulus			1.55641e-10	GO:1901575	GO:BP	organic substance catabolic process		2.99772e-07	GO:0006974	GO:BP	cellular response to DNA damage stimulus		8.09323e-07	GO:0046390	GO:BP	ribose phosphate biosynthetic process		0.00141382	GO:0001101	GO:BP	response to acid chemical
AT4G17730.2	AT1G01260.1	AT5G65770.1	AT1G18320.1	AT5G49890.1	AT3G12780.1							1.65432e-07	GO:BP	cellular response to organic substance			2.17322e-10	GO:0051169	GO:BP	nuclear transport		3.61504e-07	GO:0000963	GO:BP	mitochondrial RNA processing		8.83733e-07	GO:0000097	GO:BP	sulfur amino acid biosynthetic process		0.00145321	GO:0016052	GO:BP	carbohydrate catabolic process
AT2G22910.1	AT2G18960.3	AT2G25850.3	AT3G19360.2	AT5G09850.2	AT4G25080.1							1.90771e-07	GO:BP	cell communication			2.17322e-10	GO:0006913	GO:BP	nucleocytoplasmic transport		4.53958e-07	GO:0048731	GO:BP	system development		1.19068e-06	GO:0044255	GO:BP	cellular lipid metabolic process		0.001535	GO:0005976	GO:BP	polysaccharide metabolic process
AT1G30500.2	HOMER_RNA_00053542	AT5G18540.1	AT1G71230.1	AT5G57700.3	AT4G25080.5							2.18656e-07	GO:BP	biological process involved in interspecies interaction between organisms			3.03634e-10	GO:0016043	GO:BP	cellular component organization		7.11213e-07	GO:0030488	GO:BP	tRNA methylation		1.40123e-06	GO:0000271	GO:BP	polysaccharide biosynthetic process		0.00154294	GO:0010038	GO:BP	response to metal ion
AT2G21940.3	AT5G02620.2	AT5G18540.2	AT5G05920.1	AT5G57700.2	AT5G41080.2							2.28637e-07	GO:BP	defense response to bacterium			3.05901e-10	GO:0010467	GO:BP	gene expression		8.50294e-07	GO:0051028	GO:BP	mRNA transport		1.409e-06	GO:0042775	GO:BP	mitochondrial ATP synthesis coupled electron transport		0.00199419	GO:0065008	GO:BP	regulation of biological quality
AT2G21940.1	AT3G04930.1	AT2G04740.4	AT1G51380.1	AT1G74910.1	AT5G41080.1							2.4219e-07	GO:BP	abscisic acid-activated signaling pathway			3.73159e-10	GO:0032501	GO:BP	multicellular organismal process		8.86433e-07	GO:0010629	GO:BP	negative regulation of gene expression		1.4737e-06	GO:0009260	GO:BP	ribonucleotide biosynthetic process		0.00239655	GO:0098660	GO:BP	inorganic ion transmembrane transport
AT1G20880.2	AT5G05920.3	AT1G47230.2	AT1G51380.3	HOMER_RNA_00079450	AT3G27160.2							2.56932e-07	GO:BP	positive regulation of macromolecule metabolic process			3.86829e-10	GO:0048573	GO:BP	photoperiodism, flowering		8.96371e-07	GO:0015931	GO:BP	nucleobase-containing compound transport		1.51457e-06	GO:0006886	GO:BP	intracellular protein transport		0.00281326	GO:0051667	GO:BP	establishment of plastid localization
AT4G25170.1	AT1G10450.2	AT3G01340.2	AT1G51380.2	AT3G53670.1	AT2G22990.5							2.80842e-07	GO:BP	cellular metabolic process			5.02494e-10	GO:0009648	GO:BP	photoperiodism		9.76889e-07	GO:0006281	GO:BP	DNA repair		1.76764e-06	GO:0065003	GO:BP	protein-containing complex assembly		0.00281326	GO:0009902	GO:BP	chloroplast relocation
AT1G19490.1	HOMER_RNA_00024052	AT3G01340.1	AT3G16750.1	AT3G53670.2	AT5G06530.1							7.79314e-07	GO:BP	intracellular transport			5.23037e-10	GO:0006355	GO:BP	regulation of DNA-templated transcription		9.96271e-07	GO:0072594	GO:BP	establishment of protein localization to organelle		2.20826e-06	GO:0043933	GO:BP	protein-containing complex organization		0.00285486	GO:0072330	GO:BP	monocarboxylic acid biosynthetic process
AT4G38810.2	AT2G05250.1	AT1G08720.1	AT1G10450.1	AT1G11790.2	AT3G16950.1							7.84614e-07	GO:BP	positive regulation of nitrogen compound metabolic process			5.23037e-10	GO:2001141	GO:BP	regulation of RNA biosynthetic process		1.03161e-06	GO:0018205	GO:BP	peptidyl-lysine modification		2.27581e-06	GO:0009100	GO:BP	glycoprotein metabolic process		0.00292147	GO:0019750	GO:BP	chloroplast localization
AT1G72880.2	AT3G56310.1	AT1G18900.4	AT4G32010.1	AT1G11790.1	AT5G21430.1							8.67604e-07	GO:BP	organic substance transport			5.23037e-10	GO:1903506	GO:BP	regulation of nucleic acid-templated transcription		1.04473e-06	GO:0048316	GO:BP	seed development		2.68528e-06	GO:0009225	GO:BP	nucleotide-sugar metabolic process		0.00354054	GO:0043094	GO:BP	cellular metabolic compound salvage
AT1G10610.1	AT3G62620.4	AT5G61440.2	AT4G20440.2	AT1G59710.1	AT3G53540.1							1.14068e-06	GO:BP	cellular response to alcohol			5.78934e-10	GO:0034641	GO:BP	cellular nitrogen compound metabolic process		1.08587e-06	GO:0022607	GO:BP	cellular component assembly		2.81801e-06	GO:0140694	GO:BP	non-membrane-bounded organelle assembly		0.00358066	GO:0048511	GO:BP	rhythmic process
AT3G05140.2	AT1G01355.2	AT1G64105.1	AT2G37230.1	AT2G35010.1	AT1G69523.1							1.14068e-06	GO:BP	cellular response to abscisic acid stimulus			6.95399e-10	GO:0044237	GO:BP	cellular metabolic process		1.42131e-06	GO:0034661	GO:BP	ncRNA catabolic process		2.91157e-06	GO:0019646	GO:BP	aerobic electron transport chain		0.00421519	GO:0051644	GO:BP	plastid localization
AT5G05930.1	AT1G01355.1	AT4G35790.2	AT2G20140.1	AT1G72480.1	AT5G42760.1							1.25253e-06	GO:BP	process utilizing autophagic mechanism			7.04221e-10	GO:0010498	GO:BP	proteasomal protein catabolic process		1.74382e-06	GO:0000956	GO:BP	nuclear-transcribed mRNA catabolic process		3.30906e-06	GO:0032259	GO:BP	methylation		0.00428264	GO:0009063	GO:BP	cellular amino acid catabolic process
AT5G05930.4	AT1G55000.2	AT1G80310.1	AT4G12460.8	AT5G56650.2	AT3G26440.2							1.25253e-06	GO:BP	autophagy			7.8505e-10	GO:0009416	GO:BP	response to light stimulus		1.83848e-06	GO:0010154	GO:BP	fruit development		3.80671e-06	GO:0009141	GO:BP	nucleoside triphosphate metabolic process		0.00436497	GO:0009733	GO:BP	response to auxin
AT2G35765.1	AT1G56300.1	AT5G54810.1	AT3G18970.1	AT3G05740.1	AT1G71810.1							1.262e-06	GO:BP	multicellular organism development			8.23238e-10	GO:0006396	GO:BP	RNA processing		2.55134e-06	GO:0016073	GO:BP	snRNA metabolic process		4.56301e-06	GO:0033036	GO:BP	macromolecule localization		0.00463546	GO:0044262	GO:BP	cellular carbohydrate metabolic process
AT2G45500.1	AT1G56300.2	AT5G02620.3	AT1G12650.2	AT5G14430.1	AT5G02440.1							1.3112e-06	GO:BP	response to other organism			9.34745e-10	GO:0031324	GO:BP	negative regulation of cellular metabolic process		2.92094e-06	GO:0016570	GO:BP	histone modification		4.82041e-06	GO:0000902	GO:BP	cell morphogenesis		0.00501337	GO:1905156	GO:BP	negative regulation of photosynthesis
AT3G06780.1	AT1G05575.1	HOMER_RNA_00130932	AT1G12650.1	AT5G42100.1	AT1G19700.1							1.3112e-06	GO:BP	response to external biotic stimulus			1.30901e-09	GO:0016192	GO:BP	vesicle-mediated transport		2.95122e-06	GO:0051168	GO:BP	nuclear export		5.05326e-06	GO:0006891	GO:BP	intra-Golgi vesicle-mediated transport		0.00538861	GO:0010119	GO:BP	regulation of stomatal movement
AT5G64510.1	AT1G16250.2	AT4G38580.1	AT2G33550.1	AT5G56650.1	AT2G30424.1							2.01489e-06	GO:BP	response to abscisic acid			1.46127e-09	GO:0043412	GO:BP	macromolecule modification		3.07106e-06	GO:0006457	GO:BP	protein folding		6.00997e-06	GO:0006629	GO:BP	lipid metabolic process		0.00547166	GO:0006812	GO:BP	cation transport
AT3G09910.4	AT5G46920.1	AT2G16060.1	AT5G52110.2	AT5G37790.1	AT1G49340.4							2.53887e-06	GO:BP	transcription by RNA polymerase II			2.26137e-09	GO:0071702	GO:BP	organic substance transport		4.53682e-06	GO:0010608	GO:BP	post-transcriptional regulation of gene expression		6.28551e-06	GO:0005996	GO:BP	monosaccharide metabolic process		0.00560062	GO:0033993	GO:BP	response to lipid
AT3G21220.2	AT5G10750.1	AT3G21610.2	AT5G54260.1	AT4G20362.1	AT5G52030.1							2.75152e-06	GO:BP	response to alcohol			3.75014e-09	GO:0048608	GO:BP	reproductive structure development		8.87872e-06	GO:0033365	GO:BP	protein localization to organelle		6.60866e-06	GO:0022607	GO:BP	cellular component assembly		0.00604665	GO:0034220	GO:BP	ion transmembrane transport
AT4G04340.2	AT4G01280.2	AT1G66260.1	AT3G24490.1	AT1G54580.1	AT2G41990.1							3.01902e-06	GO:BP	positive regulation of RNA metabolic process			4.55795e-09	GO:0009639	GO:BP	response to red or far red light		9.66015e-06	GO:0006606	GO:BP	protein import into nucleus		8.84311e-06	GO:0044264	GO:BP	cellular polysaccharide metabolic process		0.00727909	GO:0071482	GO:BP	cellular response to light stimulus
AT1G22600.1	AT1G27150.1	AT4G01670.1	AT1G26460.1	AT2G47160.1	AT2G43150.1							3.14732e-06	GO:BP	positive regulation of nucleobase-containing compound metabolic process			4.58908e-09	GO:0061458	GO:BP	reproductive system development		9.8402e-06	GO:0000463	GO:BP	maturation of LSU-rRNA from tricistronic rRNA transcript (SSU-rRNA, 5.8S rRNA, LSU-rRNA)		9.3734e-06	GO:0009199	GO:BP	ribonucleoside triphosphate metabolic process		0.0088442	GO:0010258	GO:BP	NADH dehydrogenase complex (plastoquinone) assembly
AT3G49160.2	AT1G57680.2	AT5G54860.1	AT5G13360.3	AT2G47160.2	AT3G57470.3							3.39891e-06	GO:BP	defense response			4.61987e-09	GO:0018130	GO:BP	heterocycle biosynthetic process		1.21081e-05	GO:0000398	GO:BP	mRNA splicing, via spliceosome		1.16521e-05	GO:0043413	GO:BP	macromolecule glycosylation		0.0088442	GO:0042549	GO:BP	photosystem II stabilization
AT2G38820.2	AT1G57680.1	AT5G07970.2	AT3G18600.1	AT1G14380.3	AT3G25770.1							4.95281e-06	GO:BP	response to biotic stimulus			5.03482e-09	GO:0048856	GO:BP	anatomical structure development		1.60711e-05	GO:0034504	GO:BP	protein localization to nucleus		1.16521e-05	GO:0006486	GO:BP	protein glycosylation		0.00885052	GO:0009743	GO:BP	response to carbohydrate
AT2G38820.1	AT1G63090.1	AT3G52100.2	AT2G34750.1	AT2G24630.2	AT2G22980.5							5.09669e-06	GO:BP	catabolic process			6.04812e-09	GO:0006402	GO:BP	mRNA catabolic process		1.60885e-05	GO:0051641	GO:BP	cellular localization		1.24163e-05	GO:0006260	GO:BP	DNA replication		0.00899073	GO:0006740	GO:BP	NADPH regeneration
AT1G05120.2	AT5G52560.1	AT3G52100.3	AT1G21280.1	AT2G24630.1	AT2G22980.1							5.3137e-06	GO:BP	positive regulation of cellular metabolic process			7.95189e-09	GO:0031325	GO:BP	positive regulation of cellular metabolic process		2.10075e-05	GO:0032501	GO:BP	multicellular organismal process		1.35471e-05	GO:0007275	GO:BP	multicellular organism development		0.00899073	GO:0015706	GO:BP	nitrate transmembrane transport
AT4G21020.1	AT3G27100.2	AT3G52100.4	AT5G67580.1	AT2G21050.1	AT1G72230.1							5.48731e-06	GO:BP	negative regulation of biological process			1.25288e-08	GO:0048522	GO:BP	positive regulation of cellular process		2.22076e-05	GO:0031125	GO:BP	rRNA 3'-end processing		1.53091e-05	GO:0009101	GO:BP	glycoprotein biosynthetic process		0.00995612	GO:0009646	GO:BP	response to absence of light
AT1G06110.1	AT2G45560.2	HOMER_RNA_00163778	AT4G19990.3	AT5G06278.2	AT4G34050.1							6.49556e-06	GO:BP	cellular response to endogenous stimulus			1.52679e-08	GO:0032502	GO:BP	developmental process		2.22076e-05	GO:0034427	GO:BP	nuclear-transcribed mRNA catabolic process, exonucleolytic, 3'-5'		1.55564e-05	GO:0000910	GO:BP	cytokinesis		0.0101344	GO:0009117	GO:BP	nucleotide metabolic process
AT1G06110.3	AT4G03410.1	AT1G73840.2	AT1G15440.1	AT3G02720.1	AT4G34050.3							6.70454e-06	GO:BP	establishment of localization in cell			2.1827e-08	GO:0008152	GO:BP	metabolic process		2.66741e-05	GO:0010605	GO:BP	negative regulation of macromolecule metabolic process		1.7471e-05	GO:0032501	GO:BP	multicellular organismal process		0.0104533	GO:0007017	GO:BP	microtubule-based process
AT4G35920.1	AT4G23060.1	AT1G73840.1	AT4G00620.1	AT4G09310.1	AT3G58620.1							7.38152e-06	GO:BP	negative regulation of response to stimulus			2.97975e-08	GO:0010228	GO:BP	vegetative to reproductive phase transition of meristem		2.7409e-05	GO:0034655	GO:BP	nucleobase-containing compound catabolic process		1.79916e-05	GO:0006555	GO:BP	methionine metabolic process		0.0108086	GO:0010118	GO:BP	stomatal movement
AT4G02250.1	AT4G17490.1	AT2G33730.1	AT4G08155.1	AT5G26850.3	AT4G15430.2							7.53087e-06	GO:BP	cellular response to hormone stimulus			3.34297e-08	GO:0048523	GO:BP	negative regulation of cellular process		2.96649e-05	GO:0045184	GO:BP	establishment of protein localization		1.94434e-05	GO:0006465	GO:BP	signal peptide processing		0.0137037	GO:0046394	GO:BP	carboxylic acid biosynthetic process
AT3G60690.1	AT1G70520.1	AT3G24170.1	AT5G14050.1	AT1G50450.1	AT5G59250.1							1.00017e-05	GO:BP	hormone-mediated signaling pathway			4.05292e-08	GO:0071310	GO:BP	cellular response to organic substance		3.15932e-05	GO:0032502	GO:BP	developmental process		1.99344e-05	GO:0016192	GO:BP	vesicle-mediated transport		0.0141185	GO:1901606	GO:BP	alpha-amino acid catabolic process
AT1G77360.2	AT4G26270.1	AT3G24170.3	AT3G05355.1	AT3G13690.1	AT3G01470.1							1.01589e-05	GO:BP	signal transduction			5.44766e-08	GO:0006366	GO:BP	transcription by RNA polymerase II		3.76646e-05	GO:0000154	GO:BP	rRNA modification		2.14599e-05	GO:0048468	GO:BP	cell development		0.0150355	GO:0044264	GO:BP	cellular polysaccharide metabolic process
AT5G56180.1	AT5G57860.4	AT5G06100.1	AT1G53165.2	AT1G72170.1	AT5G46900.1							1.10202e-05	GO:BP	protein targeting to vacuole			6.65989e-08	GO:0033365	GO:BP	protein localization to organelle		4.16372e-05	GO:0009892	GO:BP	negative regulation of metabolic process		2.37421e-05	GO:0010027	GO:BP	thylakoid membrane organization		0.0161827	GO:0014070	GO:BP	response to organic cyclic compound
AT3G48670.1	AT5G48930.1	AT1G76520.2	AT1G53165.1	AT3G61700.1	AT3G12345.1							1.22183e-05	GO:BP	protein metabolic process			6.8107e-08	GO:0010557	GO:BP	positive regulation of macromolecule biosynthetic process		4.19899e-05	GO:0051170	GO:BP	import into nucleus		2.90488e-05	GO:0009226	GO:BP	nucleotide-sugar biosynthetic process		0.0165778	GO:0044237	GO:BP	cellular metabolic process
AT5G54070.1	AT1G67820.1	AT5G06100.5	AT1G11150.1	AT1G30970.1	AT5G50920.1							3.05998e-05	GO:BP	macromolecule catabolic process			7.5585e-08	GO:0045893	GO:BP	positive regulation of DNA-templated transcription		4.79356e-05	GO:0016571	GO:BP	histone methylation		3.85084e-05	GO:0009086	GO:BP	methionine biosynthetic process		0.0169459	GO:0009637	GO:BP	response to blue light
AT1G16540.1	AT1G67820.2	AT5G06100.4	AT5G57000.2	AT3G16750.2	AT5G64410.1							3.18414e-05	GO:BP	immune system process			7.99167e-08	GO:0071396	GO:BP	cellular response to lipid		6.9237e-05	GO:1903313	GO:BP	positive regulation of mRNA metabolic process		4.64075e-05	GO:0000911	GO:BP	cytokinesis by cell plate formation		0.0183595	GO:0006006	GO:BP	glucose metabolic process
AT1G17640.1	AT3G49645.2	AT3G05250.2	AT3G58193.1	AT1G02560.1	AT1G78000.2							3.24919e-05	GO:BP	intracellular protein transport			8.1335e-08	GO:0009891	GO:BP	positive regulation of biosynthetic process		9.46609e-05	GO:0051246	GO:BP	regulation of protein metabolic process		5.70612e-05	GO:0090626	GO:BP	plant epidermis morphogenesis		0.0197827	GO:0071478	GO:BP	cellular response to radiation
AT1G62180.1	AT4G23840.1	AT1G07360.1	AT2G07684.1	AT2G27770.1	AT1G78000.1							4.44798e-05	GO:BP	system development			8.37627e-08	GO:1903508	GO:BP	positive regulation of nucleic acid-templated transcription		0.000119837	GO:0034475	GO:BP	U4 snRNA 3'-end processing		6.6138e-05	GO:0006164	GO:BP	purine nucleotide biosynthetic process		0.0226576	GO:0007623	GO:BP	circadian rhythm
AT3G14360.1	HOMER_RNA_00140631	AT3G56860.2	AT3G18680.2	AT2G35630.1	AT5G47730.1							4.6283e-05	GO:BP	multicellular organismal process			8.37627e-08	GO:1902680	GO:BP	positive regulation of RNA biosynthetic process		0.000119837	GO:0000467	GO:BP	exonucleolytic trimming to generate mature 3'-end of 5.8S rRNA from tricistronic rRNA transcript (SSU-rRNA, 5.8S rRNA, LSU-rRNA)		6.89761e-05	GO:0045036	GO:BP	protein targeting to chloroplast		0.0240013	GO:0007043	GO:BP	cell-cell junction assembly
AT3G51440.1	AT5G15870.1	AT5G38830.1	AT3G28140.1	AT3G46940.1	AT2G26500.2							6.349e-05	GO:BP	developmental process			9.32555e-08	GO:0033993	GO:BP	response to lipid		0.000119837	GO:0000459	GO:BP	exonucleolytic trimming involved in rRNA processing		6.89761e-05	GO:0072596	GO:BP	establishment of protein localization to chloroplast		0.0242868	GO:0055086	GO:BP	nucleobase-containing small molecule metabolic process
AT1G03380.1	AT5G47830.2	AT3G14270.1	AT4G32270.1	AT3G46940.2	AT1G18060.1							6.36023e-05	GO:BP	regulation of multicellular organismal development			1.06806e-07	GO:0019438	GO:BP	aromatic compound biosynthetic process		0.000129115	GO:0016075	GO:BP	rRNA catabolic process		7.4594e-05	GO:0016485	GO:BP	protein processing		0.0280255	GO:0098661	GO:BP	inorganic anion transmembrane transport
AT3G12350.1	AT2G42160.1	AT1G79090.1	AT1G10820.2	AT1G18040.1	AT1G23140.1							6.79969e-05	GO:BP	signaling			1.1737e-07	GO:0009890	GO:BP	negative regulation of biosynthetic process		0.000143835	GO:0030422	GO:BP	siRNA processing		7.62388e-05	GO:0006119	GO:BP	oxidative phosphorylation		0.0286316	GO:0006098	GO:BP	pentose-phosphate shunt
AT4G13290.1	AT1G32240.1	AT4G10610.1	AT2G34357.1	AT5G37290.1	AT1G32170.1							6.94533e-05	GO:BP	immune response			1.18987e-07	GO:0006996	GO:BP	organelle organization		0.000169856	GO:0015031	GO:BP	protein transport		7.69814e-05	GO:0072522	GO:BP	purine-containing compound biosynthetic process		0.0288823	GO:1901615	GO:BP	organic hydroxy compound metabolic process
AT1G63120.1	AT3G11325.1	AT2G17900.1	AT3G01090.1	AT3G10220.1	AT1G80240.1							7.22925e-05	GO:BP	regulation of defense response			1.20055e-07	GO:0003006	GO:BP	developmental process involved in reproduction		0.000189302	GO:0048856	GO:BP	anatomical structure development		8.13806e-05	GO:0006091	GO:BP	generation of precursor metabolites and energy		0.0292117	GO:0006753	GO:BP	nucleoside phosphate metabolic process
AT1G80570.1	AT3G11325.2	AT3G63380.1	AT5G57860.3	AT3G59970.1	AT5G09660.2							7.51221e-05	GO:BP	regulation of transcription by RNA polymerase II			1.41855e-07	GO:0009755	GO:BP	hormone-mediated signaling pathway		0.000212622	GO:0042255	GO:BP	ribosome assembly		9.30613e-05	GO:0005976	GO:BP	polysaccharide metabolic process		0.0320968	GO:0048564	GO:BP	photosystem I assembly
AT1G80570.2	AT5G67488.2	AT4G17730.1	AT5G18230.1	AT1G80230.1	AT4G09650.1							8.35886e-05	GO:BP	anatomical structure development			1.45837e-07	GO:0031327	GO:BP	negative regulation of cellular biosynthetic process		0.000230607	GO:0017148	GO:BP	negative regulation of translation		0.000118198	GO:0009144	GO:BP	purine nucleoside triphosphate metabolic process		0.0339951	GO:0016053	GO:BP	organic acid biosynthetic process
AT4G16620.3	AT3G03870.1	AT2G31060.1	AT1G32240.2	AT1G06490.2	AT5G19855.1							8.82413e-05	GO:BP	regulation of post-embryonic development			1.90387e-07	GO:0006325	GO:BP	chromatin organization		0.000270651	GO:0000027	GO:BP	ribosomal large subunit assembly		0.000120828	GO:0009152	GO:BP	purine ribonucleotide biosynthetic process		0.0343167	GO:0006796	GO:BP	phosphate-containing compound metabolic process
AT4G16620.1	AT2G17030.1	AT2G31060.3	AT2G43260.2	AT1G21920.2	AT3G25690.6							9.10763e-05	GO:BP	organonitrogen compound metabolic process			1.9385e-07	GO:0015931	GO:BP	nucleobase-containing compound transport		0.000290509	GO:0061014	GO:BP	positive regulation of mRNA catabolic process		0.000124454	GO:0032970	GO:BP	regulation of actin filament-based process		0.0473918	GO:0009812	GO:BP	flavonoid metabolic process
AT1G53780.3	AT1G43710.1	AT1G71250.1	AT5G28646.3	AT1G21920.1	AT3G25690.4							0.000130612	GO:BP	positive regulation of reproductive process			1.96003e-07	GO:0000209	GO:BP	protein polyubiquitination		0.000328914	GO:0071025	GO:BP	RNA surveillance		0.000138324	GO:0009205	GO:BP	purine ribonucleoside triphosphate metabolic process		0.0482819	GO:0006793	GO:BP	phosphorus metabolic process
AT1G53780.1	AT5G42690.4	AT1G16610.2	AT2G43260.1	AT3G08890.1	AT3G25690.1							0.000146823	GO:BP	rhythmic process			2.45841e-07	GO:0010558	GO:BP	negative regulation of macromolecule biosynthetic process		0.0003858	GO:0061013	GO:BP	regulation of mRNA catabolic process		0.000141314	GO:0006261	GO:BP	DNA-templated DNA replication		1.28448e-155	GO:0009579	GO:CC	thylakoid
AT1G53780.4	AT2G20230.1	AT1G16610.1	AT5G43140.2	AT5G02260.1	AT5G15130.1							0.000148687	GO:BP	response to acid chemical			2.51505e-07	GO:1901701	GO:BP	cellular response to oxygen-containing compound		0.000423287	GO:0034249	GO:BP	negative regulation of cellular amide metabolic process		0.00014487	GO:0070925	GO:BP	organelle assembly		8.17309e-150	GO:0031976	GO:CC	plastid thylakoid
AT5G02750.1	AT3G57760.1	AT5G45190.1	AT5G66140.1	AT1G73340.1	AT4G34770.1							0.000149796	GO:BP	negative regulation of cellular process			3.22898e-07	GO:0010243	GO:BP	response to organonitrogen compound		0.000466485	GO:0031126	GO:BP	sno(s)RNA 3'-end processing		0.000152407	GO:0042793	GO:BP	plastid transcription		2.54138e-149	GO:0009534	GO:CC	chloroplast thylakoid
AT1G09500.2	AT3G29173.1	AT3G46960.1	AT5G48760.1	AT3G23760.1	AT5G51460.4							0.000152474	GO:BP	protein dephosphorylation			3.30137e-07	GO:1901564	GO:BP	organonitrogen compound metabolic process		0.000466485	GO:0000002	GO:BP	mitochondrial genome maintenance		0.00015825	GO:0048869	GO:BP	cellular developmental process		1.306e-140	GO:0042651	GO:CC	thylakoid membrane
AT1G09500.3	AT1G68660.1	AT4G16143.2	AT2G44525.1	AT5G45020.1	AT5G51460.2							0.00015882	GO:BP	phosphate-containing compound metabolic process			3.55903e-07	GO:0031328	GO:BP	positive regulation of cellular biosynthetic process		0.000466485	GO:0034472	GO:BP	snRNA 3'-end processing		0.000163661	GO:0030036	GO:BP	actin cytoskeleton organization		2.8104e-140	GO:0034357	GO:CC	photosynthetic membrane
AT1G05785.1	AT5G66250.2	AT1G70420.1	AT3G51640.3	AT4G00490.1	AT4G22890.5							0.000184749	GO:BP	response to inorganic substance			3.58532e-07	GO:0006401	GO:BP	RNA catabolic process		0.000559474	GO:0071027	GO:BP	nuclear RNA surveillance		0.000168111	GO:0019538	GO:BP	protein metabolic process		4.02351e-138	GO:0055035	GO:CC	plastid thylakoid membrane
AT1G05785.4	AT2G39650.2	AT5G55210.1	AT3G51640.1	AT3G04080.1	AT4G22890.3							0.000188631	GO:BP	circadian rhythm			4.2077e-07	GO:0007154	GO:BP	cell communication		0.000559474	GO:0043144	GO:BP	sno(s)RNA processing		0.000183579	GO:0051493	GO:BP	regulation of cytoskeleton organization		1.20913e-137	GO:0009535	GO:CC	chloroplast thylakoid membrane
AT1G29357.2	AT5G42940.2	AT3G59910.1	AT4G02980.1	AT2G25770.2	AT1G59740.1							0.000207957	GO:BP	regulation of developmental process			5.52607e-07	GO:0051168	GO:BP	nuclear export		0.000559474	GO:0016074	GO:BP	sno(s)RNA metabolic process		0.000184393	GO:0010374	GO:BP	stomatal complex development		8.92827e-136	GO:0009526	GO:CC	plastid envelope
AT2G20495.4	AT2G39650.1	AT2G18000.2	AT1G30330.3	AT1G17180.1	AT1G70830.5							0.000245294	GO:BP	autophagosome organization			6.80598e-07	GO:2000026	GO:BP	regulation of multicellular organismal development		0.000568182	GO:2000113	GO:BP	negative regulation of cellular macromolecule biosynthetic process		0.000185572	GO:0042254	GO:BP	ribosome biogenesis		6.40633e-126	GO:0009507	GO:CC	chloroplast
AT1G60490.1	AT5G32470.1	AT1G66590.1	AT1G16635.1	AT1G77350.2	AT1G70830.1							0.000282073	GO:BP	protein polyubiquitination			7.82053e-07	GO:0009725	GO:BP	response to hormone		0.000612918	GO:0043633	GO:BP	polyadenylation-dependent RNA catabolic process		0.000191219	GO:0006457	GO:BP	protein folding		2.65663e-122	GO:0042170	GO:CC	plastid membrane
AT1G76130.2	AT3G48070.3	AT2G31585.1	AT1G22660.4	AT1G77350.1	AT1G07250.1							0.000326494	GO:BP	positive regulation of response to stimulus			8.09553e-07	GO:0009719	GO:BP	response to endogenous stimulus		0.000612918	GO:0071029	GO:BP	nuclear ncRNA surveillance		0.000201294	GO:0009853	GO:BP	photorespiration		1.05373e-105	GO:0009536	GO:CC	plastid
AT1G78070.2	AT3G48070.1	AT4G34270.1	AT1G22660.3	AT4G39950.1	AT3G15520.2							0.000342207	GO:BP	defense response to other organism			9.1026e-07	GO:0061024	GO:BP	membrane organization		0.000612918	GO:0000478	GO:BP	endonucleolytic cleavage involved in rRNA processing		0.000217352	GO:0006270	GO:BP	DNA replication initiation		1.12137e-86	GO:0031975	GO:CC	envelope
AT1G78070.3	AT5G03200.1	AT3G53530.2	AT5G67640.1	AT1G68260.1	AT3G15520.1							0.000342933	GO:BP	response to water deprivation			9.14265e-07	GO:0019538	GO:BP	protein metabolic process		0.000612918	GO:0071035	GO:BP	nuclear polyadenylation-dependent rRNA catabolic process		0.000243701	GO:0010054	GO:BP	trichoblast differentiation		1.12137e-86	GO:0031967	GO:CC	organelle envelope
AT1G78070.1	AT2G03690.1	AT3G06790.1	AT2G36400.1	AT5G09410.4	AT5G14070.1							0.000367601	GO:BP	reproductive system development			1.257e-06	GO:0022607	GO:BP	cellular component assembly		0.000612918	GO:0071046	GO:BP	nuclear polyadenylation-dependent ncRNA catabolic process		0.000256016	GO:0007015	GO:BP	actin filament organization		2.99106e-70	GO:0009521	GO:CC	photosystem
AT1G32700.1	AT4G12790.4	AT5G53400.1	AT3G02330.1	AT2G42320.2	AT2G29290.2							0.000432959	GO:BP	phosphorus metabolic process			1.30621e-06	GO:0043933	GO:BP	protein-containing complex organization		0.000612918	GO:0043634	GO:BP	polyadenylation-dependent ncRNA catabolic process		0.000285473	GO:0034637	GO:BP	cellular carbohydrate biosynthetic process		9.03917e-57	GO:0009941	GO:CC	chloroplast envelope
AT5G58650.1	AT4G15240.1	AT4G32760.1	AT4G02820.1	AT4G09750.1	AT2G35650.1							0.000453445	GO:BP	cell death			1.3331e-06	GO:0007165	GO:BP	signal transduction		0.000671191	GO:0071038	GO:BP	nuclear polyadenylation-dependent tRNA catabolic process		0.000312665	GO:0070085	GO:BP	glycosylation		2.1929e-53	GO:0009532	GO:CC	plastid stroma
AT4G31870.2	AT5G43850.1	AT3G50260.1	AT1G10900.1	AT3G22190.2	AT2G34510.2							0.000462546	GO:BP	reproductive structure development			1.38957e-06	GO:0006974	GO:BP	cellular response to DNA damage stimulus		0.000671191	GO:0016078	GO:BP	tRNA catabolic process		0.00032259	GO:0055085	GO:BP	transmembrane transport		2.70239e-52	GO:0009570	GO:CC	chloroplast stroma
HOMER_RNA_00088101	AT3G54380.2	AT4G32760.2	AT1G10900.2	AT5G54780.1	AT2G34510.1							0.000495757	GO:BP	regulation of multicellular organismal process			1.42462e-06	GO:0032870	GO:BP	cellular response to hormone stimulus		0.000671191	GO:0106354	GO:BP	tRNA surveillance		0.000324968	GO:0033692	GO:BP	cellular polysaccharide biosynthetic process		4.34471e-52	GO:0009523	GO:CC	photosystem II
AT5G63190.1	AT5G22300.2	AT4G18360.4	AT3G13740.1	AT1G60550.1	AT4G02120.4							0.000540663	GO:BP	organic substance catabolic process			1.43116e-06	GO:0022414	GO:BP	reproductive process		0.000768182	GO:0016554	GO:BP	cytidine to uridine editing		0.000330876	GO:0009668	GO:BP	plastid membrane organization		6.61963e-47	GO:0031984	GO:CC	organelle subcompartment
AT3G05640.2	AT3G02875.2	AT5G43960.2	AT3G13740.3	AT5G57490.1	AT1G78620.2							0.000549712	GO:BP	chromatin organization			1.57982e-06	GO:0045324	GO:BP	late endosome to vacuole transport		0.000780248	GO:0061157	GO:BP	mRNA destabilization		0.000338465	GO:0099402	GO:BP	plant organ development		1.64379e-37	GO:0031977	GO:CC	thylakoid lumen
AT3G05640.1	AT3G02875.3	AT4G18360.1	AT3G13740.2	AT3G13870.1	AT4G28730.2							0.00058275	GO:BP	response to water			1.72215e-06	GO:0071495	GO:BP	cellular response to endogenous stimulus		0.000780248	GO:0050779	GO:BP	RNA destabilization		0.000341124	GO:0072598	GO:BP	protein localization to chloroplast		7.70115e-35	GO:0009522	GO:CC	photosystem I
AT1G30640.1	AT5G02020.2	AT1G69680.1	AT3G13740.4	AT5G57240.2	AT2G02950.1							0.000695447	GO:BP	response to heat			2.21702e-06	GO:0072594	GO:BP	establishment of protein localization to organelle		0.000928994	GO:0016180	GO:BP	snRNA processing		0.000341124	GO:0032956	GO:BP	regulation of actin cytoskeleton organization		2.4978e-32	GO:0048046	GO:CC	apoplast
AT5G48220.3	AT1G04010.1	AT5G60460.1	AT5G22320.1	AT2G35620.2	AT1G29510.1							0.000901953	GO:BP	vegetative to reproductive phase transition of meristem			2.58914e-06	GO:0043161	GO:BP	proteasome-mediated ubiquitin-dependent protein catabolic process		0.000928994	GO:0071028	GO:BP	nuclear mRNA surveillance		0.000364009	GO:0006631	GO:BP	fatty acid metabolic process		3.66594e-30	GO:0005737	GO:CC	cytoplasm
AT5G52420.1	AT5G35200.2	AT2G20210.2	AT1G13910.1	AT2G35620.1	AT3G04320.1							0.000928215	GO:BP	response to temperature stimulus			3.21879e-06	GO:0000003	GO:BP	reproduction		0.000985068	GO:0016553	GO:BP	base conversion or substitution editing		0.000431573	GO:0009069	GO:BP	serine family amino acid metabolic process		2.1638e-26	GO:0031090	GO:CC	organelle membrane
AT2G47040.1	AT2G35820.1	AT3G26360.2	AT3G22590.1	AT2G27970.1	AT4G02800.1							0.000938246	GO:BP	positive regulation of DNA-templated transcription			3.87896e-06	GO:0000956	GO:BP	nuclear-transcribed mRNA catabolic process		0.000989186	GO:0043488	GO:BP	regulation of mRNA stability		0.000434044	GO:0042546	GO:BP	cell wall biogenesis		2.95847e-24	GO:0009543	GO:CC	chloroplast thylakoid lumen
AT2G37975.1	AT2G35820.2	AT3G24650.1	AT2G44270.1	AT2G19680.1	AT5G43750.1							0.0010293	GO:BP	positive regulation of RNA biosynthetic process			4.32521e-06	GO:1901362	GO:BP	organic cyclic compound biosynthetic process		0.000991367	GO:0018022	GO:BP	peptidyl-lysine methylation		0.000468304	GO:0002181	GO:BP	cytoplasmic translation		2.95847e-24	GO:0031978	GO:CC	plastid thylakoid lumen
AT4G25770.1	AT4G32660.2	AT1G09290.1	AT5G43310.4	AT3G18680.1	AT1G66840.2							0.0010293	GO:BP	positive regulation of nucleic acid-templated transcription			4.76746e-06	GO:0048580	GO:BP	regulation of post-embryonic development		0.000995283	GO:0071705	GO:BP	nitrogen compound transport		0.000469821	GO:0045037	GO:BP	protein import into chloroplast stroma		1.47863e-22	GO:0005576	GO:CC	extracellular region
AT1G43620.3	AT4G32660.4	AT3G22320.1	AT2G07702.1	AT1G03410.1	AT1G58602.2							0.00115274	GO:BP	negative regulation of nitrogen compound metabolic process			5.23299e-06	GO:0000184	GO:BP	nuclear-transcribed mRNA catabolic process, nonsense-mediated decay		0.0011654	GO:0034645	GO:BP	cellular macromolecule biosynthetic process		0.000521828	GO:0006090	GO:BP	pyruvate metabolic process		7.84199e-22	GO:0016020	GO:CC	membrane
AT1G02700.1	AT5G20885.1	AT5G04550.1	AT4G32240.1	AT4G17085.1	AT1G13930.1							0.00117473	GO:BP	positive regulation of cellular biosynthetic process			5.96773e-06	GO:0023052	GO:BP	signaling		0.00116931	GO:0048519	GO:BP	negative regulation of biological process		0.000549736	GO:0015980	GO:BP	energy derivation by oxidation of organic compounds		1.0317e-20	GO:0071944	GO:CC	cell periphery
AT1G23950.2	AT3G43230.1	AT5G54940.2	AT3G08165.1	AT2G34560.1	AT1G63880.1							0.00122592	GO:BP	proteolysis			7.85429e-06	GO:0006405	GO:BP	RNA export from nucleus		0.00121095	GO:0008104	GO:BP	protein localization		0.000584936	GO:0030029	GO:BP	actin filament-based process		1.86873e-17	GO:0010287	GO:CC	plastoglobule
AT3G11410.1	AT5G64687.2	AT5G54940.3	AT1G70190.1	AT2G25710.3	AT1G17220.1							0.00151269	GO:BP	post-embryonic development			8.30381e-06	GO:0009894	GO:BP	regulation of catabolic process		0.00128223	GO:0044265	GO:BP	cellular macromolecule catabolic process		0.000627655	GO:0046451	GO:BP	diaminopimelate metabolic process		3.77069e-13	GO:0009654	GO:CC	photosystem II oxygen evolving complex
AT3G03890.1	AT5G16830.1	AT1G19530.1	AT3G06400.2	AT4G28060.1	AT1G05135.1							0.00157798	GO:BP	proteasomal protein catabolic process			1.03442e-05	GO:1901698	GO:BP	response to nitrogen compound		0.00141203	GO:0140694	GO:BP	non-membrane-bounded organelle assembly		0.000627655	GO:0009089	GO:BP	lysine biosynthetic process via diaminopimelate		1.28329e-12	GO:0098807	GO:CC	chloroplast thylakoid membrane protein complex
AT3G03890.2	AT4G24740.4	AT2G33610.1	AT1G36380.1	AT2G25710.7	AT5G02830.1							0.00170136	GO:BP	macroautophagy			1.07245e-05	GO:0070646	GO:BP	protein modification by small protein removal		0.00144884	GO:0070727	GO:BP	cellular macromolecule localization		0.000683976	GO:0006120	GO:BP	mitochondrial electron transport, NADH to ubiquinone		2.42016e-12	GO:0030312	GO:CC	external encapsulating structure
AT3G10250.2	AT4G24740.5	AT5G22060.1	AT1G56070.2	AT5G57880.1	AT4G14550.1							0.00170886	GO:BP	positive regulation of macromolecule biosynthetic process			1.24671e-05	GO:0009605	GO:BP	response to external stimulus		0.00166668	GO:0006383	GO:BP	transcription by RNA polymerase III		0.00071498	GO:0048731	GO:BP	system development		4.43398e-12	GO:0005618	GO:CC	cell wall
AT1G04950.2	AT4G24740.8	AT4G27960.1	AT1G56070.1	AT3G21200.1	AT3G46780.1							0.00183606	GO:BP	autophagy of mitochondrion			1.30158e-05	GO:0032446	GO:BP	protein modification by small protein conjugation		0.00183111	GO:0002097	GO:BP	tRNA wobble base modification		0.000734153	GO:0044042	GO:BP	glucan metabolic process		2.51394e-11	GO:0031969	GO:CC	chloroplast membrane
AT3G25440.2	AT5G45900.1	AT1G33970.3	AT1G60640.1	AT5G57090.2	AT1G12080.2							0.00183606	GO:BP	mitochondrion disassembly			1.55756e-05	GO:0016567	GO:BP	protein ubiquitination		0.00186435	GO:0032543	GO:BP	mitochondrial translation		0.000766471	GO:0009060	GO:BP	aerobic respiration		4.22341e-11	GO:0005886	GO:CC	plasma membrane
AT4G26455.1	AT3G08720.4	AT1G74650.3	AT1G60640.2	AT3G50530.1	AT1G12080.1							0.00188036	GO:BP	innate immune response			1.68215e-05	GO:0006338	GO:BP	chromatin remodeling		0.0026049	GO:0006418	GO:BP	tRNA aminoacylation for protein translation		0.000786741	GO:0044036	GO:BP	cell wall macromolecule metabolic process		1.30403e-10	GO:0010319	GO:CC	stromule
AT4G12240.1	AT1G05773.1	AT1G33970.5	AT1G60640.4	AT4G27230.1	AT5G61410.2							0.00246956	GO:BP	proteasome-mediated ubiquitin-dependent protein catabolic process			1.68556e-05	GO:0018193	GO:BP	peptidyl-amino acid modification		0.00268108	GO:1901564	GO:BP	organonitrogen compound metabolic process		0.000810164	GO:0046034	GO:BP	ATP metabolic process		1.65849e-10	GO:0010598	GO:CC	NAD(P)H dehydrogenase complex (plastoquinone)
AT3G11591.1	AT5G44280.1	AT5G47220.1	AT1G60640.5	AT5G16290.1	AT5G61410.1							0.00268684	GO:BP	biological process involved in symbiotic interaction			1.69829e-05	GO:0009651	GO:BP	response to salt stress		0.00268842	GO:0006520	GO:BP	cellular amino acid metabolic process		0.000810963	GO:0034220	GO:BP	ion transmembrane transport		1.75419e-10	GO:0009505	GO:CC	plant-type cell wall
AT1G03030.1	AT5G40100.1	AT5G63120.4	AT1G60640.6	AT5G13500.1	AT2G07732.1							0.00301183	GO:BP	negative regulation of cellular metabolic process			2.39902e-05	GO:0051248	GO:BP	negative regulation of protein metabolic process		0.00303213	GO:0002098	GO:BP	tRNA wobble uridine modification		0.000816132	GO:0042440	GO:BP	pigment metabolic process		1.34189e-09	GO:0098796	GO:CC	membrane protein complex
AT3G19290.5	AT5G63610.1	AT1G03860.3	AT1G07970.1	AT5G40810.2	AT1G61795.1							0.00309359	GO:BP	positive regulation of biosynthetic process			2.8e-05	GO:0050793	GO:BP	regulation of developmental process		0.00303213	GO:0000966	GO:BP	RNA 5'-end processing		0.000836239	GO:0030154	GO:BP	cell differentiation		1.60118e-08	GO:0110165	GO:CC	cellular anatomical entity
AT5G43770.1	AT2G08455.1	AT3G01490.2	AT1G75390.1	AT2G21160.1	AT1G32450.1							0.00364287	GO:BP	transport			2.83568e-05	GO:0006970	GO:BP	response to osmotic stress		0.00315229	GO:0000479	GO:BP	endonucleolytic cleavage of tricistronic rRNA transcript (SSU-rRNA, 5.8S rRNA, LSU-rRNA)		0.00089528	GO:0042773	GO:BP	ATP synthesis coupled electron transport		1.7481e-07	GO:0009539	GO:CC	photosystem II reaction center
AT1G08970.2	AT3G16857.1	AT3G01490.1	AT1G70350.1	AT2G35610.1	AT1G73260.1							0.00437405	GO:BP	shoot system development			2.84251e-05	GO:0006406	GO:BP	mRNA export from nucleus		0.00328077	GO:0007389	GO:BP	pattern specification process		0.000914434	GO:0010053	GO:BP	root epidermal cell differentiation		1.28984e-06	GO:0005773	GO:CC	vacuole
AT5G40840.6	AT2G35300.1	AT3G28899.1	AT4G18593.1	AT1G64670.1	AT5G27350.1							0.00542857	GO:BP	late endosome to vacuole transport			3.297e-05	GO:0009896	GO:BP	positive regulation of catabolic process		0.00349791	GO:0001522	GO:BP	pseudouridine synthesis		0.00104474	GO:0006073	GO:BP	cellular glucan metabolic process		1.7775e-06	GO:0009538	GO:CC	photosystem I reaction center
AT5G14270.3	AT3G10130.1	AT5G58470.2	AT4G18593.2	AT1G64670.3	ATCG00280.1							0.00617134	GO:BP	regulation of circadian rhythm			3.71052e-05	GO:0006281	GO:BP	DNA repair		0.00353873	GO:0003002	GO:BP	regionalization		0.00109181	GO:0009793	GO:BP	embryo development ending in seed dormancy		0.000134259	GO:0099503	GO:CC	secretory vesicle
AT5G67480.3	AT5G65770.2	AT3G11580.3	AT1G36310.1	AT1G64670.2	AT5G08150.1							0.00634602	GO:BP	establishment of localization			3.71732e-05	GO:0048367	GO:BP	shoot system development		0.00362986	GO:0043487	GO:BP	regulation of RNA stability		0.00129996	GO:0006811	GO:BP	ion transport		0.000180217	GO:0005829	GO:CC	cytosol
AT4G27940.1	AT2G25850.9	AT5G50565.2	AT1G36310.2	AT3G11770.1	AT1G08630.1							0.0067228	GO:BP	cellular response to abiotic stimulus			4.23404e-05	GO:0007034	GO:BP	vacuolar transport		0.00434048	GO:0010558	GO:BP	negative regulation of macromolecule biosynthetic process		0.00133417	GO:0051258	GO:BP	protein polymerization		0.000183542	GO:0009512	GO:CC	cytochrome b6f complex
AT3G57810.3	AT3G53710.2	AT4G10040.1	AT4G02230.1	AT4G11010.1	AT5G64850.1							0.0067228	GO:BP	cellular response to environmental stimulus			5.54067e-05	GO:0048585	GO:BP	negative regulation of response to stimulus		0.0050134	GO:0070646	GO:BP	protein modification by small protein removal		0.00135398	GO:0009132	GO:BP	nucleoside diphosphate metabolic process		0.000183542	GO:0009517	GO:CC	PSII associated light-harvesting complex II
AT2G45380.4	AT2G44730.1	AT2G30330.2	AT3G17160.1	AT1G29530.1	AT1G78820.1							0.00691952	GO:BP	cellular component organization			5.60505e-05	GO:0044270	GO:BP	cellular nitrogen compound catabolic process		0.0058153	GO:0033036	GO:BP	macromolecule localization		0.00147931	GO:0046148	GO:BP	pigment biosynthetic process		0.000265919	GO:0031224	GO:CC	intrinsic component of membrane
AT1G21000.1	AT4G24150.1	AT2G30330.1	AT3G53710.3	AT1G74850.1	AT1G05200.2							0.00777012	GO:BP	regulation of histone modification			5.72127e-05	GO:0090351	GO:BP	seedling development		0.00602588	GO:0006997	GO:BP	nucleus organization		0.00151373	GO:0035383	GO:BP	thioester metabolic process		0.000690764	GO:0099081	GO:CC	supramolecular polymer
AT1G21000.2	AT2G23460.1	AT1G27752.1	AT1G63700.1	AT4G30190.1	ATCG00260.1							0.00836447	GO:BP	cellular response to chemical stress			7.66641e-05	GO:0034655	GO:BP	nucleobase-containing compound catabolic process		0.00612939	GO:0009123	GO:BP	nucleoside monophosphate metabolic process		0.00151373	GO:0006637	GO:BP	acyl-CoA metabolic process		0.000690764	GO:0099512	GO:CC	supramolecular fiber
AT5G18980.1	AT1G12710.2	AT5G20850.1	AT1G63700.2	AT4G30190.2	AT3G02170.1							0.00842351	GO:BP	programmed cell death			7.8856e-05	GO:0046700	GO:BP	heterocycle catabolic process		0.00674823	GO:0016579	GO:BP	protein deubiquitination		0.00152693	GO:0009085	GO:BP	lysine biosynthetic process		0.000690764	GO:0099513	GO:CC	polymeric cytoskeletal fiber
AT2G33070.2	AT1G12710.1	AT5G20850.2	AT2G18940.1	AT1G06510.1	AT5G65730.1							0.00858087	GO:BP	autophagosome assembly			0.000102678	GO:0061919	GO:BP	process utilizing autophagic mechanism		0.00742337	GO:0043038	GO:BP	amino acid activation		0.00153161	GO:0019318	GO:BP	hexose metabolic process		0.00109196	GO:0009706	GO:CC	chloroplast inner membrane
AT2G33070.3	AT1G32490.2	AT1G55170.1	AT4G38670.2	AT1G22660.1	AT1G03055.1							0.00997436	GO:BP	localization			0.000102678	GO:0006914	GO:BP	autophagy		0.00742337	GO:0043039	GO:BP	tRNA aminoacylation		0.00165428	GO:0009791	GO:BP	post-embryonic development		0.00160738	GO:0005874	GO:CC	microtubule
AT4G34480.3	HOMER_RNA_00035840	AT1G70620.8	AT5G61770.2	AT1G80030.3	AT4G15670.1							0.00998661	GO:BP	reproduction			0.000103373	GO:0044085	GO:BP	cellular component biogenesis		0.00761089	GO:0009124	GO:BP	nucleoside monophosphate biosynthetic process		0.00173893	GO:0006766	GO:BP	vitamin metabolic process		0.00199746	GO:0019898	GO:CC	extrinsic component of membrane
AT1G27430.1	AT1G07670.2	AT2G32250.5	AT1G47230.1	AT1G80030.2	AT3G05370.1							0.0106605	GO:BP	regulation of signal transduction			0.000110605	GO:0031399	GO:BP	regulation of protein modification process		0.00797437	GO:0006405	GO:BP	RNA export from nucleus		0.0018168	GO:0033014	GO:BP	tetrapyrrole biosynthetic process		0.00242516	GO:0009528	GO:CC	plastid inner membrane
AT4G32440.3	AT4G00975.3	AT5G20160.2	AT2G07599.2	AT3G54810.2	AT4G12110.1							0.0107092	GO:BP	regulation of response to biotic stimulus			0.00012133	GO:0006810	GO:BP	transport		0.00797437	GO:0009156	GO:BP	ribonucleoside monophosphate biosynthetic process		0.00181823	GO:0015711	GO:BP	organic anion transport		0.00348315	GO:0016021	GO:CC	integral component of membrane
AT1G62730.2	AT1G14530.1	AT5G22010.1	AT5G61220.1	AT1G18840.1	AT4G16670.1							0.0145576	GO:BP	regulation of protein metabolic process			0.00013218	GO:0016050	GO:BP	vesicle organization		0.00862255	GO:1901137	GO:BP	carbohydrate derivative biosynthetic process		0.00183241	GO:0071555	GO:BP	cell wall organization		0.00430932	GO:0009503	GO:CC	thylakoid light-harvesting complex
AT5G05320.1	AT1G78840.1	AT1G26380.1	AT4G02020.4	AT1G20950.1	AT4G26010.1							0.0156759	GO:BP	protein autophosphorylation			0.000141821	GO:0080134	GO:BP	regulation of response to stress		0.00956632	GO:0090503	GO:BP	RNA phosphodiester bond hydrolysis, exonucleolytic		0.00204088	GO:0045489	GO:BP	pectin biosynthetic process		0.00430932	GO:0030076	GO:CC	light-harvesting complex
AT5G04500.1	AT1G08720.2	AT4G03510.3	AT4G02020.1	AT1G18840.3	AT1G65190.1							0.0159289	GO:BP	regulation of cell communication			0.000155159	GO:0065003	GO:BP	protein-containing complex assembly		0.0107704	GO:0032042	GO:BP	mitochondrial DNA metabolic process		0.00210056	GO:0010026	GO:BP	trichome differentiation		0.00588007	GO:0031225	GO:CC	anchored component of membrane
AT1G33102.1	AT1G19220.1	AT1G73790.1	AT4G02020.2	AT1G18840.2	AT1G66200.3							0.0176064	GO:BP	regulation of catabolic process			0.000163212	GO:0016570	GO:BP	histone modification		0.0120808	GO:0046700	GO:BP	heterocycle catabolic process		0.00235456	GO:0048765	GO:BP	root hair cell differentiation		0.0115596	GO:0015630	GO:CC	microtubule cytoskeleton
AT4G13250.1	AT2G28240.1	AT4G01870.2	AT4G03295.1	AT4G12880.1	AT1G66200.1							0.0180513	GO:BP	ubiquitin-dependent protein catabolic process via the multivesicular body sorting pathway			0.000165197	GO:0043543	GO:BP	protein acylation		0.012089	GO:0035196	GO:BP	miRNA processing		0.00235456	GO:0048764	GO:BP	trichoblast maturation		0.0189196	GO:0009542	GO:CC	granum
AT2G36680.2	AT3G08505.2	AT4G01870.1	AT5G55580.2	AT4G05210.2	AT3G61380.1							0.0189069	GO:BP	dephosphorylation			0.000176083	GO:0006367	GO:BP	transcription initiation at RNA polymerase II promoter		0.0122843	GO:0006099	GO:BP	tricarboxylic acid cycle		0.00235648	GO:0034030	GO:BP	ribonucleoside bisphosphate biosynthetic process		0.0189196	GO:0009515	GO:CC	granal stacked thylakoid
AT4G27610.1	AT5G62090.3	AT1G27580.1	AT5G17530.5	AT3G13740.5	AT4G37520.1							0.018917	GO:BP	regulation of mRNA metabolic process			0.000180424	GO:0006357	GO:BP	regulation of transcription by RNA polymerase II		0.013101	GO:0031327	GO:BP	negative regulation of cellular biosynthetic process		0.00235648	GO:0034033	GO:BP	purine nucleoside bisphosphate biosynthetic process		0.0192769	GO:0005856	GO:CC	cytoskeleton
AT2G05590.2	AT5G62090.2	AT4G30890.3	AT1G18900.1	AT3G13740.6	AT5G17165.1							0.019639	GO:BP	regulation of reproductive process			0.000187068	GO:0051234	GO:BP	establishment of localization		0.0133388	GO:1990542	GO:BP	mitochondrial transmembrane transport		0.00235648	GO:0033866	GO:BP	nucleoside bisphosphate biosynthetic process		0.0265952	GO:1990204	GO:CC	oxidoreductase complex
AT5G06760.1	AT5G27840.3	AT3G07525.2	AT1G12013.1	AT2G42210.1	AT2G40490.1							0.0198828	GO:BP	regulation of signaling			0.000196089	GO:0051606	GO:BP	detection of stimulus		0.0139713	GO:0009161	GO:BP	ribonucleoside monophosphate metabolic process		0.00249616	GO:0006487	GO:BP	protein N-linked glycosylation		4.5433e-45	GO:0016491	GO:MF	oxidoreductase activity
AT2G46800.5	AT5G27840.1	AT1G02990.5	AT1G12300.1	AT4G25640.1	AT3G60840.1							0.0205435	GO:BP	photoperiodism			0.000219583	GO:0010017	GO:BP	red or far-red light signaling pathway		0.0141048	GO:0090351	GO:BP	seedling development		0.00266391	GO:0008654	GO:BP	phospholipid biosynthetic process		1.09165e-30	GO:0003824	GO:MF	catalytic activity
AT5G10940.1	AT4G35790.3	AT1G02990.6	AT2G46050.1	AT5G17770.1	ATCG00550.1							0.021344	GO:BP	response to oxidative stress			0.000231892	GO:0051239	GO:BP	regulation of multicellular organismal process		0.0156706	GO:0003006	GO:BP	developmental process involved in reproduction		0.00266791	GO:0006553	GO:BP	lysine metabolic process		1.53758e-28	GO:0019904	GO:MF	protein domain specific binding
AT4G36600.2	AT5G03340.1	AT5G47455.10	AT1G79075.2	AT5G54970.1	AT4G12510.1							0.0222594	GO:BP	reproductive process			0.00023648	GO:0032509	GO:BP	endosome transport via multivesicular body sorting pathway		0.0159265	GO:0071051	GO:BP	polyadenylation-dependent snoRNA 3'-end processing		0.00286837	GO:0022613	GO:BP	ribonucleoprotein complex biogenesis		4.27887e-27	GO:0016168	GO:MF	chlorophyll binding
AT4G36600.1	AT3G12300.1	STRINGTIE_RNA_00125462	STRINGTIE_RNA_00100762	AT3G20230.1	AT2G35940.3							0.0233654	GO:BP	developmental process involved in reproduction			0.000284128	GO:0034248	GO:BP	regulation of cellular amide metabolic process		0.0170902	GO:0006338	GO:BP	chromatin remodeling		0.00303789	GO:0048469	GO:BP	cell maturation		7.23033e-22	GO:0046906	GO:MF	tetrapyrrole binding
AT3G49880.1	AT4G37790.1	HOMER_RNA_00164523	AT5G20040.1	AT5G54630.1	AT3G16470.1							0.0248063	GO:BP	protein localization to organelle			0.000295129	GO:0048366	GO:BP	leaf development		0.0173004	GO:0010267	GO:BP	ta-siRNA processing		0.00370408	GO:0070972	GO:BP	protein localization to endoplasmic reticulum		3.64332e-17	GO:0016209	GO:MF	antioxidant activity
AT2G33310.3	AT4G36690.2	AT5G08535.2	AT1G09870.1	AT3G20365.1	ATCG00950.1							0.0253198	GO:BP	negative regulation of defense response			0.00034101	GO:0010035	GO:BP	response to inorganic substance		0.0182493	GO:0009955	GO:BP	adaxial/abaxial pattern specification		0.00370408	GO:0034032	GO:BP	purine nucleoside bisphosphate metabolic process		4.05946e-17	GO:0004601	GO:MF	peroxidase activity
HOMER_RNA_00015738	AT2G39810.2	AT5G57390.1	AT5G23405.3	AT1G70600.1	AT5G21930.4							0.0317893	GO:BP	response to endoplasmic reticulum stress			0.00035949	GO:0071489	GO:BP	cellular response to red or far red light		0.0185908	GO:0090407	GO:BP	organophosphate biosynthetic process		0.00370408	GO:0033875	GO:BP	ribonucleoside bisphosphate metabolic process		5.88823e-17	GO:0009055	GO:MF	electron transfer activity
AT5G16960.2	AT4G29160.3	AT2G47420.1	AT3G56320.3	AT1G23330.1	AT5G21930.1							0.0333496	GO:BP	regulation of response to external stimulus			0.000384424	GO:0032511	GO:BP	late endosome to vacuole transport via multivesicular body sorting pathway		0.0191183	GO:0031503	GO:BP	protein-containing complex localization		0.00370408	GO:0033865	GO:BP	nucleoside bisphosphate metabolic process		5.99946e-17	GO:0016684	GO:MF	oxidoreductase activity, acting on peroxide as acceptor
AT5G18640.3	AT5G17000.1	AT5G62740.1	AT1G60960.3	AT1G18690.3	AT4G37330.1							0.0365692	GO:BP	photoperiodism, flowering			0.00039495	GO:0030433	GO:BP	ubiquitin-dependent ERAD pathway		0.0191487	GO:0019538	GO:BP	protein metabolic process		0.00380314	GO:0051668	GO:BP	localization within membrane		2.00597e-11	GO:0051540	GO:MF	metal cluster binding
AT3G47950.1	AT2G47850.2	AT1G05785.3	AT1G60960.2	AT2G05790.1	AT1G68190.3							0.0391988	GO:BP	leaf senescence			0.000418973	GO:0051253	GO:BP	negative regulation of RNA metabolic process		0.0199609	GO:0071806	GO:BP	protein transmembrane transport		0.00398035	GO:0043173	GO:BP	nucleotide salvage		2.00597e-11	GO:0051536	GO:MF	iron-sulfur cluster binding
AT1G01720.1	AT5G17430.1	AT5G42520.1	AT4G16900.3	AT4G11640.1	AT5G26660.1							0.0393343	GO:BP	establishment of protein localization to organelle			0.000455839	GO:0006417	GO:BP	regulation of translation		0.0213409	GO:0000291	GO:BP	nuclear-transcribed mRNA catabolic process, exonucleolytic		0.00495833	GO:0009790	GO:BP	embryo development		1.07006e-10	GO:0043167	GO:MF	ion binding
AT1G64820.1	AT1G48090.4	AT3G55610.2	AT2G07753.1	AT2G16600.2	AT2G35370.1							0.03965	GO:BP	response to jasmonic acid			0.000470079	GO:0010256	GO:BP	endomembrane system organization		0.0214764	GO:0036260	GO:BP	RNA capping		0.00516072	GO:0009110	GO:BP	vitamin biosynthetic process		1.00298e-09	GO:0048038	GO:MF	quinone binding
AT5G09990.1	AT1G03106.1	AT4G04620.1	AT1G63020.1	AT1G19835.1	AT5G10470.1							0.0399582	GO:BP	ERAD pathway			0.000515581	GO:0045892	GO:BP	negative regulation of DNA-templated transcription		0.0214764	GO:0046040	GO:BP	IMP metabolic process		0.00516072	GO:0043648	GO:BP	dicarboxylic acid metabolic process		1.09571e-09	GO:0045156	GO:MF	electron transporter, transferring electrons within the cyclic electron transport pathway of photosynthesis activity
AT5G54390.1	AT1G17680.2	AT4G04620.2	AT3G56120.1	AT5G10290.1	AT5G10470.2							0.0429262	GO:BP	autophagy of nucleus			0.000517332	GO:0009845	GO:BP	seed germination		0.0222113	GO:0050684	GO:BP	regulation of mRNA processing		0.00600328	GO:0015995	GO:BP	chlorophyll biosynthetic process		1.18091e-08	GO:0020037	GO:MF	heme binding
AT1G02790.1	AT1G70590.1	AT2G37410.1	AT2G01510.1	AT3G13060.2	AT3G19400.1							0.0448591	GO:BP	response to organic cyclic compound			0.00054878	GO:0071985	GO:BP	multivesicular body sorting pathway		0.0240642	GO:0044270	GO:BP	cellular nitrogen compound catabolic process		0.00658608	GO:0008643	GO:BP	carbohydrate transport		6.45303e-08	GO:0015250	GO:MF	water channel activity
AT4G11200.1	AT4G16490.1	AT2G31305.1	AT1G24265.3	AT2G29650.1	AT2G06520.1							0.0471101	GO:BP	protein-DNA complex subunit organization			0.00054878	GO:0031400	GO:BP	negative regulation of protein modification process		0.0243575	GO:0070925	GO:BP	organelle assembly		0.00675644	GO:0006820	GO:BP	anion transport		6.45303e-08	GO:0005372	GO:MF	water transmembrane transporter activity
AT5G07430.1	AT3G55200.3	AT1G19180.3	AT1G24265.2	AT4G13150.1	AT5G42030.1							1.43953e-48	GO:CC	nucleus			0.000580307	GO:1903507	GO:BP	negative regulation of nucleic acid-templated transcription		0.0256722	GO:0009890	GO:BP	negative regulation of biosynthetic process		0.00685831	GO:0010383	GO:BP	cell wall polysaccharide metabolic process		1.04466e-07	GO:0043169	GO:MF	cation binding
AT1G73190.1	AT2G01480.1	AT1G19180.2	AT1G24265.1	AT4G30020.1	AT1G20840.1							2.9589e-44	GO:CC	intracellular anatomical structure			0.000580307	GO:1902679	GO:BP	negative regulation of RNA biosynthetic process		0.0259937	GO:1901293	GO:BP	nucleoside phosphate biosynthetic process		0.00698384	GO:0009832	GO:BP	plant-type cell wall biogenesis		2.11509e-07	GO:0046872	GO:MF	metal ion binding
AT4G15396.2	AT2G01480.2	AT1G59830.2	AT2G42240.1	AT5G20500.1	AT3G48350.1							2.10577e-30	GO:CC	intracellular membrane-bounded organelle			0.000596416	GO:0016197	GO:BP	endosomal transport		0.0304159	GO:0043604	GO:BP	amide biosynthetic process		0.00898018	GO:0009070	GO:BP	serine family amino acid biosynthetic process		3.37131e-06	GO:0005215	GO:MF	transporter activity
AT5G53990.1	AT2G40810.2	AT1G59830.1	AT3G05190.3	AT4G32660.1	AT1G16880.1							4.26148e-29	GO:CC	membrane-bounded organelle			0.000611089	GO:0104004	GO:BP	cellular response to environmental stimulus		0.0305756	GO:0006414	GO:BP	translational elongation		0.0091511	GO:0000904	GO:BP	cell morphogenesis involved in differentiation		4.12863e-06	GO:0003777	GO:MF	microtubule motor activity
AT4G36210.3	AT2G04040.1	AT1G69750.4	AT3G05190.2	AT5G05760.1	AT5G65930.2							6.04534e-26	GO:CC	intracellular organelle			0.000611089	GO:0071214	GO:BP	cellular response to abiotic stimulus		0.031468	GO:0043631	GO:BP	RNA polyadenylation		0.00942543	GO:0015780	GO:BP	nucleotide-sugar transmembrane transport		4.38278e-06	GO:0022857	GO:MF	transmembrane transporter activity
AT2G46060.3	AT1G62040.2	AT1G19100.1	AT3G05190.1	AT2G07360.1	AT1G52200.1							1.40259e-24	GO:CC	organelle			0.000668005	GO:0022613	GO:BP	ribonucleoprotein complex biogenesis		0.0336083	GO:0009165	GO:BP	nucleotide biosynthetic process		0.00956185	GO:0070206	GO:BP	protein trimerization		9.94304e-06	GO:0008092	GO:MF	cytoskeletal protein binding
AT5G22450.2	AT1G18740.1	AT1G33060.2	AT5G27860.1	AT2G34170.1	AT3G44630.2							6.80054e-09	GO:CC	bounding membrane of organelle			0.000689181	GO:0006413	GO:BP	translational initiation		0.0341082	GO:0031124	GO:BP	mRNA 3'-end processing		0.00976347	GO:0010015	GO:BP	root morphogenesis		1.22586e-05	GO:0008017	GO:MF	microtubule binding
AT5G44310.2	AT4G18740.1	AT1G03230.1	AT5G24610.1	AT4G24740.3	AT5G46390.1							9.53616e-09	GO:CC	autophagosome			0.000691106	GO:0009617	GO:BP	response to bacterium		0.0362357	GO:0043043	GO:BP	peptide biosynthetic process		0.00980319	GO:0048364	GO:BP	root development		1.23193e-05	GO:0016655	GO:MF	oxidoreductase activity, acting on NAD(P)H, quinone or similar compound as acceptor
AT1G49390.1	AT3G02620.2	AT4G05000.2	AT5G08600.1	AT3G59090.1	AT4G00165.1							3.25542e-08	GO:CC	endosome			0.000715769	GO:0045934	GO:BP	negative regulation of nucleobase-containing compound metabolic process		0.0373068	GO:0006412	GO:BP	translation		0.00995844	GO:0033013	GO:BP	tetrapyrrole metabolic process		1.28192e-05	GO:0016651	GO:MF	oxidoreductase activity, acting on NAD(P)H
AT1G54920.2	AT4G29000.1	AT2G39260.1	AT5G35930.3	AT1G66670.1	AT3G02470.4							1.16591e-07	GO:CC	nuclear protein-containing complex			0.000760523	GO:0090693	GO:BP	plant organ senescence		0.0380949	GO:0048507	GO:BP	meristem development		0.010333	GO:1905392	GO:BP	plant organ morphogenesis		2.04468e-05	GO:0015631	GO:MF	tubulin binding
AT1G18335.1	AT4G22780.1	AT4G26640.1	AT1G75240.1	AT5G59750.1	AT1G60800.2							2.25689e-07	GO:CC	endosome membrane			0.000786883	GO:0010150	GO:BP	leaf senescence		0.0391473	GO:0048366	GO:BP	leaf development		0.010364	GO:1902903	GO:BP	regulation of supramolecular fiber organization		2.91055e-05	GO:0016667	GO:MF	oxidoreductase activity, acting on a sulfur group of donors
AT4G27780.1	AT3G56860.3	AT5G09830.1	AT5G64970.1	AT2G34560.2	AT1G60800.1							3.83952e-07	GO:CC	cellular anatomical entity			0.000989262	GO:0036503	GO:BP	ERAD pathway		0.0392312	GO:0009117	GO:BP	nucleotide metabolic process		0.0107994	GO:0022622	GO:BP	root system development		4.13294e-05	GO:0016798	GO:MF	hydrolase activity, acting on glycosyl bonds
AT4G27780.2	AT4G17615.4	AT3G30380.2	AT3G57470.2	AT4G25080.6	AT5G13710.1							1.65141e-06	GO:CC	nucleoplasm			0.00104795	GO:0010629	GO:BP	negative regulation of gene expression		0.0417157	GO:0043484	GO:BP	regulation of RNA splicing		0.0108618	GO:0034641	GO:BP	cellular nitrogen compound metabolic process		4.64223e-05	GO:0051539	GO:MF	4 iron, 4 sulfur cluster binding
AT1G75210.3	AT1G17665.1	AT5G19280.1	AT1G17680.1	AT5G24810.1	AT5G13710.2							6.48874e-06	GO:CC	cytoplasmic vesicle			0.00112439	GO:0019439	GO:BP	aromatic compound catabolic process		0.0433693	GO:2000024	GO:BP	regulation of leaf development		0.0108974	GO:0045047	GO:BP	protein targeting to ER		5.95572e-05	GO:0015318	GO:MF	inorganic molecular entity transmembrane transporter activity
AT1G01650.1	AT4G31240.2	AT5G45550.1	AT2G07666.1	AT5G14800.2	AT2G32640.2							7.70582e-06	GO:CC	intracellular vesicle			0.00114962	GO:0006354	GO:BP	DNA-templated transcription elongation		0.0434755	GO:0033750	GO:BP	ribosome localization		0.0108974	GO:0072599	GO:BP	establishment of protein localization to endoplasmic reticulum		0.00019726	GO:0045158	GO:MF	electron transporter, transferring electrons within cytochrome b6/f complex of photosystem II activity
AT5G41110.1	AT5G07250.1	AT2G17850.1	AT3G55200.2	AT3G53710.1	AT4G13670.2							1.32279e-05	GO:CC	spliceosomal complex			0.0011724	GO:0032786	GO:BP	positive regulation of DNA-templated transcription, elongation		0.0434755	GO:0000054	GO:BP	ribosomal subunit export from nucleus		0.0108974	GO:0007030	GO:BP	Golgi organization		0.000203512	GO:0051537	GO:MF	2 iron, 2 sulfur cluster binding
AT3G47340.1	AT3G20250.3	AT5G58430.1	AT1G67410.2	AT5G35750.1	AT4G13670.1							3.91833e-05	GO:CC	cytoplasmic vesicle membrane			0.00126191	GO:0007033	GO:BP	vacuole organization		0.0462991	GO:0061077	GO:BP	chaperone-mediated protein folding		0.0111071	GO:0015994	GO:BP	chlorophyll metabolic process		0.000611577	GO:0005509	GO:MF	calcium ion binding
AT3G47340.2	AT4G14910.2	AT1G17330.1	AT4G15810.1	AT2G23940.1	AT4G31870.1							4.17149e-05	GO:CC	chromatin			0.00134513	GO:0097305	GO:BP	response to alcohol		0.0466802	GO:0006605	GO:BP	protein targeting		0.0111165	GO:0009958	GO:BP	positive gravitropism		0.000754604	GO:0003774	GO:MF	cytoskeletal motor activity
AT3G47340.3	AT3G20250.2	AT5G42080.1	AT1G80860.1	AT5G01820.1	AT1G14890.1							6.15539e-05	GO:CC	vesicle membrane			0.00144757	GO:0051179	GO:BP	localization		0.0491942	GO:0048367	GO:BP	shoot system development		0.0113471	GO:0046939	GO:BP	nucleotide phosphorylation		0.00238289	GO:0015112	GO:MF	nitrate transmembrane transporter activity
AT3G47340.4	AT1G79090.2	AT3G07280.2	AT2G07656.1	AT4G20940.1	AT1G20190.1							8.37944e-05	GO:CC	nuclear body			0.00158869	GO:0031347	GO:BP	regulation of defense response		0.0495415	GO:0009845	GO:BP	seed germination		0.0117802	GO:0042273	GO:BP	ribosomal large subunit biogenesis		0.00265315	GO:0003954	GO:MF	NADH dehydrogenase activity
AT1G54520.1	AT5G14780.3	AT3G10250.1	AT1G33680.1	AT2G21850.1	AT5G65690.4							0.000263304	GO:CC	nuclear speck			0.00202669	GO:2000112	GO:BP	regulation of cellular macromolecule biosynthetic process		0.0499911	GO:0042780	GO:BP	tRNA 3'-end processing		0.0117802	GO:0080147	GO:BP	root hair cell development		0.00284076	GO:0015267	GO:MF	channel activity
AT2G36770.1	AT1G09560.1	AT5G28640.2	AT2G35920.1	AT2G34680.2	AT2G27060.3							0.000266118	GO:CC	vesicle			0.00215433	GO:2000028	GO:BP	regulation of photoperiodism, flowering		0.0499911	GO:0090615	GO:BP	mitochondrial mRNA processing		0.0121518	GO:0009073	GO:BP	aromatic amino acid family biosynthetic process		0.00284076	GO:0022803	GO:MF	passive transmembrane transporter activity
AT4G08470.1	AT1G22050.1	AT5G35560.1	AT2G35920.2	AT2G34680.1	AT2G31040.1							0.00107934	GO:CC	cytoplasm			0.00260627	GO:1903311	GO:BP	regulation of mRNA metabolic process		0.0499911	GO:0009616	GO:BP	RNAi-mediated antiviral immune response		0.0126892	GO:0035384	GO:BP	thioester biosynthetic process		0.00353782	GO:0004553	GO:MF	hydrolase activity, hydrolyzing O-glycosyl compounds
AT4G36195.3	AT4G40050.2	AT3G04850.1	AT4G36890.1	AT4G16695.2	AT1G16630.1							0.00137868	GO:CC	phagophore assembly site			0.00267974	GO:0006259	GO:BP	DNA metabolic process		7.70454e-155	GO:0005622	GO:CC	intracellular anatomical structure		0.0126892	GO:0071616	GO:BP	acyl-CoA biosynthetic process		0.00406249	GO:0043531	GO:MF	ADP binding
AT1G45150.1	AT4G40050.1	AT1G48120.1	AT4G27500.2	AT4G16695.1	AT4G32590.5							0.00198294	GO:CC	transcription regulator complex			0.00281565	GO:1901361	GO:BP	organic cyclic compound catabolic process		1.15277e-137	GO:0043229	GO:CC	intracellular organelle		0.0132379	GO:0000105	GO:BP	histidine biosynthetic process		0.00428473	GO:0015036	GO:MF	disulfide oxidoreductase activity
AT3G04870.3	AT1G12940.1	AT2G11000.2	AT5G07105.1	AT1G29630.2	AT5G08650.1							0.00364494	GO:CC	protein-containing complex			0.00296403	GO:2000030	GO:BP	regulation of response to red or far red light		1.44352e-133	GO:0043226	GO:CC	organelle		0.0132379	GO:0006547	GO:BP	histidine metabolic process		0.00563635	GO:0015035	GO:MF	protein-disulfide reductase activity
AT3G29670.1	AT5G50240.4	AT4G08960.1	AT5G42370.1	AT4G16695.4	AT4G38470.2							0.00494333	GO:CC	endomembrane system			0.00314989	GO:0034976	GO:BP	response to endoplasmic reticulum stress		5.35927e-130	GO:0043231	GO:CC	intracellular membrane-bounded organelle		0.0133353	GO:0006644	GO:BP	phospholipid metabolic process		0.0103496	GO:0003955	GO:MF	NAD(P)H dehydrogenase (quinone) activity
AT4G31270.1	AT1G08620.2	AT5G02290.1	AT2G13130.2	AT5G16130.1	AT1G27740.1							0.00647181	GO:CC	late endosome			0.0032616	GO:0007005	GO:BP	mitochondrion organization		2.69484e-126	GO:0043227	GO:CC	membrane-bounded organelle		0.0139224	GO:0043039	GO:BP	tRNA aminoacylation		0.011791	GO:0097573	GO:MF	glutathione oxidoreductase activity
AT5G44120.3	AT1G62085.1	AT1G65260.2	AT1G14690.2	AT5G05730.1	AT3G22210.1							0.00789743	GO:CC	nucleotide-excision repair complex			0.00337394	GO:0018394	GO:BP	peptidyl-lysine acetylation		4.00644e-117	GO:0070013	GO:CC	intracellular organelle lumen		0.0139224	GO:0043038	GO:BP	amino acid activation		0.0120421	GO:0061809	GO:MF	NAD+ nucleotidase, cyclic ADP-ribose generating
AT5G44120.1	AT5G62560.1	AT1G06230.1	AT5G66650.1	AT2G47540.1	AT3G43540.1							0.0112579	GO:CC	ubiquitin ligase complex			0.00337394	GO:0018393	GO:BP	internal peptidyl-lysine acetylation		4.00644e-117	GO:0043233	GO:CC	organelle lumen		0.0139224	GO:0030865	GO:BP	cortical cytoskeleton organization		0.0120421	GO:0050135	GO:MF	NAD(P)+ nucleosidase activity
AT3G45970.2	AT3G02470.3	AT1G06230.3	AT2G47310.1	AT3G58800.1	AT3G03680.1							0.0157286	GO:CC	transferase complex			0.00337394	GO:0016573	GO:BP	histone acetylation		4.00644e-117	GO:0031974	GO:CC	membrane-enclosed lumen		0.0140663	GO:1903047	GO:BP	mitotic cell cycle process		0.0120421	GO:0003953	GO:MF	NAD+ nucleosidase activity
AT3G27300.1	AT1G30500.1	AT2G36580.1	AT3G53480.1	AT5G61220.3	AT4G34250.1							0.0230388	GO:CC	DNA packaging complex			0.00337394	GO:0006475	GO:BP	internal protein amino acid acetylation		3.14495e-112	GO:0031981	GO:CC	nuclear lumen		0.0144521	GO:1902600	GO:BP	proton transmembrane transport		0.0123087	GO:0016987	GO:MF	sigma factor activity
AT2G41280.1	AT4G08900.1	AT3G05090.1	AT5G11350.5	AT4G14980.1	AT3G56930.1							0.0246942	GO:CC	intracellular protein-containing complex			0.00370343	GO:0042742	GO:BP	defense response to bacterium		7.50531e-108	GO:0005730	GO:CC	nucleolus		0.0154439	GO:0045333	GO:BP	cellular respiration		0.0144056	GO:0031406	GO:MF	carboxylic acid binding
AT5G02530.2	AT1G20880.1	AT4G31210.1	AT2G07696.1	AT3G22850.1	AT3G13520.1							0.0266647	GO:CC	ESCRT complex			0.00464131	GO:0009737	GO:BP	response to abscisic acid		1.57726e-74	GO:0043228	GO:CC	non-membrane-bounded organelle		0.0160916	GO:0006605	GO:BP	protein targeting		0.0170862	GO:0046914	GO:MF	transition metal ion binding
HOMER_RNA_00150690	AT2G38270.1	AT4G31210.2	AT2G44090.1	AT5G17530.1	AT3G15550.1							0.027105	GO:CC	nucleosome			0.00502066	GO:0051247	GO:BP	positive regulation of protein metabolic process		1.57726e-74	GO:0043232	GO:CC	intracellular non-membrane-bounded organelle		0.0172099	GO:0022904	GO:BP	respiratory electron transport chain		0.0178208	GO:0005507	GO:MF	copper ion binding
AT3G24200.1	AT5G03955.1	AT3G19290.1	AT2G35605.1	AT5G11160.1	AT3G09450.1							0.0298914	GO:CC	Sm-like protein family complex			0.00535024	GO:0018205	GO:BP	peptidyl-lysine modification		1.19103e-70	GO:0032991	GO:CC	protein-containing complex		0.017276	GO:0000027	GO:BP	ribosomal large subunit assembly		0.0217489	GO:0005506	GO:MF	iron ion binding
AT4G27410.2	AT5G11230.1	AT1G65970.1	AT3G21020.1	AT2G19110.3	AT4G20110.1							0.0300665	GO:CC	multivesicular body			0.00539423	GO:0009266	GO:BP	response to temperature stimulus		6.37093e-69	GO:0005739	GO:CC	mitochondrion		0.0175081	GO:0006259	GO:BP	DNA metabolic process		0.0331863	GO:0016762	GO:MF	xyloglucan:xyloglucosyl transferase activity
AT5G16610.2	AT1G48745.1	AT5G06240.1	AT4G10450.2	AT2G19110.1	AT2G34490.1							0.0311742	GO:CC	chromosome			0.00545451	GO:0071478	GO:BP	cellular response to radiation		1.90876e-52	GO:0005634	GO:CC	nucleus		0.0178687	GO:0006165	GO:BP	nucleoside diphosphate phosphorylation		0.0359174	GO:0008137	GO:MF	NADH dehydrogenase (ubiquinone) activity
AT5G60220.1	AT5G02875.1	HOMER_RNA_00101978	AT2G40070.1	AT3G24450.1	AT1G31580.1							0.0382909	GO:CC	outer membrane			0.00545451	GO:0006470	GO:BP	protein dephosphorylation		5.33671e-47	GO:0005737	GO:CC	cytoplasm		0.0186136	GO:0110053	GO:BP	regulation of actin filament organization		0.0385002	GO:0050136	GO:MF	NADH dehydrogenase (quinone) activity
AT2G25880.1	AT5G42965.1	AT5G47080.2	AT3G02780.1	AT3G18510.1	AT3G54770.3							0.0382909	GO:CC	organelle outer membrane			0.00604329	GO:0006473	GO:BP	protein acetylation		1.80515e-40	GO:0140513	GO:CC	nuclear protein-containing complex		0.0187839	GO:0000028	GO:BP	ribosomal small subunit assembly		0.0398916	GO:0019137	GO:MF	thioglucosidase activity
AT2G40830.1	AT1G15950.4	AT4G25990.2	AT1G79090.3	AT4G21310.1	AT4G33660.1							0.0489637	GO:CC	cullin-RING ubiquitin ligase complex			0.00679228	GO:0048827	GO:BP	phyllome development		3.28663e-31	GO:1990904	GO:CC	ribonucleoprotein complex		0.0187839	GO:0006220	GO:BP	pyrimidine nucleotide metabolic process		0.0425521	GO:0033293	GO:MF	monocarboxylic acid binding
AT4G07408.1	AT1G15950.7	AT2G17980.1	AT3G62970.2	AT4G13100.8	AT1G07890.1							0.048978	GO:CC	vacuolar membrane			0.00700288	GO:1900140	GO:BP	regulation of seedling development		1.66991e-29	GO:0030684	GO:CC	preribosome		0.0198305	GO:0006778	GO:BP	porphyrin-containing compound metabolic process		0.0479532	GO:0080161	GO:MF	auxin transmembrane transporter activity
AT4G24000.1	AT1G72880.1	AT5G14270.2	AT5G52470.1	AT3G14310.1	AT1G65260.1							1.43975e-35	GO:MF	protein binding			0.00714711	GO:0000338	GO:BP	protein deneddylation		1.40879e-26	GO:0140535	GO:CC	intracellular protein-containing complex		0.0207084	GO:0006779	GO:BP	porphyrin-containing compound biosynthetic process
AT3G06125.3	AT3G19970.1	AT1G54830.1	AT5G42480.2	AT4G14200.1	AT3G19290.3							1.58888e-24	GO:MF	ubiquitin-like protein transferase activity			0.00745719	GO:0042752	GO:BP	regulation of circadian rhythm		1.44458e-21	GO:0110165	GO:CC	cellular anatomical entity		0.0229335	GO:0065002	GO:BP	intracellular protein transmembrane transport
AT3G03310.1	AT3G59910.2	AT4G03080.1	AT1G76150.1	AT1G79075.1	AT5G05740.2							2.56173e-23	GO:MF	ubiquitin-protein transferase activity			0.00872378	GO:0032784	GO:BP	regulation of DNA-templated transcription elongation		1.48482e-21	GO:1902494	GO:CC	catalytic complex		0.0232746	GO:0018193	GO:BP	peptidyl-amino acid modification
HOMER_RNA_00148093	AT5G42870.3	AT5G24340.2	AT2G13665.1	AT4G35220.1	AT1G79510.1							1.11939e-17	GO:MF	binding			0.00899032	GO:0006979	GO:BP	response to oxidative stress		2.48408e-20	GO:0005654	GO:CC	nucleoplasm		0.024705	GO:0045229	GO:BP	external encapsulating structure organization
AT1G56090.2	AT1G62130.2	AT4G17900.2	AT1G08620.1	AT5G20040.3	AT2G24820.1							2.04517e-14	GO:MF	ubiquitin-like protein ligase activity			0.00904165	GO:0009738	GO:BP	abscisic acid-activated signaling pathway		6.59928e-16	GO:0032040	GO:CC	small-subunit processome		0.0282609	GO:0072657	GO:BP	protein localization to membrane
AT3G15250.1	HOMER_RNA_00098391	AT5G56544.1	AT1G08620.4	AT3G49310.1	AT1G04040.1							6.01179e-14	GO:MF	catalytic activity, acting on a protein			0.00924356	GO:0001933	GO:BP	negative regulation of protein phosphorylation		5.10255e-15	GO:0030686	GO:CC	90S preribosome		0.0284566	GO:0006084	GO:BP	acetyl-CoA metabolic process
AT2G18760.1	AT5G03030.1	AT1G04080.5	AT2G21070.1	AT1G69850.1	AT1G14345.1							9.97008e-14	GO:MF	ubiquitin protein ligase activity			0.00939905	GO:0006605	GO:BP	protein targeting		2.85096e-14	GO:1905369	GO:CC	endopeptidase complex		0.0286756	GO:0071669	GO:BP	plant-type cell wall organization or biogenesis
AT5G47810.1	AT5G03030.2	AT1G77890.1	AT1G19080.1	AT2G47780.1	AT4G26288.1							2.29748e-09	GO:MF	DNA binding			0.0095399	GO:0019220	GO:BP	regulation of phosphate metabolic process		9.66261e-13	GO:0000502	GO:CC	proteasome complex		0.0311371	GO:0030832	GO:BP	regulation of actin filament length
AT3G03720.1	AT2G42280.3	AT4G33760.2	AT3G28370.3	AT5G67100.2	AT5G07322.1							9.59177e-08	GO:MF	ubiquitin-like protein binding			0.00962797	GO:0006900	GO:BP	vesicle budding from membrane		1.24315e-11	GO:1905368	GO:CC	peptidase complex		0.0311371	GO:0008064	GO:BP	regulation of actin polymerization or depolymerization
AT5G23410.1	AT1G27760.2	AT5G64250.2	AT3G28370.4	AT1G60960.1	AT2G39470.3							1.07444e-07	GO:MF	phosphoprotein phosphatase activity			0.00976856	GO:0009867	GO:BP	jasmonic acid mediated signaling pathway		7.42711e-11	GO:0005829	GO:CC	cytosol		0.0318572	GO:0009072	GO:BP	aromatic amino acid family metabolic process
AT4G39260.2	AT1G27760.3	AT1G62730.1	AT1G78010.1	AT1G58270.1	AT2G39470.1							1.61679e-07	GO:MF	protein serine/threonine phosphatase activity			0.0103191	GO:0051093	GO:BP	negative regulation of developmental process		2.26039e-10	GO:0005759	GO:CC	mitochondrial matrix		0.0320825	GO:0046490	GO:BP	isopentenyl diphosphate metabolic process
AT4G31115.1	AT1G27760.1	AT1G75440.1	AT1G62085.2	AT5G66000.1	AT5G23020.1							3.40484e-07	GO:MF	ion binding			0.0108743	GO:0051174	GO:BP	regulation of phosphorus metabolic process		2.79864e-09	GO:0005840	GO:CC	ribosome		0.0320825	GO:0060429	GO:BP	epithelium development
AT3G51860.2	AT2G44700.1	AT3G06435.1	AT5G59600.1	AT4G16850.1	AT1G32470.1							3.97922e-07	GO:MF	sequence-specific DNA binding			0.0118808	GO:0009581	GO:BP	detection of external stimulus		2.90372e-09	GO:0005732	GO:CC	sno(s)RNA-containing ribonucleoprotein complex		0.0320825	GO:0009240	GO:BP	isopentenyl diphosphate biosynthetic process
AT3G51860.1	AT4G21120.2	AT3G06435.2	AT2G31060.2	AT5G04830.1	AT5G61650.1							9.30255e-07	GO:MF	transcription cis-regulatory region binding			0.0118808	GO:0009582	GO:BP	detection of abiotic stimulus		3.35046e-09	GO:0033290	GO:CC	eukaryotic 48S preinitiation complex		0.0322636	GO:0006006	GO:BP	glucose metabolic process
AT3G52020.1	AT4G21120.1	AT1G02260.2	AT3G56690.1	AT5G04830.2	AT5G47640.1							9.30255e-07	GO:MF	transcription regulatory region nucleic acid binding			0.0129005	GO:0009790	GO:BP	embryo development		3.35046e-09	GO:0070993	GO:CC	translation preinitiation complex		0.0340645	GO:0010154	GO:BP	fruit development
AT5G57790.3	AT5G51340.1	AT1G02260.1	AT5G01430.1	AT1G23090.1	AT5G40390.1							1.3218e-06	GO:MF	double-stranded DNA binding			0.0147282	GO:0051348	GO:BP	negative regulation of transferase activity		3.48067e-09	GO:0016282	GO:CC	eukaryotic 43S preinitiation complex		0.0360796	GO:0034660	GO:BP	ncRNA metabolic process
AT5G57790.4	AT4G35500.1	HOMER_RNA_00023654	AT1G16610.3	AT1G19700.3	AT1G75820.1							1.64705e-06	GO:MF	sequence-specific double-stranded DNA binding			0.015027	GO:0071215	GO:BP	cellular response to abscisic acid stimulus		4.99294e-09	GO:1990234	GO:CC	transferase complex		0.0362124	GO:0006081	GO:BP	cellular aldehyde metabolic process
AT4G25230.3	AT4G09080.1	AT2G36680.3	AT1G16610.6	AT2G23010.2	AT5G62280.1							2.81708e-06	GO:MF	transcription regulator activity			0.015027	GO:0097306	GO:BP	cellular response to alcohol		7.51039e-09	GO:0016604	GO:CC	nuclear body		0.040772	GO:0032544	GO:BP	plastid translation
AT4G25230.1	AT2G45500.3	AT1G79880.3	AT1G16610.7	AT1G71890.1	AT4G33470.1							8.03729e-06	GO:MF	ubiquitin binding			0.0162012	GO:0010099	GO:BP	regulation of photomorphogenesis		1.60059e-08	GO:0005852	GO:CC	eukaryotic translation initiation factor 3 complex		0.0438575	GO:0072334	GO:BP	UDP-galactose transmembrane transport
AT3G06180.2	AT2G45500.2	AT1G10865.1	AT1G16610.4	AT1G49340.1	AT4G01950.2							8.97997e-06	GO:MF	myosin phosphatase activity			0.0167588	GO:0071482	GO:BP	cellular response to light stimulus		2.66721e-07	GO:0005666	GO:CC	RNA polymerase III complex		0.0438575	GO:0009092	GO:BP	homoserine metabolic process
AT4G23493.1	HOMER_RNA_00124393	AT1G12200.1	AT1G16610.5	AT1G49340.2	AT5G48310.2							1.54319e-05	GO:MF	transcription coregulator activity			0.0169809	GO:0048581	GO:BP	negative regulation of post-embryonic development		9.76329e-07	GO:0005635	GO:CC	nuclear envelope		0.0449201	GO:0010090	GO:BP	trichome morphogenesis
AT4G05460.1	AT3G53530.1	AT1G12200.2	AT3G46960.2	AT1G49340.3	AT2G44290.1							0.000117013	GO:MF	transferase activity			0.0170109	GO:0035966	GO:BP	response to topologically incorrect protein		1.66202e-06	GO:0055029	GO:CC	nuclear DNA-directed RNA polymerase complex		0.0468888	GO:0031425	GO:BP	chloroplast RNA processing
AT5G66030.1	STRINGTIE_RNA_00113828	AT5G54470.1	AT5G53540.1	AT4G38220.2	AT2G45990.1							0.000239243	GO:MF	metal ion binding			0.0171167	GO:0042326	GO:BP	negative regulation of phosphorylation		2.56616e-06	GO:0005839	GO:CC	proteasome core complex		0.0496615	GO:0009185	GO:BP	ribonucleoside diphosphate metabolic process
AT5G50700.1	AT2G09510.1	AT5G19590.1	AT5G61020.1	AT4G38220.1	AT1G62800.2							0.000241155	GO:MF	cation binding			0.0199147	GO:0043207	GO:BP	response to external biotic stimulus		3.03479e-06	GO:0005643	GO:CC	nuclear pore		7.5949e-185	GO:0005737	GO:CC	cytoplasm
AT3G53040.1	AT5G41860.1	AT2G24200.3	AT1G15950.1	AT1G22910.2	ATCG00390.1							0.000298173	GO:MF	phosphatidylinositol binding			0.0199147	GO:0051707	GO:BP	response to other organism		9.45583e-06	GO:0000176	GO:CC	nuclear exosome (RNase complex)		3.99715e-114	GO:0009536	GO:CC	plastid
AT5G04180.1	AT3G16190.1	HOMER_RNA_00115453	AT1G15950.3	AT5G35930.4	AT3G18050.1							0.000545516	GO:MF	phosphoric ester hydrolase activity			0.0205405	GO:0071395	GO:BP	cellular response to jasmonic acid stimulus		2.59399e-05	GO:0016607	GO:CC	nuclear speck		7.80807e-97	GO:0009507	GO:CC	chloroplast
AT4G13010.1	AT1G08115.1	HOMER_RNA_00145480	AT3G23325.1	AT3G57470.6	AT1G01620.1							0.000598102	GO:MF	phosphatase activity			0.023536	GO:0099402	GO:BP	plant organ development		2.6716e-05	GO:0031966	GO:CC	mitochondrial membrane		9.10065e-94	GO:0005622	GO:CC	intracellular anatomical structure
AT3G51750.3	AT5G02130.1	AT1G44750.1	AT5G20980.1	AT1G69587.1	AT4G20870.1							0.00076408	GO:MF	phospholipid binding			0.023845	GO:0010563	GO:BP	negative regulation of phosphorus metabolic process		3.99814e-05	GO:0098798	GO:CC	mitochondrial protein-containing complex		1.37675e-82	GO:0044391	GO:CC	ribosomal subunit
AT1G67420.6	AT1G67810.1	AT1G44750.6	AT4G15390.1	AT1G66470.1	AT2G21550.2							0.00159379	GO:MF	enzyme binding			0.023845	GO:0045936	GO:BP	negative regulation of phosphate metabolic process		5.32229e-05	GO:0044391	GO:CC	ribosomal subunit		8.02728e-82	GO:0005829	GO:CC	cytosol
AT4G28390.1	AT3G62090.4	AT1G25540.1	AT5G66270.1	AT3G25140.1	AT4G27740.1							0.00527136	GO:MF	DNA-binding transcription factor activity			0.0252747	GO:0009607	GO:BP	response to biotic stimulus		6.16024e-05	GO:0030687	GO:CC	preribosome, large subunit precursor		1.52926e-81	GO:0043229	GO:CC	intracellular organelle
AT5G10000.1	AT3G04775.1	AT3G07910.1	AT5G18230.2	AT5G07590.2	AT5G24380.1							0.00713574	GO:MF	transcription coactivator activity			0.0261509	GO:0043666	GO:BP	regulation of phosphoprotein phosphatase activity		8.21584e-05	GO:0005740	GO:CC	mitochondrial envelope		2.27423e-78	GO:0043226	GO:CC	organelle
AT1G73750.1	AT3G21220.1	AT2G16586.1	AT3G54470.1	AT3G20820.1	AT1G78890.2							0.00925071	GO:MF	RNA polymerase binding			0.027774	GO:0009908	GO:BP	flower development		9.0247e-05	GO:0005761	GO:CC	mitochondrial ribosome		1.89869e-74	GO:0005840	GO:CC	ribosome
AT4G21580.3	AT1G47310.1	AT1G64230.1	AT4G09340.1	AT2G27140.1	AT5G48540.1							0.0112431	GO:MF	chromatin binding			0.028154	GO:0010029	GO:BP	regulation of seed germination		9.88027e-05	GO:0005681	GO:CC	spliceosomal complex		5.79441e-69	GO:0022626	GO:CC	cytosolic ribosome
AT2G15010.1	AT2G02240.1	AT1G77480.2	AT3G15095.2	AT1G67410.1	AT2G37540.1							0.0299845	GO:MF	structural constituent of chromatin			0.0290415	GO:0090150	GO:BP	establishment of protein localization to membrane		0.000102415	GO:1905354	GO:CC	exoribonuclease complex		5.75566e-60	GO:0043231	GO:CC	intracellular membrane-bounded organelle
AT5G08320.2	AT4G02880.2	AT3G23280.2	AT5G08620.1	AT1G54010.1	AT1G73470.1												0.029561	GO:0044419	GO:BP	biological process involved in interspecies interaction between organisms		0.000142919	GO:0000428	GO:CC	DNA-directed RNA polymerase complex		1.13226e-59	GO:0009570	GO:CC	chloroplast stroma
AT4G25450.3	AT4G02880.1	AT3G23280.1	AT5G63150.1	AT3G29034.1	AT1G07010.2												0.0319295	GO:0006469	GO:BP	negative regulation of protein kinase activity		0.000205602	GO:0000177	GO:CC	cytoplasmic exosome (RNase complex)		1.74614e-59	GO:0009532	GO:CC	plastid stroma
AT4G25450.2	AT4G38520.1	AT1G53200.1	AT2G29900.1	AT4G36180.1	AT1G07010.1												0.0319295	GO:0033673	GO:BP	negative regulation of kinase activity		0.000256048	GO:0030688	GO:CC	preribosome, small subunit precursor		2.25133e-57	GO:0043227	GO:CC	membrane-bounded organelle
AT5G07070.1	AT2G30680.1	AT4G17950.1	AT1G15700.1	AT1G62050.1	AT4G06744.1												0.0319295	GO:0051123	GO:BP	RNA polymerase II preinitiation complex assembly		0.000280601	GO:0030880	GO:CC	RNA polymerase complex		5.45357e-49	GO:0015934	GO:CC	large ribosomal subunit
AT1G27990.1	AT4G13350.1	AT3G55380.1	HOMER_RNA_00103178	AT1G80860.2	AT4G14746.1												0.0333453	GO:0007602	GO:BP	phototransduction		0.00031908	GO:0022624	GO:CC	proteasome accessory complex		3.84178e-45	GO:0005794	GO:CC	Golgi apparatus
AT3G07565.2	HOMER_RNA_00134706	AT5G63320.2	AT3G16840.1	AT3G48540.1	AT5G51670.1												0.0333453	GO:0009585	GO:BP	red, far-red light phototransduction		0.00031908	GO:0005838	GO:CC	proteasome regulatory particle		1.38983e-44	GO:0022625	GO:CC	cytosolic large ribosomal subunit
AT1G05767.1	AT2G41830.1	AT4G25210.1	AT4G18820.1	AT4G14570.1	AT5G06690.1												0.0347481	GO:0090567	GO:BP	reproductive shoot system development		0.000387864	GO:0000178	GO:CC	exosome (RNase complex)		6.5825e-42	GO:0012505	GO:CC	endomembrane system
AT3G26165.1	AT3G51500.1	AT1G64385.2	AT3G15530.1	AT1G26750.1	AT5G06690.4												0.0359279	GO:0071398	GO:BP	cellular response to fatty acid		0.000648833	GO:0101031	GO:CC	chaperone complex		1.74239e-40	GO:0110165	GO:CC	cellular anatomical entity
AT1G48430.1	AT5G55600.1	AT2G16900.3	AT3G15530.2	AT3G48820.1	AT5G52060.1												0.0388705	GO:0051276	GO:BP	chromosome organization		0.000697854	GO:0005844	GO:CC	polysome		1.00045e-39	GO:0031984	GO:CC	organelle subcompartment
AT4G29850.1	AT3G54000.3	AT1G78700.1	AT3G06790.2	AT2G35920.3	ATCG00300.1												0.0393588	GO:0016579	GO:BP	protein deubiquitination		0.00104394	GO:0005845	GO:CC	mRNA cap binding complex		4.78447e-37	GO:0031090	GO:CC	organelle membrane
AT3G06210.1	AT1G61040.1	AT2G43190.1	AT1G02110.1	AT3G21465.1	AT3G14770.1												0.0407942	GO:0009793	GO:BP	embryo development ending in seed dormancy		0.0010694	GO:0031301	GO:CC	integral component of organelle membrane		1.58056e-34	GO:0043228	GO:CC	non-membrane-bounded organelle
AT3G58200.1	AT1G61040.3	AT2G36930.1	AT3G15590.2	AT5G01800.1	AT3G16440.2												0.0420223	GO:0009583	GO:BP	detection of light stimulus		0.00123348	GO:0005832	GO:CC	chaperonin-containing T-complex		1.58056e-34	GO:0043232	GO:CC	intracellular non-membrane-bounded organelle
AT4G39800.1	AT5G55600.2	AT5G66050.2	AT3G03773.3	AT5G11270.1	AT1G64770.1												0.0466374	GO:0009640	GO:BP	photomorphogenesis		0.00123348	GO:0031428	GO:CC	box C/D RNP complex		3.32678e-32	GO:0015935	GO:CC	small ribosomal subunit
AT3G22740.1	AT3G49160.1	AT5G64730.1	AT3G03773.1	AT3G24170.2	AT3G59765.2												0.0469824	GO:0009408	GO:BP	response to heat		0.00176303	GO:0080008	GO:CC	Cul4-RING E3 ubiquitin ligase complex		7.37193e-31	GO:0042788	GO:CC	polysomal ribosome
AT3G01850.1	AT1G67570.1	AT4G26430.1	AT5G38860.1	AT4G28570.1	AT3G17510.1												1.57517e-73	GO:0005622	GO:CC	intracellular anatomical structure		0.00210532	GO:0031300	GO:CC	intrinsic component of organelle membrane		2.70879e-29	GO:0022627	GO:CC	cytosolic small ribosomal subunit
AT1G15960.1	AT3G56450.1	AT1G07380.1	AT2G25170.1	AT2G25280.1	AT3G17510.2												1.14228e-71	GO:0005634	GO:CC	nucleus		0.00228737	GO:0042788	GO:CC	polysomal ribosome		3.37663e-28	GO:0009941	GO:CC	chloroplast envelope
AT1G04120.3	AT3G63340.10	AT1G24706.1	AT5G01030.1	AT5G07110.1	AT1G61360.1												5.7675e-58	GO:0043231	GO:CC	intracellular membrane-bounded organelle		0.00275844	GO:0008541	GO:CC	proteasome regulatory particle, lid subcomplex		1.91041e-27	GO:0005844	GO:CC	polysome
AT4G14360.2	AT1G14642.1	AT1G07327.1	AT4G33640.2	AT3G02620.1	AT3G52360.1												3.01956e-56	GO:0043227	GO:CC	membrane-bounded organelle		0.00429355	GO:0005743	GO:CC	mitochondrial inner membrane		9.44398e-27	GO:0032991	GO:CC	protein-containing complex
AT2G20770.1	HOMER_RNA_00084329	AT1G61250.1	AT5G26731.1	AT3G03710.1	AT3G33000.1												4.81662e-55	GO:0043229	GO:CC	intracellular organelle		0.005003	GO:0022626	GO:CC	cytosolic ribosome		3.49508e-26	GO:0098791	GO:CC	Golgi apparatus subcompartment
HOMER_RNA_00090289	AT5G54940.1	AT3G26165.2	AT4G31050.1	AT4G16650.2	AT1G55960.1												4.71558e-53	GO:0043226	GO:CC	organelle		0.00578039	GO:0000313	GO:CC	organellar ribosome		2.24895e-23	GO:0031975	GO:CC	envelope
AT1G68140.1	AT5G17210.1	AT3G14690.2	AT5G20490.2	AT4G22000.1	AT5G55380.1												1.21934e-33	GO:0140513	GO:CC	nuclear protein-containing complex		0.00583768	GO:0042645	GO:CC	mitochondrial nucleoid		2.24895e-23	GO:0031967	GO:CC	organelle envelope
AT1G68140.4	AT3G10300.1	AT5G22450.1	AT5G04780.1	AT1G27660.1	AT5G52250.1												5.00302e-32	GO:0032991	GO:CC	protein-containing complex		0.00708212	GO:0034518	GO:CC	RNA cap binding complex		6.06775e-23	GO:0005795	GO:CC	Golgi stack
AT1G50460.3	AT3G10300.2	HOMER_RNA_00006319	AT5G18610.2	AT2G44640.1	AT3G61460.1												5.45185e-23	GO:0005681	GO:CC	spliceosomal complex		0.00727702	GO:0070603	GO:CC	SWI/SNF superfamily-type complex		6.36569e-23	GO:1990904	GO:CC	ribonucleoprotein complex
AT1G29330.1	AT3G10300.3	AT1G11610.1	AT1G48570.1	AT1G33290.3	AT5G65690.2												1.29195e-22	GO:0005654	GO:CC	nucleoplasm		0.00838284	GO:0009536	GO:CC	plastid		2.58694e-22	GO:0031985	GO:CC	Golgi cisterna
AT5G44110.4	AT3G10300.6	AT5G16660.2	AT3G63130.1	AT1G33290.1	AT5G65690.3												6.78226e-20	GO:1902494	GO:CC	catalytic complex		0.00902957	GO:0005736	GO:CC	RNA polymerase I complex		3.76373e-22	GO:0009526	GO:CC	plastid envelope
AT1G30200.1	AT1G05120.1	AT4G04180.1	AT3G63130.2	AT5G53550.4	AT3G46700.1												6.54459e-19	GO:0031981	GO:CC	nuclear lumen		0.011435	GO:0019773	GO:CC	proteasome core complex, alpha-subunit complex		1.1176e-21	GO:0030054	GO:CC	cell junction
AT1G30200.2	AT4G15260.1	AT3G05050.1	AT1G63480.1	AT5G53550.5	AT1G61820.1												2.08332e-16	GO:0140535	GO:CC	intracellular protein-containing complex		0.015109	GO:0019866	GO:CC	organelle inner membrane		2.66707e-21	GO:0070161	GO:CC	anchoring junction
AT2G32000.2	AT4G27960.2	AT5G64930.1	AT4G13350.2	AT5G46850.3	AT3G47675.1												9.08332e-16	GO:0031974	GO:CC	membrane-enclosed lumen		0.0156942	GO:0005763	GO:CC	mitochondrial small ribosomal subunit		2.66707e-21	GO:0005911	GO:CC	cell-cell junction
AT2G23140.2	AT1G03240.1	AT1G53460.1	AT4G28180.1	AT1G07370.1	AT5G45950.1												9.08332e-16	GO:0043233	GO:CC	organelle lumen		0.0178949	GO:0097346	GO:CC	INO80-type complex		2.66707e-21	GO:0009506	GO:CC	plasmodesma
AT5G10730.1	AT5G53590.1	AT2G34970.1	AT4G39740.1	AT1G53250.1	AT1G29025.1												9.08332e-16	GO:0070013	GO:CC	intracellular organelle lumen		0.0181155	GO:0019774	GO:CC	proteasome core complex, beta-subunit complex		2.77266e-21	GO:0005773	GO:CC	vacuole
AT3G07760.5	AT3G12570.4	AT4G29040.1	AT1G09867.1	AT1G14690.1	AT2G41970.1												6.18736e-12	GO:0110165	GO:CC	cellular anatomical entity		0.0208935	GO:1902493	GO:CC	acetyltransferase complex		3.28899e-21	GO:0055044	GO:CC	symplast
STRINGTIE_RNA_00020532	AT1G09155.1	AT5G35910.1	AT1G07750.1	AT5G50250.1	AT1G52230.1												6.02667e-11	GO:0005737	GO:CC	cytoplasm		0.0208935	GO:0031248	GO:CC	protein acetyltransferase complex		4.63759e-21	GO:0000325	GO:CC	plant-type vacuole
AT2G18090.2	AT5G47660.1	AT1G01490.2	AT1G61990.1	AT1G06240.1	AT1G77090.1												4.20309e-10	GO:0016604	GO:CC	nuclear body		0.0306169	GO:0005667	GO:CC	transcription regulator complex		7.93696e-21	GO:0098796	GO:CC	membrane protein complex
AT5G10070.2	AT1G33970.2	AT2G47410.3	AT2G43137.1	AT4G18230.2	AT2G14170.2												2.63917e-09	GO:0016607	GO:CC	nuclear speck		0.0307672	GO:0000118	GO:CC	histone deacetylase complex		2.89882e-20	GO:0031410	GO:CC	cytoplasmic vesicle
AT3G59090.2	AT1G33970.1	AT4G04692.1	AT5G61990.1	AT1G08347.1	AT1G72610.1												3.37115e-09	GO:1990234	GO:CC	transferase complex		0.0316082	GO:0015934	GO:CC	large ribosomal subunit		4.43554e-20	GO:0097708	GO:CC	intracellular vesicle
AT1G02410.3	AT1G33970.4	AT5G35680.1	AT5G37400.2	AT3G22960.1	AT1G14430.1												4.76845e-08	GO:0000502	GO:CC	proteasome complex		0.0338323	GO:0070971	GO:CC	endoplasmic reticulum exit site		4.81889e-20	GO:0005783	GO:CC	endoplasmic reticulum
AT3G06380.1	AT5G29000.1	AT3G52570.1	AT3G26850.1	AT2G36010.3	AT1G47580.1												9.8411e-08	GO:1905368	GO:CC	peptidase complex		0.034574	GO:0031429	GO:CC	box H/ACA snoRNP complex		8.09397e-20	GO:0000139	GO:CC	Golgi membrane
AT4G00800.2	AT5G60590.3	AT1G07007.1	AT1G72340.3	AT1G54460.1	AT2G29730.1												2.45964e-07	GO:0005829	GO:CC	cytosol		0.034574	GO:0072588	GO:CC	box H/ACA RNP complex		2.07606e-19	GO:0005746	GO:CC	mitochondrial respirasome
AT5G26700.1	AT5G17350.1	AT5G63520.1	AT2G45030.1	AT2G41350.2	AT4G22880.1												3.24722e-07	GO:1905369	GO:CC	endopeptidase complex		5.02403e-57	GO:0003723	GO:MF	RNA binding		3.62533e-19	GO:0098803	GO:CC	respiratory chain complex
AT5G42950.1	AT3G63000.1	AT4G21450.1	AT5G08420.1	AT2G34470.1	AT4G22880.2												4.02755e-07	GO:0071013	GO:CC	catalytic step 2 spliceosome		6.27227e-41	GO:0005515	GO:MF	protein binding		1.08955e-18	GO:0005802	GO:CC	trans-Golgi network
AT5G04380.3	AT3G58710.2	AT5G18255.1	AT1G68185.2	AT2G34470.2	AT1G15040.1												8.11426e-06	GO:0022624	GO:CC	proteasome accessory complex		4.36581e-33	GO:0003676	GO:MF	nucleic acid binding		3.7814e-18	GO:0005856	GO:CC	cytoskeleton
AT3G11580.1	AT1G06110.2	AT1G71697.1	AT4G05410.1	AT2G28080.1	AT4G09350.1												8.11426e-06	GO:0005838	GO:CC	proteasome regulatory particle		3.51697e-31	GO:0005488	GO:MF	binding		4.69134e-18	GO:0019866	GO:CC	organelle inner membrane
AT1G06630.5	AT4G30790.1	AT1G04510.1	AT3G59670.1	AT3G02780.2	AT5G21482.1												9.14311e-06	GO:0030659	GO:CC	cytoplasmic vesicle membrane		6.29052e-31	GO:0140098	GO:MF	catalytic activity, acting on RNA		5.02638e-17	GO:0098800	GO:CC	inner mitochondrial membrane protein complex
AT5G57300.2	AT3G58710.1	AT1G49032.1	AT5G60310.1	AT1G29280.1	AT1G66230.1												1.34426e-05	GO:0012506	GO:CC	vesicle membrane		2.5818e-29	GO:0140640	GO:MF	catalytic activity, acting on a nucleic acid		5.4352e-16	GO:0070469	GO:CC	respirasome
AT1G30190.1	AT2G10950.3	AT5G46170.1	AT4G36760.1	AT4G09800.1	AT5G26010.1												1.54518e-05	GO:0005684	GO:CC	U2-type spliceosomal complex		6.24672e-20	GO:1901363	GO:MF	heterocyclic compound binding		6.61373e-16	GO:0098798	GO:CC	mitochondrial protein-containing complex
AT3G50880.1	AT1G02420.1	AT4G34460.2	AT5G63120.3	AT4G23730.1	AT1G51790.2												1.85891e-05	GO:0000785	GO:CC	chromatin		7.29607e-20	GO:0097159	GO:MF	organic cyclic compound binding		1.52198e-15	GO:1990204	GO:CC	oxidoreductase complex
AT3G14130.1	AT1G03950.1	AT4G28240.1	AT4G03340.1	AT4G23430.2	AT4G17215.1												2.26674e-05	GO:0005635	GO:CC	nuclear envelope		8.62431e-17	GO:0017111	GO:MF	ribonucleoside triphosphate phosphatase activity		4.45743e-15	GO:0031982	GO:CC	vesicle
AT2G24420.2	AT4G34370.2	AT4G34460.3	AT5G45920.1	AT2G47760.2	AT4G32150.1												7.05156e-05	GO:0031410	GO:CC	cytoplasmic vesicle		1.33139e-15	GO:0008270	GO:MF	zinc ion binding		5.46871e-15	GO:1902495	GO:CC	transmembrane transporter complex
AT4G13530.2	AT4G38090.1	AT1G49950.2	AT5G45920.2	AT3G02700.1	AT2G47060.2												7.9967e-05	GO:0097708	GO:CC	intracellular vesicle		3.35866e-15	GO:0016462	GO:MF	pyrophosphatase activity		1.17511e-14	GO:0045271	GO:CC	respiratory chain complex I
AT4G18580.2	AT1G27390.2	AT1G08465.1	AT3G21720.1	AT1G68890.1	AT2G40540.1												0.000218713	GO:0010008	GO:CC	endosome membrane		5.23432e-15	GO:0008186	GO:MF	ATP-dependent activity, acting on RNA		1.17511e-14	GO:0030964	GO:CC	NADH dehydrogenase complex
STRINGTIE_RNA_00022826	AT1G80810.2	AT1G04910.1	AT2G26140.1	AT5G49555.1	AT1G05250.1												0.000241083	GO:0061695	GO:CC	transferase complex, transferring phosphorus-containing groups		5.23432e-15	GO:0003724	GO:MF	RNA helicase activity		1.17511e-14	GO:0005747	GO:CC	mitochondrial respiratory chain complex I
AT5G03180.1	AT4G38090.3	AT5G49060.1	AT4G35980.1	AT2G42670.2	AT3G46490.2												0.000269494	GO:0012505	GO:CC	endomembrane system		6.18778e-15	GO:0016818	GO:MF	hydrolase activity, acting on acid anhydrides, in phosphorus-containing anhydrides		1.20403e-14	GO:0015630	GO:CC	microtubule cytoskeleton
AT5G52300.1	AT2G45280.2	AT3G60220.1	AT1G27390.1	AT1G18340.1	AT3G46490.1												0.000572839	GO:1990904	GO:CC	ribonucleoprotein complex		1.46356e-14	GO:0016817	GO:MF	hydrolase activity, acting on acid anhydrides		5.59951e-14	GO:0042175	GO:CC	nuclear outer membrane-endoplasmic reticulum membrane network
AT1G20070.1	AT4G35920.4	AT3G48020.1	AT2G45280.1	AT4G07205.1	HOMER_RNA_00114912												0.000633099	GO:0071010	GO:CC	prespliceosome		1.57091e-13	GO:0016887	GO:MF	ATP hydrolysis activity		8.06762e-14	GO:1990351	GO:CC	transporter complex
AT4G13460.1	AT5G11650.2	AT5G46550.1	AT1G07940.1	AT5G49810.1	AT5G47770.1												0.000633099	GO:0071004	GO:CC	U2-type prespliceosome		3.53094e-11	GO:0004386	GO:MF	helicase activity		4.69346e-13	GO:0005739	GO:CC	mitochondrion
AT5G13750.2	AT5G11650.1	AT4G33740.2	AT1G07940.2	AT5G16510.1	AT4G13620.1												0.000652486	GO:0035145	GO:CC	exon-exon junction complex		6.75799e-11	GO:0140657	GO:MF	ATP-dependent activity		6.2857e-13	GO:0005789	GO:CC	endoplasmic reticulum membrane
AT1G47540.1	AT3G53730.1	AT5G42570.1	AT1G52630.1	AT5G16510.2	AT3G24190.1												0.000853205	GO:0055029	GO:CC	nuclear DNA-directed RNA polymerase complex		8.60956e-11	GO:0140101	GO:MF	catalytic activity, acting on a tRNA		6.83824e-13	GO:0098827	GO:CC	endoplasmic reticulum subcompartment
AT1G21600.2	AT4G13400.2	AT3G22110.1	AT1G52630.2	AT4G21192.2	AT1G05562.1												0.000907098	GO:0008540	GO:CC	proteasome regulatory particle, base subcomplex		1.34668e-10	GO:0090079	GO:MF	translation regulator activity, nucleic acid binding		2.04388e-12	GO:0099081	GO:CC	supramolecular polymer
AT5G05250.1	AT1G07090.1	AT5G58470.1	AT1G13730.2	AT4G14160.1	AT3G04870.4												0.000907098	GO:0000974	GO:CC	Prp19 complex		1.89418e-10	GO:0045182	GO:MF	translation regulator activity		2.04388e-12	GO:0099512	GO:CC	supramolecular fiber
AT3G20810.3	AT3G13430.3	AT5G42820.1	AT1G13730.1	AT4G31850.1	AT4G40090.1												0.00133491	GO:0005694	GO:CC	chromosome		2.37699e-10	GO:0008135	GO:MF	translation factor activity, RNA binding		2.04388e-12	GO:0099513	GO:CC	polymeric cytoskeletal fiber
AT1G77290.2	AT3G13430.2	AT5G57110.1	AT5G02480.1	AT1G19120.1	AT4G16990.1												0.00133908	GO:0016591	GO:CC	RNA polymerase II, holoenzyme		2.65931e-09	GO:0003735	GO:MF	structural constituent of ribosome		1.05754e-11	GO:0005874	GO:CC	microtubule
AT2G46270.4	AT1G66600.1	AT3G56720.3	AT1G36320.1	AT1G53800.1	AT5G57785.1												0.00200591	GO:0000151	GO:CC	ubiquitin ligase complex		3.38005e-09	GO:0016741	GO:MF	transferase activity, transferring one-carbon groups		1.3887e-11	GO:0005768	GO:CC	endosome
AT5G17850.2	AT5G65613.1	AT5G55510.1	AT4G20040.1	AT1G53800.3	AT3G22620.1												0.00212153	GO:0005768	GO:CC	endosome		7.31616e-09	GO:0008168	GO:MF	methyltransferase activity		2.27363e-11	GO:0000138	GO:CC	Golgi trans cisterna
AT5G17850.1	AT4G04955.1	AT2G47960.1	AT3G19330.2	AT4G15790.2	AT3G63160.1												0.00293378	GO:0031982	GO:CC	vesicle		8.71922e-09	GO:0030515	GO:MF	snoRNA binding		2.45303e-11	GO:0098588	GO:CC	bounding membrane of organelle
AT3G17668.1	AT1G79360.1	AT4G15420.1	AT4G03180.1	AT4G17486.1	AT3G17470.3												0.00477633	GO:0008180	GO:CC	COP9 signalosome		1.10139e-08	GO:0008173	GO:MF	RNA methyltransferase activity		3.13335e-11	GO:0005743	GO:CC	mitochondrial inner membrane
HOMER_RNA_00056992	AT5G62070.1	AT4G15420.2	AT1G66410.1	AT5G26667.4	AT3G17470.2												0.00524403	GO:0030658	GO:CC	transport vesicle membrane		1.54421e-07	GO:0005198	GO:MF	structural molecule activity		5.29235e-11	GO:0042644	GO:CC	chloroplast nucleoid
AT1G66050.1	AT2G36630.1	AT1G09080.2	AT3G18520.1	AT5G26667.3	AT3G21760.1												0.00576871	GO:0030532	GO:CC	small nuclear ribonucleoprotein complex		1.91278e-07	GO:0008276	GO:MF	protein methyltransferase activity		7.88725e-11	GO:0071944	GO:CC	cell periphery
AT3G24090.1	AT3G55980.1	AT3G06125.2	AT1G43765.1	AT5G26667.2	AT4G20260.2												0.00576871	GO:0097525	GO:CC	spliceosomal snRNP complex		2.24349e-07	GO:0003743	GO:MF	translation initiation factor activity		2.30408e-10	GO:0042646	GO:CC	plastid nucleoid
AT4G24740.9	AT3G55980.2	AT2G40620.1	AT3G01360.1	AT5G62575.2	AT5G06870.1												0.00615883	GO:0005667	GO:CC	transcription regulator complex		5.10123e-07	GO:0140662	GO:MF	ATP-dependent protein folding chaperone		2.63257e-10	GO:0016020	GO:CC	membrane
AT1G28640.1	AT1G16540.2	AT5G17090.1	AT5G48600.2	AT2G27000.1	AT4G33010.1												0.00785698	GO:0034399	GO:CC	nuclear periphery		9.11797e-07	GO:0000049	GO:MF	tRNA binding		1.13858e-09	GO:0009579	GO:CC	thylakoid
AT3G07215.4	AT1G16540.3	AT5G07200.1	AT1G43690.1	AT2G33530.1	AT4G11190.1												0.0095007	GO:0120114	GO:CC	Sm-like protein family complex		1.01015e-06	GO:0008170	GO:MF	N-methyltransferase activity		4.097e-09	GO:0140534	GO:CC	endoplasmic reticulum protein-containing complex
AT5G45310.2	AT1G17640.2	AT3G14075.2	AT2G02790.3	AT1G08830.1	AT5G45820.1												0.012667	GO:0005771	GO:CC	multivesicular body		4.19182e-06	GO:0035639	GO:MF	purine ribonucleoside triphosphate binding		3.91261e-08	GO:0099080	GO:CC	supramolecular complex
AT5G48140.1	AT2G32700.3	AT2G20130.1	AT5G10900.2	AT1G80480.1	AT5G13140.1												0.0166748	GO:0030133	GO:CC	transport vesicle		1.71811e-05	GO:0043021	GO:MF	ribonucleoprotein complex binding		9.56663e-08	GO:0005788	GO:CC	endoplasmic reticulum lumen
AT5G10650.2	AT1G62180.2	HOMER_RNA_00122205	AT3G61360.1	AT1G15950.6	AT5G06930.3												0.0173723	GO:0016592	GO:CC	mediator complex		2.01622e-05	GO:0046914	GO:MF	transition metal ion binding		1.29723e-07	GO:0009295	GO:CC	nucleoid
AT3G56350.1	AT4G00752.1	AT2G17380.1	AT2G32700.2	AT5G20980.2	AT3G55130.1												0.0175969	GO:0016514	GO:CC	SWI/SNF complex		2.03112e-05	GO:0019783	GO:MF	ubiquitin-like protein peptidase activity		3.91698e-07	GO:0009528	GO:CC	plastid inner membrane
AT3G04640.1	AT3G11165.2	AT2G18760.2	AT2G32700.5	AT1G14460.1	ATCG00710.1												0.018807	GO:0000428	GO:CC	DNA-directed RNA polymerase complex		2.27694e-05	GO:0097367	GO:MF	carbohydrate derivative binding		4.33745e-07	GO:0005886	GO:CC	plasma membrane
AT1G13460.1	AT3G16260.2	AT5G65250.1	AT2G36240.1	AT3G49500.1	AT2G42380.2												0.0202094	GO:0005956	GO:CC	protein kinase CK2 complex		3.4954e-05	GO:0032553	GO:MF	ribonucleotide binding		2.11279e-06	GO:0031969	GO:CC	chloroplast membrane
HOMER_RNA_00022185	AT4G05390.2	AT1G16790.1	AT2G07694.1	AT3G49500.3	AT1G20160.1												0.0203569	GO:0005776	GO:CC	autophagosome		3.68726e-05	GO:0032555	GO:MF	purine ribonucleotide binding		5.19214e-06	GO:0005797	GO:CC	Golgi medial cisterna
AT1G61340.2	AT4G05390.1	AT4G28800.2	AT3G44480.5	AT3G26932.1	AT5G62240.1												0.0203725	GO:0005730	GO:CC	nucleolus		5.0709e-05	GO:0017076	GO:MF	purine nucleotide binding		6.76021e-06	GO:0005819	GO:CC	spindle
AT1G61340.1	AT3G24800.1	AT5G39890.2	AT1G73450.1	AT3G26932.3	AT4G34190.1												0.0232662	GO:0080008	GO:CC	Cul4-RING E3 ubiquitin ligase complex		6.0768e-05	GO:0036094	GO:MF	small molecule binding		9.14985e-06	GO:0005740	GO:CC	mitochondrial envelope
AT3G61680.1	AT2G47820.1	AT3G62190.3	AT5G04810.2	AT2G01720.1	AT1G64200.1												0.0247844	GO:0005669	GO:CC	transcription factor TFIID complex		7.57258e-05	GO:0004812	GO:MF	aminoacyl-tRNA ligase activity		1.05467e-05	GO:0009706	GO:CC	chloroplast inner membrane
AT3G16120.1	AT2G47820.2	AT2G20960.1	AT5G04810.1	AT2G26910.1	AT1G51400.1												0.0268963	GO:0036464	GO:CC	cytoplasmic ribonucleoprotein granule		7.57258e-05	GO:0016875	GO:MF	ligase activity, forming carbon-oxygen bonds		1.44054e-05	GO:0042170	GO:CC	plastid membrane
AT5G41800.1	AT5G54830.1	AT1G53750.1	AT1G21590.2	AT1G73170.2	AT3G04060.1												0.0272397	GO:0005839	GO:CC	proteasome core complex		7.57948e-05	GO:0044183	GO:MF	protein folding chaperone		2.10076e-05	GO:0033176	GO:CC	proton-transporting V-type ATPase complex
AT3G10915.2	AT1G26665.1	AT1G16810.2	AT5G04800.1	AT1G73170.1	AT1G15980.1												0.0314985	GO:0035770	GO:CC	ribonucleoprotein granule		8.87505e-05	GO:0004518	GO:MF	nuclease activity		2.34354e-05	GO:0005618	GO:CC	cell wall
AT1G68020.1	AT3G53930.3	AT1G76890.2	AT5G04800.2	AT2G07690.1	AT5G49360.1												0.0430793	GO:0030880	GO:CC	RNA polymerase complex		0.000105697	GO:0101005	GO:MF	deubiquitinase activity		3.08437e-05	GO:0030126	GO:CC	COPI vesicle coat
AT1G68020.2	AT3G53930.1	AT2G26660.1	AT2G16430.1	AT1G16022.1	AT1G74458.1												2.68639e-42	GO:0005515	GO:MF	protein binding		0.000151418	GO:0008175	GO:MF	tRNA methyltransferase activity		3.08437e-05	GO:0030663	GO:CC	COPI-coated vesicle membrane
AT1G68020.3	AT5G02460.1	AT3G01600.1	AT2G16430.2	AT5G51460.1	AT5G21930.2												1.76331e-26	GO:0005488	GO:MF	binding		0.00016618	GO:0008757	GO:MF	S-adenosylmethionine-dependent methyltransferase activity		4.0324e-05	GO:0031966	GO:CC	mitochondrial membrane
AT5G44360.2	AT1G61100.1	AT1G06457.1	AT1G26665.2	AT1G06620.1	AT2G21530.1												1.16805e-08	GO:0003677	GO:MF	DNA binding		0.000175969	GO:1901265	GO:MF	nucleoside phosphate binding		4.94141e-05	GO:0030117	GO:CC	membrane coat
AT4G01960.1	AT1G61100.2	AT4G10760.1	AT1G05750.1	AT4G34960.1	AT2G28110.1												7.35559e-08	GO:0061631	GO:MF	ubiquitin conjugating enzyme activity		0.000175969	GO:0000166	GO:MF	nucleotide binding		4.94141e-05	GO:0048475	GO:CC	coated membrane
AT3G55050.1	AT5G65070.4	AT4G33430.1	AT5G61580.1	AT1G13280.1	AT1G79700.3												2.0359e-07	GO:0061650	GO:MF	ubiquitin-like protein conjugating enzyme activity		0.000219019	GO:0042393	GO:MF	histone binding		5.08436e-05	GO:0005938	GO:CC	cell cortex
AT5G44240.2	AT5G07370.3	AT3G28030.1	AT5G61580.2	AT5G08010.1	AT3G11090.1												4.45651e-07	GO:0003712	GO:MF	transcription coregulator activity		0.000305109	GO:0003682	GO:MF	chromatin binding		7.10651e-05	GO:0016469	GO:CC	proton-transporting two-sector ATPase complex
HOMER_RNA_00026168	AT3G12320.1	AT3G47720.1	AT3G57490.1	AT1G10350.1	AT3G12700.1												1.31339e-05	GO:0140030	GO:MF	modification-dependent protein binding		0.000316181	GO:0019843	GO:MF	rRNA binding		0.000110541	GO:0009505	GO:CC	plant-type cell wall
AT5G27320.1	AT3G12320.2	AT5G66540.1	AT1G54730.2	AT5G65420.4	AT5G58260.2												2.17328e-05	GO:0003676	GO:MF	nucleic acid binding		0.0010808	GO:0043022	GO:MF	ribosome binding		0.000119565	GO:0009534	GO:CC	chloroplast thylakoid
AT5G24160.3	AT3G12320.3	AT3G03270.2	AT1G26762.1	AT5G07960.1	AT5G02160.1												2.36377e-05	GO:0003690	GO:MF	double-stranded DNA binding		0.00108314	GO:0003725	GO:MF	double-stranded RNA binding		0.000131581	GO:0030137	GO:CC	COPI-coated vesicle
AT5G57790.2	AT3G62880.1	AT1G01940.1	AT2G07721.1	AT2G36390.1	AT4G35350.1												5.26714e-05	GO:0043565	GO:MF	sequence-specific DNA binding		0.00135365	GO:0016874	GO:MF	ligase activity		0.00014058	GO:0000313	GO:CC	organellar ribosome
HOMER_RNA_00162481	AT5G49940.2	AT1G61150.4	AT5G58790.1	AT2G35490.1	AT2G44490.1												5.51986e-05	GO:1901363	GO:MF	heterocyclic compound binding		0.00221542	GO:0051082	GO:MF	unfolded protein binding		0.000154916	GO:0031976	GO:CC	plastid thylakoid
AT1G79460.1	AT5G49940.1	AT1G68030.1	AT1G09100.1	AT1G77122.1	AT5G64620.1												7.75492e-05	GO:0097159	GO:MF	organic cyclic compound binding		0.00243674	GO:0005524	GO:MF	ATP binding		0.000210543	GO:0005787	GO:CC	signal peptidase complex
AT3G62710.1	HOMER_RNA_00023828	AT5G19960.1	AT1G47400.1	AT2G08650.1	AT5G19850.1												8.5586e-05	GO:0019787	GO:MF	ubiquitin-like protein transferase activity		0.00375335	GO:0004843	GO:MF	cysteine-type deubiquitinase activity		0.000402321	GO:0030008	GO:CC	TRAPP complex
AT2G33590.1	AT5G16760.1	AT3G61850.1	AT5G20160.1	AT1G11940.1	AT2G42320.1												0.000198268	GO:0046982	GO:MF	protein heterodimerization activity		0.00461315	GO:0005525	GO:MF	GTP binding		0.000813882	GO:0030120	GO:CC	vesicle coat
AT1G10070.2	AT5G23150.1	AT4G02560.2	AT1G11410.1	AT5G15390.2	AT2G30010.2												0.000314662	GO:0000976	GO:MF	transcription cis-regulatory region binding		0.00534755	GO:0016879	GO:MF	ligase activity, forming carbon-nitrogen bonds		0.000831064	GO:0030660	GO:CC	Golgi-associated vesicle membrane
AT1G15330.1	AT5G63640.2	AT2G17220.2	AT5G30495.1	AT4G39920.1	AT2G30010.1												0.000314662	GO:0001067	GO:MF	transcription regulatory region nucleic acid binding		0.00556414	GO:0031072	GO:MF	heat shock protein binding		0.000843991	GO:0030312	GO:CC	external encapsulating structure
AT3G14150.2	AT5G37440.1	AT3G11440.1	AT5G30495.2	AT3G08610.1	AT2G46860.1												0.000315	GO:1990837	GO:MF	sequence-specific double-stranded DNA binding		0.00606585	GO:0003729	GO:MF	mRNA binding		0.00122532	GO:0099503	GO:CC	secretory vesicle
AT1G32380.1	AT2G32250.3	AT3G11440.2	AT1G61350.1	AT3G62530.1	AT3G21351.1												0.00105736	GO:0004842	GO:MF	ubiquitin-protein transferase activity		0.00784147	GO:0008097	GO:MF	5S rRNA binding		0.00169575	GO:0009547	GO:CC	plastid ribosome
AT3G17520.1	AT5G20160.3	AT3G11440.3	AT5G48530.1	AT5G60570.3	AT1G66890.1												0.00109339	GO:0019783	GO:MF	ubiquitin-like protein peptidase activity		0.00934564	GO:0032561	GO:MF	guanyl ribonucleotide binding		0.00188813	GO:0000315	GO:CC	organellar large ribosomal subunit
AT3G02300.1	AT5G59550.2	AT5G13370.1	AT4G03510.1	AT5G60570.1	AT3G21550.1												0.00125554	GO:0043167	GO:MF	ion binding		0.00934564	GO:0019001	GO:MF	guanyl nucleotide binding		0.00194796	GO:0030981	GO:CC	cortical microtubule cytoskeleton
AT5G30500.2	AT3G14710.1	AT4G03490.4	AT4G34265.5	AT2G25170.4	AT2G46915.1												0.00144528	GO:0031072	GO:MF	heat shock protein binding		0.00957116	GO:0004527	GO:MF	exonuclease activity		0.00196098	GO:0030863	GO:CC	cortical cytoskeleton
AT2G25964.1	AT1G80570.3	AT5G46210.1	AT5G08780.1	AT1G79750.1	AT4G36540.2												0.00153808	GO:0140110	GO:MF	transcription regulator activity		0.00976123	GO:0017056	GO:MF	structural constituent of nuclear pore		0.00240162	GO:0005876	GO:CC	spindle microtubule
AT4G18530.2	AT3G28920.1	AT5G17020.2	AT4G32610.1	AT4G33640.1	AT1G48480.1												0.00164664	GO:0003743	GO:MF	translation initiation factor activity		0.00982217	GO:0043168	GO:MF	anion binding		0.00292046	GO:0005881	GO:CC	cytoplasmic microtubule
AT1G31750.1	AT4G03510.2	AT1G03610.1	AT4G35850.1	AT3G47450.2	AT2G45960.1												0.00217878	GO:0032182	GO:MF	ubiquitin-like protein binding		0.010157	GO:0003924	GO:MF	GTPase activity		0.00324677	GO:0030135	GO:CC	coated vesicle
AT1G08170.1	AT2G33740.2	AT1G03610.2	AT4G31480.2	AT5G02710.1	AT5G54060.1												0.00275346	GO:0042393	GO:MF	histone binding		0.0124611	GO:0016779	GO:MF	nucleotidyltransferase activity		0.00351259	GO:0009524	GO:CC	phragmoplast
AT5G65050.1	AT2G33740.1	AT2G35910.1	AT2G27460.1	AT5G37290.3	AT1G04680.1												0.00459311	GO:0043130	GO:MF	ubiquitin binding		0.0138346	GO:0032559	GO:MF	adenyl ribonucleotide binding		0.00661985	GO:0055028	GO:CC	cortical microtubule
AT3G04500.3	AT4G16620.2	AT1G58235.1	AT3G43240.1	AT1G09797.1	AT3G20390.1												0.00482458	GO:0043169	GO:MF	cation binding		0.0150545	GO:0042054	GO:MF	histone methyltransferase activity		0.00702849	GO:0005759	GO:CC	mitochondrial matrix
AT2G26150.2	AT4G17260.1	AT5G19200.1	AT5G61930.1	AT5G37290.2	AT3G61440.4												0.00484714	GO:0008270	GO:MF	zinc ion binding		0.0171432	GO:0030554	GO:MF	adenyl nucleotide binding		0.0075162	GO:0008250	GO:CC	oligosaccharyltransferase complex
AT2G23110.1	AT3G07525.1	AT1G65720.1	AT5G47455.11	AT5G55060.1	AT3G61750.1												0.00640027	GO:0046872	GO:MF	metal ion binding		0.0309148	GO:0003899	GO:MF	DNA-directed 5'-3' RNA polymerase activity		0.00840202	GO:0030662	GO:CC	coated vesicle membrane
AT1G04310.2	AT5G64310.1	AT1G20693.1	AT3G45190.1	AT5G65020.2	AT3G48590.1												0.00710563	GO:0036402	GO:MF	proteasome-activating activity		0.0311952	GO:0016787	GO:MF	hydrolase activity		0.00950741	GO:0005798	GO:CC	Golgi-associated vesicle
AT5G63620.1	AT1G17147.1	AT1G20693.3	AT5G39350.1	AT2G42485.1	AT3G20150.1												0.00714767	GO:0101005	GO:MF	deubiquitinase activity		0.0317197	GO:0044877	GO:MF	protein-containing complex binding		0.0108069	GO:0005793	GO:CC	endoplasmic reticulum-Golgi intermediate compartment
AT3G47160.1	AT5G08535.1	AT3G12130.1	AT2G42955.1	AT5G14930.2	AT1G61520.2												0.00726094	GO:0008135	GO:MF	translation factor activity, RNA binding		0.0323045	GO:0051879	GO:MF	Hsp90 protein binding		0.0143116	GO:0005750	GO:CC	mitochondrial respiratory chain complex III
AT5G18040.1	AT5G08535.3	AT3G49645.1	AT4G07410.2	AT5G13520.1	AT1G61520.1												0.00773743	GO:0030544	GO:MF	Hsp70 protein binding		0.0335248	GO:0016278	GO:MF	lysine N-methyltransferase activity		0.019048	GO:0033179	GO:CC	proton-transporting V-type ATPase, V0 domain
AT5G50170.1	AT3G01700.1	AT4G39820.2	AT3G18490.1	AT4G36945.1	AT1G65230.1												0.00920835	GO:0090079	GO:MF	translation regulator activity, nucleic acid binding		0.0335248	GO:0016279	GO:MF	protein-lysine N-methyltransferase activity		0.0200073	GO:0012506	GO:CC	vesicle membrane
AT1G16770.1	AT1G75850.1	AT2G28370.1	AT5G15090.1	AT3G54080.1	AT4G25080.3												0.0103221	GO:0030674	GO:MF	protein-macromolecule adaptor activity		0.0354432	GO:0034062	GO:MF	5'-3' RNA polymerase activity		0.0207647	GO:0009574	GO:CC	preprophase band
AT5G02910.1	AT5G17380.1	AT1G69290.1	AT5G46560.1	AT1G19920.1	AT3G03265.1												0.0228524	GO:0031593	GO:MF	polyubiquitin modification-dependent protein binding		0.0354432	GO:0097747	GO:MF	RNA polymerase activity		0.0224579	GO:0030659	GO:CC	cytoplasmic vesicle membrane
AT5G59800.1	AT5G50230.1	AT4G30210.1	AT3G10530.1	AT1G78620.1	AT1G33240.1												0.0268804	GO:0140096	GO:MF	catalytic activity, acting on a protein		0.0412675	GO:0008237	GO:MF	metallopeptidase activity		0.0291998	GO:0062091	GO:CC	Ycf2/FtsHi complex
AT3G02890.3	AT5G45100.2	AT5G20650.1	AT5G50315.1	AT5G58750.1	AT5G12880.1												0.0278651	GO:0003682	GO:MF	chromatin binding		0.0499896	GO:0035242	GO:MF	protein-arginine omega-N asymmetric methyltransferase activity		0.0308362	GO:0043596	GO:CC	nuclear replication fork
AT3G02890.2	AT3G03440.1	AT1G30040.1	AT5G42730.2	AT5G63690.1	AT5G24030.1												0.0388733	GO:0019208	GO:MF	phosphatase regulator activity							0.0340899	GO:0031227	GO:CC	intrinsic component of endoplasmic reticulum membrane
AT3G02890.1	AT4G12120.1	AT5G49710.1	AT3G24560.2	AT1G02340.1	AT3G05345.1												0.0442871	GO:0003713	GO:MF	transcription coactivator activity							0.0356008	GO:0005875	GO:CC	microtubule associated complex
AT5G20070.1	AT3G59350.2	AT4G22750.1	AT3G57000.1	AT3G11210.1	AT1G51820.1																						0.0488056	GO:0030176	GO:CC	integral component of endoplasmic reticulum membrane
AT3G02890.4	AT3G59350.5	AT5G23540.2	AT1G31870.2	AT2G28310.1	AT4G12330.1																						3.25937e-93	GO:0003735	GO:MF	structural constituent of ribosome
AT3G50650.1	AT3G59350.6	AT5G65120.2	AT2G20495.1	AT2G28310.2	AT2G19800.1																						5.95025e-88	GO:0005198	GO:MF	structural molecule activity
AT3G62690.1	AT1G09500.1	AT5G65120.1	AT1G30010.1	AT1G79560.1	AT3G08940.2																						1.22723e-35	GO:0003824	GO:MF	catalytic activity
AT3G60340.1	AT1G07300.1	AT5G35690.1	AT4G00310.1	AT2G28900.1	AT3G08940.1																						1.05557e-24	GO:0019843	GO:MF	rRNA binding
AT1G11765.1	AT5G11000.1	AT5G05080.2	AT5G10870.1	ATCG00100.1	AT4G38825.1																						4.53622e-14	GO:0016853	GO:MF	isomerase activity
AT5G35525.1	AT5G05525.1	AT5G05080.1	AT1G69750.5	AT4G14965.1	AT2G44300.1																						5.99869e-11	GO:0036094	GO:MF	small molecule binding
AT5G39880.1	AT5G15090.2	AT2G26210.2	AT5G60040.1	AT1G61255.1	ATCG00700.1																						9.96415e-09	GO:0000166	GO:MF	nucleotide binding
AT4G29380.1	AT3G04240.2	AT5G63750.1	AT1G78730.1	AT3G13760.1	AT1G73580.1																						9.96415e-09	GO:1901265	GO:MF	nucleoside phosphate binding
AT5G45690.1	AT1G05785.5	AT3G07300.2	AT2G31902.1	AT1G20930.1	AT1G45015.1																						2.2222e-08	GO:0008092	GO:MF	cytoskeletal protein binding
AT5G35460.1	AT1G05785.6	AT3G09545.1	AT3G07630.1	AT2G37460.1	AT5G54500.1																						4.87254e-08	GO:0016740	GO:MF	transferase activity
AT2G06005.5	AT3G55610.1	AT4G30960.1	AT1G21190.1	AT1G12000.1	AT1G55480.1																						1.38447e-07	GO:0016741	GO:MF	transferase activity, transferring one-carbon groups
AT2G06005.1	AT3G18620.1	AT5G67600.1	AT2G07774.1	AT5G66870.1	AT4G21740.1																						2.06867e-07	GO:0005507	GO:MF	copper ion binding
AT4G16765.4	AT1G31870.1	AT4G36020.2	AT1G48860.2	AT4G13720.2	AT3G18450.1																						7.55074e-07	GO:0008168	GO:MF	methyltransferase activity
AT4G16765.1	AT1G29357.3	AT1G33110.1	AT1G70650.2	AT1G22520.1	AT4G05180.2																						8.12693e-07	GO:0043168	GO:MF	anion binding
AT5G01490.1	AT2G20495.5	AT4G10750.1	AT5G46630.1	AT4G00380.2	AT5G46110.1																						9.10914e-07	GO:0035639	GO:MF	purine ribonucleoside triphosphate binding
AT5G04090.6	AT2G20495.3	AT5G16120.4	AT4G00530.1	AT4G00380.3	AT1G53440.1																						1.3247e-06	GO:0016616	GO:MF	oxidoreductase activity, acting on the CH-OH group of donors, NAD or NADP as acceptor
AT2G21820.1	AT2G20495.2	AT1G32940.4	AT4G29400.1	AT4G00380.1	AT4G02075.1																						2.60233e-06	GO:0016787	GO:MF	hydrolase activity
AT2G06025.6	AT5G03700.1	AT1G32940.2	AT1G79470.1	AT5G65683.1	AT2G23770.1																						4.09063e-06	GO:0005215	GO:MF	transporter activity
AT3G08850.1	AT3G54085.1	AT1G32940.3	AT5G20960.2	AT1G71070.1	AT4G37540.1																						9.20219e-06	GO:0015631	GO:MF	tubulin binding
AT5G04010.1	AT5G62580.1	AT1G09270.2	AT5G52630.1	AT1G80080.1	AT2G34910.1																						9.22465e-06	GO:0016614	GO:MF	oxidoreductase activity, acting on CH-OH group of donors
AT5G52310.1	AT4G40070.1	AT1G29320.2	AT2G27060.2	AT1G72340.2	AT4G36120.1																						1.02703e-05	GO:0005525	GO:MF	GTP binding
AT4G36530.2	AT3G63280.1	AT1G23880.2	AT2G27060.1	AT1G77710.1	AT5G54370.1																						1.31947e-05	GO:0140101	GO:MF	catalytic activity, acting on a tRNA
AT3G13224.2	AT5G46630.2	AT3G19130.1	AT1G30640.2	AT1G26630.2	AT4G14870.1																						1.78959e-05	GO:0022857	GO:MF	transmembrane transporter activity
HOMER_RNA_00087502	AT5G67300.1	AT1G48540.1	AT2G42070.2	AT1G26630.1	AT3G18280.1																						4.46809e-05	GO:0016860	GO:MF	intramolecular oxidoreductase activity
AT5G10650.3	AT5G65610.1	AT1G48540.3	AT1G09760.1	AT5G46530.1	AT1G69550.1																						4.51844e-05	GO:0032553	GO:MF	ribonucleotide binding
AT2G17700.1	AT5G20960.1	AT2G23140.5	AT3G50660.1	AT3G53740.3	AT5G64120.1																						4.65208e-05	GO:0032561	GO:MF	guanyl ribonucleotide binding
AT2G32760.2	AT3G19910.2	AT1G09770.1	AT3G59290.1	AT4G33680.1	AT3G02120.1																						4.65208e-05	GO:0019001	GO:MF	guanyl nucleotide binding
AT1G48020.1	AT3G19910.1	AT5G54100.1	AT1G07483.1	AT5G39240.1	AT4G11320.1																						5.06723e-05	GO:0022804	GO:MF	active transmembrane transporter activity
AT1G55280.1	AT2G29700.1	AT3G49790.1	AT5G01230.1	AT3G17650.1	AT3G10840.1																						5.27078e-05	GO:0051287	GO:MF	NAD binding
AT1G61890.2	AT4G05000.3	AT3G10640.1	AT5G66090.1	STRINGTIE_RNA_00024999	AT5G57345.1																						5.93757e-05	GO:0042802	GO:MF	identical protein binding
AT5G57050.1	AT4G05000.1	AT5G66900.2	AT3G06640.2	AT3G25805.1	AT3G01190.1																						6.19286e-05	GO:0046961	GO:MF	proton-transporting ATPase activity, rotational mechanism
AT2G25140.1	AT5G59450.1	AT1G15860.1	AT2G38210.1	AT5G09960.1	AT1G58340.1																						6.19286e-05	GO:0044769	GO:MF	ATPase activity, coupled to transmembrane movement of ions, rotational mechanism
AT3G26480.1	AT1G80610.1	AT1G15860.2	AT2G32410.1	AT3G52750.2	AT5G66390.1																						6.19286e-05	GO:0042625	GO:MF	ATPase-coupled ion transmembrane transporter activity
AT1G24520.1	AT5G49665.1	AT5G22950.1	AT2G32410.3	AT1G56050.1	AT4G01540.1																						6.58104e-05	GO:0003729	GO:MF	mRNA binding
AT5G01880.1	AT1G08800.1	AT1G80550.1	AT3G25430.1	AT2G40205.1	AT5G12900.1																						7.24759e-05	GO:0017076	GO:MF	purine nucleotide binding
AT4G33240.5	AT3G22530.1	AT5G58003.3	AT1G80260.1	AT5G36170.1	AT3G22420.6																						9.4272e-05	GO:0097367	GO:MF	carbohydrate derivative binding
AT4G33240.4	AT3G13110.1	AT1G17280.4	AT1G80260.2	AT4G34570.3	AT4G15690.1																						0.000105338	GO:0032555	GO:MF	purine ribonucleotide binding
AT4G33240.2	AT5G59790.1	AT5G22080.1	AT5G16420.3	AT5G36170.4	AT1G49050.1																						0.000105638	GO:0016757	GO:MF	glycosyltransferase activity
AT1G71330.1	AT5G59530.1	AT3G55840.1	AT2G37650.1	AT2G25870.1	AT4G20760.1																						0.000113275	GO:0009678	GO:MF	pyrophosphate hydrolysis-driven proton transmembrane transporter activity
AT4G33467.1	AT3G25160.1	AT4G32480.1	HOMER_RNA_00053881	AT5G08690.1	AT5G64940.2																						0.000119725	GO:0043167	GO:MF	ion binding
AT3G16910.1	AT5G60760.2	AT2G18240.2	AT5G50840.1	AT2G33040.1	AT5G17870.2																						0.000150633	GO:0005200	GO:MF	structural constituent of cytoskeleton
AT1G05510.1	AT3G30380.1	AT4G17900.1	AT2G24590.1	AT3G52200.1	AT1G70690.1																						0.000161376	GO:0008017	GO:MF	microtubule binding
AT4G09589.1	AT5G45870.1	AT3G16530.1	AT4G34710.2	AT1G35780.1	AT1G42970.1																						0.000264027	GO:0016758	GO:MF	hexosyltransferase activity
AT3G02750.2	AT3G02910.1	AT3G07310.2	AT2G07686.1	AT2G34720.1	AT4G00430.1																						0.000361039	GO:0015075	GO:MF	ion transmembrane transporter activity
AT5G12840.4	AT2G33580.1	AT3G17240.3	AT5G57250.1	AT1G07950.2	AT4G22212.1																						0.00171505	GO:0016836	GO:MF	hydro-lyase activity
AT4G03430.1	AT5G28622.1	AT2G03430.1	AT1G65540.1	AT4G04223.2	AT1G30120.1																						0.00185271	GO:0016866	GO:MF	intramolecular transferase activity
AT2G21300.1	AT2G35343.1	AT5G14780.1	AT1G65540.3	AT2G23970.1	AT4G01040.2																						0.00415729	GO:0000287	GO:MF	magnesium ion binding
AT1G54210.1	AT4G13550.2	AT1G03740.2	AT1G43620.7	AT3G23790.1	AT1G60710.1																						0.00443125	GO:0003779	GO:MF	actin binding
AT4G08170.3	AT1G23950.1	AT1G03740.1	AT4G36910.1	AT3G58730.1	AT2G25080.1																						0.00623629	GO:0005524	GO:MF	ATP binding
AT4G08170.6	AT1G23950.5	AT2G40950.1	AT5G20635.1	AT2G29690.1	AT1G13260.1																						0.00729446	GO:0008509	GO:MF	anion transmembrane transporter activity
STRINGTIE_RNA_00022754	AT1G23950.4	AT2G02160.1	AT5G22790.1	AT5G45020.2	AT4G27430.1																						0.00916088	GO:0016868	GO:MF	intramolecular transferase activity, phosphotransferases
AT1G73010.1	AT5G22220.3	AT1G04147.1	AT3G12860.1	AT4G32460.1	AT1G28670.1																						0.00946095	GO:0070180	GO:MF	large ribosomal subunit rRNA binding
AT5G08275.1	AT2G17850.2	AT1G68185.3	AT2G39870.1	AT5G20550.1	AT4G08300.1																						0.011208	GO:0019829	GO:MF	ATPase-coupled cation transmembrane transporter activity
AT2G23900.1	AT2G17850.3	AT3G02710.1	AT3G20740.1	AT1G01600.1	AT2G36870.2																						0.0135774	GO:0070181	GO:MF	small ribosomal subunit rRNA binding
AT5G66580.1	AT3G52350.1	AT5G24680.1	AT2G36750.1	AT2G46410.1	AT2G36870.1																						0.0186386	GO:0005459	GO:MF	UDP-galactose transmembrane transporter activity
AT5G05410.2	AT5G42080.2	AT3G11580.5	AT5G55810.1	AT4G29210.2	ATCG00510.1																						0.0203979	GO:0016817	GO:MF	hydrolase activity, acting on acid anhydrides
AT4G03200.2	AT4G19190.1	AT5G52980.1	AT5G35560.2	AT4G00585.1	AT3G54580.1																						0.0213744	GO:0005338	GO:MF	nucleotide-sugar transmembrane transporter activity
AT4G03200.1	AT3G10250.4	AT2G40780.1	AT5G56590.1	AT1G12360.1	AT1G17360.1																						0.0237333	GO:0016464	GO:MF	chloroplast protein-transporting ATPase activity
AT1G12350.1	AT3G10250.3	AT2G40780.2	AT1G01920.4	AT1G27450.1	AT4G00080.1																						0.0237333	GO:0047429	GO:MF	nucleoside triphosphate diphosphatase activity
STRINGTIE_RNA_00081289	AT3G13276.1	AT4G31480.5	AT5G51660.4	AT1G27450.2	AT5G16390.1																						0.0261488	GO:0016829	GO:MF	lyase activity
AT3G16120.2	AT2G14220.1	AT2G31390.1	AT5G51660.2	AT1G27450.4	AT4G28030.2																						0.0261494	GO:0004045	GO:MF	aminoacyl-tRNA hydrolase activity
AT5G07190.1	AT5G59690.1	AT3G45190.2	AT3G25440.1	AT1G73230.1	AT2G31790.1																						0.0261494	GO:1990714	GO:MF	hydroxyproline O-galactosyltransferase activity
AT4G10080.1	AT5G07380.2	AT1G18070.2	AT1G54380.1	AT1G78300.1	AT3G19800.1																						0.0337208	GO:0015318	GO:MF	inorganic molecular entity transmembrane transporter activity
AT4G11570.1	AT2G11000.4	AT1G76490.1	AT5G17410.2	AT5G35180.5	AT3G19800.2																						0.0379558	GO:0004312	GO:MF	fatty acid synthase activity
AT5G66210.1	AT1G22310.2	AT3G47520.1	AT2G11000.1	AT5G63570.2	AT3G50530.2																						0.0423454	GO:0042803	GO:MF	protein homodimerization activity
AT3G48190.2	AT3G44830.1	AT3G27060.1	AT5G30490.3	AT2G40760.1	AT1G30750.1																						0.0440223	GO:0022853	GO:MF	active ion transmembrane transporter activity
AT2G38905.1	AT3G09770.2	AT1G49180.2	AT3G16170.1	AT3G48670.2	AT4G26660.1
AT3G62220.1	AT5G11680.1	AT5G57060.1	AT1G50300.1	AT5G35180.1	AT3G59090.4
AT5G07410.1	AT1G14455.1	AT1G06500.3	AT3G05870.3	AT5G35180.2	AT5G49720.1
AT5G53280.1	AT5G10190.2	AT4G37460.2	AT2G06050.1	AT5G66060.1	AT1G76240.1
AT1G54050.2	AT4G13360.1	AT1G13330.1	AT4G22990.1	AT1G05590.3	AT3G61430.2
AT3G23340.2	AT2G22270.1	AT1G52740.1	AT3G07440.1	AT4G35200.1	AT3G61430.1
AT5G45630.1	AT3G05090.3	AT1G03260.1	AT4G32420.1	AT5G23510.3	AT2G01890.3
AT1G27461.1	AT1G23201.1	AT5G21940.1	AT3G48410.1	AT2G32700.4	AT2G01890.1
AT4G13395.1	AT1G03030.2	AT3G09840.1	AT5G17630.1	AT3G44480.1	AT2G01880.1
AT5G01520.2	AT1G62300.1	AT5G22040.1	AT3G48410.2	AT3G10760.1	AT3G62820.1
AT5G25280.1	AT1G21660.1	AT4G14385.1	AT2G30780.1	AT1G80370.1	AT4G31390.1
AT5G20620.2	AT1G64280.1	AT1G14910.1	AT3G23580.1	AT2G31800.1	AT5G09660.5
AT1G04360.1	AT1G12060.1	HOMER_RNA_00084101	AT5G49560.1	AT3G01845.1	AT5G09660.4
AT5G23380.1	AT2G31510.3	AT4G00550.1	AT4G31210.3	AT2G37560.1	AT5G09660.3
AT1G20870.1	AT2G31510.2	AT4G24150.3	AT3G12270.1	AT3G56950.1	AT5G09660.1
AT2G04885.1	AT1G08970.4	AT1G02840.2	AT2G03380.1	AT1G71870.1	AT5G28450.1
AT3G27660.1	AT2G41880.5	AT5G08450.2	HOMER_RNA_00074220	AT5G11260.2	AT5G09670.2
AT4G38225.3	AT2G41880.6	AT3G01170.1	AT3G15120.2	AT1G09490.1	AT2G34460.1
AT5G12980.1	AT3G45650.2	AT1G27000.1	AT1G13120.1	AT1G21590.1	AT4G10910.1
AT1G07473.1	AT5G40840.5	AT4G38290.1	AT5G22280.1	AT3G56340.1	AT5G16390.2
AT5G40700.1	AT3G62130.1	AT3G20810.4	AT2G40980.1	AT3G48730.1	AT4G08920.1
AT1G78040.2	AT3G57810.1	AT5G57630.1	AT1G08970.3	AT4G22300.1	AT4G01995.1
AT3G19900.1	AT3G42150.3	AT1G66510.2	AT4G36050.4	AT4G27630.2	AT4G01995.2
AT4G25130.1	AT3G42150.1	AT3G56110.1	AT4G26780.1	AT3G23600.2	AT1G69730.1
AT4G05020.1	AT1G58400.3	AT3G20890.1	AT1G06670.1	AT5G66560.1	AT4G26010.2
AT1G67500.1	AT1G72360.1	AT4G01550.1	AT5G40840.1	AT4G15230.2	AT3G13040.2
HOMER_RNA_00148657	AT1G72360.2	AT4G04614.1	AT5G40840.2	AT1G47620.1	AT3G13040.1
AT1G61240.5	AT5G67480.2	AT3G59280.1	AT2G40430.1	AT5G52010.1	AT1G19800.3
AT5G47000.1	AT2G36410.3	AT2G46200.2	AT5G05130.1	AT5G35080.1	AT1G22885.1
AT5G51300.3	AT5G47650.1	AT2G46200.4	AT4G03935.1	AT1G60989.1	AT1G11380.1
AT3G12920.1	AT5G47650.2	AT5G07270.1	AT1G56350.1	AT5G66260.1	AT5G19790.1
AT3G05930.1	AT5G64090.1	AT5G28740.1	AT5G67440.3	AT3G45930.1	AT5G62550.1
AT4G33940.1	AT5G38510.3	AT1G71080.1	AT5G65620.1	AT4G36660.1	AT5G38610.1
AT5G25630.1	AT2G45380.3	AT1G76900.2	AT3G02090.2	AT2G14820.2	AT5G64040.1
AT5G65460.4	AT2G33070.1	AT2G33050.1	AT3G02090.1	AT2G32250.2	AT1G51500.1
AT1G08210.3	AT1G55050.1	AT5G11630.3	AT2G45420.1	AT2G30200.1	AT1G07890.7
AT3G14830.1	AT1G74410.1	AT5G66130.1	AT5G17560.1	AT5G06270.1	AT1G07890.4
AT3G01930.2	AT1G55050.2	AT1G45233.2	AT3G27420.1	AT1G11410.4	AT1G07890.5
AT4G02715.2	AT1G53190.1	AT1G10590.3	AT2G19480.1	ATCG01310.1	AT1G76080.1
AT2G28940.1	AT4G09170.1	AT1G10590.2	AT2G19480.3	AT5G57300.1	AT2G34060.1
AT3G51620.3	AT1G04047.1	AT1G10590.1	AT2G19480.2	AT4G20690.1	ATCG00720.1
AT3G04040.1	AT1G27430.2	AT1G14400.1	AT2G06990.1	AT5G61780.1	AT1G35420.1
AT5G06220.3	AT1G31440.1	AT2G13650.4	AT1G11330.2	AT2G33180.1	AT3G16440.1
AT5G06220.1	AT5G22120.1	AT4G07085.1	AT5G07950.1	AT4G34265.2	AT1G19835.5
AT5G09250.1	AT2G34700.1	AT5G25800.1	AT3G52260.2	AT2G46930.1	AT5G04530.1
AT5G03485.1	AT5G24530.1	AT5G22270.1	AT5G55610.1	AT1G62020.1	AT4G01690.1
AT5G59310.1	AT4G32440.1	AT5G52200.1	AT1G04970.2	AT1G10740.2	AT3G17420.1
AT1G67365.1	AT4G32440.2	AT5G56740.1	AT5G58787.1	AT1G10740.1	AT5G64100.1
AT1G19570.1	AT4G31354.1	AT4G16144.1	AT5G09380.3	AT5G19690.1	AT2G23170.1
AT4G25580.1	AT4G31354.3	AT4G32180.3	HOMER_RNA_00098902	AT1G29960.1	AT4G15700.1
AT4G25580.2	AT4G31354.2	AT4G00930.5	AT1G45000.1	AT5G26670.1	AT4G37530.1
AT3G18170.1	AT1G77300.1	AT4G00930.2	AT2G07704.1	AT1G28400.1	AT5G64940.1
AT1G71720.1	AT3G04610.2	AT2G25070.1	AT5G03740.1	AT5G37770.1	AT1G08380.1
AT5G46040.1	AT4G25180.1	AT5G55370.1	AT2G20840.2	AT1G04410.1	AT1G08630.2
AT3G26080.1	AT5G13200.1	AT1G08410.1	AT3G01572.1	AT3G24495.1	AT3G27050.1
AT3G30390.3	AT4G37680.2	AT2G21800.3	AT3G04610.1	AT5G66920.1	AT5G07860.1
AT1G08165.1	AT4G13250.2	AT3G05760.2	AT5G49980.1	AT1G52280.1	AT5G19800.1
AT5G23450.4	AT5G64070.2	AT2G01940.1	AT5G05680.1	AT3G21250.1	AT5G52900.1
AT1G13770.1	AT2G26060.1	AT2G01940.3	AT3G06860.1	AT3G54960.1	AT4G18940.1
AT5G11100.1	AT5G06280.3	AT2G01270.2	AT2G21790.1	AT3G18060.1	AT5G55450.1
AT5G04110.4	AT4G24990.1	AT1G18160.1	AT2G43420.1	AT5G56240.3	AT1G49030.1
AT4G22740.2	AT4G24990.2	AT1G43850.2	AT5G40520.2	AT4G12690.2	ATCG00620.1
AT4G11810.3	AT5G05110.1	AT5G41610.1	AT5G01510.1	AT3G62300.1	AT3G05270.2
AT4G16830.3	AT3G24860.1	AT1G66680.1	AT3G12760.1	AT3G62300.2	AT3G05270.3
AT3G27770.2	AT3G57530.1	AT3G61180.1	AT3G05690.1	AT4G21940.1	AT5G57620.1
AT4G18680.1	AT5G07890.4	AT2G22000.1	AT3G13640.1	AT5G62350.1	AT3G22760.1
AT3G10030.1	AT4G35240.3	AT5G53180.2	AT5G52880.1	AT3G22790.2	AT2G42850.1
AT4G09680.4	AT2G36680.1	AT5G65495.1	AT1G61215.1	AT3G22790.1	AT4G36470.1
AT2G43210.2	AT4G27610.2	AT5G62460.3	AT2G19870.1	AT1G78920.1	AT2G21210.2
AT4G37370.1	AT5G04860.1	AT2G37200.1	AT1G26170.1	AT4G04880.3	AT2G21210.1
AT5G61510.1	AT1G34780.1	AT4G34150.1	AT5G08495.1	AT1G20840.2	AT5G11250.2
AT4G22340.1	AT4G01410.1	AT4G19600.1	AT3G19720.1	AT4G31340.1	AT2G34590.1
AT4G14990.1	AT3G03330.1	AT4G01960.3	AT3G19720.2	AT5G48640.1	AT3G46690.1
AT5G17400.1	AT3G14160.1	AT4G15080.2	AT2G46800.2	AT1G08640.1	AT3G21055.1
AT1G18720.1	AT2G46800.3	AT5G24400.1	AT5G49015.2	AT3G50960.1	AT1G33170.1
AT1G58470.1	AT3G23670.1	AT3G56860.11	AT2G40600.1	AT5G59050.1	AT4G21830.1
AT5G16800.2	HOMER_RNA_00142766	AT3G10480.2	AT2G45950.2	AT5G56660.1	AT2G21045.1
AT5G56210.1	AT3G13530.1	AT5G60270.1	AT4G02400.1	AT4G02330.1	AT3G11280.2
AT5G60410.4	AT2G02180.1	AT1G75410.3	AT4G37660.1	AT2G41950.1	AT3G11280.1
AT3G07930.4	AT3G53120.1	AT1G75410.2	AT2G24200.1	AT5G46390.2	AT5G20935.1
AT5G66400.1	AT1G11180.1	AT5G54910.1	AT4G13750.1	AT1G05190.1	AT4G38840.1
AT5G66400.2	HOMER_RNA_00099005	AT1G30320.1	AT2G32220.1	AT1G09217.1	AT2G30230.1
AT5G26865.1	AT2G33310.1	AT4G33060.1	AT3G02490.1	AT2G22390.1	AT1G78140.1
AT1G31810.1	AT2G33310.2	AT5G13420.1	AT5G37190.1	AT2G17360.1	AT2G32550.3
AT3G20140.1	AT3G51880.5	AT4G31408.3	AT5G37190.3	AT5G56670.1	ATCG00480.1
HOMER_RNA_00033560	AT5G51451.1	AT3G13300.1	AT4G36520.1	AT1G76440.1	AT3G48720.1
AT1G19660.2	AT5G48570.1	AT1G30880.1	AT4G35720.1	AT3G13882.1	AT2G35060.3
AT1G19660.3	AT1G25540.2	AT1G67210.3	AT3G60050.1	AT3G29130.1	AT4G27030.1
AT3G27110.1	AT2G19710.1	AT1G67210.1	AT1G44750.2	AT5G45260.1	AT1G77690.1
AT5G04280.1	AT1G24290.1	AT2G11270.1	AT2G33760.1	AT1G48860.1	AT1G13820.1
AT5G22545.1	AT5G48970.2	AT3G20670.1	AT3G20730.1	AT3G21090.1	AT1G12230.2
AT4G18530.1	AT1G64230.5	AT5G46030.3	AT5G33280.1	AT5G48890.1	AT1G12950.1
AT4G18530.3	AT5G19150.1	HOMER_RNA_00163412	AT1G08190.1	AT3G49680.2	AT4G30610.1
AT5G37380.4	AT3G09595.1	AT1G10070.1	AT4G11120.1	AT3G49680.1	AT1G03780.2
AT5G57050.2	AT3G54360.2	AT1G10070.3	AT1G29940.1	AT4G26410.1	AT4G25080.2
AT3G09525.1	AT1G53200.2	AT3G09890.1	AT4G28820.1	AT2G37190.1	AT4G16950.3
AT4G28520.1	AT4G16420.1	AT2G14045.1	AT4G38480.1	AT1G15500.1	AT5G07770.1
AT3G05085.1	AT4G16420.2	AT2G45920.1	AT3G51800.1	AT3G09690.2	AT5G42030.3
AT3G55070.1	AT4G16420.3	AT5G20570.1	AT1G77480.1	AT1G01050.1	AT1G22740.1
AT1G15060.2	AT5G41270.1	AT3G07740.1	AT3G54360.1	AT4G31990.2	AT5G60950.1
AT1G15060.3	AT3G60600.2	AT2G01270.1	AT5G40910.2	AT5G16810.2	HOMER_RNA_00060195
AT1G23120.1	AT3G24500.1	AT4G18140.1	AT3G62330.2	AT5G67130.1	AT1G10470.1
AT1G23120.2	AT5G03858.1	AT4G18140.2	AT5G19320.1	AT1G08800.2	AT1G10470.2
AT5G53895.1	AT4G29780.1	AT5G42920.1	AT5G65560.2	AT2G27775.1	AT3G47070.1
AT5G59220.2	AT1G76460.1	AT1G80040.2	AT4G06255.1	AT5G43500.2	AT1G68780.1
AT5G59220.1	AT5G24010.1	AT4G38340.1	AT4G09980.1	AT1G12860.1	AT5G18670.1
AT1G03470.1	AT2G43190.3	AT5G12230.1	AT5G63480.1	AT1G12860.3	AT4G20360.1
AT1G03470.2	AT1G04860.1	AT1G18160.2	AT5G44700.1	AT4G32590.2	AT1G54890.1
AT1G03470.3	AT3G01310.1	AT5G38200.1	AT3G12650.1	AT1G57700.1	AT1G02335.1
AT1G11960.1	AT3G01310.3	AT5G38200.3	AT1G51380.4	AT3G60180.1	AT5G40730.1
AT1G75230.1	AT2G29720.1	AT1G68410.1	AT1G33260.1	AT5G24060.2	AT5G61670.2
AT4G04810.2	AT1G24706.9	AT1G66180.1	AT4G31460.1	AT5G26260.1	AT1G75410.1
AT1G22190.1	AT1G24706.8	AT4G38790.1	AT5G45095.1	AT2G42570.1	AT4G38970.2
AT5G52580.1	AT1G24706.7	HOMER_RNA_00164833	AT5G49430.1	AT4G16970.1	AT1G21500.1
AT3G54230.4	AT1G24706.3	AT3G04500.2	AT3G44600.1	AT5G42890.1	AT1G79790.1
AT2G21940.4	AT1G24706.2	AT3G04500.1	AT5G67540.1	AT5G52220.1	AT1G61740.1
AT5G62480.3	AT1G34260.4	AT2G26150.1	AT4G30990.2	AT1G10670.2	AT4G15545.1
AT2G23240.1	AT1G34260.2	AT5G58003.1	AT4G30990.3	AT3G17609.3	AT3G51920.1
AT3G48390.1	AT1G34260.1	AT1G15750.3	AT1G64385.1	AT1G10670.1	AT3G18890.1
AT5G06755.1	AT2G24040.1	AT2G24500.1	AT4G02750.1	AT3G17609.4	AT3G26100.2
AT4G14145.1	HOMER_RNA_00091457	AT2G26590.2	AT5G35450.1	AT1G10670.4	AT1G23760.1
AT1G03070.1	HOMER_RNA_00096484	AT3G23900.1	AT5G60300.1	AT3G20510.1	AT1G68150.1
AT1G07180.1	AT2G17200.1	AT1G65980.1	AT5G35753.1	AT2G37975.2	AT5G49770.1
AT3G03150.1	AT5G53020.3	AT5G27650.1	AT4G11410.2	AT1G65540.2	AT3G05490.1
AT2G29190.2	AT1G22020.2	AT3G51550.1	AT4G15396.4	AT2G08950.1	AT4G23870.1
AT4G25140.1	AT1G22020.1	AT5G11030.3	AT4G15396.1	AT1G75270.1	AT1G65610.1
AT3G57390.1	AT1G61250.2	HOMER_RNA_00119618	AT4G15396.3	AT5G14690.1	AT2G41740.1
AT1G54870.1	AT5G43940.2	AT1G55160.1	AT1G79440.1	AT3G43540.2	AT1G25440.1
AT1G51430.1	AT5G22450.3	AT4G03030.1	AT1G07380.2	AT3G18740.1	AT2G24395.1
AT1G75380.4	AT5G10380.1	AT2G19080.1	HOMER_RNA_00025168	AT5G65440.1	AT1G50320.1
AT1G75380.2	AT1G04750.4	AT2G19080.2	AT5G37570.1	AT1G05230.2	AT5G63850.1
AT1G55090.1	AT1G04750.3	AT5G42970.1	AT1G80340.1	AT2G41150.2	AT1G06040.2
AT5G39520.1	AT3G45770.2	AT3G20280.5	AT5G25190.1	AT3G54270.1	AT1G06040.1
AT5G51450.1	AT2G34770.1	AT1G09920.1	AT3G09700.1	AT5G61830.2	AT2G37040.1
AT2G34740.3	AT1G64795.1	AT1G29260.1	AT1G34270.1	AT1G10370.1	AT2G38750.1
AT2G34740.1	AT2G02470.1	AT5G64060.1	AT5G22650.2	AT3G63430.1	AT1G23310.1
AT2G22055.1	AT2G02470.2	AT2G29060.1	AT4G24520.1	AT5G42080.3	AT4G34240.2
AT5G51020.1	AT2G02470.3	AT1G76510.2	AT5G66562.1	AT3G17920.1	AT4G34240.3
AT3G51895.1	AT1G49390.2	AT5G51220.3	AT3G26618.1	AT5G44370.1	AT4G34240.4
AT4G26940.2	AT1G23970.2	AT1G06002.1	AT5G65830.1	AT3G49510.1	AT5G38990.1
AT1G18270.1	AT3G07220.1	AT5G05610.2	AT5G43940.1	AT3G23810.1	AT4G32870.1
AT3G47080.1	AT2G03150.2	AT2G44800.1	AT3G14690.1	AT5G08060.1	AT2G16630.1
AT5G55135.1	AT1G33490.3	AT4G22550.1	AT2G17830.1	AT5G01890.1	AT4G03280.1
AT2G17020.1	AT1G33490.2	AT3G59950.2	AT3G44120.1	AT4G00440.1	AT4G38460.1
AT5G19000.3	AT1G67440.2	AT3G03100.1	AT5G50860.2	AT1G54220.1	AT5G65050.3
AT1G02020.1	AT1G67440.1	AT4G14220.1	AT5G62980.1	AT1G11600.1	AT1G47520.1
AT5G01670.1	AT1G09795.1	AT4G34140.2	AT5G09810.1	AT5G15520.1	AT5G14330.1
AT5G01670.2	AT3G17655.1	AT4G28420.2	AT1G74260.1	AT5G13550.1	AT1G19350.3
AT3G17060.1	AT1G01650.2	AT2G42650.1	AT2G01630.3	AT2G07784.1	AT1G19350.4
AT1G55730.1	AT1G01650.3	AT1G34300.1	AT3G20920.1	AT3G20260.1	AT5G40450.1
AT5G03560.3	AT1G01650.4	AT2G21105.1	AT5G14840.1	AT4G13370.1	ATCG00920.1
AT4G32670.2	AT3G05050.2	AT2G11240.1	AT2G03150.1	AT4G09810.1	ATCG00270.1
HOMER_RNA_00104009	AT3G05050.3	AT1G23870.1	AT1G54920.4	AT3G10080.2	AT2G41680.1
AT3G47160.3	AT4G04180.2	AT5G04090.1	AT5G18480.1	AT4G25600.1	AT5G48430.1
AT4G22890.1	AT1G49832.1	AT1G18570.1	AT1G18335.3	AT1G78650.1	AT1G72510.2
AT3G18750.3	AT1G49832.2	AT5G64400.1	AT3G50230.2	AT5G06850.1	AT3G56160.2
AT2G45570.1	AT1G23040.1	AT3G58570.1	AT5G14350.1	AT4G39900.1	AT3G56160.3
AT3G43860.1	AT5G62620.1	AT4G18710.1	AT5G59240.1	AT5G05740.3	AT3G56160.4
AT3G01100.4	AT5G62620.2	AT4G18710.2	AT5G09315.1	ATCG00160.1	AT5G42800.1
AT1G78265.1	HOMER_RNA_00149149	AT3G05545.1	AT3G49010.6	AT4G13660.2	AT1G14280.1
AT4G21323.1	AT1G18480.1	AT1G20575.1	AT3G49010.7	AT5G43460.2	AT2G46070.1
AT3G51000.1	AT2G41310.1	AT1G44910.1	AT2G18850.1	AT1G59580.1	AT4G27520.1
AT5G01990.1	AT2G43180.1	AT5G56910.1	AT3G19490.1	AT2G21580.2	AT2G40300.1
AT1G35490.1	AT5G53450.3	AT3G57890.1	AT4G35360.1	AT1G73620.1	AT2G47400.1
AT1G65440.4	AT5G53450.2	AT5G06825.1	AT3G24440.1	AT4G01897.1	AT5G12860.1
AT2G37670.1	AT3G49640.5	AT5G06140.1	AT3G24440.2	AT2G16780.1	AT5G08640.2
HOMER_RNA_00074920	AT1G78200.3	AT1G60670.1	AT3G17910.1	AT2G44150.1	AT3G53920.1
HOMER_RNA_00058843	AT4G06748.1	AT5G08135.1	AT1G70000.1	AT4G21470.1	AT5G23920.1
AT2G25625.2	AT3G09230.1	AT4G19110.1	AT3G10270.2	AT2G07631.1	AT5G46290.1
AT2G25625.1	AT2G40350.2	AT4G26630.2	AT1G06440.1	AT4G16230.1	AT5G38420.1
AT5G65890.1	AT5G04990.1	AT2G44798.7	AT4G38130.1	AT2G20050.2	AT3G55230.1
AT2G45500.5	AT5G16270.1	AT3G15352.1	AT5G01775.1	AT2G20050.1	AT1G06980.1
AT4G38230.3	AT4G30935.1	AT4G36580.1	AT4G08940.1	AT2G35880.2	AT5G19250.1
AT1G62610.4	AT1G14640.2	AT3G11730.1	AT5G44490.2	AT2G27590.1	AT5G41400.1
AT3G48780.1	AT1G14640.1	AT1G67230.1	AT1G77130.1	AT5G56890.1	AT4G26220.1
AT2G31985.1	AT3G15355.1	AT5G59030.1	AT4G09000.1	AT2G32765.1	AT2G13360.2
AT5G58720.1	AT1G01490.1	AT4G33240.3	AT3G24320.1	AT2G28510.1	AT2G32530.1
AT1G16770.2	AT1G01490.3	AT5G48720.2	AT1G02150.1	AT1G13000.1	AT5G54270.1
AT4G25710.2	AT5G44090.2	AT5G48720.4	AT5G11910.4	AT1G13000.2	AT5G08330.1
AT2G23890.1	AT5G44090.1	AT3G53340.1	AT5G11910.2	AT5G49650.1	AT2G43945.1
AT2G40770.1	AT4G04692.2	AT3G53340.3	AT3G15140.1	AT3G61898.1	AT3G02690.1
AT2G45040.1	AT3G15890.1	AT3G53340.5	AT2G45710.1	AT4G32180.1	AT3G26760.1
AT5G37930.1	AT5G37070.1	AT3G50360.1	AT1G09530.3	AT2G04650.1	AT2G06025.4
AT5G50240.3	AT1G04330.1	AT3G02205.1	AT1G09530.2	AT5G40150.1	AT4G33000.3
AT5G50240.2	AT2G39340.1	AT1G20910.2	AT1G09530.1	AT4G01950.1	AT4G33000.6
AT5G50240.1	AT3G45970.1	AT5G54930.1	AT4G14170.1	AT1G79110.2	AT1G14540.1
AT1G77170.1	AT1G73885.1	AT5G66180.3	AT3G30180.1	AT1G79110.1	AT3G16250.1
AT5G01300.3	AT5G17050.1	AT5G54930.2	AT2G47410.5	AT4G00460.2	AT3G11660.1
AT2G16530.1	AT2G28800.4	AT3G27520.1	AT5G59610.4	AT3G23730.1	AT1G22330.1
AT3G09030.1	AT2G28800.3	AT5G28390.1	AT2G07734.1	AT5G24430.1	AT5G44550.1
AT1G19650.3	AT2G28800.2	AT3G44680.1	AT4G38200.1	AT1G66620.1	ATCG01060.1
AT4G12130.1	AT4G10130.4	AT1G73240.1	AT3G18190.1	AT2G45300.4	AT5G59780.1
AT3G15351.1	AT4G11820.2	AT1G54210.3	AT5G46160.2	AT3G07680.1	AT1G06690.1
AT3G15180.1	AT3G04740.1	AT2G42680.1	AT2G07746.1	ATCG00830.1	AT5G62430.1
AT5G11840.3	AT3G19920.2	AT3G46000.1	AT5G24840.1	AT3G21300.1	AT1G17140.1
AT5G13590.1	AT3G19920.1	AT2G30770.1	AT4G38200.2	AT4G33760.1	AT5G07020.1
AT1G80090.2	AT1G21065.1	AT1G64750.2	AT1G65950.1	AT5G38590.2	AT5G24140.1
AT1G80090.1	AT2G02360.1	AT4G08170.2	AT4G16444.1	AT2G35190.1	AT2G35660.3
AT1G70620.1	AT4G01250.1	AT5G20380.1	HOMER_RNA_00136739	AT2G20840.1	AT2G35660.2
AT1G80490.3	AT1G49032.2	AT3G52115.1	AT3G06325.1	AT4G39235.1	AT2G35660.1
AT3G19960.1	AT4G17230.1	AT5G41560.1	AT4G30840.1	AT4G07455.1	AT5G64460.3
AT3G13390.1	AT1G67600.1	AT5G03905.1	AT3G45630.2	AT4G08810.1	AT3G15540.1
AT5G07710.1	AT5G61960.5	AT5G20520.1	AT4G31770.2	AT4G14690.1	AT2G01530.1
AT1G10600.4	AT1G49950.1	AT5G62050.1	AT3G21805.1	AT3G07110.1	AT1G44446.4
AT1G10600.3	AT3G02550.1	AT5G06570.2	AT5G58970.1	AT3G44990.1	AT3G56040.1
AT1G10600.2	AT1G43890.2	AT2G45000.1	AT5G58970.2	AT3G07110.2	AT3G51600.1
AT5G05410.1	AT1G43890.3	AT1G25560.1	AT5G02530.1	AT4G01700.1	AT3G61870.2
AT5G07890.5	AT1G43890.1	AT1G08370.1	AT3G14910.1	AT4G04350.1	AT3G61870.1
AT5G07890.1	AT5G06115.1	AT3G10040.1	AT5G50280.1	AT4G11175.1	AT1G19900.1
AT4G33700.2	AT1G02680.1	AT5G63280.1	AT1G48850.1	AT4G03150.1	AT3G60330.2
AT4G33700.3	AT1G70140.1	AT3G53500.2	AT2G22660.1	AT2G20450.1	AT2G13360.3
AT2G31450.1	AT3G24200.2	AT2G01100.1	AT2G38010.3	AT1G20430.1	AT4G25910.1
AT3G11050.1	AT3G02555.2	AT2G01100.2	AT3G53450.1	AT2G30410.3	AT1G18880.1
AT5G44120.2	AT3G02555.1	AT1G64572.1	AT5G25460.1	AT1G54630.2	AT2G28670.2
AT4G14290.2	AT4G19110.2	AT2G37390.1	AT4G16210.1	AT1G54630.1	AT5G43350.1
AT5G62760.3	AT2G25880.3	AT2G37390.2	AT4G38670.3	AT5G14220.4	AT4G01800.1
AT2G26540.1	AT4G19400.1	AT3G28210.2	AT5G57420.1	AT1G12160.1	AT5G52840.2
AT3G12960.1	AT5G25070.1	AT4G35750.1	AT5G47970.1	AT1G16560.4	AT5G22050.2
AT2G20990.3	AT1G72560.4	AT2G31600.4	AT5G47630.2	AT1G16560.1	AT1G32460.1
AT2G20990.2	AT1G72560.2	AT3G50670.2	AT1G15900.1	AT1G16560.2	AT1G75750.1
AT3G23030.2	AT1G72560.1	AT2G27100.1	AT1G49950.3	AT1G16560.3	AT3G01420.1
AT3G24740.1	AT3G04880.1	AT5G59950.4	AT1G31010.1	ATCG00060.1	AT4G24700.1
AT5G16780.2	AT5G44170.1	AT2G26560.1	AT1G23280.1	AT1G73470.3	AT3G29035.1
AT5G13800.4	AT5G56750.1	AT1G09130.2	AT5G13360.1	AT1G73470.2	AT2G26170.1
AT1G72120.1	AT2G38290.2	AT4G39720.4	AT1G22940.1	AT5G06610.1	AT1G13700.3
AT5G10190.1	AT5G16220.1	AT4G31440.1	AT1G20015.1	AT1G33360.1	AT1G13700.1
AT3G54480.1	AT1G80710.1	AT5G13160.1	AT4G31880.1	AT1G10200.2	AT1G33700.3
AT1G55510.1	AT1G07530.1	AT3G42790.1	AT4G04670.1	AT2G21380.1	AT3G56080.1
AT3G52560.3	AT4G21903.1	AT5G57870.1	AT1G15002.1	AT3G45310.1	AT3G60130.1
AT4G10930.2	AT2G43760.3	AT4G35830.2	AT1G74170.1	AT1G76340.1	AT4G38970.1
AT1G63240.1	AT2G43760.1	AT3G26430.1	AT5G16610.3	AT5G27740.1	AT1G19740.1
AT2G46270.2	AT1G02000.1	AT1G18700.4	AT5G13360.2	AT2G07664.1	AT5G57830.1
AT2G46270.3	AT4G16146.1	AT1G36980.2	AT4G14620.1	AT3G05165.2	AT3G14350.1
AT2G46270.1	AT5G65350.1	AT5G25280.2	AT2G07692.1	AT5G46580.1	AT5G04360.2
AT3G15358.1	AT2G03020.1	AT2G44680.2	AT1G62390.1	AT1G06463.1	AT5G44480.2
HOMER_RNA_00089201	AT1G56090.1	AT5G20620.1	AT4G26590.1	AT2G45950.1	AT5G63780.1
HOMER_RNA_00089669	AT5G27890.1	AT3G59520.1	AT5G59440.1	AT5G15640.1	AT4G39350.1
AT5G18640.2	AT2G18760.6	AT5G64960.1	AT4G17430.1	ATCG00930.1	AT3G62950.1
AT4G28520.3	AT3G08700.1	AT3G62650.1	AT2G37640.1	AT4G19030.3	AT5G04140.2
AT1G64180.1	AT4G32285.1	AT2G17350.1	AT3G11010.1	AT4G19030.1	AT1G44575.3
AT3G57020.1	AT2G32200.1	AT5G06110.1	AT1G13410.1	AT3G07990.1	AT4G01330.1
AT1G62620.1	AT2G32200.2	AT4G38225.2	AT2G02040.1	AT3G60245.1	AT5G09220.1
AT2G15560.2	AT5G45130.2	AT1G18300.1	AT4G04370.1	AT2G42880.1	AT3G20860.1
AT4G13280.2	HOMER_RNA_00026119	AT1G03960.2	AT4G36290.1	AT5G02255.1	AT5G22310.1
AT3G63340.11	AT1G77220.2	AT1G10390.3	AT1G65380.1	AT5G47310.1	AT1G34000.1
AT1G61563.1	AT1G77220.1	AT3G52105.1	AT2G35120.1	AT2G28470.1	AT3G55240.1
AT4G19870.2	AT1G55250.4	AT1G78040.3	AT3G56720.1	AT2G28470.3	AT1G12740.1
AT3G14880.1	AT1G17060.1	AT5G13240.2	AT3G56720.4	AT2G28470.4	AT2G30950.4
AT4G09150.1	AT3G23570.2	AT2G02560.2	AT3G56720.5	AT3G61560.2	AT2G30950.1
AT5G53260.1	AT3G62190.1	AT3G02260.4	AT3G56720.6	AT5G19750.1	AT5G19230.1
AT5G50030.1	AT3G62190.2	AT4G21670.1	AT3G56720.7	AT3G57280.1	AT4G34090.1
AT5G66250.4	AT2G33835.1	AT1G22790.1	AT1G50570.2	AT2G35500.1	AT4G34090.3
AT4G16765.2	AT3G18770.1	AT3G12030.1	AT1G72560.7	AT2G31170.2	AT3G06070.1
AT3G23175.1	AT1G55365.1	AT2G23080.1	AT1G72560.3	AT2G31170.1	ATCG00330.1
AT1G55680.1	AT4G03410.2	AT5G51300.1	AT5G02500.2	AT5G60890.1	AT5G14060.3
AT4G03290.1	AT1G21200.1	AT1G03440.1	AT1G78190.1	AT5G43080.1	AT3G16370.1
AT5G63260.1	AT1G35140.1	AT5G14440.1	AT5G02500.1	AT5G57000.1	AT5G54250.1
AT3G02600.11	AT3G28030.3	AT1G15420.1	AT3G14100.1	AT5G52960.1	AT3G55630.3
AT5G57050.3	AT4G26060.1	AT1G15420.2	AT3G15000.1	AT2G34640.1	AT3G55630.1
AT5G06440.5	HOMER_RNA_00047041	AT4G04620.3	AT1G29810.1	AT5G10020.1	AT3G55630.4
AT3G14040.1	AT4G25230.2	AT1G69640.1	AT1G35620.1	AT3G17340.1	AT2G34430.1
AT3G14050.1	AT5G11430.3	AT5G56760.1	AT3G03300.3	AT1G27210.1	AT3G48360.3
AT5G02310.1	AT5G21280.1	AT1G25310.1	AT5G01445.1	AT5G15390.1	AT3G48360.2
AT3G09470.2	AT1G63930.1	AT2G47070.1	AT4G21530.1	AT3G21680.1	AT3G52540.1
AT1G17550.2	AT1G44414.1	AT2G27210.2	AT1G12220.2	AT4G17240.1	AT4G00050.2
AT1G17550.1	AT4G34430.4	AT3G12150.1	AT4G12230.1	AT3G05570.1	AT4G00050.1
AT4G21326.1	AT1G16510.1	AT4G39560.2	AT4G35460.1	AT3G52960.1	AT4G01750.1
AT1G20620.2	AT3G60410.3	AT4G02715.1	AT5G13000.1	AT3G44735.1	AT1G12900.2
AT1G20620.1	AT2G17840.1	AT4G31010.1	AT1G53590.1	AT1G05320.2	AT1G12900.3
AT1G20620.5	AT3G61850.2	AT5G25560.2	AT3G18910.1	AT1G05320.1	AT1G12900.1
AT1G32710.1	AT3G61850.4	AT2G02148.5	AT2G30105.1	AT3G50900.1	AT1G12900.4
AT4G31860.3	AT3G62190.4	AT1G43770.1	AT5G08525.1	AT1G15885.1	AT1G12900.5
AT4G31860.2	AT2G17220.1	AT4G14410.1	AT2G08900.1	AT1G58080.1	AT1G76110.1
AT4G31860.1	AT4G25020.1	AT5G61450.1	AT2G33640.1	AT1G44900.1	AT1G70670.1
AT5G62220.1	AT5G50350.1	AT5G57370.1	AT4G28400.3	AT1G44900.2	AT5G05200.1
AT3G01990.11	AT3G43440.1	AT1G28210.3	AT4G28400.2	AT1G18640.3	AT5G47180.2
AT4G32580.1	AT4G05320.8	AT3G05195.1	AT1G26770.2	AT1G18640.2	AT5G03880.1
HOMER_RNA_00089988	AT4G05320.6	AT4G28300.2	AT1G26770.1	AT3G47590.1	AT1G04280.2
AT4G27470.1	AT4G05320.5	AT5G65590.1	AT2G45700.1	AT5G61060.1	AT1G04280.1
AT4G17410.5	AT2G18915.2	AT5G19350.1	AT4G02460.2	AT1G68230.2	AT2G27290.1
AT3G18380.2	AT3G51750.1	AT2G43160.2	AT3G62890.1	AT1G70210.1	AT5G49270.1
AT3G61830.1	AT3G04130.2	AT5G63010.1	AT1G19290.1	AT3G28050.1	AT4G00330.1
AT2G36740.1	AT5G17300.1	AT4G25500.2	AT2G31190.1	AT3G49470.1	AT5G19190.1
AT5G13950.3	AT1G67420.5	AT4G25500.4	AT2G31190.2	AT4G33460.1	AT3G26310.1
AT1G22380.1	AT1G67420.3	AT4G25500.7	AT1G15690.2	AT4G13940.4	AT2G39360.1
AT3G01100.1	AT5G18250.1	AT4G25500.6	AT1G53542.1	AT4G13940.1	AT1G31920.1
AT5G52070.3	AT4G38600.1	AT2G26460.1	AT3G23570.1	AT4G13940.3	AT5G66510.2
AT5G52070.1	AT4G38600.3	AT2G25740.2	AT3G23570.3	AT1G78370.1	AT5G45840.1
AT2G27350.2	AT2G39210.1	AT2G15880.1	AT2G38430.1	AT3G23300.1	AT2G02990.1
AT2G27350.3	AT1G14020.1	AT2G17190.1	AT2G20960.4	AT3G20130.1	AT2G04790.1
AT5G04000.1	AT4G31080.2	AT5G04910.1	AT5G60100.5	AT5G43700.1	AT2G04790.8
AT5G01520.1	AT2G18860.3	AT2G25330.1	AT5G43960.1	AT3G01040.3	AT3G26520.1
AT2G33380.1	AT1G30515.1	AT5G67630.1	AT5G27660.2	AT5G15220.2	AT5G55620.1
AT4G21010.1	AT3G57550.2	AT1G77320.1	AT3G62810.1	AT5G15220.1	AT4G17340.1
AT4G34890.1	AT3G57550.3	AT3G52500.1	AT3G62810.2	AT2G14170.1	AT3G16690.3
AT5G48370.1	AT3G18690.1	AT2G15490.1	AT1G16810.1	AT3G47750.1	AT3G21260.3
AT5G24930.1	AT3G09085.1	AT5G60700.1	AT1G16810.3	AT5G45590.1	AT4G39970.1
AT5G18640.1	AT4G35890.2	AT4G12610.1	AT1G05247.1	AT2G38700.1	AT1G78660.1
AT2G06005.2	AT1G68690.4	AT5G60250.1	AT4G19220.1	AT4G18970.1	AT4G26860.1
AT3G58450.2	HOMER_RNA_00124126	AT3G58050.1	AT2G31980.1	AT2G46090.1	AT5G44380.2
AT5G17310.2	AT1G06700.3	AT5G20570.3	AT5G26720.1	AT3G26070.1	AT5G44380.1
AT4G32770.1	AT1G03350.1	AT5G23450.1	AT3G09680.1	AT1G17285.2	AT2G37420.1
AT3G19520.3	AT4G21580.1	AT5G23450.2	AT2G30880.1	AT1G17285.1	AT3G60550.1
AT1G03120.1	AT4G21580.2	AT2G41945.1	AT2G05830.1	AT5G04160.1	AT1G13970.1
AT2G13970.1	AT3G48860.1	AT2G41945.2	AT2G05830.2	AT4G25150.1	AT5G05580.1
AT1G55310.6	AT1G20693.2	AT3G10030.2	AT1G79120.1	AT5G21100.1	AT2G05380.3
AT1G55310.3	AT5G37793.1	AT5G63970.1	AT3G46870.2	AT2G25430.1	AT2G05380.2
AT5G66930.2	AT4G31540.1	AT4G40065.1	AT4G10970.6	AT1G12840.1	AT2G05380.1
AT5G20380.2	AT5G56100.1	AT1G29030.2	AT4G10970.7	AT2G14100.1	AT3G21870.1
AT2G04240.1	AT3G63080.1	AT5G59980.3	AT4G10970.2	AT5G38480.3	AT4G02530.3
AT1G32560.1	AT4G38940.1	AT1G22970.1	AT5G40400.2	AT1G31780.1	AT4G02530.2
AT3G25800.1	AT3G24740.3	AT5G19440.1	AT1G32370.4	AT3G21400.1	AT3G16920.2
AT3G50980.1	AT3G20660.1	AT4G18140.4	AT4G10090.1	AT4G15233.8	AT1G12450.1
AT5G19580.1	AT3G24740.4	HOMER_RNA_00016868	AT5G49410.1	AT3G13180.1	AT4G14020.1
AT3G26790.1	AT5G62200.1	AT1G03190.1	AT5G49410.2	AT1G04750.1	AT3G14280.1
AT5G38220.3	AT2G01930.1	AT1G69210.2	AT1G15550.1	AT3G25920.1	AT3G01440.1
AT1G13640.1	AT2G01930.2	AT1G66080.1	AT2G05170.1	AT5G55220.1	AT1G70370.1
AT5G07890.3	AT5G04065.1	AT1G04230.1	AT2G01570.1	AT3G02360.1	AT3G51660.1
AT3G41768.1	AT4G36791.1	AT5G65207.1	AT4G04940.1	AT1G04270.2	AT3G17100.2
AT3G21070.2	AT5G19050.1	AT3G49430.5	AT5G66540.2	AT1G04270.1	AT2G45400.4
AT1G67850.5	AT4G38920.2	AT3G17626.1	AT4G03965.1	AT1G18090.1	AT1G12230.1
AT5G60100.1	AT1G11530.1	AT1G48380.2	AT3G04975.1	AT2G47060.5	AT1G29430.1
AT1G02960.2	AT4G19640.3	AT1G48380.1	AT4G22760.1	AT1G54920.1	AT1G31330.1
AT3G18270.1	AT4G19640.2	AT3G44370.2	AT5G02050.1	AT5G57350.1	AT2G30170.6
AT5G65060.2	AT4G30210.3	AT4G19010.1	AT1G61150.3	AT1G75210.1	AT5G51010.1
AT4G14880.2	AT4G30210.2	AT3G09162.2	AT1G61150.2	AT1G75210.2	AT2G32500.2
AT3G20220.1	AT5G16780.3	AT2G04865.1	AT1G66510.4	AT1G71180.1	AT3G06850.1
AT1G17110.2	AT3G07565.4	AT1G51550.1	AT4G36480.3	AT3G49010.4	AT3G44450.1
AT1G21640.1	AT1G52342.1	AT3G26730.8	AT2G32070.1	AT3G49010.5	AT1G10682.1
AT1G33270.1	AT3G49400.1	AT3G22990.1	AT5G08580.2	AT3G49010.3	AT3G45700.1
AT1G16090.1	AT4G34860.2	AT2G18790.2	AT5G01270.1	AT3G53130.1	AT5G54040.1
AT2G43180.3	AT5G54960.1	AT2G01008.1	AT3G60310.1	AT5G35940.1	AT3G62930.1
AT5G66110.1	AT5G04040.2	AT3G12200.1	AT5G17560.3	AT1G08200.1	AT4G12545.1
AT2G37970.1	AT5G13800.3	AT5G44250.1	AT2G01320.1	AT1G52150.1	AT4G35760.1
AT5G52640.1	AT4G11800.1	AT5G44250.2	AT3G56110.3	AT1G52150.3	AT5G46450.1
AT2G35690.1	AT4G16790.1	AT5G49400.1	AT1G74320.1	AT1G29080.1	AT1G26945.1
AT2G42000.2	AT1G72660.1	AT4G06634.2	AT3G47910.1	AT3G59970.3	AT1G78995.1
AT5G67030.2	AT1G32750.1	AT4G31441.1	AT5G49020.1	AT3G13510.1	AT5G17880.2
AT3G28810.1	AT4G31800.3	AT1G79490.1	AT1G66250.1	AT3G51240.1	AT3G01500.4
AT5G67030.1	AT3G01850.2	AT5G62540.1	AT1G55880.2	AT5G24620.1	AT3G01500.2
AT3G06810.1	AT2G16770.1	AT2G29420.1	HOMER_RNA_00062283	AT5G42320.2	AT3G01500.3
AT2G42950.2	AT1G20140.1	AT5G37380.5	AT1G73590.1	AT5G42320.1	AT4G23890.1
AT2G42950.1	AT2G19270.1	AT2G16940.5	AT3G23910.1	AT3G10270.1	AT5G16030.4
AT4G22100.1	AT1G04660.1	AT3G29170.1	AT5G17020.1	AT1G14080.1	AT4G02260.4
AT1G26218.1	AT1G30135.1	AT1G05057.1	AT2G20810.1	AT1G65010.1	AT3G17040.4
AT2G44980.3	AT3G21600.3	AT2G27020.2	AT1G48170.1	AT1G06467.1	AT5G42310.1
AT4G02690.1	AT1G66070.2	AT4G31560.1	AT3G32940.1	AT4G33580.1	AT5G24120.1
AT1G02310.2	AT1G72175.2	AT4G19880.1	AT5G45600.2	AT3G44160.1	AT2G26760.1
AT1G02310.1	AT1G28360.1	HOMER_RNA_00094395	AT5G53140.1	AT1G78200.1	AT3G62020.1
AT3G60970.1	AT5G46410.2	AT4G12340.1	AT2G41370.1	AT1G78200.2	AT5G02090.1
AT1G76570.1	AT2G43950.1	AT1G20760.1	AT4G35890.1	AT4G39960.1	AT2G46750.1
AT3G07700.4	AT5G63030.1	AT2G02760.1	AT5G47790.1	AT2G01910.1	AT3G17650.2
AT1G34370.3	AT1G68140.3	AT2G02760.2	AT3G13570.1	AT3G55410.1	AT1G25230.2
AT3G09180.3	AT1G68140.2	AT2G02760.3	AT5G15270.1	AT5G35360.2	AT1G25230.3
AT2G32340.1	AT2G30580.3	AT1G28060.3	AT5G15270.2	AT2G41650.1	AT1G25230.1
AT2G32415.2	AT3G18500.4	AT5G53000.1	AT3G04450.1	AT1G78670.1	AT1G50060.1
AT3G53180.1	AT5G35370.1	AT3G23900.3	AT3G16620.1	AT1G09530.6	AT3G54590.3
AT5G04760.1	AT3G18500.2	AT2G46180.1	AT1G45160.2	AT1G09530.5	AT1G04733.1
AT3G07820.1	AT4G34100.1	AT4G24380.1	AT1G80620.1	AT1G09530.4	AT1G19660.1
AT3G60150.3	AT3G16730.1	AT3G02420.1	AT1G72940.1	AT1G02390.1	AT5G56540.1
AT5G18630.2	AT3G61570.2	AT1G32928.1	AT1G55865.1	AT4G26555.2	AT4G33420.1
AT4G29330.2	AT3G61570.1	AT5G61880.1	AT3G02520.2	AT4G26555.3	AT2G24550.1
AT2G27940.1	AT1G50460.1	AT5G61880.3	AT3G02520.1	AT4G26555.1	AT5G15290.1
AT5G13460.1	AT1G09270.3	AT3G09100.2	AT3G02530.1	AT5G27950.1	AT1G23205.1
AT2G25890.1	AT4G23910.1	AT5G61500.1	AT1G04053.1	AT2G22795.1	AT2G21960.1
AT4G16160.1	AT1G05853.1	AT2G34900.2	AT2G41670.2	AT1G79530.1	AT4G26320.1
AT4G16160.2	AT1G01360.1	AT1G02610.3	AT2G41670.1	AT2G25250.1	AT3G54040.1
AT4G27630.4	AT2G32000.1	AT4G14110.1	AT3G06040.2	AT3G56020.1	AT1G62975.1
AT5G55970.3	AT1G48540.2	AT1G49900.1	AT1G29195.1	AT5G42420.1	AT5G37540.1
AT5G57240.5	AT2G23140.1	AT5G51620.4	AT5G25780.1	AT3G29370.1	AT1G70850.1
AT4G21350.1	AT3G45830.1	AT5G11960.1	AT5G28850.1	AT5G25570.2	AT1G73830.1
AT3G18350.1	AT3G09980.1	AT5G11330.2	AT5G27970.3	AT5G51100.5	AT4G14540.1
AT1G27540.1	AT4G16150.1	AT5G14420.2	AT3G50620.2	AT2G38090.1	AT3G06330.1
AT2G42975.1	AT3G07760.9	AT3G49100.2	AT2G15240.1	AT1G63850.1	AT2G41110.1
AT1G05940.4	AT3G07760.2	AT2G37020.3	AT1G59990.1	AT3G25100.1	AT4G28080.1
AT5G55900.1	AT3G07760.6	AT2G37020.1	AT4G34860.1	AT4G11980.1	AT3G50240.3
AT2G46500.2	HOMER_RNA_00061392	AT3G16785.6	AT1G08610.1	AT2G32590.1	AT5G20900.1
AT5G21040.3	AT1G18100.1	AT3G16785.5	AT2G07623.1	AT3G62570.1	AT3G59400.1
AT5G05660.1	AT1G15860.3	AT4G32960.1	AT1G79970.2	AT2G28800.1	AT3G26500.1
AT2G29990.1	AT2G36780.1	AT5G37010.1	AT2G07716.1	AT1G57660.1	AT1G54500.1
AT5G18130.2	AT3G15260.1	HOMER_RNA_00164245	AT3G53170.1	AT5G11280.1	AT3G29030.1
AT2G25690.1	AT5G16840.2	AT3G09360.2	AT1G57600.3	AT2G43040.2	AT5G04330.1
AT1G02880.3	AT2G18090.1	AT5G08130.8	AT2G33210.1	AT2G43040.1	AT4G23190.1
AT5G58800.1	AT4G30630.1	AT1G69220.1	AT5G61020.2	AT2G22660.2	AT1G74840.1
AT2G36895.1	AT4G30630.2	AT5G47120.1	AT5G56010.1	AT3G25110.1	ATCG00120.1
AT2G36895.2	AT4G09760.3	AT5G55530.2	AT2G35744.1	AT4G32640.2	AT5G19390.3
AT3G07890.4	AT4G09760.2	AT2G47980.1	AT2G44530.2	AT5G04325.1	AT2G44920.2
AT2G01490.2	AT4G16280.1	AT5G59180.1	AT4G06305.1	AT5G47630.1	AT1G74640.1
AT2G28540.1	AT2G47850.3	AT5G05520.1	AT5G13870.2	AT5G52110.1	AT3G53190.1
AT4G34100.2	AT5G55180.1	AT5G35620.2	AT1G74340.1	AT1G56330.1	AT3G22600.1
AT3G10020.1	AT3G59090.3	AT1G16240.3	AT5G47940.1	AT1G54850.1	AT3G56290.1
AT3G53960.1	AT3G08720.3	AT3G58510.3	AT3G48470.2	AT3G04520.1	AT4G31250.1
HOMER_RNA_00058874	AT3G08720.1	AT3G60250.1	AT5G08610.1	AT2G35320.1	ATCG00530.1
AT2G42750.1	AT1G17280.6	AT3G60250.2	AT3G58520.1	AT1G19690.1	AT5G06300.1
AT1G01448.3	AT2G38880.10	AT4G17895.1	AT3G07300.1	AT4G18670.1	AT2G26690.3
AT1G01448.2	AT3G54366.1	AT1G04930.1	AT3G07300.3	AT4G39510.1	AT2G26690.1
AT1G01448.1	AT4G15563.10	AT4G05060.1	AT1G66070.1	AT5G39340.4	AT1G18330.1
AT5G41340.1	AT5G58380.1	AT2G25760.2	AT1G06273.1	AT3G23750.1	AT2G39430.1
AT4G18975.1	AT5G19140.3	AT1G27470.1	AT1G06263.1	AT1G67190.1	AT4G09460.1
HOMER_RNA_00010889	AT5G19140.2	AT2G08580.1	AT5G62260.3	AT1G67190.2	AT5G20630.1
AT3G49540.1	AT5G19140.1	AT1G22200.1	AT5G28646.2	AT5G39340.1	AT1G71710.2
AT4G03510.4	AT2G18250.1	AT1G58848.2	AT3G23160.1	AT5G26290.1	AT4G14760.2
AT2G04690.2	HOMER_RNA_00036839	AT5G55560.1	HOMER_RNA_00030903	AT1G49660.1	AT5G38520.2
AT2G04690.3	AT2G19180.1	AT5G08770.1	AT3G60240.2	AT4G03915.1	AT4G12470.1
AT2G04690.1	AT2G19180.2	AT2G20585.1	AT3G60240.3	AT1G33120.1	AT1G69810.1
AT2G04690.6	AT2G38410.1	AT3G24820.1	AT3G60240.4	AT5G53210.1	AT5G43520.1
AT2G04690.4	AT4G18740.4	AT3G13235.2	AT4G17616.1	AT1G09470.1	AT1G29450.2
AT1G22370.2	AT4G18740.2	AT3G13235.3	AT4G23010.1	AT2G47485.1	AT5G38940.1
AT3G52230.1	AT4G29840.1	AT3G08620.1	AT5G09380.2	AT5G20270.1	AT3G25560.1
AT5G51970.2	AT3G58110.1	AT1G58025.3	AT3G58750.1	AT3G07130.2	AT3G62750.1
AT5G51970.1	AT3G15920.1	AT5G43150.1	AT5G43140.1	AT3G07130.1	AT1G09440.2
AT1G52690.1	AT5G42940.1	AT5G40370.1	AT5G16120.1	AT1G67350.2	AT5G19940.1
AT3G07310.1	AT1G53380.3	AT5G62440.1	AT1G75125.1	AT1G67350.1	AT2G40900.1
AT3G05160.1	AT5G14780.2	AT5G04245.1	AT5G08630.3	AT1G29310.1	AT5G09480.1
AT1G64270.1	AT2G42400.1	AT5G54430.1	AT5G56260.2	AT1G13080.1	AT1G32080.1
AT1G67530.4	AT3G06380.2	AT2G06002.1	AT3G11070.1	AT1G13080.2	AT1G07050.1
AT1G67530.2	AT2G17033.3	AT2G31955.3	AT1G32090.1	ATCG01240.1	AT3G43430.1
AT2G36640.1	AT5G10450.3	AT1G68670.1	AT1G10180.1	AT2G37640.2	AT1G18270.4
AT2G36640.2	AT1G79660.1	AT3G01560.2	AT2G26770.1	AT4G02810.1	AT1G18270.2
AT3G10340.1	HOMER_RNA_00148835	AT4G01320.2	AT4G32208.1	AT5G52220.2	AT1G49730.3
AT2G41260.1	AT5G01710.1	AT4G24100.2	AT1G29320.1	AT5G59480.1	AT1G49730.2
AT2G41260.2	AT3G48050.1	AT1G10210.1	AT2G07662.1	AT1G14310.1	AT4G26260.1
AT1G03990.1	AT3G48050.2	AT1G17290.1	AT2G07658.1	AT4G19410.2	AT4G26260.2
AT2G45800.1	AT5G17370.2	AT5G35210.1	AT4G10180.1	AT2G30460.2	AT5G19855.2
AT2G40080.1	AT4G01980.1	AT4G36800.1	AT5G53300.4	AT2G30460.1	AT2G21340.1
AT2G03280.1	AT5G17370.1	AT1G09740.1	AT1G23890.1	AT3G25480.1	AT4G36640.1
AT3G25165.1	AT5G03470.1	AT1G53720.1	AT1G23890.2	AT2G32850.2	AT5G20220.1
AT1G21651.1	AT5G52570.1	AT1G53720.2	AT3G10200.1	AT1G51070.1	AT5G14730.1
AT5G16460.1	AT2G42330.3	AT1G09794.1	AT5G20420.1	AT3G03445.1	AT5G06800.1
AT1G49590.2	AT2G42330.2	AT1G55520.3	AT1G52450.1	AT2G18990.1	AT3G15820.1
AT3G26744.4	AT4G01020.1	AT5G23090.2	AT5G26180.5	AT4G07135.1	AT3G62550.1
AT1G19540.1	AT5G03235.1	AT4G00170.1	AT1G29465.1	AT5G27550.2	AT4G25650.1
AT3G58490.2	AT3G20310.1	AT5G24020.1	AT5G10820.1	AT1G12100.1	AT4G25650.2
AT4G00450.3	AT5G52980.2	AT3G09225.1	AT5G25757.1	AT5G14220.1	AT1G71480.1
AT1G11175.1	AT1G79160.1	AT1G69840.3	AT5G27395.2	AT1G48520.2	AT5G11790.1
AT5G03210.1	AT1G31485.1	AT1G68550.1	AT5G01400.3	AT1G48520.1	AT5G28050.1
AT3G52340.5	AT2G29950.1	AT2G17120.1	AT5G27395.1	AT2G43760.2	AT1G58290.1
AT4G27530.1	AT4G17620.1	AT1G08320.4	AT1G30590.3	AT4G35350.2	AT5G25120.1
AT4G00230.1	AT1G23710.1	AT1G08320.3	AT2G22740.1	AT4G32900.2	AT4G10030.1
AT1G33050.2	AT1G54710.1	AT5G58210.4	AT5G03900.1	AT5G12940.1	AT3G26570.2
AT5G07330.1	AT1G54710.2	AT1G21900.1	AT4G22670.1	AT2G26540.2	AT4G02120.2
AT1G05690.1	AT2G08350.1	AT2G26530.1	AT5G64470.2	ATCG00320.1	AT3G26570.1
AT3G44880.1	AT3G59350.1	AT3G60640.1	AT3G07760.1	AT4G13930.1	AT3G51850.3
AT2G27380.1	AT3G59350.4	AT4G25710.1	AT5G61040.1	AT5G39080.1	AT1G09740.2
AT2G42000.1	AT3G20650.3	AT5G10300.1	AT3G59490.2	AT2G46820.2	AT5G11060.1
AT1G11930.2	AT3G20650.2	AT5G22080.2	AT3G59490.1	AT2G29510.1	AT1G17050.1
AT1G13740.1	AT1G18070.3	AT1G51200.2	AT1G64450.1	AT2G47510.1	AT4G14330.1
AT2G25340.1	AT3G17250.1	AT2G20830.4	AT5G66240.3	AT2G47510.2	AT1G64860.1
AT5G59960.1	AT5G51630.1	AT2G23890.2	AT2G09795.3	AT2G47510.3	AT4G08870.1
AT4G22770.2	AT1G71360.1	AT5G03090.1	AT2G09795.2	AT5G06970.1	AT3G06880.4
AT1G50260.1	AT1G08820.1	AT4G37880.1	AT1G15470.1	AT4G24580.1	AT4G20840.1
AT1G48490.2	AT5G08805.1	AT1G67800.6	AT1G13810.1	AT5G35700.1	AT5G60020.1
AT1G48490.1	AT5G48220.1	AT1G34760.1	AT5G40810.1	AT4G35660.1	AT3G27170.1
AT4G33467.2	AT3G14130.3	AT5G06100.3	AT3G08730.1	AT2G35520.3	AT2G21280.1
AT4G03420.1	AT3G14130.2	AT4G14160.3	AT3G08730.2	AT1G34245.1	AT1G16720.1
AT5G18190.1	AT1G67650.1	AT1G14680.1	AT1G64550.1	AT5G45775.2	AT3G59060.4
AT3G52110.3	AT4G31410.1	AT5G59440.2	AT5G16640.1	AT3G23070.1	AT3G59060.2
AT3G52110.1	AT4G13530.1	AT3G02540.1	AT5G44930.1	AT4G28400.1	AT3G59060.1
AT3G62260.2	AT1G62600.1	AT2G16530.4	AT1G03510.1	AT4G39260.3	AT1G51850.2
AT3G62260.1	AT1G58590.2	AT2G16860.1	AT2G45100.2	AT3G52300.2	ATCG00890.1
AT3G01270.1	AT1G58590.1	AT3G26690.2	AT5G55100.1	AT3G52300.1	AT5G64770.1
AT1G70580.1	AT4G18580.1	AT5G58350.1	AT5G08565.1	AT2G45960.2	AT1G23080.1
AT4G19390.1	AT5G49000.2	AT1G09570.3	AT1G61870.1	AT5G55910.1	AT2G37130.1
AT1G47550.2	AT3G57770.1	AT1G09570.2	AT4G11420.1	AT3G20390.2	AT2G37130.2
AT1G56145.1	AT1G55190.1	AT1G09570.1	AT1G02410.2	AT5G07300.1	AT4G26540.1
AT2G19930.2	AT4G02150.2	AT5G46070.1	AT3G13226.1	AT5G47330.1	AT1G71040.1
AT5G62580.2	AT2G36410.1	AT5G60570.2	AT5G07320.1	AT3G61440.2	AT3G44020.1
AT1G22350.1	AT2G36410.2	AT3G18410.2	AT3G28640.1	AT3G61440.1	AT2G23180.1
HOMER_RNA_00161151	AT5G40395.1	AT5G13590.5	AT5G61030.1	AT1G02470.1	AT4G14560.1
AT1G15780.1	AT2G29340.1	AT4G32760.3	AT3G56960.2	AT1G77580.3	AT5G57560.1
AT5G66180.1	AT2G29340.2	AT3G48380.1	AT1G64790.3	AT1G77580.2	AT5G59750.2
AT2G20920.1	AT2G29340.4	AT2G43000.1	AT1G64790.1	AT1G77580.4	AT5G59750.3
AT4G05070.1	AT2G38770.1	AT4G28200.1	AT2G35720.1	AT2G27920.1	AT2G22990.1
AT1G69295.1	AT5G03180.2	AT1G60730.1	AT5G26710.1	AT4G21070.1	AT5G07080.1
AT3G13400.2	AT5G09635.1	AT5G62910.1	AT3G48500.2	AT3G59760.3	AT2G22990.2
AT1G06630.3	AT3G09560.3	AT4G37120.1	AT4G21705.1	AT2G19730.2	AT2G22990.6
AT5G10510.6	AT3G09560.1	AT1G04080.2	AT4G25720.4	AT2G19730.1	AT5G63660.1
AT1G11700.1	AT3G09560.4	AT1G04080.3	AT4G25720.3	AT2G19720.1	AT1G48100.1
AT3G02410.3	AT4G20170.1	AT1G70780.1	AT2G05315.1	AT3G19170.1	AT1G52190.1
AT3G02410.2	AT3G19200.1	AT5G58375.1	AT1G68185.1	AT2G30880.2	AT1G73760.1
AT4G36960.1	AT2G07875.1	AT3G26340.1	AT2G17410.1	AT4G30500.1	AT3G25930.1
AT3G04000.1	AT1G79000.1	AT4G27450.1	AT2G17410.2	AT2G38570.1	AT3G26610.1
AT1G64065.1	AT1G79000.3	AT4G08320.1	AT2G17410.3	AT4G10970.1	AT5G65160.1
AT3G49530.1	AT4G38580.2	AT4G08320.2	AT2G11520.1	AT1G30300.3	AT3G07460.1
AT3G49530.2	AT1G09863.1	AT3G53520.4	AT1G80150.1	AT1G32370.2	AT1G14120.1
AT3G20250.1	AT1G25580.1	AT5G57630.3	AT1G07840.1	AT4G30580.1	AT2G46100.1
AT2G44980.1	AT1G03370.2	AT1G29350.1	AT5G11630.1	AT1G07690.5	AT2G46100.2
AT2G22240.3	AT1G03370.1	AT5G43130.1	AT5G23535.2	AT1G70230.1	AT5G18500.2
AT2G22240.2	AT1G47540.2	AT4G38540.1	AT1G19800.1	AT5G43250.1	AT5G56120.1
AT1G47980.1	AT3G08240.1	AT4G23860.1	AT4G14050.1	AT5G14000.2	AT3G02540.3
AT5G25520.1	AT4G34280.1	AT4G23860.2	AT5G57300.4	AT1G33240.2	AT1G51805.1
AT5G25520.6	AT3G14070.1	AT5G52820.1	AT1G58250.1	AT1G33240.3	AT1G73655.1
AT1G01170.1	AT2G02800.1	AT2G45140.2	AT3G10190.1	AT4G24240.1	AT5G22390.1
AT3G45100.1	AT3G11850.2	AT1G76320.1	AT2G22100.1	AT4G24240.2	AT1G58370.1
AT3G03170.1	AT5G56340.1	AT1G20920.5	AT3G20650.1	AT1G69330.1	AT1G13100.1
AT1G65410.1	AT5G04410.1	AT1G20920.3	AT2G35743.1	AT2G23630.2	AT4G02130.1
STRINGTIE_RNA_00020050	AT1G72150.1	AT3G15210.1	AT5G05450.1	AT2G23630.1	AT1G08630.3
AT4G31830.1	AT3G01170.2	AT4G13730.2	AT1G18070.1	AT4G13690.1	AT1G08630.6
AT3G47060.1	AT5G48610.4	AT2G27600.1	AT5G48220.2	AT3G07510.1	AT1G08630.4
AT4G11360.1	AT1G07990.1	AT2G12550.1	AT1G30820.1	AT3G07510.3	AT1G66330.1
AT1G52520.1	AT1G22530.1	AT5G01350.1	AT1G49180.1	AT3G07510.2	AT1G03457.2
AT1G11910.1	AT1G22530.2	AT2G39400.1	AT5G46460.1	AT3G11560.3	AT3G55330.1
AT1G48470.1	AT3G20810.2	AT3G10390.3	AT5G09860.1	AT3G11560.2	AT5G04730.1
AT5G43600.1	AT3G20810.1	AT3G10390.2	AT5G09270.1	AT5G40650.1	AT4G31840.1
AT5G43500.4	AT1G32740.3	AT1G70530.2	AT5G09270.2	AT3G51410.1	AT5G24313.1
AT1G56180.2	AT1G31175.1	AT5G13210.1	AT2G21580.1	AT1G80880.1	AT1G55910.1
AT2G01021.1	AT4G28320.1	AT3G26200.1	AT1G06500.1	AT1G61150.1	AT5G13180.1
AT1G07985.1	AT1G33230.1	AT1G21700.1	AT4G10280.1	AT5G57685.1	AT5G16810.1
AT2G26310.1	AT1G33230.2	AT5G09970.1	AT5G37310.2	AT1G22470.1	AT5G63710.1
AT3G12010.1	AT2G36960.3	AT3G19120.1	AT5G37310.1	AT1G34210.2	AT3G05890.1
AT5G10140.3	AT2G36960.2	AT1G74950.1	AT2G40220.1	AT1G34210.1	AT1G74430.1
AT4G31420.2	AT3G29090.1	AT5G09600.2	AT5G27330.1	AT1G67630.1	AT4G12800.1
AT5G19030.2	AT3G48120.1	AT2G17510.1	AT3G18430.2	AT4G36480.1	AT1G44000.1
AT1G02050.1	AT5G13310.2	AT4G21170.1	AT4G31930.1	AT5G08580.1	AT1G49500.2
AT1G74780.1	AT4G01550.2	AT5G49450.1	AT2G43139.1	AT5G48940.1	AT5G67420.2
AT4G27460.1	AT1G01060.6	AT4G35040.1	AT2G39230.1	AT5G05890.1	ATCG00600.1
AT2G44255.1	AT1G01060.3	AT3G52560.2	AT3G07215.3	AT2G22770.1	AT3G49590.2
AT1G03890.1	AT5G20050.1	HOMER_RNA_00045465	AT5G09860.2	AT1G48630.1	AT1G62750.1
AT5G66110.2	AT5G65100.1	AT5G24570.1	AT1G73200.1	AT2G01320.5	AT4G17460.1
AT5G66110.3	AT3G19670.3	AT1G78310.1	AT2G20000.1	AT2G01320.3	AT5G03995.1
AT1G04300.6	AT3G19670.1	AT2G37570.1	AT2G20000.2	AT1G55880.1	AT4G02920.1
AT1G04300.3	AT4G15940.1	HOMER_RNA_00122928	AT5G44500.1	AT1G75780.1	AT2G44790.1
AT1G04300.1	AT1G55870.3	AT2G39760.3	AT2G15440.1	AT1G04730.1	AT4G34640.1
AT4G14300.2	AT4G02510.4	AT4G14720.1	AT3G52905.1	AT1G12244.1	AT2G43400.1
AT1G50020.1	AT1G76900.1	AT4G14720.2	AT1G79000.2	AT1G06950.1	AT5G14500.1
AT3G05010.1	AT5G11700.2	AT3G13670.1	AT1G31970.1	AT4G36130.1	AT3G19390.1
AT3G07700.3	AT2G32760.3	AT5G48965.1	AT1G69530.1	AT4G16060.1	AT4G25100.4
AT3G59580.3	AT5G24980.1	AT3G24810.1	AT1G69530.4	AT3G16420.2	AT2G40540.3
AT3G59580.2	HOMER_RNA_00065035	AT2G45245.3	AT2G02880.1	AT3G16420.1	AT3G28270.2
AT3G14660.1	AT1G22070.1	AT5G53180.3	AT1G30230.2	AT5G10620.1	AT3G27300.4
AT5G07010.1	HOMER_RNA_00033361	AT2G07709.1	AT3G27865.1	AT3G49720.1	AT2G21370.1
AT5G03990.1	AT1G14400.2	AT5G23490.1	AT3G15357.1	AT3G49720.2	AT1G50560.1
AT4G04870.1	AT5G11090.1	AT5G23490.3	AT2G07683.1	AT2G23093.1	AT2G06850.2
AT1G08570.4	HOMER_RNA_00100810	AT4G30890.1	HOMER_RNA_00090675	AT3G25900.1	AT2G06850.1
AT2G47410.1	AT5G65720.3	AT5G49060.2	AT1G08300.2	AT5G53140.2	AT3G16000.1
AT3G12970.1	AT3G22260.1	AT3G05030.4	AT3G11600.1	AT5G37850.2	AT5G01610.2
AT5G27410.2	AT1G32920.1	AT1G31280.1	AT4G16470.1	AT3G09500.1	AT3G56440.1
AT5G08430.1	AT1G29340.1	AT5G42300.1	AT4G31180.1	AT1G26180.1	AT1G17230.1
AT2G41710.1	AT5G08290.1	AT4G35840.1	AT5G10540.1	AT1G26180.2	AT1G18170.1
AT2G41710.2	AT2G23321.1	AT4G35840.2	AT1G02840.1	AT1G04907.1	AT4G24120.1
AT1G15030.1	AT2G25070.2	AT4G16765.6	AT4G38210.1	AT1G67830.1	AT5G03120.1
AT3G14075.1	AT2G09760.1	AT4G16765.5	AT5G35927.1	AT3G04450.2	AT4G01150.1
AT5G47710.3	AT3G19470.1	AT1G11760.1	AT2G23470.1	AT5G38380.1	AT4G01150.2
AT1G31500.5	AT3G19470.2	AT5G42380.1	AT1G51580.1	AT1G54920.3	AT5G46800.3
AT2G47050.1	AT5G26610.1	AT1G78930.1	AT5G11420.1	AT1G06700.1	AT2G34620.1
AT1G79190.2	HOMER_RNA_00159814	AT4G18880.1	AT2G34690.1	AT1G63460.1	AT2G10940.2
AT5G24352.1	AT5G25220.1	AT3G17450.1	AT3G04770.2	AT4G00430.2	AT2G10940.1
AT3G07360.1	AT5G25220.2	AT2G01710.1	AT2G07675.1	AT4G10470.1	AT3G51820.1
AT1G72200.1	AT3G19580.1	AT5G59700.1	AT3G45590.1	AT4G25450.1	AT2G45450.1
AT3G59990.3	AT1G49520.1	AT1G08845.1	AT4G17610.3	AT3G61820.1	AT2G34180.1
AT2G23290.1	AT5G40540.2	AT2G31200.1	AT1G74040.2	AT4G26760.1	AT4G35320.1
HOMER_RNA_00027301	AT1G74590.1	AT1G79920.4	AT3G20810.5	AT4G30290.1	AT5G18660.1
AT1G04985.1	AT5G67500.2	AT5G02310.3	AT3G13222.1	AT3G06040.1	AT5G53490.1
AT4G32920.1	AT1G01160.1	AT3G13350.1	AT3G08820.1	AT3G06040.3	AT1G12560.1
AT4G14500.1	AT1G01160.2	AT5G12040.1	AT5G26180.4	AT4G38920.1	AT5G51060.1
AT5G06570.1	AT2G22720.3	AT4G24030.1	AT2G36960.1	AT3G50620.1	AT2G23670.1
AT3G10915.7	AT2G22720.1	AT2G32190.1	AT5G18770.1	AT3G19515.2	AT3G22240.1
AT1G54130.1	AT3G04640.3	AT2G32190.2	AT3G47890.1	AT5G13260.1	AT1G50250.1
AT1G60740.1	AT2G01270.3	AT1G03220.1	AT3G47890.2	AT3G29350.1	AT1G63970.1
AT3G46220.4	AT3G19860.1	AT5G03690.2	AT5G62880.1	AT3G22420.4	AT1G80360.3
AT1G07980.1	AT1G79050.2	AT4G25280.1	AT5G62880.2	AT5G66280.1	AT1G68530.2
AT5G49990.1	AT5G04460.6	HOMER_RNA_00100511	AT5G16040.1	AT1G09995.5	AT1G68530.1
AT5G49990.2	AT1G13460.2	AT5G07480.1	AT1G59990.2	AT3G20320.1	AT4G13050.1
AT5G55240.1	AT1G14560.3	AT1G54120.1	AT1G13560.1	AT1G79970.1	AT3G56230.1
AT5G42820.2	AT4G39030.1	AT1G80470.1	AT3G60360.1	AT1G74060.1	AT1G08810.1
AT2G41520.2	AT5G04460.5	AT5G64260.1	AT4G35300.7	AT2G23380.1	AT1G51860.1
AT2G01275.1	AT1G15800.1	AT3G19980.1	AT5G64320.1	AT2G24390.1	AT2G32660.2
AT2G14740.2	HOMER_RNA_00096673	AT3G20500.1	AT1G03687.2	AT3G56130.5	AT2G40400.2
AT4G23660.2	AT3G60070.1	AT2G18735.1	AT4G02510.2	AT3G56130.4	AT2G40400.1
AT5G12840.1	AT3G60070.2	AT5G14680.1	AT3G01316.1	AT3G53170.2	AT1G22430.5
AT3G02600.4	AT2G43790.1	AT5G08230.1	AT1G28490.1	AT4G20760.2	AT1G22430.2
AT3G02600.5	AT1G01200.1	AT3G18215.1	AT2G29200.1	AT4G05520.1	AT4G23420.1
AT3G07020.1	AT2G37200.2	AT3G18380.3	AT2G29200.2	AT2G16370.2	AT1G62630.1
AT2G22690.2	AT3G21215.3	AT5G42090.1	HOMER_RNA_00028941	AT2G16370.3	AT4G22460.1
AT1G47340.2	AT5G01160.1	AT2G21130.1	AT4G07635.1	AT2G16370.1	AT1G57790.1
AT1G17090.4	AT5G20190.1	AT1G78880.1	AT5G52040.2	AT5G03190.1	AT5G16940.1
AT5G65550.1	AT3G60590.2	AT4G27585.1	AT5G57120.1	AT1G57600.1	ATCG01070.1
AT1G65090.2	AT4G08180.1	AT5G42990.1	AT5G12480.1	AT5G17870.1	AT4G35060.1
AT1G65090.3	AT4G08180.2	AT1G29370.1	AT3G22220.1	AT1G25098.1	AT5G63380.1
AT3G51810.1	AT4G08180.4	AT1G74650.1	AT3G03570.1	AT1G29535.4	AT2G41330.1
AT1G55560.1	AT3G55050.2	AT5G10270.1	AT1G44890.1	AT1G48830.1	AT3G02640.1
AT1G07420.2	AT5G23490.2	AT3G09350.3	AT4G02150.1	AT1G48830.2	AT5G20045.1
AT1G07420.1	AT4G23895.4	AT5G43010.1	AT2G13650.2	AT5G34940.2	AT2G25530.1
AT2G04235.2	AT3G06895.1	AT4G35740.1	AT5G23100.1	AT5G05080.3	AT3G21240.1
AT5G60410.5	AT1G16270.1	AT3G01100.3	AT3G03580.1	AT5G13870.1	AT2G01918.1
AT5G39410.1	AT1G16270.3	AT3G15351.5	AT5G25800.2	AT3G45030.1	AT1G67870.1
AT3G09910.1	AT5G03020.1	AT5G03100.1	AT5G04290.2	AT3G53380.1	ATCG01050.1
AT4G18120.2	AT3G54460.1	AT2G38880.9	AT3G07215.2	AT3G48460.1	AT2G35155.1
AT5G22460.3	AT1G31470.1	AT2G45140.1	AT1G31760.1	AT1G76920.1	AT5G13410.3
AT5G35660.1	AT1G68250.2	AT5G41260.1	AT5G55230.1	AT1G01080.3	AT1G56500.2
AT5G22690.4	AT1G68250.1	AT5G18640.5	AT2G11910.2	AT1G01080.2	AT1G56500.3
AT2G26570.2	AT4G20300.1	AT5G09620.1	AT2G11910.1	AT1G01080.1	AT3G01690.1
AT5G19430.4	AT5G45410.4	AT5G41910.2	AT4G12750.1	AT1G65340.1	AT1G44575.2
AT5G19430.1	HOMER_RNA_00046803	AT5G02040.1	AT1G77840.1	AT5G48440.1	AT4G23560.1
AT4G13830.2	AT5G24160.1	AT1G80110.1	AT5G56270.1	AT4G28270.1	AT4G25820.1
AT5G11840.1	AT2G07731.1	AT1G48440.1	AT2G02780.2	AT1G21050.2	AT5G43580.1
AT5G18630.1	AT1G19110.1	AT3G57340.1	AT2G02780.3	AT1G21050.1	AT5G38980.1
AT5G05965.1	AT3G13300.3	AT5G10630.1	AT2G02780.1	AT2G18950.1	AT3G51280.1
AT4G27657.1	AT4G05320.4	AT5G10630.5	AT5G16930.1	AT1G75010.1	AT4G29080.1
AT3G22640.1	AT5G58020.1	AT4G04770.1	AT5G66500.1	AT4G14360.1	AT5G12050.1
AT1G01480.2	AT3G27000.1	AT3G19520.1	AT2G33840.1	AT5G47030.1	AT3G23190.1
AT1G01480.1	AT5G16480.2	AT1G14685.1	AT4G32180.2	AT1G63650.3	AT1G49010.1
AT3G14590.4	AT2G09500.1	AT4G08460.4	AT1G74180.2	AT1G63650.1	AT3G56170.1
AT3G14590.1	AT1G05560.1	AT5G37350.1	AT1G08490.1	AT3G09260.1	AT3G49360.1
AT3G14590.2	AT3G26100.3	AT3G25800.3	AT4G00930.1	AT2G40190.1	AT5G35970.1
AT3G27440.1	AT2G22720.4	AT4G24800.3	AT5G28300.1	AT2G23950.1	AT1G27100.1
AT5G02320.2	AT5G16320.1	AT1G26160.1	AT4G12700.1	AT5G40740.1	AT1G70890.1
AT1G54110.1	AT1G71340.1	AT5G19990.3	AT3G20240.1	AT2G46950.1	AT1G25390.1
AT5G47080.1	AT4G30570.1	AT4G16680.1	AT5G55640.1	AT5G48360.1	AT5G50530.1
AT3G03520.1	AT1G71350.1	AT4G16680.2	AT3G22690.2	AT4G01200.1	AT3G30390.1
AT4G31750.1	AT2G32910.1	AT2G47520.1	AT5G67500.3	AT1G66820.1	AT1G53670.1
AT3G03520.2	AT4G28600.3	AT5G66880.2	AT3G05760.1	AT5G20250.2	AT5G07240.1
AT5G62950.7	AT4G28600.2	AT5G13750.3	AT2G38610.1	AT2G39180.1	AT5G25610.1
AT5G02950.2	AT5G47430.4	AT5G41670.4	AT2G07811.1	AT2G03120.1	AT1G02475.1
AT4G17420.1	AT4G25970.1	AT5G03415.1	AT1G59720.1	AT5G20590.1	AT1G29670.2
AT5G40840.3	AT2G42280.1	AT1G06070.1	AT3G14230.2	AT5G09790.2	AT1G29670.1
AT5G40840.4	AT5G66810.4	AT4G24880.2	AT3G01380.2	AT5G02650.1	AT3G54260.1
AT4G27390.1	AT3G66654.2	AT4G24880.1	AT1G43850.1	AT1G63940.2	AT5G10625.1
AT3G07565.1	AT1G32380.2	AT5G63550.2	AT2G45245.4	AT1G63940.3	AT1G18810.1
AT5G07120.2	AT2G28910.2	AT1G06060.1	AT3G08590.2	AT1G63940.1	AT1G12250.1
AT1G50520.1	AT2G28910.1	AT2G27200.1	AT3G60070.5	AT1G63940.4	AT4G14040.1
AT2G03530.4	AT3G13920.3	HOMER_RNA_00157715	AT3G60070.4	AT2G40010.1	AT1G70700.1
AT3G27580.2	AT5G47430.2	AT4G20830.2	AT5G36880.4	AT1G14330.1	AT1G70700.3
AT1G29800.1	AT4G24020.1	AT2G04240.2	AT4G26190.3	AT2G26770.3	AT3G28200.1
AT3G12830.1	AT2G39660.1	AT2G43570.1	AT1G69910.1	AT2G26770.2	AT4G00680.1
AT3G23340.1	AT3G19860.2	AT4G26180.1	AT1G59600.1	AT2G04170.7	ATCG00350.1
AT2G17450.1	AT2G19570.1	AT1G30270.3	AT4G23750.2	AT2G30970.1	AT5G43180.1
AT2G45600.1	AT3G19860.3	AT2G17500.2	AT4G23750.1	AT1G09270.1	AT1G47600.1
AT1G54070.1	AT1G51960.1	AT4G19880.2	AT5G05670.1	AT4G37040.1	AT5G36790.1
AT3G16940.1	AT3G09480.1	AT5G11900.1	AT1G07887.1	AT5G09995.1	AT3G29780.1
AT5G20300.5	AT1G68490.1	AT5G65060.1	AT2G18220.1	AT5G09995.3	AT3G06880.5
AT5G67480.1	AT5G65280.2	AT3G57590.1	AT1G50660.1	AT5G27850.1	AT1G71500.1
AT5G01410.2	AT5G65290.1	AT1G78290.2	AT3G21215.1	AT3G60630.1	AT1G16720.2
AT2G41070.1	AT5G65290.2	AT1G78290.3	AT5G01160.2	AT5G44110.1	AT5G62140.1
AT2G41070.2	AT2G44200.1	AT3G05420.2	AT5G23490.4	AT5G35530.1	AT5G38410.1
AT4G22990.2	AT1G02610.2	AT5G58005.1	AT3G42806.1	AT3G10200.2	AT5G38410.2
AT3G03970.1	AT4G24590.3	AT1G79950.1	AT3G15420.1	AT2G47940.2	AT3G55800.1
AT1G15180.2	AT1G70518.1	AT1G76860.1	AT3G17890.1	AT2G47940.1	AT1G15820.1
AT1G15180.1	AT1G17930.1	AT5G06560.1	AT3G17890.2	AT2G03350.1	AT1G49780.1
AT1G67300.2	AT3G23490.3	AT1G32730.1	AT4G06599.1	AT1G30590.2	AT2G45220.1
AT1G67300.3	AT2G40095.1	AT5G59830.3	AT4G23895.1	AT1G04640.2	AT1G03457.1
AT1G67300.6	AT4G30780.1	AT5G59820.1	AT5G42790.1	AT1G04640.1	AT3G21890.1
AT1G67300.7	AT1G68410.2	AT3G56150.2	AT5G26770.2	AT5G03900.2	AT2G27402.1
AT4G18600.2	AT2G43500.10	AT1G71730.1	AT5G19520.2	AT2G36160.1	AT5G43880.3
AT1G56460.1	AT5G65050.4	AT1G36070.1	AT5G56030.1	AT1G62590.1	AT2G44450.1
AT5G10740.1	AT5G65050.2	AT1G36070.2	AT1G12270.1	AT3G05750.1	AT1G70940.1
AT1G68570.1	AT5G24270.2	AT1G36070.4	AT3G10480.1	AT4G17300.2	AT1G32100.1
AT5G23050.1	AT2G22470.1	AT1G33330.2	AT2G27900.1	AT3G23805.1	AT1G54820.1
AT3G22510.1	STRINGTIE_RNA_00041642	AT5G62950.2	AT3G25010.1	AT4G16390.1	AT5G06290.2
AT5G65050.5	AT2G26150.3	AT1G80440.1	AT5G54980.1	AT3G48425.1	AT5G40380.1
AT2G45380.1	AT2G23110.2	AT1G75950.1	AT5G44930.2	AT1G15470.2	AT1G07320.4
AT5G66430.1	AT1G07080.1	AT3G11270.2	AT3G24929.3	AT1G67720.1	AT1G66970.1
AT1G64660.1	AT1G28540.1	AT3G11270.1	AT5G04895.1	AT3G48550.1	AT2G40100.1
AT2G41705.1	AT1G15750.2	AT1G10890.4	AT1G48460.1	AT2G42310.1	AT3G18780.2
AT1G04970.1	HOMER_RNA_00065726	AT1G10890.3	AT1G09180.1	AT3G27640.2	AT3G18780.3
AT2G43540.1	AT1G09207.1	AT1G10890.1	HOMER_RNA_00074035	AT3G24770.1	AT2G36050.1
AT5G24970.3	AT4G13160.1	AT3G07555.1	AT1G02810.1	AT1G17280.5	AT1G52220.4
AT4G02110.1	AT2G23450.2	AT4G02450.1	AT4G23980.1	AT5G09125.1	AT1G52220.3
AT1G75490.1	AT2G23450.1	AT5G48240.1	AT1G60090.2	AT2G45080.1	AT1G52220.2
AT2G18540.2	AT1G21670.1	AT5G66810.3	AT1G61460.1	AT4G02580.1	AT1G52220.1
AT2G18540.1	AT5G02910.2	AT1G47870.1	AT4G32210.1	AT5G64860.1	AT3G45410.1
STRINGTIE_RNA_00068790	AT3G23180.1	AT5G03290.1	AT5G57080.1	AT2G16580.1	AT2G34420.1
AT3G46590.3	AT3G26690.1	AT2G20860.3	AT4G33990.2	AT2G45100.1	AT4G38950.4
AT3G11530.2	AT3G54690.1	AT5G64680.3	AT2G04842.1	AT4G22190.1	AT5G13410.1
AT3G05520.1	AT1G11020.1	AT3G49560.1	AT4G29900.2	AT3G12930.1	AT5G06200.1
AT3G61710.1	AT2G41290.1	AT4G17650.1	AT2G47250.1	AT1G02410.1	AT2G21540.2
AT4G25520.2	AT3G09010.1	AT5G24890.1	AT4G37890.1	AT1G68760.1	AT5G36790.2
AT3G62170.1	HOMER_RNA_00089294	AT1G32050.1	AT4G37890.2	AT5G56360.1	AT4G33300.2
AT1G11840.6	AT3G61800.1	AT1G04555.1	AT2G14045.4	AT2G44090.2	AT3G04290.1
AT1G11840.5	HOMER_RNA_00041293	AT1G06890.4	AT5G15300.1	AT4G34160.1	AT5G50450.1
AT1G20823.1	AT4G18650.1	AT2G33585.1	AT1G49890.1	AT1G53380.2	AT2G23690.1
AT2G25350.1	AT1G65980.2	AT2G33585.2	AT3G27080.1	AT4G14910.1	AT1G42550.1
AT4G28760.2	AT3G52460.1	AT5G23220.1	AT5G16160.1	AT2G17033.1	AT1G61170.1
AT5G08470.1	AT1G64330.1	AT5G10900.1	AT5G58100.2	AT2G17033.2	AT5G43450.2
AT1G74370.1	AT2G47890.3	AT4G05150.1	AT5G11730.1	AT2G17033.4	ATCG00070.1
AT1G50170.3	AT2G47890.2	AT1G12910.1	AT4G27870.2	AT2G19740.1	AT3G13650.1
AT1G50170.2	AT4G24550.3	AT2G42620.1	AT4G36550.1	AT1G64790.2	AT1G51800.1
AT1G79380.1	AT5G48160.2	AT5G56860.1	AT3G13920.5	AT1G72530.1	AT5G22410.1
AT5G62490.1	AT1G80180.1	AT5G53310.1	AT3G13920.4	AT4G01900.1	AT1G09575.1
AT3G27360.1	AT5G11030.7	AT2G02570.1	AT3G13920.1	AT1G12430.1	AT5G43470.1
AT5G18255.3	AT5G11030.4	AT2G02570.2	AT3G13920.2	AT4G35020.5	AT5G43470.2
AT3G46600.2	HOMER_RNA_00059634	AT2G41060.3	AT3G58460.1	AT4G35020.1	AT4G23300.1
AT1G14200.1	AT4G39100.1	AT2G23090.1	AT5G03195.1	AT3G08740.1	AT4G17000.3
AT4G09600.1	AT5G12370.2	HOMER_RNA_00057945	AT3G27550.3	AT5G21070.1	AT2G28660.1
HOMER_RNA_00056573	AT1G55160.2	AT4G14430.1	AT3G27550.2	AT3G08670.1	AT4G34920.1
AT4G35300.1	AT5G55750.1	AT3G55880.4	AT1G01840.1	AT1G29840.1	AT5G01370.1
AT4G29820.1	AT3G60850.1	AT4G00290.1	AT1G10970.2	AT1G31410.1	AT4G25835.1
AT1G54860.1	AT5G27730.1	AT2G26280.5	AT3G58090.1	AT4G37280.1	AT5G51390.1
AT5G18120.1	AT5G27730.2	AT5G64400.2	AT4G01860.1	AT4G25720.1	AT3G15570.1
AT3G06630.5	AT1G69670.2	AT1G55820.1	AT4G01860.2	AT4G25720.2	AT1G25550.2
AT3G06630.4	AT5G19151.1	AT3G54190.1	AT1G45248.2	AT1G62850.2	AT1G25550.1
AT3G48880.1	AT1G09583.1	AT4G29330.1	AT1G12890.1	AT4G36940.1	AT5G08720.1
AT2G30100.1	AT2G46900.1	AT5G59910.1	AT4G21790.1	AT4G01995.3	AT2G23840.1
AT4G13270.1	AT5G04425.1	AT5G09900.1	AT5G15920.1	AT1G16000.1	AT3G54050.1
AT1G07040.1	AT5G14960.1	AT5G60680.1	AT5G11520.1	AT5G59970.1	AT1G79040.1
AT1G12130.1	AT4G25670.1	AT3G63250.1	AT1G43980.1	AT1G55840.2	AT5G10480.1
AT3G13800.2	AT1G56280.1	AT3G63250.2	AT5G39250.1	AT1G55840.1	AT2G17500.4
AT1G59750.2	AT1G56280.2	AT2G17705.1	AT1G75770.1	AT4G00480.1	AT4G33270.1
AT1G59750.3	AT1G59910.1	AT4G03320.1	AT5G60300.3	AT1G73120.1	AT2G32150.2
AT1G19400.2	AT4G29420.1	AT1G05055.1	AT3G48710.1	AT5G01870.1	AT5G48490.1
AT5G10710.1	AT3G55220.1	AT1G79420.1	AT1G17930.2	AT5G66560.4	AT2G23130.1
AT3G10740.1	AT1G79590.2	AT3G15010.1	AT3G26410.1	AT1G19800.2	AT4G14880.4
AT2G28780.1	AT1G79590.3	AT2G42330.1	AT4G00238.1	AT5G57300.3	AT4G14880.3
AT5G22794.1	AT1G79590.1	AT1G70290.1	AT2G07621.1	AT1G10910.2	AT4G33150.4
AT1G52870.2	AT3G07315.1	AT1G08633.1	AT3G55160.3	AT5G55125.1	AT1G35290.1
AT4G26700.6	AT3G62240.1	AT5G02200.2	AT3G55160.2	AT5G43403.1	AT4G33150.2
AT4G26700.7	AT2G26310.3	AT1G55915.4	AT1G31180.1	AT3G52950.1	AT3G56410.2
AT4G26700.4	AT1G72210.1	AT5G37370.4	AT3G19440.1	AT3G12260.1	ATCG01210.1
AT4G26700.5	AT1G72210.2	AT5G37370.5	AT3G19440.2	AT1G35612.1	AT1G70470.1
AT1G21680.1	AT5G48950.1	AT5G37370.1	AT1G74230.1	AT1G14710.1	AT4G37270.1
AT4G32710.1	AT1G07480.3	AT5G47880.1	AT2G07722.1	AT1G14710.2	AT4G36500.1
AT3G15280.1	AT1G07480.2	AT4G27830.1	AT2G07714.1	AT1G22450.1	AT3G24020.1
AT5G60615.1	AT5G27840.2	AT5G58620.1	AT1G76850.1	AT3G24630.2	AT5G11790.2
AT3G46980.3	AT5G01500.1	AT5G41590.1	AT1G15750.4	AT1G22440.1	AT5G14470.1
AT5G22796.1	AT5G27840.4	AT5G07370.2	AT5G02655.1	AT5G62710.1	AT4G07820.1
AT2G05590.1	AT1G54115.1	AT5G65240.1	AT3G26290.1	AT1G08820.4	AT4G35600.1
AT1G60140.1	AT3G05220.1	AT5G12190.1	AT2G30710.1	AT1G08820.2	AT1G05240.1
AT2G21385.3	AT3G05220.2	AT3G22910.1	AT2G39681.1	AT3G15350.2	AT1G62380.1
AT1G63800.1	AT2G06005.6	AT1G27540.3	AT5G57100.4	AT2G24970.1	AT5G44680.1
AT1G07119.4	AT2G06005.3	AT1G65030.1	AT5G57100.3	AT5G43310.1	AT2G13610.1
AT1G47710.1	AT5G26240.2	AT1G69980.1	AT5G56730.1	AT5G55340.1	AT3G06840.1
AT3G05260.1	AT3G06010.1	AT1G30620.1	AT5G03770.3	AT5G43310.5	AT1G17300.2
AT4G21660.2	AT4G17370.1	AT3G46070.1	AT3G14860.1	AT1G33810.1	AT3G18560.1
AT4G24290.2	AT1G07310.1	AT4G35770.4	AT3G14860.2	AT1G07890.2	AT4G16980.1
AT3G01240.1	AT4G10330.1	AT2G14115.1	AT1G75295.3	AT1G07890.6	AT2G05310.1
AT2G14260.4	AT3G02420.2	AT5G49540.2	AT3G23180.2	AT1G07890.8	AT2G05310.2
STRINGTIE_RNA_00032704	AT5G61455.1	AT5G56550.1	AT5G55260.2	AT2G40800.1	AT4G08950.1
AT2G46800.4	AT1G55530.2	AT3G48580.2	AT3G04810.1	AT5G47190.1	AT3G28220.1
AT2G02710.4	AT5G04090.2	AT5G23150.3	AT3G04810.3	AT5G54140.1	AT1G78460.1
AT2G02710.1	AT3G03100.2	AT1G76880.1	AT2G18630.1	AT5G38690.2	AT1G70760.1
AT2G02710.3	AT5G07220.1	AT5G04430.2	AT2G36250.3	AT4G21720.1	AT1G35720.1
AT2G02710.2	AT2G06025.7	AT3G47120.1	AT2G36250.2	AT4G15300.2	AT1G10657.2
AT2G26430.2	AT2G06025.5	AT1G17130.1	AT2G36250.1	AT2G45990.4	AT4G26520.2
AT2G26430.4	AT1G12970.1	AT1G17130.2	AT5G20490.1	AT2G45990.2	AT4G21210.1
AT4G11600.1	AT1G50410.2	AT5G50665.2	AT4G28590.1	AT5G12130.1	AT4G17800.1
AT5G54000.2	AT1G50410.3	AT1G33250.1	AT1G79690.2	AT4G34135.1	AT2G29630.1
AT2G24450.1	AT1G32530.1	AT3G07800.1	AT1G64600.1	AT2G47560.1	AT2G29630.2
AT1G06645.1	AT5G27030.2	AT1G60170.1	AT5G40710.1	AT5G61240.1	AT5G67385.3
AT2G30600.1	AT3G45638.2	AT5G63640.1	AT5G40710.2	AT4G19985.7	AT1G01120.1
AT1G60790.1	AT3G45638.1	AT4G17370.2	AT3G16560.2	AT1G10200.1	AT1G65845.1
AT5G03080.1	AT4G23910.2	AT3G14430.1	AT3G16560.3	AT1G01860.1	AT3G53100.1
AT5G56160.1	AT4G09830.1	AT1G02880.1	AT1G09680.1	AT5G26880.1	AT5G08740.1
AT3G26280.2	AT5G10350.3	AT3G07890.5	AT5G02470.3	AT3G18430.1	AT1G61300.1
AT4G38570.2	AT5G10650.1	AT3G27350.1	AT5G43280.1	AT5G03850.1	AT4G23800.1
AT4G38570.1	AT5G50900.1	AT4G18690.1	AT1G07313.1	AT1G15140.3	AT3G43210.4
AT2G36720.2	AT5G17060.2	AT5G19660.1	AT2G31660.1	AT1G15140.1	AT1G30520.3
AT1G14130.1	AT5G17060.1	AT5G62000.5	AT1G08643.1	AT3G50110.1	AT1G05300.1
AT5G59830.2	AT1G18360.1	AT5G62000.3	AT5G66320.2	AT2G16600.1	AT2G01755.1
AT5G60580.1	AT3G61790.1	AT3G11910.2	AT4G32130.1	AT2G14170.3	AT1G44920.1
AT1G14570.4	AT4G05010.1	AT3G24220.1	AT3G52170.1	AT5G22880.1	AT4G21850.2
AT1G46554.1	AT1G50640.1	AT3G13225.1	AT3G52170.3	AT5G44500.2	AT4G18340.1
AT1G20650.1	AT5G64400.3	AT1G16650.1	AT3G52170.4	AT1G69530.3	AT3G13450.1
AT5G55700.1	AT3G04360.1	AT1G02330.1	AT1G56690.1	AT1G69530.2	AT1G52827.1
AT2G29525.4	AT1G10410.1	AT3G05500.1	AT1G22920.1	HOMER_RNA_00076379	AT3G57040.2
AT2G29525.3	AT2G03810.1	AT4G34131.1	AT4G22120.6	AT5G53160.2	AT3G57040.1
HOMER_RNA_00034574	AT2G03810.2	AT2G31945.1	AT4G22120.1	AT5G53160.1	AT3G53470.2
AT2G32235.1	AT2G03810.5	AT1G70320.1	AT5G23690.1	AT3G03595.1	AT5G54490.1
AT5G24950.1	AT2G03810.4	AT1G15415.1	AT3G56510.1	AT1G09840.1	AT3G26650.1
AT1G05340.1	AT2G03810.6	AT5G64170.1	AT5G17240.2	AT1G09840.7	AT2G38170.2
AT3G19210.3	AT1G74380.1	AT2G01730.1	AT5G17240.1	AT1G30230.1	AT3G53260.1
AT1G08570.1	AT4G08235.1	AT5G59140.1	AT1G69670.1	AT4G22560.1	AT1G65390.1
AT1G08570.2	AT5G61310.2	AT4G26500.1	AT1G06900.1	AT2G03980.3	AT2G18980.1
AT1G08570.3	HOMER_RNA_00120708	AT5G08130.5	AT3G58700.1	AT2G03980.2	AT3G23410.1
AT3G17810.1	AT1G15400.2	AT2G04690.5	AT5G63820.1	AT2G03980.1	AT3G49210.1
AT1G50030.2	AT1G15400.1	AT4G37180.2	AT1G05993.1	AT3G57170.1	AT1G25400.1
AT5G51910.2	AT1G13195.2	AT4G37180.3	AT3G07610.1	AT3G06410.1	ATCG00680.1
AT1G28330.1	AT1G13195.1	AT4G37180.1	AT1G54030.2	AT5G49945.1	AT2G47500.1
AT1G28330.2	AT2G05632.1	AT2G13975.1	AT5G66567.1	AT1G07593.1	AT1G32540.3
AT1G28330.3	AT4G22820.2	AT3G03950.2	AT4G21800.1	AT1G74210.1	AT5G57540.1
AT1G07745.4	AT1G73380.1	AT5G57410.1	AT4G11630.1	AT1G24100.1	AT1G21130.1
AT5G14180.5	AT5G12310.1	AT5G47020.1	AT1G31910.2	AT5G07745.1	AT1G21130.2
AT5G50430.1	AT1G70800.1	AT2G36080.2	AT3G63180.1	AT4G24190.1	AT5G22920.2
AT1G29680.1	AT1G68220.1	AT2G36080.3	AT3G63180.2	AT5G61480.1	AT5G22920.1
AT2G21080.1	AT5G13800.1	AT2G36080.1	AT1G67140.2	AT4G24190.2	AT3G54500.4
AT5G24450.1	AT4G08500.1	AT1G11480.2	AT1G67140.3	AT3G04520.3	AT3G54500.2
AT4G14520.1	AT3G57810.2	AT5G23115.1	AT2G07763.1	AT4G37110.1	AT3G54500.1
AT5G19540.2	AT1G05810.1	AT1G32410.4	AT5G40405.1	AT4G38680.1	AT1G62250.1
AT2G32710.2	AT4G24220.1	AT1G32410.5	AT3G04680.1	AT4G01610.2	AT1G62250.2
AT4G33940.2	AT3G03880.1	AT1G32410.2	AT3G04680.2	AT4G01610.1	AT5G02400.1
AT1G12330.1	AT3G63270.1	AT2G40000.1	AT1G76510.4	AT5G08160.1	AT3G59930.1
AT1G64810.1	AT1G69760.1	AT1G22180.2	AT1G76510.3	AT1G47380.1	AT1G31710.1
AT4G32320.1	AT5G06440.3	AT1G22180.4	AT4G16630.1	AT3G21710.1	AT4G35770.6
AT1G65070.4	AT1G61890.3	AT5G11860.3	AT1G76500.1	AT1G21600.1	AT4G35770.1
AT1G62290.1	AT1G61890.1	HOMER_RNA_00022476	AT5G07940.3	AT3G62600.1	AT2G30395.1
AT4G02280.1	AT2G44798.9	AT5G66052.1	AT5G07940.4	AT2G38580.1	AT2G01260.1
AT5G50600.1	AT3G15352.2	AT5G09920.1	AT5G07940.5	AT2G38580.2	AT2G01260.2
AT2G01450.2	AT2G08660.1	AT4G01000.1	AT4G27050.1	AT1G31160.2	AT1G62990.1
AT2G01450.1	HOMER_RNA_00013255	AT1G03910.2	AT5G18750.1	AT1G31160.1	AT4G27710.1
AT1G15740.1	AT2G11225.1	AT2G07676.1	AT3G56320.6	AT3G59760.2	AT4G34610.3
AT2G36500.1	STRINGTIE_RNA_00119465	AT4G10790.1	AT2G09990.1	AT4G17610.2	AT1G54740.1
AT5G16450.1	AT5G35320.1	AT4G20440.5	AT1G69070.1	AT1G74040.1	AT4G16990.11
AT1G80160.1	AT1G21760.1	AT4G20280.1	AT1G69070.2	AT3G07670.2	AT4G33360.2
AT1G17430.1	AT1G21760.2	AT5G04220.1	AT5G51540.1	AT3G07080.1	AT5G15410.1
AT3G28830.1	AT3G15030.1	AT5G13070.1	AT5G06680.1	AT1G80170.1	AT3G56060.1
AT5G48780.1	AT4G16770.1	AT5G54800.1	AT5G13780.1	AT2G31270.1	AT5G58800.2
AT3G07850.1	AT4G33240.7	AT2G32460.1	AT3G59950.4	AT2G05990.2	AT1G63360.1
AT4G31510.1	AT4G33240.1	AT2G38790.1	AT5G06950.5	AT2G05990.1	AT5G52970.2
HOMER_RNA_00027141	AT5G48720.1	AT4G28370.1	AT3G18480.1	AT5G67280.1	AT3G14420.1
AT3G29575.4	AT2G24050.1	AT3G61620.2	AT2G38630.2	AT5G03170.1	AT3G14420.2
AT3G29575.3	AT5G58950.1	AT3G26744.5	AT2G38630.1	AT4G25640.3	AT3G14420.6
AT3G29575.1	AT3G53340.4	AT3G26744.6	AT1G65560.2	AT1G01060.4	AT4G36410.1
AT3G07255.1	AT2G01340.1	AT3G46290.1	AT1G65560.1	AT1G01060.7	AT3G15840.1
AT5G66160.1	AT3G60410.2	AT3G57550.1	AT2G35040.1	AT1G01060.1	AT3G15840.3
AT5G53270.1	AT4G06746.1	AT1G33050.6	AT2G18740.1	AT4G39820.1	AT4G34950.1
AT4G19860.1	HOMER_RNA_00101488	AT5G61380.1	AT1G72440.1	AT2G40316.1	AT3G55770.2
AT1G06430.2	AT3G11330.1	AT5G44290.2	AT5G58005.2	AT2G40316.3	AT1G74470.1
AT2G44900.1	AT3G02750.1	AT3G19240.1	AT2G07685.1	AT5G28020.4	AT3G24140.1
AT5G37680.1	AT5G56140.1	AT3G11340.1	AT2G42720.1	AT3G18524.1	AT2G39200.1
AT5G07380.5	AT3G54850.1	AT2G36530.2	AT1G50410.1	AT3G16500.1	AT1G03600.1
AT5G15780.1	AT4G35160.1	AT4G03240.1	AT5G46510.2	AT5G37770.2	AT1G18730.3
AT5G61610.1	AT4G11560.1	AT5G59420.1	AT2G17370.1	AT5G28020.6	AT1G18730.1
AT3G24180.1	AT4G18160.1	AT5G63300.1	AT4G37670.1	AT5G18580.1	AT1G18730.4
AT1G73020.3	AT5G22290.1	AT1G61730.1	AT4G37670.2	AT4G31780.2	AT2G30210.1
AT5G58540.1	AT5G22290.2	AT1G48410.2	AT2G45060.1	AT4G31780.3	AT1G03680.1
AT5G08875.1	AT4G38360.2	AT4G20740.1	AT1G13440.2	AT4G31780.1	AT5G38430.1
AT2G47030.1	AT4G38360.1	AT5G24690.1	AT2G42640.1	AT1G14687.1	AT5G22620.4
AT1G09910.1	AT4G04325.1	AT4G38495.1	AT1G03746.1	AT1G03687.1	AT4G11330.1
AT3G04970.1	AT1G77720.1	AT5G61760.1	AT3G15970.1	AT4G21620.1	AT1G78450.1
AT2G14530.1	AT1G68050.1	AT4G32850.17	AT3G15970.2	AT4G28210.1	AT4G33520.1
AT1G52920.1	AT4G30940.1	AT5G44730.2	AT1G49475.1	AT5G19510.1	AT1G11860.1
AT1G80920.1	AT1G24440.2	AT1G55620.2	AT4G01400.1	AT3G28130.1	AT1G73060.1
AT2G47770.1	AT1G24440.1	AT2G45330.1	AT5G48150.2	AT4G37810.1	AT1G32070.1
AT1G20630.1	AT1G05150.1	AT3G53940.1	AT5G41150.3	AT3G27190.1	AT1G05805.1
AT5G07830.1	AT5G63130.2	AT3G52190.1	AT2G45150.3	AT5G13640.1	AT3G26720.1
AT1G72100.1	AT1G55325.1	AT5G22800.2	AT5G27640.2	AT4G29750.1	AT4G03110.1
AT4G29010.1	AT4G24275.1	AT1G15380.1	AT3G16090.1	AT3G21055.2	AT5G67385.5
AT2G01330.1	AT1G69587.3	AT1G15380.2	AT2G19640.2	AT4G31390.3	AT5G67385.1
AT5G63320.3	AT1G64750.3	AT5G09260.1	AT5G06810.1	AT1G47830.1	AT5G19730.1
STRINGTIE_RNA_00136615	AT4G08170.4	AT4G22820.1	AT5G61150.2	AT2G43140.2	AT1G56550.1
AT4G27160.1	AT4G08170.7	AT3G15880.4	AT3G54350.2	AT2G43140.1	AT2G42600.3
AT1G55570.1	AT2G40095.3	AT5G02810.2	AT4G01790.1	AT1G62820.1	AT5G66230.1
HOMER_RNA_00118111	AT2G40095.2	AT5G19480.1	AT1G29170.1	AT4G14930.1	AT4G32060.2
AT1G77000.2	AT3G27120.1	AT3G20060.1	AT1G29170.2	AT2G40800.2	AT4G32060.1
AT1G77000.3	AT2G01180.4	AT1G09815.1	AT1G80270.3	AT4G01850.1	AT1G52510.1
AT1G35190.1	AT3G55200.1	AT5G63910.1	AT1G80270.2	AT1G28650.1	AT5G22630.1
AT1G01520.1	HOMER_RNA_00024466	AT3G10490.2	AT1G80270.1	AT1G54000.1	AT4G00780.1
AT4G05120.1	AT1G12350.2	AT1G30220.1	AT1G80270.5	AT4G27440.1	AT2G33990.1
AT1G69800.1	AT5G06570.4	AT2G47000.7	AT1G80270.4	AT1G71696.2	AT4G33120.1
AT1G69800.3	AT1G69935.1	AT4G20980.2	AT5G49540.1	AT1G71696.1	AT1G23130.1
AT1G69800.2	STRINGTIE_RNA_00133441	AT3G03340.1	AT4G04190.1	AT2G29050.1	AT1G08550.3
AT2G03975.1	AT2G38000.1	AT3G03340.3	AT5G56240.2	AT1G21440.1	AT1G08550.1
AT3G10570.1	AT1G25211.1	AT3G11450.1	HOMER_RNA_00061643	AT4G39170.1	AT1G53730.1
AT4G32820.3	AT3G53500.1	AT5G17690.2	AT2G07826.1	AT1G09210.1	AT1G60260.1
AT4G32940.1	AT1G18940.1	AT5G62640.2	AT3G50340.1	AT2G47630.1	AT2G05940.1
AT1G10865.2	AT5G04360.1	AT4G40040.1	AT4G01270.1	AT2G47630.3	AT5G66190.1
AT1G21410.2	AT5G24160.2	AT1G34320.2	AT1G60220.1	AT2G47630.2	AT1G69900.1
AT1G21410.1	AT3G49601.1	AT1G26920.1	AT4G19006.1	AT5G56600.2	AT4G36030.1
AT3G51880.4	AT3G28210.1	AT5G23300.1	AT4G19006.2	AT1G60890.1	AT5G46950.1
AT5G14380.1	AT3G54363.1	AT5G05240.1	AT3G54440.3	AT4G25570.2	AT1G72300.1
AT5G28040.2	AT4G37760.1	AT5G01340.1	AT3G54440.2	AT5G63500.1	AT3G54400.1
AT1G10770.1	AT2G31600.5	AT2G19470.1	AT2G25730.2	AT3G61590.1	AT5G13840.1
AT1G29760.1	AT2G31600.3	AT3G10380.2	AT2G25730.3	AT1G26230.3	AT5G18030.1
AT1G29400.2	AT5G15537.1	AT1G75670.3	AT1G12015.1	AT1G26230.1	AT4G29310.1
AT1G69940.1	AT2G27395.1	AT4G38545.1	AT4G39470.1	AT1G30530.1	AT4G29310.2
AT4G28300.1	AT5G02310.2	AT5G53650.1	AT3G07190.1	AT3G43720.2	AT2G41100.1
AT1G05894.1	AT5G19420.1	AT1G15780.3	AT3G26370.1	AT3G50700.1	AT2G41100.2
AT5G39715.1	AT5G19420.3	AT1G15780.2	AT1G56110.1	AT1G63150.1	AT3G22570.2
AT2G21240.2	AT5G59950.1	AT4G33070.1	AT2G45880.1	AT4G29690.1	AT2G16280.1
AT1G42540.1	AT5G59950.3	AT5G65660.1	AT5G09450.1	AT1G09750.1	ATCG00580.1
AT5G54740.1	AT5G66210.5	AT1G02520.1	AT1G55280.2	AT4G17350.1	STRINGTIE_RNA_00145794
AT2G06010.1	AT5G66210.4	AT1G14580.2	AT5G51660.1	AT3G45320.1	AT3G14810.1
AT1G16030.1	AT5G66210.6	AT1G14580.3	AT2G43980.1	AT1G11670.1	AT4G21445.1
AT5G61530.1	AT5G66210.2	AT2G29210.1	AT2G04860.1	AT1G69040.1	AT4G11290.1
AT5G37340.3	AT1G25422.1	AT5G14600.1	AT3G57350.1	AT1G69040.2	AT2G39010.2
AT4G20820.1	AT3G52890.2	AT3G62840.1	AT2G45520.1	AT3G08880.1	AT2G15390.2
AT5G25180.1	AT3G52890.4	AT2G41200.1	HOMER_RNA_00162819	AT5G36880.1	AT2G46600.1
AT3G26150.1	AT2G38070.1	AT2G26990.1	AT1G15250.2	AT5G36880.3	AT5G47610.1
AT5G52300.2	AT1G48790.1	AT5G15120.1	AT5G20890.1	AT2G47930.1	AT1G49200.1
AT3G19895.1	AT3G62220.2	AT2G42810.3	AT4G09980.2	AT5G17280.1	AT1G14780.1
HOMER_RNA_00129519	AT4G12040.1	AT3G06455.1	AT3G05655.1	AT4G02620.1	AT5G58770.1
AT3G01230.1	AT4G15840.2	AT4G25700.1	AT1G13020.1	AT2G33450.1	AT4G29890.1
AT5G22000.3	AT5G56930.1	AT3G02400.1	AT2G34520.1	AT5G48340.2	AT3G05330.1
AT2G36350.1	AT1G54050.1	AT5G08500.2	AT4G31070.1	AT1G47630.1	AT1G53140.1
AT2G44350.1	AT2G04375.1	AT3G51580.1	AT3G17750.1	AT2G37920.1	AT2G28630.2
AT1G08060.1	AT1G13880.2	AT4G15470.1	AT5G21160.1	AT3G12290.1	AT1G21110.1
AT5G17540.1	AT1G13880.3	AT1G78380.1	AT5G11010.3	AT5G60210.5	AT1G64150.1
AT3G03320.1	AT1G59970.1	AT1G77850.1	AT2G44970.2	AT1G72700.1	AT1G21100.1
AT5G64210.1	AT4G39140.3	AT1G48970.1	AT4G33250.1	AT5G60210.3	AT4G39640.1
AT5G13020.2	AT2G14878.1	AT5G03970.1	AT1G08010.1	AT5G48340.1	AT3G58490.1
AT5G35960.1	AT3G54140.1	AT3G29000.1	AT5G11750.2	AT2G32380.1	AT3G23000.1
AT3G15351.3	AT2G14120.4	AT2G45640.1	AT5G53620.2	AT5G41880.1	AT3G04730.1
AT3G20910.1	AT2G14120.3	AT3G22370.1	AT5G53620.3	AT2G39390.1	AT4G19830.1
AT5G57900.1	AT1G76560.1	AT1G09645.1	AT4G15080.1	AT3G08590.1	AT1G49750.1
AT1G80210.1	AT3G26980.1	AT5G64680.1	AT3G51050.1	AT5G67070.1	AT5G09978.1
AT3G22490.1	AT2G44680.1	AT3G58165.1	AT1G28230.1	AT2G20980.1	AT1G05207.1
AT1G26400.1	AT2G44680.3	AT5G23710.1	AT4G09020.1	AT1G53170.1	AT5G16720.1
AT2G35680.1	AT3G50910.1	AT4G26570.1	AT1G20910.1	AT3G60070.3	AT1G64780.1
AT4G16760.1	AT3G13224.3	AT1G60620.2	AT5G25500.1	AT1G28240.1	AT5G66490.1
AT1G36060.1	AT5G12040.2	AT1G13530.1	AT4G39952.1	AT2G42660.1	AT5G63600.1
AT3G42640.1	AT4G22530.1	AT2G34200.1	AT2G39375.1	AT5G40870.1	AT2G03310.1
AT5G53530.1	AT1G53210.1	AT1G31730.1	AT5G28440.1	AT3G03160.1	AT1G29440.1
AT3G06190.4	AT2G40630.1	AT3G53270.7	AT3G13990.2	AT2G24610.1	AT4G25090.1
AT2G01735.1	AT1G42990.1	AT1G31930.1	AT5G26770.1	AT2G17720.1	AT5G44050.1
AT3G09600.3	AT1G50040.1	AT2G43820.1	AT1G22830.1	AT5G38630.1	ATCG00290.1
AT3G09600.2	AT5G28040.1	AT5G42390.1	AT1G72370.2	AT2G04455.1	AT3G25980.1
AT3G09600.1	AT3G62650.2	AT3G05880.1	AT1G72370.1	AT3G03770.3	AT5G17670.1
AT3G21370.1	AT2G24570.1	AT2G17670.1	AT1G55325.4	AT3G24750.2	AT1G29920.1
AT5G40640.1	AT3G11650.1	AT4G24040.1	AT5G58710.1	AT2G03450.1	AT5G64570.2
AT2G44990.1	AT3G50210.2	AT4G37130.1	AT3G57470.1	AT3G23800.1	AT5G64570.1
AT2G44990.3	AT2G30140.1	AT1G17210.1	AT5G04440.2	AT3G23800.2	AT3G59340.1
AT2G44990.2	AT2G30140.2	AT2G44910.1	AT2G07667.1	AT2G19660.1	AT3G01290.1
AT3G12560.2	AT5G03730.2	AT3G01890.1	AT2G07667.2	AT1G02180.1	AT3G10010.2
AT3G45780.2	AT5G03730.1	AT3G06480.2	HOMER_RNA_00138271	AT4G21865.1	AT3G26085.1
AT3G49430.3	AT2G41140.1	AT2G23070.1	AT3G49870.2	AT3G10940.1	AT5G41140.1
AT5G62570.1	AT2G24100.1	AT4G27660.1	AT4G04470.2	AT4G24960.1	AT5G22800.1
AT5G62570.3	AT1G51660.1	AT1G24090.1	AT5G46680.1	AT2G46590.2	AT5G17220.1
AT5G63160.1	AT1G30540.4	AT1G70080.1	AT2G22450.1	AT3G43810.1	AT1G52100.4
AT5G27280.1	AT5G10370.1	AT3G03030.2	AT5G07980.2	AT5G59020.1	AT1G52100.5
AT2G23980.10	AT3G27290.1	AT3G03030.1	AT2G07677.1	AT5G05590.1	AT1G52100.2
AT1G63720.1	AT5G52660.2	AT3G11890.2	AT4G35050.1	AT4G18730.1	AT1G52100.3
AT3G57540.1	AT4G17940.1	AT1G56180.1	AT5G58590.1	AT5G21105.1	AT1G35430.1
AT2G21720.2	AT5G43860.1	AT4G26240.1	AT1G07930.1	AT4G02600.1	AT3G13790.1
AT2G21720.1	AT5G40700.2	AT1G20110.1	AT3G04570.1	AT3G17890.3	AT2G39518.1
AT4G23990.1	AT1G75630.2	AT1G05090.1	AT4G28070.2	STRINGTIE_RNA_00045192	AT2G38760.1
AT1G11950.3	AT1G10390.1	AT3G58010.1	AT1G58030.1	AT1G73360.1	ATCG01100.1
AT3G14010.2	AT3G52105.2	AT3G10070.1	AT5G03420.1	AT2G06865.1	AT5G53250.1
AT1G22770.1	AT3G57765.1	AT1G66730.1	AT4G32450.1	AT1G17200.2	ATCG00960.1
AT1G79230.2	AT3G02260.3	AT5G19030.3	AT2G07669.1	AT1G17200.1	AT2G23200.1
AT1G52560.1	AT2G31020.1	AT5G19030.1	AT1G21650.1	AT4G32410.1	AT5G06290.1
AT1G52560.2	AT5G03070.1	AT1G10570.3	AT1G21650.2	AT5G14910.2	AT4G27800.1
AT5G54870.1	AT1G15050.1	AT5G53460.1	AT4G29810.1	AT5G49550.1	AT5G35170.2
AT4G29190.1	AT1G67500.2	STRINGTIE_RNA_00105390	AT1G74456.1	AT1G49140.1	AT4G30170.1
AT2G25900.1	AT5G05350.1	AT4G21810.1	AT1G09830.1	AT5G11890.1	AT1G52750.1
AT2G17695.1	AT2G05230.1	AT3G01540.1	AT4G16141.1	AT1G80770.1	AT4G10840.1
AT2G26030.5	AT2G45320.1	AT3G01540.2	AT5G22730.1	AT3G57320.1	AT4G22570.1
AT1G66770.1	AT5G09800.1	AT3G01540.3	AT3G01580.1	AT5G42810.1	AT5G57780.1
AT5G11030.6	AT5G20790.1	AT3G06270.1	AT5G13390.1	AT3G57330.1	AT5G09870.1
AT1G59520.2	AT5G22220.2	AT1G69250.1	AT5G13390.2	AT1G78150.3	AT2G15020.1
AT4G16745.1	AT2G16890.3	AT1G69250.2	AT3G44430.1	AT3G20370.1	AT3G11945.1
AT3G01210.1	AT2G16890.1	AT1G29970.2	AT1G51610.1	AT1G15270.1	AT4G38690.1
AT3G12400.2	AT2G27210.1	AT3G28450.1	AT5G42445.1	AT4G24620.1	AT3G51740.1
AT2G36370.1	AT5G65460.2	AT5G50840.2	AT4G32605.1	AT1G69740.2	AT1G67700.4
AT1G47570.2	AT5G08139.1	AT2G44360.1	AT1G71850.1	AT1G69740.3	AT1G67700.5
AT1G70610.1	AT5G26600.2	AT2G43590.1	AT1G55205.1	AT1G69740.1	AT1G67700.3
AT3G20865.1	AT5G26600.1	AT5G42000.1	AT1G55205.2	AT5G56220.2	AT1G20330.1
AT5G16650.1	AT4G34480.2	AT3G09770.1	AT4G00730.1	AT5G16480.1	AT5G01015.1
AT1G03270.1	AT5G51380.1	AT2G48160.2	AT3G56360.1	AT5G63890.1	AT5G65870.1
AT1G67310.1	AT3G13277.1	AT1G16470.2	AT3G27320.2	AT5G63890.2	AT1G33811.1
AT3G30460.2	AT4G09840.2	AT5G64220.2	AT1G05333.2	AT4G27180.1	AT1G30380.1
AT3G30460.1	AT5G63880.1	AT5G45350.6	AT3G53900.1	AT3G26100.1	AT3G21510.1
AT3G03790.2	AT1G08210.1	AT5G12210.1	AT3G59820.4	AT5G25020.1	AT4G04850.2
AT5G03285.1	AT1G08210.2	HOMER_RNA_00033234	AT4G15570.2	AT1G60090.1	AT4G04850.1
AT5G40340.1	AT1G17090.2	AT5G38720.3	AT5G46430.2	AT3G63210.1	AT3G52900.1
AT2G15530.3	AT4G02920.2	AT3G59068.1	AT1G30400.1	AT1G70550.1	AT3G23700.1
AT2G37340.3	AT3G14830.3	AT3G22260.4	AT3G50670.1	AT1G21750.1	AT4G29020.1
AT3G47640.1	AT3G14830.4	AT1G02140.1	AT3G05410.3	AT5G18280.1	AT4G16880.1
AT5G11870.2	AT3G01930.1	AT3G27310.1	AT3G05410.1	AT3G43800.1	ATCG00630.1
AT2G36490.1	AT3G44690.2	AT2G16900.1	AT5G65000.1	AT2G04842.2	AT5G04315.1
AT1G78600.1	AT3G51620.1	AT2G16900.6	AT5G65000.2	AT4G31040.1	AT3G13120.1
AT1G78600.2	AT3G51620.2	AT2G21470.3	AT5G13950.2	AT5G60520.1	AT4G28850.1
AT3G05510.1	AT4G31010.2	AT2G21470.2	AT1G55150.1	AT5G14210.1	AT1G28010.1
AT3G46980.1	AT4G33565.1	AT2G21470.1	AT1G55150.2	AT5G06220.2	AT4G38550.1
AT1G70580.4	AT5G25560.6	AT5G58270.1	AT5G16750.1	AT2G24020.1	AT1G18180.1
AT1G70580.2	AT5G25560.4	AT3G63310.1	AT4G36080.3	AT2G32400.1	AT1G67910.1
AT1G70580.3	AT5G09250.2	AT5G52870.1	AT4G13430.1	AT4G25960.1	ATCG00210.1
AT4G22105.1	AT5G09250.3	AT1G53490.1	AT3G48190.1	AT3G14650.1	AT1G44970.1
AT5G18450.1	AT2G19572.1	AT1G73480.1	AT5G42740.2	AT2G41740.2	AT1G73660.1
AT5G48180.1	AT5G09250.5	AT1G01910.1	AT1G22950.1	AT3G27160.1	AT1G76690.1
AT2G21060.1	AT5G04750.1	AT2G39810.1	AT3G52140.1	AT5G25630.3	AT2G32640.1
AT4G37560.1	AT2G21190.1	AT1G78810.1	AT3G54980.2	AT3G07410.1	AT1G03400.1
AT4G26050.1	AT1G20100.2	AT2G38290.1	AT3G55480.2	AT4G27860.2	AT2G41120.1
AT3G15670.1	AT1G71530.1	AT2G39300.1	AT4G04435.1	AT4G27860.3	AT2G04800.1
HOMER_RNA_00058069	AT4G02005.3	AT3G09970.1	AT1G49410.1	AT3G59110.1	AT4G22490.1
AT4G28880.4	AT4G02005.1	AT3G11020.1	AT4G00026.1	AT2G43690.2	AT4G34560.1
AT2G33520.1	AT4G18280.1	AT5G39890.1	AT1G80500.2	AT3G19340.1	AT2G32540.1
AT5G14120.1	AT5G14480.1	AT5G11430.2	AT4G08125.1	AT5G36880.2	AT1G30130.1
AT2G39000.2	AT5G27760.2	AT1G79190.1	AT1G11755.1	AT5G12150.1	AT3G15840.5
AT2G39000.1	AT4G39670.1	AT1G28765.1	AT4G35830.1	AT5G12150.2	AT4G29700.1
AT5G06930.2	AT5G18680.2	AT4G39780.1	AT1G29240.1	AT1G68640.1	AT3G60510.1
AT2G45510.1	AT3G45620.1	AT1G33055.1	AT4G22320.2	AT1G20010.1	AT3G49670.1
AT1G80400.1	AT3G45620.2	AT3G54670.1	AT1G13880.1	AT4G34240.1	AT1G32440.1
AT5G59570.1	AT1G04030.1	AT3G56990.2	AT2G30260.1	AT4G23760.1	AT1G51110.1
AT4G36620.1	AT4G36720.1	AT1G62880.1	AT1G18700.1	AT3G47360.1	AT4G31990.3
AT5G39720.1	AT1G26670.1	AT5G01400.2	AT3G61070.1	AT3G05350.1	AT3G01480.2
AT3G46610.1	AT3G46060.2	AT1G37080.1	AT2G25355.2	AT5G54600.1	AT1G16260.1
AT5G64360.6	AT1G68070.1	AT5G02850.1	AT2G25355.1	AT2G46700.1	AT3G61220.3
AT1G77450.1	AT1G03200.1	AT5G61500.2	AT3G44570.1	AT1G44760.1	AT3G61220.1
AT3G04720.1	AT3G05840.2	AT2G43930.2	AT2G27450.1	AT1G44760.2	AT5G44130.1
AT1G04830.1	AT1G58150.1	AT3G56250.1	AT1G07393.1	AT3G03690.1	AT4G15760.1
AT1G65040.3	AT4G25500.3	AT3G56250.2	AT2G07813.1	AT1G77700.2	AT5G67210.1
AT3G62700.1	AT5G59430.2	AT2G39725.1	AT2G14120.1	AT3G17930.1	AT1G09340.1
AT2G22010.1	AT4G01070.1	AT3G03110.1	AT2G14120.2	AT1G79060.1	AT1G09340.2
AT2G22010.2	AT5G59430.4	AT4G39910.1	AT2G42700.2	AT1G63260.3	AT5G27920.1
AT4G11310.1	AT5G58190.1	AT5G20910.1	AT5G54920.2	AT1G63260.2	AT4G12310.1
AT4G33905.1	AT3G57990.1	AT1G43860.2	AT5G26360.1	AT2G42580.1	AT1G22230.1
AT3G17000.1	AT5G47390.1	AT1G43860.1	AT2G43770.1	AT2G40280.1	AT5G44585.1
AT3G22492.1	AT3G52240.1	AT1G50400.1	AT4G24470.1	AT1G20090.1	AT3G16140.1
AT3G15070.1	AT3G61260.1	AT2G37060.3	AT3G02060.3	AT3G04950.1	AT1G04110.1
AT2G23590.1	AT5G44060.1	AT2G37060.2	AT3G02060.1	AT1G19850.1	AT1G49320.1
AT3G43520.1	AT4G03505.1	AT2G37060.1	AT2G40630.2	AT5G02710.3	AT1G70090.1
AT5G38560.1	AT3G23605.1	AT5G52040.4	AT5G46085.1	AT5G07350.1	AT5G13630.2
AT4G12020.4	AT1G36370.1	AT5G02770.1	AT1G34360.2	AT5G61300.2	AT4G15560.1
AT3G62900.1	AT5G65270.1	AT4G26640.3	AT3G13300.2	AT4G16410.1	AT1G67470.1
AT3G46450.3	AT3G14270.2	AT5G06570.3	AT3G53690.1	AT1G48350.1	AT3G48420.1
AT3G46450.2	AT5G66950.1	AT3G10915.1	AT3G14580.1	AT1G31180.2	AT1G53060.1
AT5G61720.1	AT3G13438.1	AT4G27310.1	AT3G50210.4	AT1G69580.1	AT1G70250.1
AT3G48660.1	AT1G12320.1	AT4G16520.2	AT3G50210.3	AT5G62840.1	AT3G08600.1
AT2G42040.1	AT5G63190.2	AT5G58200.1	AT4G27500.1	AT4G35760.2	AT3G55660.1
AT4G32290.1	AT4G31430.1	AT3G44290.1	AT2G19430.1	AT3G07270.1	AT3G23400.3
AT3G24927.1	AT4G12610.2	AT3G13080.1	AT1G19600.1	AT4G17740.1	AT5G15740.1
AT3G12990.2	AT2G40930.1	AT1G25150.2	AT1G71210.1	AT2G28320.1	AT4G16890.1
HOMER_RNA_00118307	AT1G09810.1	AT5G52330.4	AT2G31740.1	AT1G15750.1	AT1G04897.1
AT4G19170.1	AT1G09810.2	AT5G52330.1	AT2G31740.2	AT1G19350.1	AT4G32590.1
AT1G20780.1	AT1G09810.3	AT5G35460.2	AT2G05812.2	AT4G08520.1	AT2G38740.1
AT5G07360.1	AT5G36160.1	AT1G13245.1	AT3G22480.2	AT1G47200.1	AT3G16660.1
AT5G07360.2	AT1G05790.2	AT2G25720.1	AT3G22480.1	AT2G43630.1	AT3G16660.2
AT1G79570.1	AT1G05790.4	AT4G39100.2	AT5G08600.2	AT1G12370.2	AT3G15810.1
AT4G20830.1	AT4G16830.1	AT5G28640.1	AT4G30760.1	AT5G28500.1	AT1G68190.2
AT2G32120.1	AT3G48860.2	AT4G00231.1	AT1G08213.1	AT3G02140.1	AT2G42590.3
AT2G32120.2	AT3G48860.3	AT5G28640.3	AT2G39120.1	AT5G23670.1	AT2G42590.2
AT5G18065.1	AT3G19990.1	AT5G40930.1	AT1G73180.2	AT5G23670.2	AT2G42590.1
AT2G43520.1	AT5G66180.2	AT5G40930.2	AT3G07640.1	AT5G50150.1	AT4G26640.2
AT1G03905.3	AT5G20570.2	AT3G52060.1	AT2G02560.1	AT5G05270.2	AT4G35100.1
AT3G12940.3	AT1G45332.2	AT1G04130.1	AT5G14550.1	AT5G55260.1	AT5G28770.1
AT4G37480.1	AT4G39360.1	AT5G57940.2	AT1G50380.1	AT3G27390.2	AT2G30930.1
AT4G11660.1	AT5G22820.2	AT3G52070.1	AT1G22790.2	AT2G16230.1	AT4G38860.1
AT4G15563.9	AT5G22820.1	AT3G61860.1	AT5G23070.1	AT5G56530.1	AT3G14210.1
AT3G12250.2	AT5G04850.2	AT5G49645.1	AT2G05365.1	AT1G51630.1	AT4G38470.3
AT1G55590.1	AT5G04850.1	AT1G03850.2	AT1G21880.2	AT5G20060.2	AT4G38470.1
AT1G53790.2	AT5G66607.1	AT2G17036.1	AT3G47840.1	AT2G27710.2	AT2G25090.1
AT1G53790.3	AT5G63970.2	AT4G22350.4	AT2G27040.2	AT1G75580.1	AT5G48230.1
AT2G36020.1	AT4G10925.3	AT3G12810.1	AT4G19490.2	AT3G57180.1	AT3G52720.4
AT5G54095.1	AT3G24840.7	AT5G49580.1	AT2G38230.1	AT3G14370.1	AT4G15290.1
AT1G78550.1	AT3G61150.1	AT5G25250.1	AT3G62800.2	AT5G08080.1	AT2G23100.1
AT4G39850.1	AT1G49850.1	AT3G21630.1	AT1G61240.1	AT5G08080.2	AT1G20850.1
AT4G11911.1	AT4G09680.3	AT1G20900.1	AT1G61240.4	AT1G79690.1	AT3G19450.1
AT4G11911.2	AT3G53970.2	AT2G44020.1	AT5G50810.1	AT3G13404.1	AT4G12390.1
AT5G60760.1	AT3G53970.1	AT1G62970.1	AT5G05640.1	AT2G35810.1	AT3G48340.1
AT5G58160.1	AT1G75000.1	AT1G75510.1	AT1G23100.1	AT3G11240.1	AT3G20015.1
HOMER_RNA_00047590	AT2G43210.1	AT3G58670.1	AT1G77510.1	AT1G19720.1	AT3G59220.1
AT5G11580.1	AT3G58680.1	AT3G54840.2	AT5G23390.1	AT2G17295.1	AT4G01730.1
AT5G05930.3	AT3G52120.2	AT3G54840.1	AT5G55390.3	AT4G00710.1	AT3G20100.1
AT5G24970.1	AT5G55400.3	AT2G47990.1	AT3G13440.1	AT4G00710.2	AT5G43290.1
AT3G19990.2	AT5G63370.10	AT1G17940.5	AT4G38510.5	AT3G27850.1	AT1G21400.5
AT4G01650.1	AT2G32210.2	AT4G08869.2	AT5G10810.1	AT2G42960.4	AT1G21400.1
AT2G34315.1	AT2G32210.1	AT4G01810.1	AT3G61780.1	AT2G42960.5	AT3G27690.1
AT3G28750.1	AT1G61900.1	AT1G51710.2	AT4G09730.1	AT3G21190.1	AT3G27690.2
AT1G31120.1	AT1G61900.3	AT5G46840.1	AT2G07733.1	AT4G19100.1	AT3G59050.1
AT3G52340.1	AT4G22340.3	AT5G20000.1	AT5G40550.2	AT5G12370.1	AT5G41700.4
AT1G15110.3	AT3G24150.2	AT3G52870.1	AT2G16880.1	AT3G52170.2	AT5G41700.1
AT3G29644.1	AT3G24150.1	AT5G58190.2	AT4G29910.2	AT5G09443.1	AT5G41700.3
AT2G47600.1	AT5G24590.2	HOMER_RNA_00041384	AT4G29910.1	AT4G22120.2	AT4G24930.1
AT1G05030.2	AT1G18720.2	AT1G61010.2	AT2G41160.1	AT1G49430.1	AT3G47860.1
AT1G05030.1	AT1G58470.2	AT2G24360.1	AT2G17580.1	AT5G46290.3	AT2G21880.1
AT1G08460.1	AT3G19830.1	AT5G18310.2	AT1G44100.1	AT3G20280.1	AT1G05700.1
AT1G18660.1	AT3G19830.3	AT5G46750.1	AT4G19191.1	AT5G10560.1	AT5G49900.3
AT2G29300.1	AT5G03500.1	AT4G09490.1	AT5G15440.1	AT1G54020.2	AT3G16570.1
AT1G32520.1	AT1G16010.2	AT5G25110.1	AT5G53070.1	AT3G47690.1	AT4G18430.1
AT5G18100.1	AT3G19830.4	AT1G14060.1	AT3G17310.3	AT1G54030.1	AT4G18370.2
AT4G11370.1	AT5G60410.1	AT2G45910.1	AT3G17310.1	AT1G63470.1	AT4G18370.1
AT2G40170.1	AT2G39580.2	AT4G30480.2	AT5G64010.1	AT1G47128.1	AT2G14080.1
AT5G16980.3	AT2G39580.1	AT4G08510.1	AT1G14205.1	AT5G05740.1	AT3G02900.1
AT1G54957.1	AT4G30440.1	AT4G30480.1	AT3G51250.2	STRINGTIE_RNA_00040436	AT4G39710.1
AT5G26040.2	AT2G07687.1	AT1G10140.1	AT3G05715.1	AT4G04200.1	AT1G53350.1
AT5G23340.1	AT1G75810.1	AT5G61590.1	AT4G32720.1	AT4G39150.1	AT5G53050.3
AT2G18340.1	AT3G14090.1	AT2G24110.1	AT1G62430.1	AT1G80850.1	AT4G28040.1
AT5G54730.1	AT3G09162.1	AT2G39805.2	AT2G44510.1	AT1G62030.1	AT5G14970.1
AT1G74710.1	AT1G76760.1	AT4G35510.1	AT2G48110.1	AT5G28840.2	AT5G35740.1
AT5G64280.1	AT3G24520.1	AT2G39805.1	AT4G00740.2	AT5G28840.1	AT1G04240.1
AT1G03880.1	AT5G05930.7	AT5G57655.1	AT4G38120.3	AT3G43960.1	AT1G16960.1
AT5G49740.1	AT5G05930.5	AT4G00335.2	AT4G00740.1	AT5G25050.1	AT3G02460.1
AT4G02410.1	AT4G40030.4	AT4G00335.3	AT5G41980.1	AT5G59770.1	AT2G27385.1
AT3G20270.3	AT2G04865.2	AT5G11600.1	AT1G77810.1	AT4G17670.1	AT2G43610.1
AT3G60040.5	AT3G13210.1	AT1G18950.1	AT3G11710.1	AT4G30410.1	AT1G23740.1
AT2G03640.1	AT1G76170.1	AT2G46080.1	AT1G77810.2	AT2G39970.1	AT5G45680.1
AT5G26980.2	AT1G76170.2	AT3G21352.1	AT2G17230.1	AT3G26550.1	AT3G59690.1
AT4G08460.3	AT1G76170.4	AT2G45170.1	AT4G39680.2	AT1G63170.1	AT5G58330.2
AT1G43245.1	AT1G63180.1	AT2G45170.2	AT3G44340.1	AT1G07480.1	AT1G67050.1
AT2G23980.5	AT3G26730.1	AT3G52710.1	AT3G44340.2	AT2G36880.1	AT3G56240.3
AT2G23980.3	AT3G26730.2	AT1G55300.1	AT3G22630.1	AT3G49260.1	AT3G56240.2
AT2G23980.9	AT3G26730.3	AT1G55300.2	AT1G56700.3	AT3G49260.3	AT3G56240.1
AT2G23980.8	AT3G26730.4	AT4G05215.1	AT5G39040.2	AT3G09690.1	AT5G05790.1
AT1G47270.2	AT3G26730.5	AT3G62940.4	AT5G50340.2	AT5G11160.2	ATCG00570.1
AT5G54000.1	AT3G26730.6	AT3G05090.2	AT4G14410.3	AT3G16350.1	AT5G35790.1
AT1G15165.1	AT3G26730.7	AT3G14720.1	AT3G63170.1	AT2G38630.3	ATCG01040.1
AT3G06170.1	AT3G22980.2	AT1G78870.3	AT1G25380.1	AT1G66390.1	AT2G18280.1
AT1G64900.1	AT3G22980.1	AT4G01320.1	AT1G79520.3	AT5G13510.1	AT4G30690.1
AT5G55470.1	AT3G18215.2	AT4G11090.1	AT4G08615.1	AT3G14840.2	AT3G16240.1
AT5G22460.1	AT1G72852.1	AT1G08040.4	AT5G59590.1	AT1G01100.2	AT4G28720.1
AT5G66040.2	AT1G72852.3	AT5G14285.1	AT5G46340.1	AT1G01100.3	AT3G09925.1
AT4G24020.2	AT5G04280.2	AT1G16900.1	AT1G28210.2	AT1G01100.1	AT5G14260.1
AT1G49300.2	AT1G14000.1	AT5G23950.1	AT1G34150.1	AT4G19900.1	AT5G14260.3
AT5G66720.2	AT1G20310.1	AT4G33780.1	AT2G20060.1	AT1G26940.1	AT1G18370.1
AT3G57020.2	AT1G02610.1	AT1G34760.2	AT3G06660.1	AT1G26940.2	AT3G60750.1
AT3G22890.1	AT1G24800.1	AT1G04260.1	AT2G28070.1	AT2G06025.2	AT2G23600.2
AT3G04890.2	AT5G17460.2	AT1G67170.2	AT4G37870.1	AT2G06025.1	AT2G23600.3
AT3G58450.1	AT5G17460.3	AT1G67170.1	AT5G07725.1	AT4G28706.3	AT2G23600.1
AT3G48510.1	HOMER_RNA_00162522	STRINGTIE_RNA_00026476	AT5G05460.1	AT5G19110.1	AT5G62920.1
AT4G28520.4	AT5G45300.2	AT3G47630.6	AT4G25990.3	AT1G13440.1	AT1G51470.1
AT4G28520.5	AT4G17410.3	AT1G04945.1	AT4G25990.1	AT4G40060.1	AT5G48620.2
AT4G28520.2	AT3G54085.2	AT1G04945.2	AT5G47620.1	AT4G02790.1	AT3G15630.1
AT4G14030.1	AT3G54085.3	AT1G04945.4	AT5G40240.3	AT2G44060.1	AT5G16540.1
AT1G22985.1	AT2G32800.1	AT2G31320.1	AT4G37080.4	AT3G28340.1	AT5G09440.1
AT1G16730.1	AT3G47730.1	AT5G41190.1	AT4G25500.5	AT3G27820.1	AT5G64040.2
AT1G60430.2	AT4G31170.1	AT1G71310.2	AT1G06140.1	AT1G78060.1	AT4G34760.1
AT3G10550.1	AT4G31170.3	AT3G27210.1	AT1G11475.1	AT1G01220.6	AT1G77380.1
AT3G02740.1	AT5G37380.3	AT3G02070.1	AT2G04660.1	AT2G23010.1	AT1G37130.1
AT1G01250.1	AT2G16940.4	AT3G14990.3	AT3G61170.1	AT1G71270.1	AT2G33560.1
AT3G46230.1	AT5G15210.1	AT3G14990.2	AT1G16220.1	AT5G04085.1	AT4G15500.1
AT3G07740.2	AT1G16670.1	AT1G13220.2	AT4G37170.1	AT3G02250.1	AT5G13630.1
AT5G16550.1	AT1G06800.1	AT3G03810.1	AT1G24050.1	AT3G45060.1	AT5G41810.1
AT1G48840.1	AT3G55070.2	AT3G03810.2	AT2G26100.2	AT3G55566.1	AT5G55520.2
AT1G18020.1	AT2G05630.2	AT2G42430.1	AT2G26100.1	AT5G56747.1	AT3G52480.1
AT5G57550.1	AT2G05630.1	AT2G46140.1	AT1G75420.3	AT3G58120.1	AT2G36690.1
AT5G06750.2	AT1G34200.1	AT1G19610.1	AT5G41650.1	AT1G17710.1	AT2G13360.1
AT5G06750.3	AT1G15060.1	AT1G12805.1	AT1G06267.1	AT2G40935.6	AT2G03550.1
AT2G33570.1	AT2G32450.1	AT3G18165.1	AT1G13770.2	AT2G40935.2	AT1G53680.1
AT3G53210.1	AT4G23920.1	AT5G09330.3	AT1G13770.4	AT4G14120.1	AT1G01420.1
AT5G01300.1	AT5G07290.1	AT5G09330.2	AT2G07615.1	AT1G23170.2	AT2G40113.1
AT5G01300.2	AT5G67170.1	AT5G09330.4	AT1G27410.1	AT4G15000.1	AT1G22630.1
AT3G03620.2	AT1G28060.2	AT1G49540.2	AT5G48640.4	AT1G53770.1	AT2G05100.1
AT3G03620.1	AT5G53010.2	AT4G08480.1	AT1G77320.3	AT3G54030.1	AT5G48485.1
STRINGTIE_RNA_00102838	AT5G53010.1	AT4G00760.1	AT5G08510.1	AT1G67105.1	AT5G45170.1
HOMER_RNA_00148171	AT2G45780.1	AT3G27880.1	AT5G04110.1	AT3G47290.1	AT5G42720.1
AT2G37940.2	AT1G03470.4	AT3G54620.1	AT2G13600.1	AT2G18020.1	AT2G30570.1
AT5G54520.1	AT5G06839.3	AT1G54100.2	AT3G08800.1	AT1G21560.2	AT5G13770.1
AT4G25540.1	AT1G75230.2	AT2G27790.2	AT4G06015.1	AT1G21560.3	AT5G25090.1
AT4G39260.1	AT1G05270.1	AT5G47080.3	AT4G31430.2	AT2G26930.1	AT2G40110.1
AT5G43430.1	AT5G38530.1	STRINGTIE_RNA_00023276	AT1G63680.2	AT5G46910.1	AT2G40110.2
AT4G38570.4	AT4G34881.1	AT4G09720.5	AT2G46920.4	AT4G00100.1	AT4G02260.3
AT1G31480.1	AT1G08230.3	AT1G76650.2	AT3G12080.2	AT2G31570.1	AT4G02260.2
AT3G56140.3	AT1G08230.2	AT1G65820.1	AT2G40720.1	AT4G35690.1	AT4G31310.2
AT3G54230.2	AT3G54230.3	AT2G25320.1	AT1G60900.1	AT5G05420.1	AT5G06150.1
AT4G13400.1	AT1G08220.2	AT3G24730.1	AT2G30470.1	AT3G54440.1	AT4G28730.1
AT1G17100.1	AT2G21940.7	AT5G06835.1	AT2G01130.1	AT5G18070.1	AT1G64060.1
AT2G03620.1	AT2G23760.1	AT1G02930.1	AT2G41540.4	AT3G15620.1	AT4G36220.1
AT3G10420.1	AT2G23760.2	AT2G18670.1	AT4G18040.1	AT5G56780.1	AT3G25190.1
AT3G10420.2	AT3G62590.1	AT3G18980.1	AT3G51390.2	AT3G26370.2	AT5G38520.1
AT5G45310.1	AT3G17330.2	AT3G24120.1	AT1G45332.1	AT5G43745.1	AT2G37170.1
AT1G76590.1	AT4G14790.2	AT3G08780.1	AT3G23080.1	AT1G05810.2	AT2G37170.2
AT1G29140.1	AT4G21215.2	AT3G46460.1	AT5G58370.2	AT2G43990.1	AT3G44970.2
AT2G45360.1	AT1G77100.1	AT2G24260.1	AT5G14080.1	AT3G01950.1	AT3G44970.1
AT1G78580.1	AT5G62480.1	AT2G43680.2	AT1G29030.1	AT5G18570.1	AT4G01330.2
AT3G07500.1	AT5G07060.1	AT1G23900.2	AT5G01165.1	AT4G35440.1	AT3G09940.1
AT5G10940.2	AT2G23240.2	AT1G23900.3	AT5G53850.3	AT5G11490.1	AT5G67390.1
AT3G28700.1	AT5G14420.3	AT4G34310.10	AT5G53850.1	AT5G23200.1	AT2G26570.1
AT1G17810.1	AT5G14420.1	AT4G04185.1	AT3G13230.2	AT2G41530.1	AT5G54585.1
AT3G11960.4	AT5G14420.4	AT4G33650.1	AT5G53850.6	AT4G29520.1	AT4G12800.2
AT3G61450.2	AT1G76090.1	AT4G20380.6	AT2G38550.1	AT3G49810.1	AT4G04570.1
AT1G74310.2	AT5G45430.1	AT5G61440.1	AT2G42710.1	AT2G01860.1	AT4G04570.2
AT1G74310.1	AT2G43970.2	AT1G29220.1	AT3G05130.1	AT1G32690.1	AT1G30360.1
AT5G66420.2	AT4G38552.1	AT5G58370.1	AT2G04270.8	AT3G60860.1	AT5G24120.2
AT5G66420.1	AT2G37020.2	AT3G59800.1	AT2G04270.1	AT2G31725.1	AT4G23550.1
AT4G27670.1	AT3G16785.4	AT1G15350.1	AT2G04270.7	AT2G24290.1	AT2G22500.1
AT2G19810.1	AT3G16785.1	AT5G46860.1	AT2G07775.1	AT5G16690.1	AT5G23660.1
AT1G14170.1	AT5G25760.2	AT3G53990.1	AT4G28980.2	AT1G12850.1	AT4G37925.1
AT1G14170.3	AT1G63820.1	AT3G53990.2	AT3G28345.1	AT3G08960.2	AT5G10170.1
AT5G60100.3	AT3G09850.1	AT3G12630.1	AT3G20840.1	AT1G06550.1	AT5G63020.1
AT5G20120.1	AT1G29690.1	AT5G48820.1	AT5G59980.1	AT5G12850.1	AT3G07340.1
AT2G38465.1	AT2G20010.2	AT5G01410.1	AT1G06790.2	AT4G30550.1	AT2G38480.1
AT1G64710.2	AT2G27760.1	AT1G29120.6	AT1G06790.1	AT3G28180.1	AT3G41979.1
AT1G64710.3	AT2G45460.4	AT4G14350.1	AT2G04235.3	AT5G36230.1	AT1G67840.2
AT2G05580.1	AT1G03970.1	AT3G61900.1	AT1G22970.3	AT4G27800.2	AT1G67840.1
AT4G33510.1	AT1G31814.1	AT5G42560.2	AT1G22970.4	AT4G26840.1	AT2G43560.1
AT5G67290.1	STRINGTIE_RNA_00020660	AT2G15480.1	AT4G23640.1	AT5G22500.1	AT2G43560.2
AT5G65890.2	AT3G19970.2	AT1G31320.1	AT3G27550.1	AT5G55630.1	AT2G25510.1
STRINGTIE_RNA_00025714	AT4G36790.1	AT3G53270.3	AT5G42920.2	AT5G11750.1	AT2G27660.1
AT4G08540.1	AT5G45360.1	AT3G53270.5	AT5G42480.1	AT4G15160.1	AT3G09220.1
AT5G62480.2	AT1G16240.4	AT3G11890.7	AT1G69210.1	AT2G38530.1	AT4G33260.1
AT5G08430.2	AT1G16240.1	AT3G58040.1	AT2G14860.1	AT3G04630.3	AT2G13820.1
AT5G57790.1	AT1G16240.2	AT4G10130.1	AT2G42790.1	AT2G19780.1	AT3G59250.1
AT3G01850.4	AT3G06620.1	AT4G10130.2	AT1G14320.2	AT5G44720.1	AT5G03355.1
AT1G80940.1	AT5G42010.1	AT5G25060.1	AT5G19130.1	AT4G00810.1	AT4G10300.1
AT2G39050.1	AT3G60250.3	AT3G62920.1	AT5G19130.2	AT3G03630.1	AT2G18560.1
AT1G69540.1	AT5G42010.2	AT4G25500.1	STRINGTIE_RNA_00121324	AT1G08960.1	AT2G43910.1
AT1G69540.2	AT3G10620.1	AT5G38660.2	AT4G40000.1	AT4G00560.1	AT2G43910.2
AT1G69790.1	AT3G51350.1	AT1G17860.1	AT4G35630.1	AT1G51940.1	AT2G43910.3
AT4G35140.1	AT5G51450.2	AT1G77600.1	AT3G07930.3	AT5G04560.2	AT2G36100.1
AT3G14880.2	AT5G63830.1	AT4G33910.1	AT1G01210.2	AT3G16410.1	AT3G25690.5
AT1G77930.1	AT2G25760.1	AT5G65380.1	AT1G01210.3	AT5G63470.1	AT1G59580.2
AT1G24600.1	AT4G24590.5	AT5G20230.1	AT1G54440.2	AT1G48270.1	AT5G25810.1
AT2G17930.1	AT4G24590.4	AT5G35980.1	AT1G54440.4	AT1G30610.2	AT4G37450.1
AT1G05147.1	AT4G24590.1	AT5G19450.2	AT1G30290.2	AT1G64580.1	AT1G16080.1
AT1G05860.1	AT4G24590.2	AT5G52040.7	AT1G30290.1	AT1G62780.1	AT1G70660.1
AT5G53220.3	AT4G17440.1	AT1G24180.1	AT5G39710.1	AT3G50330.1	AT4G18570.1
AT5G03180.4	AT4G17440.3	AT3G17205.2	AT3G44370.1	AT3G60530.1	AT5G08050.1
AT5G03180.5	AT3G20490.1	AT1G06010.1	AT3G11460.1	AT1G18490.1	AT4G34350.1
AT4G27140.1	AT2G34740.2	AT2G44950.1	AT5G59010.1	AT1G74660.1	AT1G31420.1
AT3G05610.1	AT4G33630.1	HOMER_RNA_00060539	AT5G59010.2	AT1G74670.1	AT1G69780.1
AT5G44410.1	AT5G56380.2	AT4G08310.1	AT5G22130.1	AT1G55325.3	AT5G23060.1
AT1G11360.1	AT5G42870.1	AT4G26965.2	AT3G50920.2	AT5G04455.1	AT5G23060.2
AT1G11360.4	AT5G67530.1	AT2G40090.1	AT3G04800.1	AT1G07020.1	AT1G60440.1
AT3G60140.1	AT2G30110.1	AT1G51710.1	AT1G21980.1	AT5G07990.1	AT1G29390.1
AT2G03520.1	AT1G31310.1	AT3G06290.3	AT4G40030.2	AT3G20780.1	AT1G68440.1
AT2G42890.1	AT1G64570.1	AT1G09940.1	AT4G40030.3	AT4G14310.1	AT3G02150.2
AT3G22500.1	AT3G51895.2	AT5G50780.2	AT5G19680.1	AT3G17120.1	AT1G10640.1
AT3G01770.1	AT1G17620.1	AT5G28400.1	AT5G22550.2	AT4G01040.1	AT3G45650.1
AT5G45660.1	AT2G20410.2	AT5G41610.3	AT2G36070.1	AT1G59840.2	AT1G20450.1
HOMER_RNA_00058018	AT2G20410.1	AT5G11150.2	AT2G18790.1	AT1G59840.1	AT5G33355.1
AT1G02660.1	AT3G01695.1	AT4G00060.4	AT4G30480.3	AT1G17455.1	AT2G38170.1
AT4G21680.1	AT1G58848.1	AT4G00060.1	AT3G44670.2	AT3G25530.1	AT2G38170.3
AT5G66850.2	AT4G34630.1	AT5G12080.1	AT1G26910.2	AT5G25100.1	AT3G11700.1
AT3G10210.1	AT1G02160.1	AT3G53860.1	AT1G34160.1	AT1G13710.1	AT1G69830.1
AT5G27210.1	AT3G58030.3	AT2G29430.1	AT3G05290.1	AT4G21190.1	AT4G35770.5
AT1G48550.1	AT5G61010.1	AT3G11530.1	AT2G16940.1	AT3G52090.1	AT4G35770.3
AT1G15340.1	AT4G04800.1	AT1G59124.1	AT1G31660.1	AT3G15390.1	AT4G35770.2
AT5G16210.1	AT5G39660.1	AT1G29120.8	AT1G65700.1	AT4G29870.1	AT1G22650.1
AT3G21360.1	STRINGTIE_RNA_00003635	AT1G29120.7	AT2G46020.4	AT2G25300.1	AT4G16990.17
AT1G71000.1	AT3G11760.1	AT1G29120.5	AT3G18860.1	AT2G01180.8	AT1G03870.1
AT1G71000.2	AT3G19420.1	AT5G09310.1	AT2G27020.1	AT5G48545.2	AT5G35170.1
AT3G26580.1	AT1G55152.1	AT2G27030.3	AT3G13150.1	AT5G28850.2	AT2G31110.2
AT5G05870.1	AT5G19000.2	AT5G11390.1	AT1G01950.1	AT4G31760.1	AT3G15840.4
AT4G01120.1	AT5G19000.1	AT5G44750.2	AT2G33980.1	ATCG00250.1	AT5G15970.1
AT1G70180.2	AT3G51650.4	AT2G26230.1	AT4G05040.6	AT2G47110.1	AT4G14090.1
AT1G02400.1	AT3G51650.1	AT4G31570.3	AT1G29965.1	AT2G47110.2	AT3G47295.1
AT5G10520.1	STRINGTIE_RNA_00019301	AT5G22100.1	AT2G37600.2	AT2G45010.1	AT4G14010.1
AT1G17870.1	AT2G35733.1	AT4G36780.1	AT2G37600.1	AT2G40435.1	AT3G07010.1
AT1G68080.1	AT4G27745.3	AT5G61230.1	AT5G35590.1	AT2G46420.3	AT1G18620.1
AT5G07920.1	AT2G42280.2	AT1G66760.1	AT4G21610.1	AT2G46420.2	AT1G18620.3
AT3G54100.1	AT4G05685.1	AT1G66760.3	AT4G21610.2	AT2G46420.1	AT4G09620.1
HOMER_RNA_00166019	AT1G13900.1	AT3G11900.1	AT4G34020.3	AT2G16930.4	AT3G04790.1
AT2G23640.1	AT3G06240.1	AT1G20460.1	AT2G26510.2	AT1G11680.1	AT1G76540.1
AT2G19320.1	AT2G31955.4	AT5G04040.1	AT4G34750.2	AT5G14910.1	AT1G60950.1
AT4G04810.1	AT2G31955.5	AT1G16930.3	AT4G34750.1	ATCG01120.1	AT4G24310.1
AT1G71170.1	AT2G31955.6	AT2G27170.3	AT2G28880.1	AT2G33735.1	ATCG00430.1
AT5G14180.2	AT2G31955.1	AT1G76630.3	AT5G39110.1	AT3G26670.4	ATCG00420.1
AT3G27260.2	AT4G23180.1	AT4G24026.1	AT5G53902.1	AT3G14350.2	AT5G20740.2
AT2G18700.1	AT1G10500.1	AT3G59410.4	AT5G52180.1	AT5G47960.1	AT5G60370.1
AT1G51700.1	AT4G24100.4	AT5G10336.1	AT4G25730.1	AT3G47570.1	AT1G67910.2
AT1G07645.1	AT1G51590.2	AT5G37475.3	AT2G07705.1	AT3G58500.1	AT3G51150.2
AT4G10020.1	AT2G39950.1	AT1G28960.3	AT5G61880.2	AT3G02870.1	AT5G42180.1
AT5G38160.1	AT2G39950.3	AT1G28960.7	AT3G06330.4	AT1G60810.1	AT4G38400.1
AT5G01730.4	AT4G23100.1	AT1G28960.6	AT4G24270.1	AT3G02870.3	AT4G37980.1
AT1G17580.1	AT2G39950.8	AT5G49300.1	AT4G24270.2	AT1G64720.1	AT2G14060.1
AT5G65165.2	AT5G15843.1	AT2G01150.2	AT4G24270.3	AT4G37470.1	AT4G36240.1
AT5G65165.1	AT1G55730.2	AT4G38225.1	AT1G53450.2	AT4G18060.1	AT1G55320.1
AT4G27070.1	AT1G73210.2	AT3G21110.2	AT1G53450.1	AT1G28340.1	AT3G23400.1
AT5G60850.1	AT2G26740.1	AT1G50500.3	AT1G08220.1	AT3G52390.1	AT3G23400.4
AT1G17990.1	AT5G04240.1	AT5G20830.1	AT3G05060.1	AT3G59890.2	AT1G55330.1
AT4G23420.4	AT2G25660.3	AT3G46600.1	AT3G51270.4	AT3G59890.1	AT1G62370.1
AT3G57680.1	AT5G66900.3	AT1G03060.1	AT3G51260.2	AT3G53900.2	AT5G16400.1
AT2G33770.1	AT3G46668.1	AT4G19950.1	AT2G34900.1	AT5G04870.1	AT5G38510.2
AT3G25870.1	AT2G40230.1	AT4G02720.1	AT1G04227.1	AT5G46430.1	AT5G38660.1
AT5G57890.1	AT5G03560.2	AT5G15540.1	AT3G26922.2	AT4G19120.1	AT2G38540.1
AT3G28030.4	AT5G03560.1	AT1G70510.1	AT1G16890.2	AT4G19120.2	AT5G22830.1
AT1G32400.1	AT1G60200.4	AT3G26220.1	AT2G21630.1	AT4G19120.3	AT1G30720.1
AT1G32400.2	AT3G56705.1	AT4G31080.1	AT4G38100.2	AT1G67690.1	AT4G15330.1
AT1G13570.1	AT4G32670.1	AT1G18610.1	AT4G38100.1	AT1G11125.1	AT5G44190.2
AT1G12640.1	AT1G76700.1	AT2G45260.1	AT3G09090.1	AT3G05410.2	AT5G44190.1
AT1G75380.3	AT1G33980.2	AT5G04130.3	AT4G08175.1	AT5G65970.1	AT1G73110.1
AT1G75380.1	AT4G28860.1	AT5G06360.1	AT1G30100.1	AT1G23290.1	AT1G32550.1
AT4G32850.9	AT3G61190.1	AT2G15620.1	AT5G51620.2	AT5G23940.1	AT5G54160.1
AT3G11420.1	AT1G08400.1	AT5G08130.2	AT2G30060.1	AT1G55140.1	AT3G01510.3
AT1G80380.2	AT3G50940.1	AT5G49430.2	AT5G39850.1	AT5G45040.1	AT3G01510.1
AT1G80380.6	AT2G01460.3	AT1G13590.1	AT1G06270.1	AT5G38480.1	AT4G25300.1
AT1G24330.1	AT1G72390.1	AT5G50960.1	AT1G11780.1	AT3G02110.1	AT4G15830.1
AT4G29790.1	AT5G40382.2	AT5G17190.1	AT3G04300.1	AT1G09130.1	ATCG00590.1
AT1G69260.1	AT3G20170.1	AT5G03660.1	AT5G20990.3	AT1G06960.5	AT1G13670.1
AT5G04590.1	AT2G41460.1	AT5G41220.1	AT2G33150.1	AT1G06960.4	AT3G45710.1
AT4G09610.1	AT5G23090.4	AT3G54760.1	AT5G16890.1	AT1G06960.1	ATCG09900.1
AT4G27020.1	AT5G23090.5	AT3G28480.1	AT1G31258.1	AT1G06960.3	AT3G62030.1
AT1G77680.1	AT2G02835.1	AT1G44170.1	AT4G14905.1	AT4G27180.2	AT2G43550.1
AT1G01240.1	AT1G07128.1	AT3G16760.1	AT3G56210.2	AT3G52150.1	AT1G62980.1
AT5G18130.1	AT2G16485.2	AT2G01422.1	AT3G56210.5	AT5G57870.2	AT2G04039.1
AT1G21610.6	AT3G01350.1	AT5G38850.1	AT2G05665.1	AT3G25730.1	AT1G19670.1
AT1G21610.2	AT5G27889.1	AT4G39675.1	AT1G66350.1	AT1G74160.1	AT3G26450.1
AT5G19070.2	AT5G06120.2	AT1G80670.1	AT3G44150.1	AT1G11430.1	AT4G18810.1
AT2G01010.1	AT4G26000.1	AT3G03660.4	AT3G63150.1	AT1G80500.1	AT5G64240.2
AT1G56600.1	AT2G46040.3	AT3G03660.3	AT5G08855.1	AT1G68590.1	ATCG01010.1
AT5G17690.3	AT3G22942.1	AT3G03660.2	AT3G18830.1	AT1G68590.2	AT5G43740.2
AT1G67420.1	AT1G69840.1	AT3G03660.1	AT4G13245.1	AT2G38720.1	AT2G30270.1
AT5G53220.2	AT1G69840.4	HOMER_RNA_00035130	AT2G03090.1	AT1G69230.1	AT3G55630.5
AT2G36270.1	AT3G54940.2	AT1G59750.1	AT2G40030.1	AT2G41490.1	AT4G16860.1
AT2G36270.3	AT3G54940.3	AT1G19400.4	AT2G29190.1	AT5G19740.1	AT1G63010.1
AT1G57540.3	AT1G01970.1	AT2G30990.3	AT1G72320.1	AT2G38810.3	AT4G38770.1
AT4G15010.3	HOMER_RNA_00033407	AT4G34660.1	AT1G72320.2	AT2G38810.2	AT3G25670.1
AT5G45880.1	AT1G09950.1	AT2G04520.1	AT4G16143.1	AT2G38810.4	AT1G68010.1
AT3G04700.1	AT5G66010.1	AT3G55600.2	AT1G50440.2	AT2G26710.1	AT1G68010.3
AT4G01970.1	AT3G53500.3	AT5G01205.1	AT5G43730.3	AT1G14410.1	AT1G68010.2
AT1G18500.1	AT1G08320.1	AT3G10572.1	AT3G09360.3	AT4G29360.1	AT4G13500.1
AT5G37670.1	AT1G08320.2	AT3G10740.3	AT5G37530.2	AT4G29360.2	AT5G08350.1
AT1G80160.2	AT5G58210.2	AT2G26980.4	AT5G08130.4	AT4G22930.1	AT4G15140.1
AT5G55390.2	AT2G37670.2	AT4G23630.2	AT5G08130.7	AT1G18700.2	AT2G04039.2
AT4G04320.2	AT5G47400.1	AT1G32230.3	AT2G43070.2	AT1G18700.5	AT1G76930.2
AT5G51740.1	AT4G32190.1	AT3G17970.2	AT2G43070.1	AT5G10920.1	AT3G50480.1
AT2G26000.2	AT5G09850.4	AT3G56820.3	AT1G73970.2	AT5G57150.1	AT5G01050.1
AT4G31750.2	AT5G45710.3	AT3G56820.1	AT1G73970.3	AT5G23310.1	AT2G29360.1
AT3G26110.1	AT1G34220.2	AT1G75540.1	AT5G53760.1	AT1G29950.1	AT2G24090.1
STRINGTIE_RNA_00049582	AT1G34220.1	HOMER_RNA_00162558	AT5G22875.1	AT1G17880.1	AT5G63160.3
AT5G55000.1	AT4G04020.1	AT3G10985.1	AT5G22875.2	AT1G36980.1	AT1G05260.1
AT4G21902.1	AT3G14010.3	AT2G25670.2	AT3G22200.1	AT5G11450.2	AT4G10340.1
AT5G42870.2	AT5G05850.1	AT3G11200.1	AT5G51220.1	AT4G16610.1	AT3G01060.3
AT4G03000.1	AT1G62610.3	AT3G26560.1	AT2G07665.1	AT1G70950.1	AT3G01060.1
AT5G65750.1	AT5G67190.1	AT1G11240.1	AT3G33520.1	AT3G20370.2	AT5G57800.1
AT4G10000.2	AT5G58330.1	AT1G77210.2	AT1G04277.1	AT4G38490.1	AT2G24762.1
AT3G28155.1	AT3G48780.2	AT2G24330.1	AT2G15630.1	AT4G24330.1	AT1G02910.1
AT3G62310.3	AT5G19430.3	AT2G01470.1	AT1G56310.1	AT4G03415.2	AT1G66100.1
AT5G37485.1	AT1G17690.1	AT5G57410.2	AT5G35620.1	AT4G03415.1	AT4G18020.2
AT2G04350.2	AT2G17870.1	AT3G44300.1	AT3G16050.1	AT4G28650.1	AT4G18020.1
AT2G04350.1	AT1G67400.1	AT5G63370.3	AT3G61990.1	AT5G14060.2	AT3G18170.2
AT4G26700.2	AT3G14130.4	AT5G63370.9	AT5G62270.2	AT5G48470.1	AT3G53950.1
AT5G40440.5	AT4G12790.6	AT5G22770.5	AT5G62270.1	AT3G14980.4	AT1G67090.1
AT3G16990.1	HOMER_RNA_00159471	AT4G11040.1	AT5G41471.1	AT1G29890.1	AT1G13250.1
AT3G07370.1	AT1G51200.1	AT3G13330.1	AT5G24960.1	AT1G51570.1	AT1G29050.1
AT1G76020.1	AT1G51200.3	AT1G33400.2	AT1G11310.2	AT4G09970.1	AT4G20260.6
AT1G68920.2	AT1G51200.4	AT1G23380.1	AT5G03670.2	AT1G74970.1	AT4G20260.4
AT2G42560.1	AT1G06400.1	AT1G23380.2	AT5G03670.1	AT1G26960.1	AT4G20260.3
AT5G22470.1	AT2G20830.1	AT2G17130.2	AT4G02210.2	AT1G34360.1	AT1G75170.1
AT1G17010.1	AT2G20830.6	AT2G17130.1	AT3G09040.2	AT3G15240.2	AT3G07770.2
AT2G03730.1	AT2G04740.2	AT1G14870.1	AT4G38280.1	AT3G26710.1	AT2G37750.1
HOMER_RNA_00025416	AT4G17180.1	AT1G14870.2	AT4G34680.2	AT3G53680.1	AT4G25780.1
AT1G23070.1	AT3G09570.1	AT5G19660.2	AT1G06243.1	AT2G47680.1	AT4G31805.1
AT4G19700.1	AT1G61470.1	AT1G20696.5	AT2G44420.3	AT2G17340.1	ATCG00520.1
AT1G48130.1	AT1G67800.2	AT1G20696.1	AT5G16620.1	AT1G26650.1	AT5G14410.1
AT3G46640.2	HOMER_RNA_00096427	AT1G20696.3	AT5G23570.4	AT1G50430.1	AT3G07070.1
AT3G23090.4	AT5G06100.2	AT3G29310.1	AT5G23570.1	AT5G64330.1	AT4G37930.1
AT5G63130.1	AT2G24690.2	AT1G47565.1	AT3G26932.2	AT1G73180.1	AT5G60600.2
AT4G35010.1	AT2G22090.2	AT5G02630.1	AT3G62940.3	AT2G32180.1	AT1G79720.1
AT2G45290.1	AT1G30810.1	AT3G28740.1	AT4G32430.1	AT1G78040.1	AT3G01660.1
AT2G45290.2	AT1G30810.3	AT3G11930.4	AT5G54075.1	AT4G13640.2	AT4G01883.1
AT5G04000.2	HOMER_RNA_00040409	AT3G11930.2	AT2G20585.5	AT4G13640.1	AT3G15110.1
AT1G30475.3	AT2G47300.2	AT3G11930.3	AT2G20585.7	AT1G06860.1	AT3G43220.3
AT5G26692.1	AT4G38170.1	AT5G03240.2	AT2G20585.6	AT4G19185.1	AT2G28950.1
AT5G25450.1	AT5G66790.1	AT2G30600.4	AT5G44100.1	AT5G60670.1	AT4G02770.1
AT4G27745.1	HOMER_RNA_00117851	AT1G06410.1	HOMER_RNA_00073705	AT5G57760.1	AT1G08540.1
AT3G63040.1	AT3G53490.1	AT1G06410.2	AT1G28150.2	AT2G37620.1	AT3G15450.2
AT3G47550.3	AT3G02540.2	AT2G21150.1	AT3G13235.1	AT2G37620.2	AT3G15450.1
AT1G79270.3	AT1G67856.1	AT1G52370.3	AT1G72550.1	AT1G06470.3	AT5G18600.1
AT1G79270.2	AT2G03360.2	AT1G52370.2	AT3G17790.1	AT1G06470.2	AT4G04640.1
AT1G15175.3	AT1G65580.1	AT4G04605.1	AT1G58025.1	AT1G06470.1	AT3G63540.1
AT1G15175.2	AT1G65580.2	AT3G45740.2	AT1G58025.6	AT1G06470.4	AT1G05470.1
AT2G37840.1	AT3G14060.1	AT3G48530.1	AT1G03743.1	AT2G30695.1	AT4G38420.1
AT1G22930.1	AT2G16860.2	AT5G59060.1	AT2G03510.1	AT2G30695.2	AT4G12730.1
AT5G51370.2	AT1G79900.1	AT1G65220.1	AT2G05710.1	AT2G30695.4	AT3G53250.1
AT5G63350.1	AT3G02030.1	AT1G31130.1	AT3G51650.2	AT3G26100.5	AT1G47480.1
AT1G12420.1	AT1G19650.2	AT5G08790.1	AT4G39300.1	AT5G45060.1	AT1G79410.1
AT1G15240.2	AT5G60590.1	AT1G02100.3	AT1G29820.1	AT1G19450.1	AT4G14480.1
AT2G28130.1	AT1G17530.1	AT1G02100.2	AT2G22420.1	AT2G27040.1	AT1G28140.1
AT3G61530.2	AT3G15351.6	AT3G06720.2	AT5G55040.2	AT4G33360.1	AT4G19380.1
AT5G17360.1	AT3G15180.2	AT1G14570.3	AT1G06547.1	AT2G03830.1	AT5G20220.4
AT5G07500.1	AT3G10810.1	AT2G37760.5	AT4G27745.2	AT4G23940.1	AT1G30700.1
AT3G29270.1	AT3G10810.2	AT2G37760.7	AT1G15390.1	AT5G24330.1	AT5G59720.1
AT1G09730.2	AT5G46080.1	AT1G17520.3	AT5G63620.3	ATCG01280.1	AT4G29950.1
AT4G18130.1	AT5G13590.2	AT4G17010.1	AT1G76300.1	AT2G46620.1	AT2G28620.2
AT3G26770.1	AT4G34310.6	AT2G26240.1	AT2G47900.1	AT2G20190.1	AT3G17070.1
AT1G06630.6	AT4G34310.4	AT3G28715.1	AT1G14980.2	AT5G56610.1	AT4G01350.1
AT5G22510.2	AT4G34310.2	AT1G51690.5	AT3G15095.1	AT2G04390.1	AT2G44380.1
AT1G26800.1	AT4G32910.1	AT1G51690.2	AT2G02150.1	AT1G06883.1	AT1G29500.1
AT3G51040.1	AT1G70620.7	AT5G62020.1	AT5G61330.2	AT4G38510.2	AT1G16390.1
AT5G13700.1	AT1G70620.3	AT2G27980.1	AT3G12070.2	AT4G38510.3	AT2G18730.1
AT1G62710.1	AT3G48195.1	AT1G26300.1	AT4G16380.3	AT4G38510.4	AT5G11070.1
AT4G36980.4	AT1G25055.1	AT1G03550.2	AT4G16380.4	AT3G25410.1	AT1G77210.3
AT1G77530.1	AT3G54000.1	AT1G21326.1	AT5G18180.1	AT5G43155.1	AT1G71970.1
AT3G11290.1	AT1G80490.2	AT4G00840.1	AT2G07042.1	AT1G10650.1	AT2G43530.1
AT1G15230.1	AT1G80490.1	AT4G00840.2	AT1G73177.1	AT1G10650.2	AT3G16340.1
AT1G04560.1	AT4G16250.1	AT1G27690.1	AT1G73177.2	AT2G45540.1	AT3G56940.1
AT3G51940.2	HOMER_RNA_00037022	AT5G65460.6	AT3G55340.1	AT4G25740.2	AT5G46890.1
AT5G40420.1	AT1G15940.1	AT1G30490.1	AT1G16300.1	AT4G25740.1	AT2G15050.1
AT4G24640.1	AT5G65080.2	STRINGTIE_RNA_00031350	AT4G24100.1	AT3G02920.1	AT1G60140.4
AT5G05230.1	AT1G20120.1	AT1G55500.4	AT1G65347.1	AT3G15640.2	AT2G21385.4
AT4G36900.1	AT4G35860.1	AT1G55500.1	AT2G28380.1	AT5G56530.2	AT2G21385.5
AT1G72660.3	AT1G60730.2	AT1G44960.1	AT1G29900.1	AT5G14030.5	AT2G21385.1
AT4G23100.2	HOMER_RNA_00096623	AT2G33435.1	AT1G26740.1	AT5G14030.1	ATCG01250.1
AT1G60930.1	AT3G62420.1	AT4G06410.1	AT4G02555.1	AT2G44740.1	AT5G44572.1
AT3G51580.2	AT1G27770.1	AT1G62740.1	AT1G51590.1	AT2G41160.2	AT5G18270.1
AT1G30860.1	AT5G62910.2	AT3G12510.1	AT3G60880.2	AT2G27950.3	AT2G22990.4
AT3G21380.1	AT2G19340.1	AT5G37190.2	AT3G28460.1	AT2G27950.1	AT3G55290.2
AT1G76990.1	AT1G27300.1	AT4G08330.1	AT2G25660.2	AT3G06350.1	AT4G25790.1
AT2G41905.1	AT3G26950.1	AT5G05860.1	AT1G27090.1	AT4G24175.1	AT2G27080.2
AT2G41720.1	AT2G44710.4	AT2G22300.2	AT4G35930.2	AT4G24090.1	AT2G14260.3
AT2G34355.1	AT2G44710.3	AT2G43410.1	AT2G34160.1	AT3G06740.1	AT1G21910.1
AT2G46660.1	AT2G44710.2	AT2G43410.3	AT5G03560.4	AT3G43980.1	AT2G45680.1
AT2G29300.2	AT5G07890.2	AT2G43410.2	AT2G08730.1	AT1G11660.1	AT2G04110.2
AT1G23050.1	AT5G25270.1	AT3G21690.1	AT4G04890.2	AT3G17310.2	AT1G35350.1
AT1G20030.2	AT1G59218.2	AT1G55475.2	AT2G39090.1	AT1G08210.4	AT5G03650.1
AT5G47160.1	AT1G59218.1	AT4G11260.1	AT3G18750.1	AT2G04850.1	AT4G17245.1
AT2G14520.1	AT1G09430.1	AT5G50430.3	AT5G61950.1	AT5G43170.1	AT4G13580.1
AT2G14520.3	AT4G28811.1	AT4G27000.1	AT3G53700.1	AT4G23820.1	AT2G30600.5
AT2G14520.2	AT5G02840.4	AT3G52660.1	AT3G54350.5	AT1G56045.1	AT2G30600.3
AT4G22920.2	AT2G35170.1	AT5G07440.2	AT5G60450.2	AT1G05000.1	AT1G50140.1
AT2G26890.1	AT5G13530.1	AT5G48590.1	AT2G35310.1	AT2G22200.1	AT1G66130.1
AT5G05220.1	AT5G43130.3	AT1G03140.1	AT1G55520.4	AT5G04740.1	AT5G51780.1
AT1G17040.1	AT4G19440.3	AT2G37110.1	AT3G62430.1	AT3G06580.1	AT1G28130.1
AT5G42690.1	AT2G36300.1	AT1G06200.1	AT1G03520.1	AT1G56345.1	AT5G51780.2
AT5G65070.1	AT4G28980.3	AT1G06200.2	AT1G61500.1	AT1G22640.2	AT4G31470.1
AT5G10490.1	AT4G31405.1	AT4G32850.7	AT1G63770.5	AT1G22640.3	AT1G72180.1
AT4G15475.1	AT2G38260.3	AT5G45130.1	AT1G74580.1	AT5G04060.1	AT5G66570.1
AT3G50380.3	AT3G03610.1	AT5G54680.1	AT4G04920.3	AT1G22640.1	AT2G27370.1
AT3G57690.1	AT4G14290.1	AT1G18460.1	AT2G30280.1	AT3G44340.5	AT5G20140.2
AT4G28652.1	AT3G27300.2	AT2G44870.1	AT4G33400.1	AT1G78660.2	AT5G20140.1
AT3G63340.5	AT1G48560.1	AT2G20120.1	AT4G33410.1	AT1G56700.1	AT4G20260.1
AT5G11460.1	AT1G01350.1	AT3G57090.1	AT4G21300.1	HOMER_RNA_00109617	AT3G58650.1
AT3G24180.2	AT1G01340.2	AT4G35310.1	AT5G04880.1	AT1G62570.1	AT2G05160.2
AT4G28260.2	HOMER_RNA_00066546	AT5G57580.1	AT2G21440.1	AT4G35420.1	AT2G32300.1
AT3G03590.1	AT4G34430.1	AT4G24130.1	AT4G05160.1	AT4G36920.1	AT1G51680.1
AT5G62800.1	AT1G23550.1	HOMER_RNA_00064404	AT1G65440.1	AT2G45340.1	AT3G01810.1
AT5G25520.2	AT1G18470.1	AT4G37210.1	AT1G01960.1	AT5G17710.2	AT1G43790.1
AT2G46240.1	AT1G18470.2	AT4G12980.1	AT5G57100.1	AT5G17710.3	AT1G21350.5
AT3G27870.1	AT3G06550.2	AT5G66120.2	AT1G68550.2	AT5G10690.1	AT1G08560.1
AT3G27870.2	AT5G65205.1	AT1G63770.3	AT5G57100.2	AT3G61610.1	AT5G17330.1
AT1G17410.2	AT1G76320.3	AT5G03780.1	AT1G26580.1	AT3G02350.1	AT4G19680.2
AT5G65470.1	AT1G22610.1	AT4G00200.1	AT2G29760.1	AT3G03130.1	AT3G19553.1
AT2G36840.1	AT1G20920.7	AT3G22950.1	AT5G02580.3	AT5G63870.2	AT4G22690.1
AT2G15695.1	AT1G20920.2	AT3G22950.2	AT3G55280.2	AT3G26890.1	AT2G21560.1
AT1G62420.1	AT1G08507.1	AT1G17170.1	AT4G11790.1	AT3G26890.2	AT4G38060.3
AT4G39130.1	AT5G56520.1	AT4G15880.1	AT1G57720.2	AT4G02530.1	AT3G55990.1
AT5G07920.3	AT5G13970.1	AT2G35736.2	AT2G07735.1	AT2G09695.1	AT1G30650.1
AT5G16970.1	AT1G12760.1	AT2G15900.1	AT1G68790.1	AT4G09640.1	AT3G63520.1
AT3G61040.1	AT3G23030.1	AT4G21160.1	AT3G56408.2	AT1G77750.1	AT5G03140.1
AT2G48100.8	AT1G70530.3	AT2G30700.2	AT3G05932.1	AT1G30630.1	AT3G02380.1
AT2G48100.6	AT1G70530.1	AT5G06190.1	AT1G15000.1	AT2G39450.1	AT1G13510.1
AT2G48100.4	AT3G24740.2	AT5G06190.2	AT5G45650.2	AT3G46060.1	AT5G56850.3
AT2G48100.1	AT3G24740.5	AT1G09297.1	AT1G49350.1	AT3G05840.1	AT2G24580.1
AT5G59170.1	AT1G27600.1	AT5G58070.1	AT4G24210.1	AT5G17600.1	AT1G56430.1
HOMER_RNA_00059793	AT3G46930.1	AT2G17150.5	AT5G09505.1	AT4G23460.1	AT3G63200.1
AT1G77800.2	AT3G46930.2	AT3G51100.1	AT1G17840.1	AT5G47620.5	AT1G60010.1
AT1G77800.6	AT3G46930.3	AT3G51100.3	AT1G26500.1	AT5G47620.2	AT2G07688.1
AT4G22755.1	AT5G13800.2	AT5G05987.1	AT3G57050.1	AT1G72810.1	AT4G04040.1
AT2G21490.1	AT4G39380.1	AT1G02770.1	AT3G57050.3	AT4G37080.3	AT1G58070.1
AT1G29770.1	AT5G51210.1	AT2G16710.2	AT3G16840.2	AT1G02720.1	AT4G15660.1
AT1G01240.2	AT1G02430.1	AT4G36090.1	AT2G08765.1	AT2G41660.1	AT3G11630.1
AT1G01240.4	AT3G54480.2	AT2G42010.1	AT5G48990.1	AT4G19540.1	AT1G10360.1
AT5G40382.1	AT5G54760.4	AT4G01710.1	AT2G25710.1	AT3G17100.1	AT5G01600.1
AT5G16630.1	HOMER_RNA_00160064	AT1G07790.1	AT3G01090.2	AT5G67410.1	AT1G45474.2
AT5G16630.3	AT2G47330.1	AT3G28730.1	AT4G29120.1	AT5G55280.1	AT1G45474.1
AT1G07150.1	AT3G15430.1	AT1G31600.2	AT1G56170.1	AT5G13050.1	AT2G32690.1
AT3G03240.1	AT3G15430.3	AT5G51410.1	AT4G12790.1	AT3G28950.1	AT4G12320.1
AT2G46790.2	AT3G15430.2	AT3G20290.1	AT4G36970.1	AT5G27560.1	AT1G16370.1
AT5G56190.3	AT3G15430.4	AT1G12280.1	AT4G01570.1	AT4G00520.4	AT3G10710.1
AT5G12290.3	AT1G74950.2	AT3G27030.1	AT1G09980.2	AT3G08770.1	AT1G05900.2
AT4G28020.4	AT2G45023.2	AT3G53630.1	AT1G09980.3	AT3G25540.2	AT3G26210.1
AT4G12680.1	AT3G53720.1	AT3G45300.1	AT1G09980.1	AT3G25540.1	AT1G32780.1
AT1G51250.1	AT1G04960.1	AT5G61600.1	AT2G04740.1	AT2G27130.1	AT1G72130.2
AT4G12290.2	AT5G26760.1	AT5G24460.1	AT1G75990.1	AT4G30200.1	AT3G59370.1
AT4G12290.1	AT2G37035.1	AT2G41730.1	AT2G07678.1	AT4G30200.2	AT3G47470.1
AT4G32250.3	AT2G02390.1	AT3G61140.1	AT3G62980.1	AT4G30200.3	AT1G22550.1
AT4G32250.2	AT2G02390.3	AT5G57815.1	AT2G23890.3	AT5G03440.1	AT5G02840.2
AT2G19310.1	AT2G02390.2	AT4G02390.2	AT4G13100.1	AT5G03440.2	AT1G64400.1
AT1G21790.1	AT2G02390.4	AT4G02390.1	AT4G13100.4	AT5G18380.1	AT5G16710.1
AT5G57610.1	AT1G32330.2	AT4G18890.1	AT1G68945.1	AT1G27400.1	AT2G20520.1
AT5G50770.1	AT5G50200.1	AT5G43190.1	AT4G08220.1	AT2G30170.4	AT5G54145.1
AT1G32260.1	AT4G03635.1	AT5G21900.1	AT2G36730.1	AT2G30170.5	AT5G44030.1
AT5G54080.1	AT3G51110.1	AT5G39040.1	AT1G04140.1	AT2G30170.1	AT5G15310.3
AT5G54080.2	AT5G65687.1	AT3G56460.1	AT1G04140.2	AT2G30170.3	AT4G22080.1
AT1G76970.1	AT4G04614.2	AT1G13940.2	AT2G23740.3	AT3G12560.1	AT4G37250.1
AT5G48655.3	HOMER_RNA_00004410	AT5G14540.1	AT1G21740.1	AT3G45780.1	AT1G29910.1
AT4G11910.1	AT1G55870.2	AT1G80930.1	AT2G22090.1	AT4G34730.1	AT5G45170.2
AT4G11570.2	AT1G55870.1	AT4G17615.1	AT1G45110.1	AT4G03140.1	AT5G47950.1
HOMER_RNA_00150352	AT3G60680.1	AT4G04860.1	AT5G42360.1	AT3G61100.1	AT4G35730.1
AT5G22690.1	AT2G39760.4	AT2G08435.2	AT5G43680.1	AT5G44040.1	AT3G03020.1
AT5G50360.1	AT2G39760.2	AT2G08435.1	AT2G41350.1	AT5G02240.1	AT1G02730.1
AT1G17760.1	AT1G23770.1	AT5G58440.1	AT2G47300.4	AT3G03070.1	AT1G21010.1
	AT3G09100.1	AT4G02570.3	AT3G27390.1	AT5G23550.1	AT5G01740.1
	AT1G73540.1	AT5G08180.2	AT2G22250.1	AT2G38860.2	AT2G45470.1
	AT2G15560.1	AT2G22810.1	AT3G55490.1	AT2G38860.3	AT4G25100.1
	AT4G36670.1	AT4G18360.3	AT2G28480.1	AT5G50180.1	AT4G25100.2
	AT5G05100.1	AT4G18360.2	HOMER_RNA_00051032	AT1G65150.1	AT1G13830.1
	AT4G38440.1	AT1G12440.2	AT3G27090.3	AT2G40820.1	AT3G06510.1
	AT1G06050.1	AT1G12440.1	AT3G27090.1	AT4G27860.4	AT1G68520.1
	AT5G19480.2	AT3G18790.1	AT5G56130.1	AT2G18390.1	AT5G48790.1
	AT5G19480.3	AT5G49830.1	AT4G35530.1	AT4G26200.1	AT5G48790.2
	AT5G48950.2	AT3G30841.1	AT5G60100.2	AT1G43160.1	AT2G05070.1
	AT2G30080.1	AT4G24972.1	AT2G16530.2	ATCG00410.1	AT2G33855.1
	AT3G57800.2	AT3G09390.2	AT2G16530.3	AT2G24790.1	AT4G25570.1
	AT4G09150.2	AT5G56350.1	AT3G26890.6	AT2G41540.1	AT5G67400.1
	AT5G02040.2	AT1G76180.2	AT5G22770.6	AT1G08350.3	AT1G75460.1
	AT1G12290.2	AT3G01740.1	AT3G22660.1	AT3G16100.1	AT3G48320.1
	AT1G12290.1	AT5G50870.1	AT1G58360.1	AT3G24040.1	AT2G18328.1
	AT1G04973.1	AT1G25682.2	AT1G09570.6	AT5G48890.2	AT4G22666.1
	AT5G48655.4	AT1G01920.1	AT1G09570.5	AT3G51390.1	AT2G25605.1
	AT5G06330.1	AT2G29080.1	AT4G00340.1	AT1G10020.1	AT3G10060.1
	AT2G35290.1	AT5G27760.1	AT5G60590.2	AT3G12710.1	AT1G11350.1
	AT5G51260.1	AT1G52890.1	AT1G67480.1	AT5G46880.3	AT3G19030.1
	AT4G02440.1	AT4G20400.2	AT2G01750.1	AT3G09580.1	AT1G69160.1
	AT5G63905.1	AT4G31970.1	AT2G01750.2	AT4G38240.1	AT2G34790.1
	AT5G17210.2	AT1G27290.1	AT2G37050.3	AT5G53850.5	AT1G06430.1
	AT5G06440.6	HOMER_RNA_00023768	AT2G37050.4	AT5G53850.4	AT3G27200.1
	AT5G06440.4	AT3G26020.6	AT4G30800.1	AT4G00975.2	AT5G45960.1
	AT5G06440.1	AT5G35410.1	AT2G44065.2	AT3G54820.1	AT2G29310.2
	AT1G19020.1	AT1G44350.1	AT4G21410.1	AT2G04270.6	AT2G29310.3
	AT1G08110.1	AT1G12580.1	AT5G65110.1	AT5G46690.1	AT2G29310.1
	AT1G14660.1	AT1G16180.2	AT5G60100.6	AT2G45970.1	AT3G03820.1
	AT2G13840.1	AT1G16180.1	AT1G17720.1	AT3G52120.3	AT4G11960.1
	AT3G05940.1	AT1G04563.1	AT1G06283.1	AT3G23640.3	AT3G62150.1
	AT4G37440.1	AT5G18400.2	AT1G17720.2	AT3G23640.2	AT3G62150.2
	AT1G69960.1	AT1G64110.3	AT3G28956.9	AT3G23640.1	AT2G20260.1
	AT3G56470.1	AT1G64110.4	AT5G49880.1	AT1G55130.1	AT1G20020.1
	AT1G79920.3	AT1G64110.5	AT3G49180.1	AT4G22130.1	AT1G20020.2
	AT1G79920.2	AT1G51310.1	AT2G07613.1	AT4G18140.5	AT1G20020.3
	AT4G18170.1	AT1G73880.1	AT1G06033.1	AT5G37630.1	AT1G56510.1
	AT5G06320.1	AT1G28520.3	AT5G37590.1	AT3G09820.1	AT4G21270.1
	HOMER_RNA_00150223	AT3G60520.1	AT1G76050.2	AT1G15570.1	AT2G29650.2
	AT1G70640.1	AT5G06860.1	AT2G04630.1	AT3G56220.1	AT2G29650.4
	AT1G20620.6	AT4G18620.1	AT1G27770.4	AT2G39670.1	AT1G07610.1
	AT1G20620.7	AT5G45830.4	AT1G10600.1	AT3G14940.1	AT2G38940.1
	AT1G20620.4	HOMER_RNA_00088590	AT1G63660.1	AT4G23430.4	AT5G10450.1
	AT1G50380.2	AT1G64740.1	AT1G04080.1	AT1G14320.1	AT1G20340.1
	AT1G62790.1	AT5G26340.1	AT1G63670.3	AT5G19760.1	AT4G24140.1
	AT3G19900.2	AT1G07140.1	AT2G19340.2	AT3G25780.1	AT1G75350.1
	AT5G05140.1	AT5G08320.1	AT2G23210.1	AT1G03590.1	AT3G21530.1
	AT1G01040.1	AT3G20340.1	AT4G06980.1	AT2G25050.1	AT1G60990.1
	AT2G43020.1	AT1G22250.1	AT2G36380.1	AT3G51870.1	AT1G60990.3
	AT3G50060.1	AT1G42540.3	AT1G71110.1	AT5G52910.2	AT4G25290.1
	AT5G61640.2	AT5G19180.1	AT5G49220.1	AT4G23490.1	AT5G58140.6
	AT4G29490.1	AT5G02150.1	AT5G15022.1	AT1G30910.1	AT1G70880.1
	AT1G20100.1	AT5G02150.2	AT2G11215.1	AT5G11040.1	AT5G48800.1
	AT4G00040.1	AT3G59950.3	AT5G44200.1	AT4G24770.1	AT1G67070.2
	AT1G64610.2	AT3G25840.2	HOMER_RNA_00052683	AT2G48120.1	AT5G42500.1
	AT1G64610.1	AT5G19350.2	AT5G27110.1	AT4G11150.1	AT3G21770.1
	AT5G16505.1	AT2G35230.1	AT4G11270.1	AT2G27420.1	AT2G01420.1
	AT3G30390.2	AT5G54110.1	AT4G36190.1	AT1G01210.1	AT4G32980.1
[truncated: 4,551 more rows]
