# Supplementary material for: Interplay between coding and non-coding regulation drives the Arabidopsis seed-to-seedling transition
Source: Nat Commun. 2024 Feb 26;15:1724. doi: 10.1038/s41467-024-46082-5 (PMC10897432; doi:10.1038/s41467-024-46082-5)
Supplement: Supplementary file 9 — Supplementary Dataset 6 [file 41467_2024_46082_MOESM9_ESM.xlsx]

## Sheet: Supplementary Dataset 6
Supplementary Dataset 6: ATAC-seq clustering and GO enrichment
Cluster membership						Cluster A1 GO enrichment					Cluster A2 GO enrichment					Cluster A3 GO enrichment					Cluster A4 GO enrichment					Cluster A5 GO enrichment
Cluster A1	Cluster A2	Cluster A3	Cluster A4	Cluster A5		Adjusted P-value	GO ID	GO Type	GO Term		Adjusted P-value	GO ID	GO Type	GO Term		Adjusted P-value	GO ID	GO Type	GO Term		Adjusted P-value	GO ID	GO Type	GO Term		Adjusted P-value	GO ID	GO Type	GO Term
ATAC1_61646	ATAC1_47738	ATAC1_3196	ATAC1_4519	ATAC1_38105		2.56925e-20	GO:0009628	GO:BP	response to abiotic stimulus		1.38949e-41	GO:0010467	GO:BP	gene expression		8.71118e-10	GO:0071704	GO:BP	organic substance metabolic process		2.47818e-11	GO:0009628	GO:BP	response to abiotic stimulus		1.26987e-06	GO:0009987	GO:BP	cellular process
ATAC1_68413	ATAC1_122827	ATAC1_8743	ATAC1_16742	ATAC1_51389		9.59395e-19	GO:0042221	GO:BP	response to chemical		4.28371e-37	GO:0034641	GO:BP	cellular nitrogen compound metabolic process		4.04057e-09	GO:0044237	GO:BP	cellular metabolic process		1.39529e-09	GO:0050896	GO:BP	response to stimulus		2.73567e-06	GO:0044237	GO:BP	cellular metabolic process
ATAC1_74988	ATAC1_149295	ATAC1_21181	ATAC1_33523	ATAC1_81930		4.01167e-15	GO:0050896	GO:BP	response to stimulus		1.86737e-35	GO:0006807	GO:BP	nitrogen compound metabolic process		4.59992e-09	GO:0042221	GO:BP	response to chemical		3.34077e-07	GO:0042221	GO:BP	response to chemical		3.20209e-05	GO:0015979	GO:BP	photosynthesis
ATAC1_84550	ATAC1_156610	ATAC1_55510	ATAC1_72264	ATAC1_116229		1.91728e-13	GO:1901700	GO:BP	response to oxygen-containing compound		2.75518e-31	GO:0009987	GO:BP	cellular process		1.33089e-08	GO:0009987	GO:BP	cellular process		1.07655e-06	GO:0080167	GO:BP	response to karrikin		5.25805e-05	GO:1901564	GO:BP	organonitrogen compound metabolic process
ATAC1_99406	ATAC1_168047	ATAC1_67680	ATAC1_83434	ATAC1_131283		3.42681e-11	GO:0010033	GO:BP	response to organic substance		1.03329e-30	GO:0044237	GO:BP	cellular metabolic process		6.69944e-08	GO:0008152	GO:BP	metabolic process		2.1066e-06	GO:0009416	GO:BP	response to light stimulus		8.44484e-05	GO:0009628	GO:BP	response to abiotic stimulus
ATAC1_104759	ATAC1_199531	ATAC1_108244	ATAC1_88744	ATAC1_140495		1.71654e-09	GO:0097305	GO:BP	response to alcohol		5.02872e-29	GO:0044238	GO:BP	primary metabolic process		1.21381e-07	GO:1901576	GO:BP	organic substance biosynthetic process		6.12323e-06	GO:0009314	GO:BP	response to radiation		0.000114611	GO:0042221	GO:BP	response to chemical
ATAC1_107690	ATAC1_201130	ATAC1_136072	ATAC1_112426	ATAC1_146387		2.71518e-09	GO:0009737	GO:BP	response to abscisic acid		1.35366e-25	GO:0006139	GO:BP	nucleobase-containing compound metabolic process		1.74574e-07	GO:0009058	GO:BP	biosynthetic process		7.55886e-05	GO:0010033	GO:BP	response to organic substance		0.000156574	GO:0019684	GO:BP	photosynthesis, light reaction
ATAC1_111995	ATAC1_254662	ATAC1_182376	ATAC1_122141	ATAC1_167207		1.62986e-08	GO:0070887	GO:BP	cellular response to chemical stimulus		1.46076e-25	GO:0071704	GO:BP	organic substance metabolic process		3.08485e-07	GO:0044249	GO:BP	cellular biosynthetic process		8.82173e-05	GO:0008152	GO:BP	metabolic process		0.000262506	GO:0009642	GO:BP	response to light intensity
ATAC1_118568	ATAC1_274794	ATAC1_356911	ATAC1_159507	ATAC1_186969		2.59387e-08	GO:0006970	GO:BP	response to osmotic stress		3.9321e-25	GO:0044271	GO:BP	cellular nitrogen compound biosynthetic process		4.26074e-07	GO:0010033	GO:BP	response to organic substance		0.00013557	GO:0071704	GO:BP	organic substance metabolic process		0.000397337	GO:0044267	GO:BP	cellular protein metabolic process
ATAC1_120686	ATAC1_291186	ATAC1_364359	ATAC1_194890	ATAC1_226104		7.25208e-08	GO:0010035	GO:BP	response to inorganic substance		6.09985e-25	GO:0043170	GO:BP	macromolecule metabolic process		5.32613e-07	GO:1901566	GO:BP	organonitrogen compound biosynthetic process		0.000171505	GO:0009725	GO:BP	response to hormone		0.000507215	GO:0006807	GO:BP	nitrogen compound metabolic process
ATAC1_128462	ATAC1_324121	ATAC1_369430	ATAC1_198652	ATAC1_227712		1.36939e-07	GO:0009651	GO:BP	response to salt stress		8.32125e-25	GO:0008152	GO:BP	metabolic process		7.61247e-07	GO:0009725	GO:BP	response to hormone		0.000227042	GO:0009719	GO:BP	response to endogenous stimulus		0.000609256	GO:0009416	GO:BP	response to light stimulus
ATAC1_129050	ATAC1_395662	ATAC1_389850	ATAC1_218829	ATAC1_293122		3.23969e-07	GO:0006950	GO:BP	response to stress		1.60094e-24	GO:0016070	GO:BP	RNA metabolic process		1.45051e-06	GO:0044238	GO:BP	primary metabolic process		0.000234797	GO:0060918	GO:BP	auxin transport		0.000899124	GO:0050896	GO:BP	response to stimulus
ATAC1_155256	ATAC1_401929	ATAC1_426618	ATAC1_228909	ATAC1_306350		6.17982e-07	GO:0009987	GO:BP	cellular process		1.85069e-24	GO:0090304	GO:BP	nucleic acid metabolic process		2.25069e-06	GO:0032502	GO:BP	developmental process		0.000399707	GO:0009914	GO:BP	hormone transport		0.00117738	GO:0009314	GO:BP	response to radiation
ATAC1_173362	ATAC1_411619	ATAC1_434262	ATAC1_249008	ATAC1_325183		6.96489e-07	GO:0009725	GO:BP	response to hormone		9.05024e-23	GO:0046483	GO:BP	heterocycle metabolic process		4.41067e-06	GO:0009719	GO:BP	response to endogenous stimulus		0.00047055	GO:0071554	GO:BP	cell wall organization or biogenesis		0.00215515	GO:0006091	GO:BP	generation of precursor metabolites and energy
ATAC1_177123	ATAC1_450948	ATAC1_437031	ATAC1_269692	ATAC1_342443		7.2301e-07	GO:0009719	GO:BP	response to endogenous stimulus		2.58487e-22	GO:0006725	GO:BP	cellular aromatic compound metabolic process		4.8832e-06	GO:0006807	GO:BP	nitrogen compound metabolic process		0.000669181	GO:0044238	GO:BP	primary metabolic process		0.00275078	GO:0010035	GO:BP	response to inorganic substance
ATAC1_183574	ATAC1_459006	ATAC1_471629	ATAC1_298526	ATAC1_387094		8.82494e-07	GO:0033554	GO:BP	cellular response to stress		6.99928e-22	GO:1901360	GO:BP	organic cyclic compound metabolic process		5.17802e-06	GO:0050896	GO:BP	response to stimulus		0.000854858	GO:0009653	GO:BP	anatomical structure morphogenesis		0.00357773	GO:0019538	GO:BP	protein metabolic process
ATAC1_184946	ATAC1_491703	ATAC1_501618	ATAC1_302640	ATAC1_393001		9.27112e-07	GO:0009415	GO:BP	response to water		4.62131e-21	GO:1901576	GO:BP	organic substance biosynthetic process		8.29597e-06	GO:0009628	GO:BP	response to abiotic stimulus		0.00129051	GO:0010817	GO:BP	regulation of hormone levels		0.0037653	GO:0071704	GO:BP	organic substance metabolic process
ATAC1_190414	ATAC1_519538	ATAC1_505933	ATAC1_309236	ATAC1_420157		1.13758e-06	GO:0009414	GO:BP	response to water deprivation		6.45819e-20	GO:0044249	GO:BP	cellular biosynthetic process		1.81062e-05	GO:0071310	GO:BP	cellular response to organic substance		0.00199383	GO:0048856	GO:BP	anatomical structure development		0.00521251	GO:0008152	GO:BP	metabolic process
ATAC1_207945	ATAC1_565501	ATAC1_518127	ATAC1_319448	ATAC1_461692		1.822e-06	GO:0001101	GO:BP	response to acid chemical		2.15109e-19	GO:0009059	GO:BP	macromolecule biosynthetic process		2.22936e-05	GO:0032870	GO:BP	cellular response to hormone stimulus		0.00203944	GO:1901576	GO:BP	organic substance biosynthetic process		0.00775162	GO:0009768	GO:BP	photosynthesis, light harvesting in photosystem I
ATAC1_210744	ATAC1_584108	ATAC1_552737	ATAC1_352868	ATAC1_463738		2.45891e-06	GO:0033993	GO:BP	response to lipid		8.15668e-19	GO:0009058	GO:BP	biosynthetic process		3.09142e-05	GO:0048856	GO:BP	anatomical structure development		0.00212422	GO:0009058	GO:BP	biosynthetic process		0.0115549	GO:0044260	GO:BP	cellular macromolecule metabolic process
ATAC1_225610	ATAC1_642488	ATAC1_564607	ATAC1_368212	ATAC1_468922		3.26381e-06	GO:0071456	GO:BP	cellular response to hypoxia		6.90401e-18	GO:0042254	GO:BP	ribosome biogenesis		3.51622e-05	GO:1901564	GO:BP	organonitrogen compound metabolic process		0.00230155	GO:0032502	GO:BP	developmental process		0.0163716	GO:0009765	GO:BP	photosynthesis, light harvesting
ATAC1_237989	ATAC1_650866	ATAC1_575187	ATAC1_373373	ATAC1_472170		4.5614e-06	GO:0071453	GO:BP	cellular response to oxygen levels		1.04895e-17	GO:0051171	GO:BP	regulation of nitrogen compound metabolic process		8.41613e-05	GO:0099402	GO:BP	plant organ development		0.00288365	GO:0009926	GO:BP	auxin polar transport		0.0167353	GO:0044238	GO:BP	primary metabolic process
ATAC1_239787	ATAC1_653706	ATAC1_616905	ATAC1_408605	ATAC1_480826		4.5614e-06	GO:0036294	GO:BP	cellular response to decreased oxygen levels		1.30009e-17	GO:0019222	GO:BP	regulation of metabolic process		0.000170995	GO:0071495	GO:BP	cellular response to endogenous stimulus		0.00298281	GO:0071555	GO:BP	cell wall organization		0.019147	GO:0051604	GO:BP	protein maturation
ATAC1_268164	ATAC1_688504	ATAC1_638699	ATAC1_410689	ATAC1_483035		1.23278e-05	GO:0001666	GO:BP	response to hypoxia		2.39842e-17	GO:0080090	GO:BP	regulation of primary metabolic process		0.000207622	GO:0009755	GO:BP	hormone-mediated signaling pathway		0.00343188	GO:1901700	GO:BP	response to oxygen-containing compound		0.0272441	GO:0046500	GO:BP	S-adenosylmethionine metabolic process
ATAC1_270666	ATAC1_754319	ATAC1_673235	ATAC1_414914	ATAC1_511221		1.64632e-05	GO:0007275	GO:BP	multicellular organism development		3.04887e-17	GO:0060255	GO:BP	regulation of macromolecule metabolic process		0.000232163	GO:0043170	GO:BP	macromolecule metabolic process		0.00487507	GO:0044237	GO:BP	cellular metabolic process		2.14269e-15	GO:0005737	GO:CC	cytoplasm
ATAC1_316072	ATAC1_868792	ATAC1_749094	ATAC1_418635	ATAC1_521987		2.10206e-05	GO:0048731	GO:BP	system development		3.14713e-17	GO:0031323	GO:BP	regulation of cellular metabolic process		0.00027206	GO:0070887	GO:BP	cellular response to chemical stimulus		0.00599963	GO:0005975	GO:BP	carbohydrate metabolic process		1.21265e-13	GO:0005622	GO:CC	intracellular anatomical structure
ATAC1_363129	ATAC1_902544	ATAC1_788259	ATAC1_452975	ATAC1_537776		2.24269e-05	GO:0036293	GO:BP	response to decreased oxygen levels		1.58795e-16	GO:0010468	GO:BP	regulation of gene expression		0.000421346	GO:0048731	GO:BP	system development		0.00725904	GO:0005976	GO:BP	polysaccharide metabolic process		1.20814e-12	GO:0043231	GO:CC	intracellular membrane-bounded organelle
ATAC1_404528	ATAC1_918199	ATAC1_789236	ATAC1_455613	ATAC1_563023		2.59739e-05	GO:0070482	GO:BP	response to oxygen levels		1.98516e-16	GO:0022613	GO:BP	ribonucleoprotein complex biogenesis		0.000496116	GO:0048367	GO:BP	shoot system development		0.0142165	GO:0044249	GO:BP	cellular biosynthetic process		1.31089e-11	GO:0043227	GO:CC	membrane-bounded organelle
ATAC1_477065	ATAC1_976520	ATAC1_791229	ATAC1_467862	ATAC1_608498		8.64352e-05	GO:0051716	GO:BP	cellular response to stimulus		9.81087e-16	GO:0031326	GO:BP	regulation of cellular biosynthetic process		0.000588583	GO:0007275	GO:BP	multicellular organism development		0.0159069	GO:0006629	GO:BP	lipid metabolic process		6.97496e-11	GO:0043229	GO:CC	intracellular organelle
ATAC1_483972	ATAC1_979086	ATAC1_813303	ATAC1_469374	ATAC1_609418		8.68433e-05	GO:0010154	GO:BP	fruit development		1.14441e-15	GO:0010556	GO:BP	regulation of macromolecule biosynthetic process		0.000665322	GO:1901700	GO:BP	response to oxygen-containing compound		0.018107	GO:0045229	GO:BP	external encapsulating structure organization		4.52669e-10	GO:0043226	GO:CC	organelle
ATAC1_485710	ATAC1_982115	ATAC1_819472	ATAC1_484508	ATAC1_620138		0.000108375	GO:0048316	GO:BP	seed development		2.48793e-15	GO:0009889	GO:BP	regulation of biosynthetic process		0.000777066	GO:0034645	GO:BP	cellular macromolecule biosynthetic process		0.0195443	GO:0009733	GO:BP	response to auxin		9.04577e-08	GO:0009536	GO:CC	plastid
ATAC1_486779	ATAC1_984384	ATAC1_851766	ATAC1_516783	ATAC1_625704		0.000150433	GO:0009845	GO:BP	seed germination		1.81408e-13	GO:1901566	GO:BP	organonitrogen compound biosynthetic process		0.00151731	GO:0009653	GO:BP	anatomical structure morphogenesis		0.0203335	GO:0009639	GO:BP	response to red or far red light		1.98508e-07	GO:0009579	GO:CC	thylakoid
ATAC1_488898	ATAC1_1041892	ATAC1_864300	ATAC1_560801	ATAC1_706661		0.000286465	GO:0090351	GO:BP	seedling development		3.49323e-13	GO:0042221	GO:BP	response to chemical		0.00439434	GO:0050789	GO:BP	regulation of biological process		0.0212946	GO:0044281	GO:BP	small molecule metabolic process		4.33428e-07	GO:0009526	GO:CC	plastid envelope
ATAC1_498968	ATAC1_1043404	ATAC1_875973	ATAC1_591007	ATAC1_727544		0.000405535	GO:0044237	GO:BP	cellular metabolic process		5.08486e-13	GO:0019219	GO:BP	regulation of nucleobase-containing compound metabolic process		0.00526036	GO:0009059	GO:BP	macromolecule biosynthetic process		0.0288224	GO:0023052	GO:BP	signaling		9.51315e-06	GO:0031984	GO:CC	organelle subcompartment
ATAC1_557139	ATAC1_1056108	ATAC1_880390	ATAC1_604459	ATAC1_780304		0.000407172	GO:0071310	GO:BP	cellular response to organic substance		6.55344e-13	GO:0006396	GO:BP	RNA processing		0.00564742	GO:0010035	GO:BP	response to inorganic substance		0.0382285	GO:1901135	GO:BP	carbohydrate derivative metabolic process		9.65565e-06	GO:0012505	GO:CC	endomembrane system
ATAC1_588273	ATAC1_1129647	ATAC1_883468	ATAC1_652686	ATAC1_795450		0.000458352	GO:0048856	GO:BP	anatomical structure development		7.66751e-13	GO:0009628	GO:BP	response to abiotic stimulus		0.00592275	GO:0044283	GO:BP	small molecule biosynthetic process		0.038873	GO:0010016	GO:BP	shoot system morphogenesis		1.04672e-05	GO:0009507	GO:CC	chloroplast
ATAC1_602420	ATAC1_1136203	ATAC1_890168	ATAC1_760678	ATAC1_830474		0.000523279	GO:0009266	GO:BP	response to temperature stimulus		8.89636e-13	GO:0051252	GO:BP	regulation of RNA metabolic process		0.00626879	GO:0044281	GO:BP	small molecule metabolic process		0.000127128	GO:0009532	GO:CC	plastid stroma		1.11914e-05	GO:0009534	GO:CC	chloroplast thylakoid
ATAC1_621389	ATAC1_1149115	ATAC1_892465	ATAC1_793207	ATAC1_865282		0.0007616	GO:0009738	GO:BP	abscisic acid-activated signaling pathway		1.67729e-12	GO:0006351	GO:BP	transcription, DNA-templated		0.00701822	GO:0009791	GO:BP	post-embryonic development		0.000148322	GO:0009570	GO:CC	chloroplast stroma		1.20579e-05	GO:0031976	GO:CC	plastid thylakoid
ATAC1_630333	ATAC1_1181154	ATAC1_929937	ATAC1_807322	ATAC1_909692		0.000788796	GO:0071215	GO:BP	cellular response to abscisic acid stimulus		1.70383e-12	GO:0032774	GO:BP	RNA biosynthetic process		0.00769162	GO:0009733	GO:BP	response to auxin		0.000199306	GO:0071944	GO:CC	cell periphery		2.49427e-05	GO:0031967	GO:CC	organelle envelope
ATAC1_631943	ATAC1_1199521	ATAC1_952137	ATAC1_877747	ATAC1_937702		0.000788796	GO:0097306	GO:BP	cellular response to alcohol		2.16265e-12	GO:0050794	GO:BP	regulation of cellular process		0.00988455	GO:0080167	GO:BP	response to karrikin		0.000297441	GO:0009507	GO:CC	chloroplast		2.49427e-05	GO:0031975	GO:CC	envelope
ATAC1_644638	ATAC1_1216694	ATAC1_970733	ATAC1_897950	ATAC1_996112		0.00133953	GO:0010150	GO:BP	leaf senescence		2.7692e-12	GO:0097659	GO:BP	nucleic acid-templated transcription		0.0122898	GO:0006074	GO:BP	(1->3)-beta-D-glucan metabolic process		0.00655531	GO:0005618	GO:CC	cell wall		8.93e-05	GO:0009535	GO:CC	chloroplast thylakoid membrane
ATAC1_659984	ATAC1_1291159	ATAC1_993329	ATAC1_975737	ATAC1_1022161		0.00139184	GO:0009791	GO:BP	post-embryonic development		3.5001e-12	GO:0050789	GO:BP	regulation of biological process		0.0122898	GO:0006075	GO:BP	(1->3)-beta-D-glucan biosynthetic process		0.00730872	GO:0030312	GO:CC	external encapsulating structure		9.12547e-05	GO:0042651	GO:CC	thylakoid membrane
ATAC1_662534	ATAC1_1331426	ATAC1_1010985	ATAC1_1018100	ATAC1_1050000		0.00145372	GO:0010431	GO:BP	seed maturation		4.22097e-12	GO:2001141	GO:BP	regulation of RNA biosynthetic process		0.0125512	GO:0044271	GO:BP	cellular nitrogen compound biosynthetic process		0.00936153	GO:0005773	GO:CC	vacuole		9.64253e-05	GO:0055035	GO:CC	plastid thylakoid membrane
ATAC1_701386	ATAC1_1399177	ATAC1_1051305	ATAC1_1036231	ATAC1_1064454		0.00165908	GO:0090693	GO:BP	plant organ senescence		4.22097e-12	GO:0006355	GO:BP	regulation of transcription, DNA-templated		0.0143416	GO:0065007	GO:BP	biological regulation		0.0164255	GO:0098791	GO:CC	Golgi apparatus subcompartment		9.8334e-05	GO:0034357	GO:CC	photosynthetic membrane
ATAC1_748223	ATAC1_1407541	ATAC1_1085756	ATAC1_1073212	ATAC1_1096747		0.00188901	GO:0048608	GO:BP	reproductive structure development		4.22097e-12	GO:1903506	GO:BP	regulation of nucleic acid-templated transcription		0.0157423	GO:0010467	GO:BP	gene expression		0.0190544	GO:0005886	GO:CC	plasma membrane		0.000202134	GO:0042170	GO:CC	plastid membrane
ATAC1_756302	ATAC1_1434647	ATAC1_1103373	ATAC1_1104975	ATAC1_1123269		0.00221153	GO:0061458	GO:BP	reproductive system development		4.78648e-12	GO:0006412	GO:BP	translation		0.0166052	GO:0016053	GO:BP	organic acid biosynthetic process		0.023937	GO:0009579	GO:CC	thylakoid		0.00172492	GO:0098796	GO:CC	membrane protein complex
ATAC1_785786	ATAC1_1470616	ATAC1_1131534	ATAC1_1106341	ATAC1_1140034		0.00244978	GO:1901698	GO:BP	response to nitrogen compound		8.28146e-12	GO:0043043	GO:BP	peptide biosynthetic process		0.017913	GO:0006796	GO:BP	phosphate-containing compound metabolic process		0.0240316	GO:0098807	GO:CC	chloroplast thylakoid membrane protein complex		0.00357866	GO:0009941	GO:CC	chloroplast envelope
ATAC1_853810	ATAC1_1512095	ATAC1_1141470	ATAC1_1134027	ATAC1_1155000		0.0043526	GO:0032502	GO:BP	developmental process		9.20983e-12	GO:0034654	GO:BP	nucleobase-containing compound biosynthetic process		0.0189496	GO:0032501	GO:BP	multicellular organismal process		0.0247892	GO:0005622	GO:CC	intracellular anatomical structure		0.00382125	GO:0009522	GO:CC	photosystem I
ATAC1_868221	ATAC1_1514175	ATAC1_1193875	ATAC1_1188651	ATAC1_1224637		0.00463104	GO:0010162	GO:BP	seed dormancy process		3.00023e-11	GO:0006364	GO:BP	rRNA processing		0.0214963	GO:0048827	GO:BP	phyllome development		0.0311801	GO:0043231	GO:CC	intracellular membrane-bounded organelle		0.00755084	GO:0010319	GO:CC	stromule
ATAC1_871411	ATAC1_1578229	ATAC1_1215838	ATAC1_1236486	ATAC1_1233586		0.00463104	GO:0022611	GO:BP	dormancy process		3.05346e-11	GO:0048367	GO:BP	shoot system development		0.0257551	GO:0071396	GO:BP	cellular response to lipid		0.033146	GO:0005737	GO:CC	cytoplasm		0.0098189	GO:0005794	GO:CC	Golgi apparatus
ATAC1_899991	ATAC1_1587926	ATAC1_1321819	ATAC1_1274213	ATAC1_1321035		0.00508322	GO:0009408	GO:BP	response to heat		4.36608e-11	GO:0043604	GO:BP	amide biosynthetic process		0.0289474	GO:0019752	GO:BP	carboxylic acid metabolic process		0.0356183	GO:0005829	GO:CC	cytosol		0.0119144	GO:0010598	GO:CC	NAD(P)H dehydrogenase complex (plastoquinone)
ATAC1_903758	ATAC1_1618845	ATAC1_1336194	ATAC1_1305763	ATAC1_1333635		0.00567193	GO:0032501	GO:BP	multicellular organismal process		1.27215e-10	GO:0018130	GO:BP	heterocycle biosynthetic process		0.0290578	GO:0006793	GO:BP	phosphorus metabolic process		0.0361576	GO:0009536	GO:CC	plastid		0.0124488	GO:0031090	GO:CC	organelle membrane
ATAC1_907529	ATAC1_1683067	ATAC1_1337932	ATAC1_1307106	ATAC1_1422251		0.00646384	GO:0010200	GO:BP	response to chitin		1.76347e-10	GO:0034470	GO:BP	ncRNA processing		0.029515	GO:0006082	GO:BP	organic acid metabolic process		0.0385966	GO:0043229	GO:CC	intracellular organelle		0.0125643	GO:0032991	GO:CC	protein-containing complex
ATAC1_931777	ATAC1_1748382	ATAC1_1494309	ATAC1_1308046	ATAC1_1426686		0.00740268	GO:1900140	GO:BP	regulation of seedling development		3.14577e-10	GO:0016072	GO:BP	rRNA metabolic process		0.0301808	GO:1901701	GO:BP	cellular response to oxygen-containing compound		0.039145	GO:0000325	GO:CC	plant-type vacuole		0.0133116	GO:0005783	GO:CC	endoplasmic reticulum
ATAC1_953041	ATAC1_1762117	ATAC1_1504804	ATAC1_1324483	ATAC1_1456730		0.00972602	GO:0032870	GO:BP	cellular response to hormone stimulus		6.44463e-10	GO:0050896	GO:BP	response to stimulus		0.0379636	GO:0044260	GO:BP	cellular macromolecule metabolic process		0.0437536	GO:0048046	GO:CC	apoplast		0.0163269	GO:0071944	GO:CC	cell periphery
ATAC1_954285	ATAC1_1774606	ATAC1_1576684	ATAC1_1350011	ATAC1_1482487		0.00996561	GO:0010029	GO:BP	regulation of seed germination		6.94743e-10	GO:0065007	GO:BP	biological regulation		0.0417946	GO:0090698	GO:BP	post-embryonic plant morphogenesis		0.00685849	GO:0016758	GO:MF	hexosyltransferase activity		0.016544	GO:0009521	GO:CC	photosystem
ATAC1_985182	ATAC1_1789222	ATAC1_1618181	ATAC1_1355710	ATAC1_1487098		0.0103862	GO:0071495	GO:BP	cellular response to endogenous stimulus		8.60843e-10	GO:0019438	GO:BP	aromatic compound biosynthetic process		0.044524	GO:0016043	GO:BP	cellular component organization		0.0363158	GO:0003824	GO:MF	catalytic activity		0.0185848	GO:0010287	GO:CC	plastoglobule
ATAC1_1024464	ATAC1_1821996	ATAC1_1714207	ATAC1_1391779	ATAC1_1498099		0.0170991	GO:0006457	GO:BP	protein folding		1.08219e-09	GO:0006518	GO:BP	peptide metabolic process		0.0456632	GO:0046394	GO:BP	carboxylic acid biosynthetic process							0.0221793	GO:0005886	GO:CC	plasma membrane
ATAC1_1028540	ATAC1_1868914	ATAC1_1817344	ATAC1_1458918	ATAC1_1520078		0.0174421	GO:0008152	GO:BP	metabolic process		1.60206e-09	GO:0043603	GO:BP	cellular amide metabolic process		0.0459295	GO:0006520	GO:BP	cellular amino acid metabolic process							0.0322508	GO:0031410	GO:CC	cytoplasmic vesicle
ATAC1_1071455	ATAC1_1899951	ATAC1_1873838	ATAC1_1480015	ATAC1_1570648		0.0174853	GO:0009755	GO:BP	hormone-mediated signaling pathway		1.7633e-09	GO:0009791	GO:BP	post-embryonic development		0.0472459	GO:0044267	GO:BP	cellular protein metabolic process							0.0348449	GO:0097708	GO:CC	intracellular vesicle
ATAC1_1081032	ATAC1_1966541	ATAC1_1882675	ATAC1_1494775	ATAC1_1659511		0.0186038	GO:0010243	GO:BP	response to organonitrogen compound		1.92551e-09	GO:0048731	GO:BP	system development		0.0474509	GO:0043436	GO:BP	oxoacid metabolic process							0.04138	GO:0009523	GO:CC	photosystem II
ATAC1_1084703	ATAC1_2035538	ATAC1_1926589	ATAC1_1495389	ATAC1_1701143		0.0200765	GO:0048518	GO:BP	positive regulation of biological process		2.82697e-09	GO:0048608	GO:BP	reproductive structure development		4.60642e-16	GO:0005622	GO:CC	intracellular anatomical structure							0.000183211	GO:0003729	GO:MF	mRNA binding
ATAC1_1108859	ATAC1_2087065	ATAC1_1977431	ATAC1_1496124	ATAC1_1807788		0.0243414	GO:1901701	GO:BP	cellular response to oxygen-containing compound		3.1863e-09	GO:0071840	GO:BP	cellular component organization or biogenesis		6.55121e-15	GO:0043229	GO:CC	intracellular organelle							0.000729844	GO:0019904	GO:MF	protein domain specific binding
ATAC1_1159125	ATAC1_2152633	ATAC1_2024769	ATAC1_1496685	ATAC1_1815633		0.0280899	GO:0021700	GO:BP	developmental maturation		3.57455e-09	GO:0061458	GO:BP	reproductive system development		3.9918e-14	GO:0043226	GO:CC	organelle							0.00238347	GO:0005488	GO:MF	binding
ATAC1_1162026	ATAC1_2365629	ATAC1_2083199	ATAC1_1503910	ATAC1_1820266		0.034337	GO:0071704	GO:BP	organic substance metabolic process		3.92459e-09	GO:1901362	GO:BP	organic cyclic compound biosynthetic process		1.00391e-12	GO:0043231	GO:CC	intracellular membrane-bounded organelle							0.0165975	GO:0030674	GO:MF	protein-macromolecule adaptor activity
ATAC1_1167155	ATAC1_2414188	ATAC1_2114626	ATAC1_1525189	ATAC1_1838203		0.0380887	GO:0010030	GO:BP	positive regulation of seed germination		5.4832e-09	GO:0010033	GO:BP	response to organic substance		1.93517e-12	GO:0005737	GO:CC	cytoplasm							0.0418958	GO:0060090	GO:MF	molecular adaptor activity
ATAC1_1169778	ATAC1_2454855	ATAC1_2156063	ATAC1_1545256	ATAC1_1843361		0.0402248	GO:0006807	GO:BP	nitrogen compound metabolic process		6.78109e-09	GO:0009719	GO:BP	response to endogenous stimulus		5.33184e-12	GO:0043227	GO:CC	membrane-bounded organelle
ATAC1_1170785	ATAC1_2485167	ATAC1_2200121	ATAC1_1595904	ATAC1_1844669		5.16344e-29	GO:0005622	GO:CC	intracellular anatomical structure		9.54625e-09	GO:1901564	GO:BP	organonitrogen compound metabolic process		1.45167e-09	GO:0022626	GO:CC	cytosolic ribosome
ATAC1_1171694	ATAC1_2590439	ATAC1_2214219	ATAC1_1599965	ATAC1_1879544		1.4257e-21	GO:0043231	GO:CC	intracellular membrane-bounded organelle		3.30011e-08	GO:0034660	GO:BP	ncRNA metabolic process		1.37867e-08	GO:0042788	GO:CC	polysomal ribosome
ATAC1_1244884	ATAC1_2607794	ATAC1_2269101	ATAC1_1660558	ATAC1_1880854		5.60739e-20	GO:0043229	GO:CC	intracellular organelle		4.3281e-08	GO:1901700	GO:BP	response to oxygen-containing compound		2.69117e-08	GO:1990904	GO:CC	ribonucleoprotein complex
ATAC1_1261505	ATAC1_2672392	ATAC1_2284447	ATAC1_1661396	ATAC1_1942751		5.90793e-20	GO:0043227	GO:CC	membrane-bounded organelle		7.67457e-08	GO:0009725	GO:BP	response to hormone		4.27753e-08	GO:0044391	GO:CC	ribosomal subunit
ATAC1_1299470	ATAC1_2680847	ATAC1_2299925	ATAC1_1663321	ATAC1_1946809		8.15811e-19	GO:0005737	GO:CC	cytoplasm		1.18603e-07	GO:0044085	GO:BP	cellular component biogenesis		7.23821e-08	GO:0009536	GO:CC	plastid
ATAC1_1300764	ATAC1_2701142	ATAC1_2312206	ATAC1_1678907	ATAC1_1978170		1.63579e-18	GO:0043226	GO:CC	organelle		1.45078e-07	GO:0071310	GO:BP	cellular response to organic substance		7.69279e-08	GO:0005844	GO:CC	polysome
ATAC1_1308715	ATAC1_2703252	ATAC1_2316469	ATAC1_1692301	ATAC1_1996540		2.71902e-08	GO:0005829	GO:CC	cytosol		1.47183e-07	GO:0010154	GO:BP	fruit development		1.20829e-07	GO:0022625	GO:CC	cytosolic large ribosomal subunit
ATAC1_1311000	ATAC1_2748047	ATAC1_2341011	ATAC1_1745949	ATAC1_2025319		6.47182e-08	GO:0009536	GO:CC	plastid		1.62558e-07	GO:0070887	GO:BP	cellular response to chemical stimulus		1.23873e-06	GO:0005840	GO:CC	ribosome
ATAC1_1338496	ATAC1_2770082	ATAC1_2374924	ATAC1_1766923	ATAC1_2052202		1.23022e-06	GO:0005634	GO:CC	nucleus		1.62989e-07	GO:0007275	GO:BP	multicellular organism development		1.79395e-06	GO:0009506	GO:CC	plasmodesma
ATAC1_1343657	ATAC1_2810383	ATAC1_2390231	ATAC1_1773887	ATAC1_2070618		5.01178e-05	GO:0098588	GO:CC	bounding membrane of organelle		2.66246e-07	GO:0071495	GO:BP	cellular response to endogenous stimulus		1.79395e-06	GO:0005911	GO:CC	cell-cell junction
ATAC1_1344976	ATAC1_2820373	ATAC1_2406805	ATAC1_1829927	ATAC1_2108057		0.000377855	GO:0110165	GO:CC	cellular anatomical entity		5.80873e-07	GO:0048856	GO:BP	anatomical structure development		1.79395e-06	GO:0070161	GO:CC	anchoring junction
ATAC1_1362403	ATAC1_2860861	ATAC1_2408113	ATAC1_1845423	ATAC1_2111149		0.00164229	GO:0005774	GO:CC	vacuolar membrane		8.11942e-07	GO:0048827	GO:BP	phyllome development		1.90337e-06	GO:0055044	GO:CC	symplast
ATAC1_1368887	ATAC1_2879324	ATAC1_2422138	ATAC1_1877802	ATAC1_2135768		0.00418979	GO:0000325	GO:CC	plant-type vacuole		8.83901e-07	GO:0042273	GO:BP	ribosomal large subunit biogenesis		2.14172e-06	GO:0030054	GO:CC	cell junction
ATAC1_1396095	ATAC1_2895711	ATAC1_2432191	ATAC1_1888401	ATAC1_2148263		0.00646899	GO:0005773	GO:CC	vacuole		1.17952e-06	GO:0044267	GO:BP	cellular protein metabolic process		2.68488e-06	GO:0015934	GO:CC	large ribosomal subunit
ATAC1_1410977	ATAC1_2926762	ATAC1_2465561	ATAC1_1894336	ATAC1_2168476		0.0087339	GO:0009507	GO:CC	chloroplast		1.73606e-06	GO:0048366	GO:BP	leaf development		6.34459e-06	GO:0005829	GO:CC	cytosol
ATAC1_1418605	ATAC1_3008598	ATAC1_2518719	ATAC1_1933218	ATAC1_2175091		0.0252523	GO:0031090	GO:CC	organelle membrane		1.76704e-06	GO:0032502	GO:BP	developmental process		8.56372e-06	GO:0005886	GO:CC	plasma membrane
ATAC1_1431767	ATAC1_3009076	ATAC1_2548277	ATAC1_1940544	ATAC1_2212676		0.0269407	GO:0030140	GO:CC	trans-Golgi network transport vesicle		1.8951e-06	GO:0006996	GO:BP	organelle organization		6.19214e-05	GO:0071944	GO:CC	cell periphery
ATAC1_1469189	ATAC1_3015314	ATAC1_2565622	ATAC1_1958856	ATAC1_2219722		0.000747039	GO:0005515	GO:MF	protein binding		3.33548e-06	GO:0032870	GO:BP	cellular response to hormone stimulus		0.00013688	GO:0009507	GO:CC	chloroplast
ATAC1_1534468	ATAC1_3019582	ATAC1_2580921	ATAC1_1960116	ATAC1_2237824		0.00176859	GO:0005488	GO:MF	binding		3.68262e-06	GO:0009755	GO:BP	hormone-mediated signaling pathway		0.000172833	GO:0043232	GO:CC	intracellular non-membrane-bounded organelle
ATAC1_1546274	ATAC1_3041918	ATAC1_2583247	ATAC1_1974390	ATAC1_2333851		0.0042471	GO:0035251	GO:MF	UDP-glucosyltransferase activity		5.19573e-06	GO:0048316	GO:BP	seed development		0.000172833	GO:0043228	GO:CC	non-membrane-bounded organelle
ATAC1_1559924	ATAC1_3079632	ATAC1_2625439	ATAC1_2007468	ATAC1_2352116		0.00459435	GO:0008194	GO:MF	UDP-glycosyltransferase activity		9.52901e-06	GO:0034645	GO:BP	cellular macromolecule biosynthetic process		0.000269732	GO:0032991	GO:CC	protein-containing complex
ATAC1_1564306	ATAC1_3101305	ATAC1_2626275	ATAC1_2032359	ATAC1_2409887		0.00906924	GO:0004722	GO:MF	protein serine/threonine phosphatase activity		9.92369e-06	GO:0042274	GO:BP	ribosomal small subunit biogenesis		0.00431228	GO:0005634	GO:CC	nucleus
ATAC1_1583760	ATAC1_3116033	ATAC1_2630603	ATAC1_2047758	ATAC1_2416175		0.0137998	GO:0046527	GO:MF	glucosyltransferase activity		1.01919e-05	GO:0002181	GO:BP	cytoplasmic translation		0.00718807	GO:0031410	GO:CC	cytoplasmic vesicle
ATAC1_1609828	ATAC1_3122311	ATAC1_2637693	ATAC1_2055970	ATAC1_2457517		0.0250056	GO:0016758	GO:MF	hexosyltransferase activity		1.24087e-05	GO:0044260	GO:BP	cellular macromolecule metabolic process		0.0078644	GO:0097708	GO:CC	intracellular vesicle
ATAC1_1629353	ATAC1_3158296	ATAC1_2671917	ATAC1_2090227	ATAC1_2460369		0.0446672	GO:0043169	GO:MF	cation binding		1.2751e-05	GO:0051716	GO:BP	cellular response to stimulus		0.0102552	GO:0098588	GO:CC	bounding membrane of organelle
ATAC1_1635374	ATAC1_3167784	ATAC1_2688900	ATAC1_2104524	ATAC1_2462161							1.62073e-05	GO:0019538	GO:BP	protein metabolic process		0.0140204	GO:0005794	GO:CC	Golgi apparatus
ATAC1_1641981	ATAC1_3237313	ATAC1_2736669	ATAC1_2107445	ATAC1_2530402							3.29947e-05	GO:0030490	GO:BP	maturation of SSU-rRNA		0.0226461	GO:0000148	GO:CC	1,3-beta-D-glucan synthase complex
ATAC1_1643084	ATAC1_3240486	ATAC1_2751286	ATAC1_2124005	ATAC1_2538416							4.19109e-05	GO:0003006	GO:BP	developmental process involved in reproduction		0.0447826	GO:0110165	GO:CC	cellular anatomical entity
ATAC1_1647209	ATAC1_3333339	ATAC1_2847830	ATAC1_2130051	ATAC1_2542434							0.000147924	GO:0010035	GO:BP	response to inorganic substance		0.0469161	GO:0012505	GO:CC	endomembrane system
ATAC1_1655361	ATAC1_3355533	ATAC1_2855969	ATAC1_2141981	ATAC1_2572943							0.000158506	GO:0070925	GO:BP	organelle assembly		8.31804e-07	GO:0003735	GO:MF	structural constituent of ribosome
ATAC1_1704966	ATAC1_3398060	ATAC1_2874322	ATAC1_2143890	ATAC1_2588622							0.000202347	GO:0099402	GO:BP	plant organ development		8.71532e-07	GO:0005198	GO:MF	structural molecule activity
ATAC1_1713583	ATAC1_3439956	ATAC1_2932366	ATAC1_2163466	ATAC1_2635876							0.000227205	GO:0048519	GO:BP	negative regulation of biological process		2.51916e-06	GO:0003729	GO:MF	mRNA binding
ATAC1_1744653	ATAC1_3446511	ATAC1_2939231	ATAC1_2165386	ATAC1_2735832							0.000250308	GO:0033993	GO:BP	response to lipid		3.16754e-05	GO:0003723	GO:MF	RNA binding
ATAC1_1768787	ATAC1_3509394	ATAC1_2951032	ATAC1_2172122	ATAC1_2805107							0.000329276	GO:0097305	GO:BP	response to alcohol		0.000438132	GO:1901363	GO:MF	heterocyclic compound binding
ATAC1_1799808	ATAC1_3600020	ATAC1_2967807	ATAC1_2176504	ATAC1_2846814							0.000409692	GO:0016043	GO:BP	cellular component organization		0.000876127	GO:0003676	GO:MF	nucleic acid binding
ATAC1_1804070	ATAC1_3618113	ATAC1_2983637	ATAC1_2177599	ATAC1_2852930							0.000892601	GO:0009737	GO:BP	response to abscisic acid		0.000933769	GO:0097159	GO:MF	organic cyclic compound binding
ATAC1_1860749	ATAC1_3626250	ATAC1_3003887	ATAC1_2224632	ATAC1_2870759							0.00108065	GO:0009651	GO:BP	response to salt stress		0.0357173	GO:0003843	GO:MF	1,3-beta-D-glucan synthase activity
ATAC1_1861897	ATAC1_3635066	ATAC1_3064122	ATAC1_2241743	ATAC1_2931990							0.00158429	GO:0009793	GO:BP	embryo development ending in seed dormancy
ATAC1_1897085	ATAC1_3702365	ATAC1_3100367	ATAC1_2250649	ATAC1_2976911							0.00163808	GO:0032501	GO:BP	multicellular organismal process
ATAC1_1922216	ATAC1_3943416	ATAC1_3104464	ATAC1_2313070	ATAC1_3057678							0.00165516	GO:0009790	GO:BP	embryo development
ATAC1_1939894	ATAC1_3947458	ATAC1_3119776	ATAC1_2348736	ATAC1_3058433							0.0017013	GO:0006950	GO:BP	response to stress
ATAC1_1954016	ATAC1_3947809	ATAC1_3131252	ATAC1_2366575	ATAC1_3075710							0.00238129	GO:0048518	GO:BP	positive regulation of biological process
ATAC1_1964908	ATAC1_4017330	ATAC1_3189288	ATAC1_2437041	ATAC1_3140788							0.00276098	GO:0009937	GO:BP	regulation of gibberellic acid mediated signaling pathway
ATAC1_1994653	ATAC1_4031794	ATAC1_3227100	ATAC1_2445360	ATAC1_3184380							0.00509583	GO:0006970	GO:BP	response to osmotic stress
ATAC1_1999266	ATAC1_4115779	ATAC1_3243970	ATAC1_2488864	ATAC1_3195545							0.00515277	GO:0009873	GO:BP	ethylene-activated signaling pathway
ATAC1_2013694	ATAC1_4157825	ATAC1_3251541	ATAC1_2493428	ATAC1_3264766							0.00576518	GO:0016071	GO:BP	mRNA metabolic process
ATAC1_2067376	ATAC1_4183702	ATAC1_3272654	ATAC1_2576722	ATAC1_3273734							0.00592279	GO:0006414	GO:BP	translational elongation
ATAC1_2075354	ATAC1_4190491	ATAC1_3359841	ATAC1_2691755	ATAC1_3307467							0.00592279	GO:0042255	GO:BP	ribosome assembly
ATAC1_2091073	ATAC1_4247240	ATAC1_3362270	ATAC1_2718279	ATAC1_3328151							0.00595429	GO:0043933	GO:BP	protein-containing complex organization
ATAC1_2121364	ATAC1_4250888	ATAC1_3363283	ATAC1_2821564	ATAC1_3346204							0.00653545	GO:0022607	GO:BP	cellular component assembly
ATAC1_2160681	ATAC1_4281662	ATAC1_3420157	ATAC1_2842449	ATAC1_3413312							0.00881552	GO:0048523	GO:BP	negative regulation of cellular process
ATAC1_2203907	ATAC1_4282387	ATAC1_3423850	ATAC1_2862882	ATAC1_3440942							0.00983037	GO:0048532	GO:BP	anatomical structure arrangement
ATAC1_2215052	ATAC1_4290113	ATAC1_3431180	ATAC1_2964849	ATAC1_3469716							0.0117228	GO:0090567	GO:BP	reproductive shoot system development
ATAC1_2227035	ATAC1_4320376	ATAC1_3442552	ATAC1_2972422	ATAC1_3472740							0.0121803	GO:0007165	GO:BP	signal transduction
ATAC1_2233483	ATAC1_4353779	ATAC1_3453173	ATAC1_2987812	ATAC1_3553871							0.0123122	GO:0007389	GO:BP	pattern specification process
ATAC1_2240383	ATAC1_4355606	ATAC1_3545678	ATAC1_3031668	ATAC1_3575227							0.0129652	GO:0071369	GO:BP	cellular response to ethylene stimulus
ATAC1_2258121	ATAC1_4373376	ATAC1_3549217	ATAC1_3038468	ATAC1_3590606							0.0150539	GO:0051246	GO:BP	regulation of protein metabolic process
ATAC1_2274838	ATAC1_4450870	ATAC1_3570942	ATAC1_3095017	ATAC1_3637597							0.0157894	GO:0033554	GO:BP	cellular response to stress
ATAC1_2277636	ATAC1_4466931	ATAC1_3572056	ATAC1_3137590	ATAC1_3721616							0.0166703	GO:0048825	GO:BP	cotyledon development
ATAC1_2280584	ATAC1_4500794	ATAC1_3616268	ATAC1_3156351	ATAC1_3790911							0.0168396	GO:0006417	GO:BP	regulation of translation
ATAC1_2283074	ATAC1_4509622	ATAC1_3627661	ATAC1_3201242	ATAC1_3810124							0.0179869	GO:0023052	GO:BP	signaling
ATAC1_2285378	ATAC1_4515437	ATAC1_3760378	ATAC1_3283857	ATAC1_3885542							0.0190809	GO:0006397	GO:BP	mRNA processing
ATAC1_2294714	ATAC1_4522699	ATAC1_3768372	ATAC1_3322513	ATAC1_3885883							0.0217608	GO:0009266	GO:BP	response to temperature stimulus
ATAC1_2305228	ATAC1_4528916	ATAC1_3774619	ATAC1_3341650	ATAC1_3887949							0.0221031	GO:0022618	GO:BP	ribonucleoprotein complex assembly
ATAC1_2317526	ATAC1_4532976	ATAC1_3804153	ATAC1_3348635	ATAC1_3896982							0.0222976	GO:0009908	GO:BP	flower development
ATAC1_2321850	ATAC1_4548618	ATAC1_3831821	ATAC1_3356496	ATAC1_3931849							0.0225655	GO:0048585	GO:BP	negative regulation of response to stimulus
ATAC1_2335842	ATAC1_4559652	ATAC1_3847109	ATAC1_3377565	ATAC1_3944343							0.0227631	GO:1901701	GO:BP	cellular response to oxygen-containing compound
ATAC1_2340034	ATAC1_4567042	ATAC1_3862362	ATAC1_3396923	ATAC1_4059247							0.0249576	GO:0010608	GO:BP	post-transcriptional regulation of gene expression
ATAC1_2398393	ATAC1_4611456	ATAC1_3886365	ATAC1_3416476	ATAC1_4080725							0.0252956	GO:0140694	GO:BP	non-membrane-bounded organelle assembly
ATAC1_2403021	ATAC1_4612471	ATAC1_3887060	ATAC1_3421408	ATAC1_4144114							0.0270295	GO:0034248	GO:BP	regulation of cellular amide metabolic process
ATAC1_2475322	ATAC1_4678975	ATAC1_3909734	ATAC1_3479520	ATAC1_4217215							0.0288354	GO:0048583	GO:BP	regulation of response to stimulus
ATAC1_2520928	ATAC1_4694820	ATAC1_3918338	ATAC1_3481054	ATAC1_4225298							0.0291273	GO:0046686	GO:BP	response to cadmium ion
ATAC1_2556629	ATAC1_4712769	ATAC1_3929631	ATAC1_3482871	ATAC1_4243197							0.0323243	GO:0071826	GO:BP	ribonucleoprotein complex subunit organization
ATAC1_2561377	ATAC1_4760445	ATAC1_3948584	ATAC1_3484383	ATAC1_4361409							0.0376524	GO:0065003	GO:BP	protein-containing complex assembly
ATAC1_2563872	ATAC1_4850011	ATAC1_3987351	ATAC1_3521015	ATAC1_4365386							0.0387187	GO:0009888	GO:BP	tissue development
ATAC1_2585687	ATAC1_4879551	ATAC1_4064641	ATAC1_3523756	ATAC1_4366374							0.0392399	GO:0032268	GO:BP	regulation of cellular protein metabolic process
ATAC1_2614558	ATAC1_4893279	ATAC1_4105022	ATAC1_3527630	ATAC1_4371460							0.0396767	GO:0006325	GO:BP	chromatin organization
ATAC1_2621371	ATAC1_4911794	ATAC1_4107930	ATAC1_3529694	ATAC1_4419230							0.0440865	GO:0000160	GO:BP	phosphorelay signal transduction system
ATAC1_2646274	ATAC1_4926676	ATAC1_4132431	ATAC1_3530380	ATAC1_4447427							0.0448669	GO:0009064	GO:BP	glutamine family amino acid metabolic process
ATAC1_2711196	ATAC1_4927338	ATAC1_4135234	ATAC1_3552970	ATAC1_4480754							3.34996e-60	GO:0005622	GO:CC	intracellular anatomical structure
ATAC1_2712187	ATAC1_4928725	ATAC1_4140167	ATAC1_3610641	ATAC1_4520468							5.59565e-57	GO:0043229	GO:CC	intracellular organelle
ATAC1_2746910	ATAC1_4991138	ATAC1_4171414	ATAC1_3639789	ATAC1_4535061							2.9006e-55	GO:0043226	GO:CC	organelle
ATAC1_2755731	ATAC1_5057497	ATAC1_4211948	ATAC1_3647747	ATAC1_4540712							6.41728e-51	GO:0043231	GO:CC	intracellular membrane-bounded organelle
ATAC1_2774357	ATAC1_5061696	ATAC1_4238853	ATAC1_3659094	ATAC1_4547688							3.8535e-49	GO:0043227	GO:CC	membrane-bounded organelle
ATAC1_2808285	ATAC1_5078664	ATAC1_4289478	ATAC1_3664273	ATAC1_4563350							1.27414e-43	GO:0005634	GO:CC	nucleus
ATAC1_2838917	ATAC1_5131502	ATAC1_4291104	ATAC1_3665298	ATAC1_4567833							4.05321e-22	GO:0043232	GO:CC	intracellular non-membrane-bounded organelle
ATAC1_2866608	ATAC1_5204513	ATAC1_4334583	ATAC1_3773625	ATAC1_4576850							4.05321e-22	GO:0043228	GO:CC	non-membrane-bounded organelle
ATAC1_2942442	ATAC1_5249545	ATAC1_4398238	ATAC1_3879544	ATAC1_4610788							1.02859e-21	GO:0031981	GO:CC	nuclear lumen
ATAC1_2946124	ATAC1_5342144	ATAC1_4430288	ATAC1_3881547	ATAC1_4621913							5.36937e-21	GO:0070013	GO:CC	intracellular organelle lumen
ATAC1_3027997	ATAC1_5408105	ATAC1_4473337	ATAC1_3888725	ATAC1_4735524							5.36937e-21	GO:0043233	GO:CC	organelle lumen
ATAC1_3066125	ATAC1_5410817	ATAC1_4477751	ATAC1_3903793	ATAC1_4768967							5.36937e-21	GO:0031974	GO:CC	membrane-enclosed lumen
ATAC1_3066576	ATAC1_5426742	ATAC1_4494573	ATAC1_3937532	ATAC1_4877293							1.45945e-20	GO:0005829	GO:CC	cytosol
ATAC1_3093358	ATAC1_5443877	ATAC1_4526764	ATAC1_3993969	ATAC1_4889723							3.48588e-19	GO:0005730	GO:CC	nucleolus
ATAC1_3154492	ATAC1_5447878	ATAC1_4587418	ATAC1_4003746	ATAC1_4897324							1.26708e-15	GO:1990904	GO:CC	ribonucleoprotein complex
ATAC1_3163467	ATAC1_5459174	ATAC1_4590582	ATAC1_4007524	ATAC1_4922271							1.00337e-14	GO:0022626	GO:CC	cytosolic ribosome
ATAC1_3173587	ATAC1_5496073	ATAC1_4591150	ATAC1_4044125	ATAC1_4946269							6.17065e-14	GO:0032991	GO:CC	protein-containing complex
ATAC1_3180630	ATAC1_5518167	ATAC1_4593766	ATAC1_4053937	ATAC1_4965971							1.15759e-13	GO:0005737	GO:CC	cytoplasm
ATAC1_3241654	ATAC1_5525407	ATAC1_4642019	ATAC1_4057161	ATAC1_4996085							9.11392e-12	GO:0005840	GO:CC	ribosome
ATAC1_3242129	ATAC1_5543065	ATAC1_4647394	ATAC1_4062309	ATAC1_5014699							5.40777e-10	GO:0022625	GO:CC	cytosolic large ribosomal subunit
ATAC1_3243061	ATAC1_5555226	ATAC1_4648824	ATAC1_4081339	ATAC1_5022466							3.61768e-09	GO:0044391	GO:CC	ribosomal subunit
ATAC1_3247990	ATAC1_5561405	ATAC1_4656923	ATAC1_4087906	ATAC1_5042459							1.30088e-08	GO:0015934	GO:CC	large ribosomal subunit
ATAC1_3250060	ATAC1_5581920	ATAC1_4709705	ATAC1_4092590	ATAC1_5069920							1.62836e-08	GO:0110165	GO:CC	cellular anatomical entity
ATAC1_3261776	ATAC1_5596275	ATAC1_4733888	ATAC1_4097200	ATAC1_5070678							1.21819e-07	GO:0030684	GO:CC	preribosome
ATAC1_3288021	ATAC1_5602680	ATAC1_4771544	ATAC1_4103341	ATAC1_5082595							1.48598e-06	GO:0009536	GO:CC	plastid
ATAC1_3378609	ATAC1_5768402	ATAC1_4772864	ATAC1_4151860	ATAC1_5089646							7.80877e-05	GO:0042788	GO:CC	polysomal ribosome
ATAC1_3383761	ATAC1_5775642	ATAC1_4809170	ATAC1_4152170	ATAC1_5102401							0.000204206	GO:0032040	GO:CC	small-subunit processome
ATAC1_3461598	ATAC1_5845383	ATAC1_4842370	ATAC1_4155243	ATAC1_5169680							0.000624873	GO:0005654	GO:CC	nucleoplasm
ATAC1_3488687	ATAC1_5846131	ATAC1_4888169	ATAC1_4158751	ATAC1_5189662							0.000862938	GO:0031428	GO:CC	box C/D RNP complex
ATAC1_3503523	ATAC1_5851729	ATAC1_4896316	ATAC1_4186396	ATAC1_5237863							0.00137949	GO:0005844	GO:CC	polysome
ATAC1_3516210	ATAC1_5854056	ATAC1_4921793	ATAC1_4196474	ATAC1_5265240							0.00216049	GO:0055044	GO:CC	symplast
ATAC1_3548064	ATAC1_5916689	ATAC1_4934632	ATAC1_4230631	ATAC1_5281847							0.00241717	GO:0030054	GO:CC	cell junction
ATAC1_3550934	ATAC1_5927056	ATAC1_4973843	ATAC1_4246252	ATAC1_5324174							0.00308576	GO:0005911	GO:CC	cell-cell junction
ATAC1_3676582	ATAC1_5928179	ATAC1_4974540	ATAC1_4265239	ATAC1_5326318							0.00308576	GO:0009506	GO:CC	plasmodesma
ATAC1_3738036	ATAC1_5940260	ATAC1_4989620	ATAC1_4266933	ATAC1_5360317							0.00308576	GO:0070161	GO:CC	anchoring junction
ATAC1_3740314	ATAC1_5944981	ATAC1_4998025	ATAC1_4279115	ATAC1_5388119							0.00415317	GO:0005732	GO:CC	sno(s)RNA-containing ribonucleoprotein complex
ATAC1_3757141	ATAC1_6022515	ATAC1_4998713	ATAC1_4326360	ATAC1_5396688							0.00415317	GO:0030686	GO:CC	90S preribosome
ATAC1_3761340	ATAC1_6064191	ATAC1_5002917	ATAC1_4379532	ATAC1_5398808							0.00691267	GO:0005739	GO:CC	mitochondrion
ATAC1_3764632	ATAC1_6125105	ATAC1_5003555	ATAC1_4391355	ATAC1_5405932							0.0134732	GO:0009507	GO:CC	chloroplast
ATAC1_3816628	ATAC1_6210535	ATAC1_5017300	ATAC1_4394504	ATAC1_5451239							0.017293	GO:0140513	GO:CC	nuclear protein-containing complex
ATAC1_3824806	ATAC1_6222098	ATAC1_5027613	ATAC1_4425734	ATAC1_5489008							0.0376416	GO:0000785	GO:CC	chromatin
ATAC1_3863407	ATAC1_6311380	ATAC1_5055493	ATAC1_4433463	ATAC1_5494566							5.89151e-27	GO:0003676	GO:MF	nucleic acid binding
ATAC1_3867138	ATAC1_6334422	ATAC1_5068593	ATAC1_4440322	ATAC1_5532108							4.95072e-21	GO:0097159	GO:MF	organic cyclic compound binding
ATAC1_3914606	ATAC1_6355570	ATAC1_5069124	ATAC1_4443832	ATAC1_5539993							9.06469e-21	GO:1901363	GO:MF	heterocyclic compound binding
ATAC1_3945174	ATAC1_6361387	ATAC1_5088936	ATAC1_4458908	ATAC1_5562129							9.50898e-20	GO:0005488	GO:MF	binding
ATAC1_3951001	ATAC1_6362640	ATAC1_5124438	ATAC1_4492960	ATAC1_5629169							4.69156e-17	GO:0005515	GO:MF	protein binding
ATAC1_3967509	ATAC1_6435586	ATAC1_5130554	ATAC1_4537458	ATAC1_5635944							5.01417e-15	GO:0003723	GO:MF	RNA binding
ATAC1_4010582	ATAC1_6436487	ATAC1_5136099	ATAC1_4541911	ATAC1_5638290							2.64905e-13	GO:0003677	GO:MF	DNA binding
ATAC1_4066921	ATAC1_6443824	ATAC1_5145235	ATAC1_4554230	ATAC1_5639029							9.97259e-13	GO:0003729	GO:MF	mRNA binding
ATAC1_4077772	ATAC1_6452976	ATAC1_5145767	ATAC1_4596256	ATAC1_5646771							5.51849e-11	GO:0043565	GO:MF	sequence-specific DNA binding
ATAC1_4108675	ATAC1_6459114	ATAC1_5146811	ATAC1_4608510	ATAC1_5673658							1.59488e-10	GO:0003700	GO:MF	DNA-binding transcription factor activity
ATAC1_4117939	ATAC1_6461845	ATAC1_5147992	ATAC1_4681265	ATAC1_5685343							2.44113e-10	GO:0000976	GO:MF	transcription cis-regulatory region binding
ATAC1_4137792	ATAC1_6522188	ATAC1_5151800	ATAC1_4742699	ATAC1_5713877							2.44113e-10	GO:0001067	GO:MF	transcription regulatory region nucleic acid binding
ATAC1_4171972	ATAC1_6665810	ATAC1_5161155	ATAC1_4769577	ATAC1_5744379							4.47325e-10	GO:0140110	GO:MF	transcription regulator activity
ATAC1_4182778	ATAC1_6669678	ATAC1_5166820	ATAC1_4787453	ATAC1_5773387							7.5534e-10	GO:1990837	GO:MF	sequence-specific double-stranded DNA binding
ATAC1_4191557	ATAC1_6686898	ATAC1_5190942	ATAC1_4788367	ATAC1_5787084							1.84159e-09	GO:0003735	GO:MF	structural constituent of ribosome
ATAC1_4193314	ATAC1_6696849	ATAC1_5199035	ATAC1_4833332	ATAC1_5920149							2.27645e-09	GO:0003690	GO:MF	double-stranded DNA binding
ATAC1_4194341	ATAC1_6712371	ATAC1_5268539	ATAC1_4839656	ATAC1_5938923							1.51268e-08	GO:0005198	GO:MF	structural molecule activity
ATAC1_4220070	ATAC1_6825973	ATAC1_5290151	ATAC1_4846628	ATAC1_5941273							0.000487663	GO:0042802	GO:MF	identical protein binding
ATAC1_4305849	ATAC1_6931476	ATAC1_5294589	ATAC1_4882709	ATAC1_6002856							0.000699776	GO:0017111	GO:MF	nucleoside-triphosphatase activity
ATAC1_4332088	ATAC1_6987476	ATAC1_5325306	ATAC1_4894733	ATAC1_6072160							0.00223858	GO:0030515	GO:MF	snoRNA binding
ATAC1_4375371	ATAC1_7009424	ATAC1_5358408	ATAC1_4907538	ATAC1_6088406							0.00368939	GO:0051082	GO:MF	unfolded protein binding
ATAC1_4417306	ATAC1_7038707	ATAC1_5370136	ATAC1_4913237	ATAC1_6116621							0.00624333	GO:0016462	GO:MF	pyrophosphatase activity
ATAC1_4461655	ATAC1_7043529	ATAC1_5387124	ATAC1_4938378	ATAC1_6154067							0.00670803	GO:0016817	GO:MF	hydrolase activity, acting on acid anhydrides
ATAC1_4484491	ATAC1_7121817	ATAC1_5388605	ATAC1_4941059	ATAC1_6223892							0.00729001	GO:0016818	GO:MF	hydrolase activity, acting on acid anhydrides, in phosphorus-containing anhydrides
ATAC1_4526200	ATAC1_7129495	ATAC1_5396209	ATAC1_4944566	ATAC1_6299150							0.0139596	GO:0043021	GO:MF	ribonucleoprotein complex binding
ATAC1_4527528	ATAC1_7150682	ATAC1_5397800	ATAC1_4954005	ATAC1_6314048							0.014989	GO:0016597	GO:MF	amino acid binding
ATAC1_4577940	ATAC1_7179497	ATAC1_5423205	ATAC1_5040717	ATAC1_6388284
ATAC1_4580182	ATAC1_7181060	ATAC1_5514336	ATAC1_5058094	ATAC1_6431289
ATAC1_4585488	ATAC1_7235313	ATAC1_5562978	ATAC1_5065149	ATAC1_6457136
ATAC1_4615662	ATAC1_7250680	ATAC1_5580642	ATAC1_5092976	ATAC1_6488753
ATAC1_4655952	ATAC1_7319735	ATAC1_5614573	ATAC1_5115575	ATAC1_6504156
ATAC1_4680197	ATAC1_7368508	ATAC1_5686463	ATAC1_5139590	ATAC1_6515756
ATAC1_4705916	ATAC1_7426075	ATAC1_5687758	ATAC1_5170647	ATAC1_6633660
ATAC1_4708544	ATAC1_7470372	ATAC1_5922003	ATAC1_5195999	ATAC1_6635193
ATAC1_4748710	ATAC1_7496723	ATAC1_5963889	ATAC1_5196895	ATAC1_6643076
ATAC1_4755660	ATAC1_7500973	ATAC1_5964718	ATAC1_5197557	ATAC1_6645653
ATAC1_4775636	ATAC1_7521584	ATAC1_5987891	ATAC1_5231709	ATAC1_6688521
ATAC1_4794548	ATAC1_7549113	ATAC1_5998692	ATAC1_5237101	ATAC1_6728848
ATAC1_4826729	ATAC1_7604168	ATAC1_6038732	ATAC1_5241578	ATAC1_6737912
ATAC1_4835441	ATAC1_7654077	ATAC1_6075906	ATAC1_5269200	ATAC1_6740350
ATAC1_4854708	ATAC1_7661176	ATAC1_6098545	ATAC1_5277783	ATAC1_6754217
ATAC1_4905370	ATAC1_7664251	ATAC1_6142390	ATAC1_5283242	ATAC1_6883321
ATAC1_4959385	ATAC1_7695670	ATAC1_6218431	ATAC1_5298007	ATAC1_6904707
ATAC1_4970471	ATAC1_7698854	ATAC1_6224302	ATAC1_5298729	ATAC1_6923954
ATAC1_4987667	ATAC1_7834715	ATAC1_6229332	ATAC1_5339789	ATAC1_6949011
ATAC1_4988978	ATAC1_7851251	ATAC1_6230060	ATAC1_5344999	ATAC1_6959356
ATAC1_5048403	ATAC1_7910598	ATAC1_6324823	ATAC1_5349718	ATAC1_6966969
ATAC1_5066245	ATAC1_7938778	ATAC1_6326946	ATAC1_5402713	ATAC1_7004578
ATAC1_5066818	ATAC1_7950515	ATAC1_6352387	ATAC1_5421323	ATAC1_7023197
ATAC1_5128911	ATAC1_7965685	ATAC1_6378591	ATAC1_5425337	ATAC1_7029613
ATAC1_5153550	ATAC1_7966918	ATAC1_6389386	ATAC1_5471300	ATAC1_7062070
ATAC1_5158039	ATAC1_7997226	ATAC1_6389942	ATAC1_5481435	ATAC1_7086745
ATAC1_5158962	ATAC1_8017329	ATAC1_6453633	ATAC1_5593277	ATAC1_7090091
ATAC1_5176794	ATAC1_8022256	ATAC1_6463698	ATAC1_5602227	ATAC1_7112548
ATAC1_5202774	ATAC1_8067134	ATAC1_6483731	ATAC1_5608973	ATAC1_7233488
ATAC1_5212096	ATAC1_8097650	ATAC1_6484053	ATAC1_5619569	ATAC1_7261618
ATAC1_5220151	ATAC1_8155948	ATAC1_6511766	ATAC1_5642349	ATAC1_7267540
ATAC1_5228245	ATAC1_8178147	ATAC1_6528536	ATAC1_5738914	ATAC1_7270696
ATAC1_5243373	ATAC1_8242003	ATAC1_6528944	ATAC1_5782768	ATAC1_7321304
ATAC1_5274266	ATAC1_8309145	ATAC1_6584159	ATAC1_5789315	ATAC1_7323465
ATAC1_5303583	ATAC1_8352642	ATAC1_6601836	ATAC1_5858586	ATAC1_7366673
ATAC1_5304286	ATAC1_8430130	ATAC1_6616595	ATAC1_5873527	ATAC1_7451941
ATAC1_5309634	ATAC1_8432110	ATAC1_6620892	ATAC1_5875063	ATAC1_7460584
ATAC1_5330742	ATAC1_8444780	ATAC1_6622005	ATAC1_5890760	ATAC1_7491436
ATAC1_5334963	ATAC1_8640597	ATAC1_6637002	ATAC1_5946353	ATAC1_7640177
ATAC1_5386356	ATAC1_8664129	ATAC1_6641864	ATAC1_5957941	ATAC1_7641323
ATAC1_5391087	ATAC1_8697291	ATAC1_6677819	ATAC1_5983670	ATAC1_7645524
ATAC1_5451965	ATAC1_8842437	ATAC1_6697919	ATAC1_6016287	ATAC1_7648547
ATAC1_5460497	ATAC1_8847187	ATAC1_6728120	ATAC1_6017231	ATAC1_7656204
ATAC1_5479890	ATAC1_8848480	ATAC1_6788687	ATAC1_6101023	ATAC1_7680364
ATAC1_5480302	ATAC1_8859034	ATAC1_6812658	ATAC1_6148972	ATAC1_7700306
ATAC1_5480928	ATAC1_8861569	ATAC1_6846297	ATAC1_6155888	ATAC1_7704807
ATAC1_5496880	ATAC1_8918409	ATAC1_6884634	ATAC1_6165700	ATAC1_7734528
ATAC1_5504575	ATAC1_8935554	ATAC1_6926953	ATAC1_6185738	ATAC1_7822228
ATAC1_5558394	ATAC1_8947638	ATAC1_6927711	ATAC1_6219439	ATAC1_7872675
ATAC1_5574169	ATAC1_8975828	ATAC1_6941918	ATAC1_6267258	ATAC1_7881290
ATAC1_5590797	ATAC1_8978388	ATAC1_7007641	ATAC1_6278453	ATAC1_7884356
ATAC1_5645292	ATAC1_8983764	ATAC1_7032178	ATAC1_6308144	ATAC1_7890072
ATAC1_5645941	ATAC1_8985098	ATAC1_7139577	ATAC1_6308683	ATAC1_7931965
ATAC1_5648055	ATAC1_8985951	ATAC1_7143957	ATAC1_6333478	ATAC1_7952756
ATAC1_5709609	ATAC1_9066203	ATAC1_7168184	ATAC1_6335572	ATAC1_7991359
ATAC1_5727589	ATAC1_9066936	ATAC1_7176682	ATAC1_6395775	ATAC1_8016121
ATAC1_5732813	ATAC1_9125710	ATAC1_7209215	ATAC1_6419111	ATAC1_8060830
ATAC1_5738194	ATAC1_9198140	ATAC1_7242752	ATAC1_6420551	ATAC1_8188405
ATAC1_5758481	ATAC1_9251117	ATAC1_7268048	ATAC1_6445179	ATAC1_8272130
ATAC1_5760595	ATAC1_9262440	ATAC1_7334412	ATAC1_6446683	ATAC1_8296964
ATAC1_5765745	ATAC1_9265353	ATAC1_7335667	ATAC1_6556866	ATAC1_8299126
ATAC1_5817117	ATAC1_9299527	ATAC1_7339536	ATAC1_6560943	ATAC1_8309603
ATAC1_5844513	ATAC1_9325985	ATAC1_7340660	ATAC1_6562843	ATAC1_8400029
ATAC1_5849535	ATAC1_9342951	ATAC1_7341622	ATAC1_6613398	ATAC1_8430904
ATAC1_5864825	ATAC1_9345525	ATAC1_7342195	ATAC1_6675413	ATAC1_8452845
ATAC1_5884877	ATAC1_9354121	ATAC1_7350653	ATAC1_6720608	ATAC1_8523156
ATAC1_5955171	ATAC1_9411895	ATAC1_7429019	ATAC1_6814681	ATAC1_8525231
ATAC1_5997049	ATAC1_9446378	ATAC1_7450733	ATAC1_6845077	ATAC1_8544291
ATAC1_6027569	ATAC1_9450187	ATAC1_7479032	ATAC1_6845787	ATAC1_8559083
ATAC1_6034018	ATAC1_9455886	ATAC1_7513882	ATAC1_6850912	ATAC1_8607487
ATAC1_6102152	ATAC1_9492844	ATAC1_7538117	ATAC1_6855835	ATAC1_8665857
ATAC1_6129988	ATAC1_9497340	ATAC1_7638093	ATAC1_6863045	ATAC1_8712040
ATAC1_6131376	ATAC1_9501723	ATAC1_7661558	ATAC1_6868301	ATAC1_8894346
ATAC1_6139497	ATAC1_9554555	ATAC1_7683962	ATAC1_6910996	ATAC1_8926640
ATAC1_6160930	ATAC1_9602988	ATAC1_7692516	ATAC1_6939576	ATAC1_8937362
ATAC1_6174560	ATAC1_9603846	ATAC1_7706299	ATAC1_6941093	ATAC1_8941932
ATAC1_6228504	ATAC1_9614430	ATAC1_7729647	ATAC1_6965844	ATAC1_8982014
ATAC1_6231641	ATAC1_9627413	ATAC1_7732411	ATAC1_6978189	ATAC1_8988695
ATAC1_6281065	ATAC1_9696484	ATAC1_7754246	ATAC1_7028018	ATAC1_9002159
ATAC1_6304129	ATAC1_9762399	ATAC1_7759510	ATAC1_7040755	ATAC1_9061612
ATAC1_6369342	ATAC1_9813413	ATAC1_7782515	ATAC1_7041866	ATAC1_9075396
ATAC1_6382925	ATAC1_9850057	ATAC1_7788645	ATAC1_7053683	ATAC1_9076832
ATAC1_6393375	ATAC1_9874110	ATAC1_7789322	ATAC1_7060171	ATAC1_9094478
ATAC1_6466603	ATAC1_9884850	ATAC1_7800761	ATAC1_7082721	ATAC1_9132687
ATAC1_6470142	ATAC1_9887996	ATAC1_7802377	ATAC1_7100020	ATAC1_9163019
ATAC1_6512670	ATAC1_9911706	ATAC1_7812461	ATAC1_7106158	ATAC1_9261454
ATAC1_6524679	ATAC1_9960125	ATAC1_7840822	ATAC1_7137862	ATAC1_9298537
ATAC1_6543681	ATAC1_10001669	ATAC1_7865453	ATAC1_7149982	ATAC1_9328049
ATAC1_6546265	ATAC1_10017526	ATAC1_7896806	ATAC1_7239304	ATAC1_9328708
ATAC1_6555945	ATAC1_10044721	ATAC1_7909891	ATAC1_7251753	ATAC1_9452203
ATAC1_6626667	ATAC1_10056509	ATAC1_7925304	ATAC1_7352079	ATAC1_9513008
ATAC1_6641561	ATAC1_10110818	ATAC1_7979474	ATAC1_7375537	ATAC1_9517021
ATAC1_6671568	ATAC1_10123245	ATAC1_7987430	ATAC1_7448639	ATAC1_9621093
ATAC1_6714784	ATAC1_10217686	ATAC1_8005369	ATAC1_7566434	ATAC1_9732582
ATAC1_6763252	ATAC1_10236354	ATAC1_8006946	ATAC1_7570972	ATAC1_9782843
ATAC1_6765620	ATAC1_10302228	ATAC1_8010818	ATAC1_7663435	ATAC1_9822474
ATAC1_6787474	ATAC1_10305401	ATAC1_8033116	ATAC1_7664790	ATAC1_9825106
ATAC1_6800065	ATAC1_10321088	ATAC1_8036508	ATAC1_7739836	ATAC1_9896145
ATAC1_6824169	ATAC1_10322324	ATAC1_8037274	ATAC1_7765957	ATAC1_9913714
ATAC1_6873008	ATAC1_10365226	ATAC1_8061771	ATAC1_7824964	ATAC1_9934306
ATAC1_6889893	ATAC1_10400410	ATAC1_8069333	ATAC1_7836469	ATAC1_9991742
ATAC1_6899643	ATAC1_10434957	ATAC1_8076526	ATAC1_7846500	ATAC1_10018651
ATAC1_6946457	ATAC1_10446230	ATAC1_8117250	ATAC1_7858246	ATAC1_10046727
ATAC1_6958550	ATAC1_10477362	ATAC1_8132306	ATAC1_7887771	ATAC1_10058009
ATAC1_6971055	ATAC1_10478148	ATAC1_8153760	ATAC1_7888907	ATAC1_10073826
ATAC1_6995248	ATAC1_10504284	ATAC1_8195805	ATAC1_7941913	ATAC1_10076672
ATAC1_7032929	ATAC1_10539350	ATAC1_8234640	ATAC1_7954524	ATAC1_10140211
ATAC1_7039328	ATAC1_10580466	ATAC1_8314791	ATAC1_7962577	ATAC1_10151764
ATAC1_7091191	ATAC1_10626873	ATAC1_8336581	ATAC1_7975339	ATAC1_10166671
ATAC1_7098586	ATAC1_10681999	ATAC1_8376439	ATAC1_8041495	ATAC1_10189225
ATAC1_7128798	ATAC1_10685021	ATAC1_8385126	ATAC1_8105415	ATAC1_10247407
ATAC1_7142882	ATAC1_10709650	ATAC1_8416675	ATAC1_8109199	ATAC1_10301461
ATAC1_7160824	ATAC1_10719699	ATAC1_8440966	ATAC1_8114128	ATAC1_10314237
ATAC1_7211427	ATAC1_10760762	ATAC1_8495678	ATAC1_8143206	ATAC1_10329130
ATAC1_7216958	ATAC1_10869788	ATAC1_8520384	ATAC1_8155083	ATAC1_10330365
ATAC1_7232020	ATAC1_10900457	ATAC1_8532323	ATAC1_8181399	ATAC1_10354011
ATAC1_7247081	ATAC1_10904018	ATAC1_8549202	ATAC1_8183438	ATAC1_10366968
ATAC1_7302736	ATAC1_10958865	ATAC1_8556618	ATAC1_8193626	ATAC1_10447632
ATAC1_7311045	ATAC1_10959877	ATAC1_8590573	ATAC1_8282336	ATAC1_10456429
ATAC1_7312332	ATAC1_11058638	ATAC1_8688321	ATAC1_8298330	ATAC1_10472703
ATAC1_7322941	ATAC1_11190742	ATAC1_8702327	ATAC1_8305504	ATAC1_10489858
ATAC1_7336957	ATAC1_11196532	ATAC1_8709771	ATAC1_8306130	ATAC1_10498016
ATAC1_7349206	ATAC1_11214417	ATAC1_8754884	ATAC1_8311865	ATAC1_10499460
ATAC1_7370735	ATAC1_11216103	ATAC1_8755257	ATAC1_8344989	ATAC1_10506071
ATAC1_7374310	ATAC1_11220269	ATAC1_8756644	ATAC1_8383339	ATAC1_10513258
ATAC1_7388930	ATAC1_11227676	ATAC1_8853864	ATAC1_8406466	ATAC1_10518772
ATAC1_7391744	ATAC1_11289057	ATAC1_8855911	ATAC1_8408582	ATAC1_10538047
ATAC1_7396960	ATAC1_11293737	ATAC1_8863815	ATAC1_8480379	ATAC1_10550363
ATAC1_7401341	ATAC1_11311585	ATAC1_8883304	ATAC1_8486898	ATAC1_10581457
ATAC1_7420972	ATAC1_11352870	ATAC1_8888635	ATAC1_8493419	ATAC1_10683223
ATAC1_7492113	ATAC1_11363794	ATAC1_8903384	ATAC1_8533384	ATAC1_10809981
ATAC1_7494222	ATAC1_11412241	ATAC1_8912517	ATAC1_8536330	ATAC1_10814091
ATAC1_7508356	ATAC1_11439885	ATAC1_8924351	ATAC1_8559824	ATAC1_10827185
ATAC1_7515120	ATAC1_11465995	ATAC1_8925231	ATAC1_8598691	ATAC1_10963678
ATAC1_7532924	ATAC1_11528411	ATAC1_8979241	ATAC1_8689680	ATAC1_11083893
ATAC1_7565106	ATAC1_11530110	ATAC1_8980686	ATAC1_8727181	ATAC1_11084733
ATAC1_7573722	ATAC1_11573842	ATAC1_8987905	ATAC1_8727807	ATAC1_11163397
ATAC1_7609712	ATAC1_11616398	ATAC1_8999947	ATAC1_8728433	ATAC1_11204817
ATAC1_7612849	ATAC1_11645101	ATAC1_9004700	ATAC1_8765422	ATAC1_11212928
ATAC1_7623343	ATAC1_11698920	ATAC1_9027905	ATAC1_8840760	ATAC1_11222840
ATAC1_7624492	ATAC1_11726990	ATAC1_9086193	ATAC1_8852850	ATAC1_11231249
ATAC1_7633041	ATAC1_11739046	ATAC1_9095397	ATAC1_8868762	ATAC1_11249510
ATAC1_7642193	ATAC1_11743606	ATAC1_9155067	ATAC1_8909152	ATAC1_11330882
ATAC1_7652354	ATAC1_11749936	ATAC1_9171118	ATAC1_8922633	ATAC1_11373596
ATAC1_7727949	ATAC1_11786606	ATAC1_9202433	ATAC1_8938313	ATAC1_11414622
ATAC1_7741782	ATAC1_11811752	ATAC1_9203941	ATAC1_8961974	ATAC1_11440295
ATAC1_7744717	ATAC1_11819505	ATAC1_9205832	ATAC1_8983146	ATAC1_11551584
ATAC1_7768616	ATAC1_11967601	ATAC1_9210027	ATAC1_8991372	ATAC1_11605827
ATAC1_7832769	ATAC1_12026665	ATAC1_9246663	ATAC1_8996451	ATAC1_11611926
ATAC1_7873546	ATAC1_12127188	ATAC1_9256102	ATAC1_9024053	ATAC1_11620355
ATAC1_7894638	ATAC1_12147584	ATAC1_9257072	ATAC1_9043952	ATAC1_11621162
ATAC1_7896133	ATAC1_12157601	ATAC1_9258640	ATAC1_9047116	ATAC1_11627621
ATAC1_7897671	ATAC1_12168310	ATAC1_9263144	ATAC1_9092686	ATAC1_11628492
ATAC1_7900056	ATAC1_12177721	ATAC1_9304658	ATAC1_9151630	ATAC1_11633545
ATAC1_7902349	ATAC1_12237823	ATAC1_9316716	ATAC1_9191288	ATAC1_11672664
ATAC1_7907537	ATAC1_12342818	ATAC1_9338412	ATAC1_9241054	ATAC1_11785745
ATAC1_7917178	ATAC1_12358219	ATAC1_9341394	ATAC1_9326518	ATAC1_11801114
ATAC1_7920521	ATAC1_12369309	ATAC1_9348641	ATAC1_9327207	ATAC1_11829613
ATAC1_7934121	ATAC1_12421048	ATAC1_9381358	ATAC1_9351962	ATAC1_11831041
ATAC1_7957646	ATAC1_12463214	ATAC1_9393539	ATAC1_9355070	ATAC1_11840846
ATAC1_7965155	ATAC1_12493298	ATAC1_9408705	ATAC1_9420499	ATAC1_11873192
ATAC1_7971935	ATAC1_12516314	ATAC1_9448907	ATAC1_9461096	ATAC1_11925170
ATAC1_7978824	ATAC1_12550215	ATAC1_9455193	ATAC1_9462814	ATAC1_11936593
ATAC1_7989204	ATAC1_12638192	ATAC1_9478757	ATAC1_9531535	ATAC1_12006220
ATAC1_7990225	ATAC1_12687749	ATAC1_9483139	ATAC1_9591121	ATAC1_12050761
ATAC1_7992373	ATAC1_12851925	ATAC1_9499551	ATAC1_9740617	ATAC1_12054955
ATAC1_8006012	ATAC1_12939778	ATAC1_9515111	ATAC1_9787587	ATAC1_12083953
ATAC1_8075727	ATAC1_12986965	ATAC1_9567926	ATAC1_9810667	ATAC1_12096546
ATAC1_8079234	ATAC1_13038615	ATAC1_9571994	ATAC1_9811747	ATAC1_12164917
ATAC1_8136361	ATAC1_13047527	ATAC1_9591989	ATAC1_9827553	ATAC1_12218091
ATAC1_8141198	ATAC1_13320986	ATAC1_9635276	ATAC1_9832584	ATAC1_12255064
ATAC1_8145173	ATAC1_13428916	ATAC1_9668542	ATAC1_9834442	ATAC1_12260442
ATAC1_8157848	ATAC1_13452461	ATAC1_9698406	ATAC1_9852527	ATAC1_12264976
ATAC1_8164779	ATAC1_13453276	ATAC1_9725515	ATAC1_9892819	ATAC1_12267614
ATAC1_8166542	ATAC1_13467783	ATAC1_9730356	ATAC1_9917318	ATAC1_12424138
ATAC1_8176299	ATAC1_13499441	ATAC1_9731063	ATAC1_9938199	ATAC1_12520173
ATAC1_8215342	ATAC1_13542398	ATAC1_9777927	ATAC1_9973755	ATAC1_12542463
ATAC1_8230713	ATAC1_13546653	ATAC1_9795721	ATAC1_10078202	ATAC1_12592200
ATAC1_8246188	ATAC1_13689803	ATAC1_9864781	ATAC1_10106427	ATAC1_12856622
ATAC1_8262839	ATAC1_13837358	ATAC1_9950064	ATAC1_10149735	ATAC1_12908842
ATAC1_8321491	ATAC1_14161457	ATAC1_9957323	ATAC1_10198402	ATAC1_12961416
ATAC1_8350285	ATAC1_15083636	ATAC1_9971506	ATAC1_10228820	ATAC1_13117030
ATAC1_8389086	ATAC1_15084958	ATAC1_9971910	ATAC1_10229422	ATAC1_13125478
ATAC1_8397639	ATAC1_15604623	ATAC1_9979353	ATAC1_10288060	ATAC1_13126621
ATAC1_8558387	ATAC1_16127468	ATAC1_10014196	ATAC1_10343374	ATAC1_13197033
ATAC1_8634452	ATAC1_16129070	ATAC1_10064629	ATAC1_10370164	ATAC1_13203656
ATAC1_8643873	ATAC1_16417216	ATAC1_10065531	ATAC1_10430288	ATAC1_13298672
ATAC1_8662339	ATAC1_16482520	ATAC1_10133909	ATAC1_10462853	ATAC1_13340452
ATAC1_8676135	ATAC1_16485424	ATAC1_10143738	ATAC1_10476090	ATAC1_13353931
ATAC1_8694309	ATAC1_16514760	ATAC1_10174394	ATAC1_10501535	ATAC1_13368312
ATAC1_8719532	ATAC1_16639570	ATAC1_10180353	ATAC1_10521201	ATAC1_13462896
ATAC1_8721189	ATAC1_16655549	ATAC1_10195247	ATAC1_10535369	ATAC1_13531902
ATAC1_8733010	ATAC1_16708455	ATAC1_10214047	ATAC1_10544803	ATAC1_13533316
ATAC1_8743467	ATAC1_16894956	ATAC1_10223163	ATAC1_10572078	ATAC1_13671707
ATAC1_8757263	ATAC1_16907965	ATAC1_10275775	ATAC1_10586813	ATAC1_13817077
ATAC1_8757883	ATAC1_16914413	ATAC1_10300116	ATAC1_10632224	ATAC1_14148028
ATAC1_8839803	ATAC1_16926672	ATAC1_10339930	ATAC1_10649122	ATAC1_14149699
ATAC1_8867615	ATAC1_17100118	ATAC1_10356656	ATAC1_10693138	ATAC1_14150424
ATAC1_8875139	ATAC1_17166512	ATAC1_10363514	ATAC1_10698271	ATAC1_15650158
ATAC1_8914493	ATAC1_17225696	ATAC1_10387445	ATAC1_10722083	ATAC1_15922652
ATAC1_8931601	ATAC1_17234961	ATAC1_10429150	ATAC1_10722882	ATAC1_16137700
ATAC1_9020205	ATAC1_17236076	ATAC1_10491609	ATAC1_10756662	ATAC1_16567654
ATAC1_9035673	ATAC1_17248116	ATAC1_10505451	ATAC1_10757921	ATAC1_16581260
ATAC1_9040608	ATAC1_17281760	ATAC1_10507580	ATAC1_10792703	ATAC1_16621908
ATAC1_9072215	ATAC1_17283447	ATAC1_10517656	ATAC1_10794206	ATAC1_16705632
ATAC1_9079439	ATAC1_17287240	ATAC1_10561609	ATAC1_10810881	ATAC1_16725255
ATAC1_9128157	ATAC1_17560262	ATAC1_10638855	ATAC1_10890007	ATAC1_16766628
ATAC1_9143536	ATAC1_17570439	ATAC1_10646027	ATAC1_11003097	ATAC1_16777417
ATAC1_9158215	ATAC1_17717374	ATAC1_10654826	ATAC1_11059131	ATAC1_16798878
ATAC1_9280299	ATAC1_17769751	ATAC1_10677115	ATAC1_11105061	ATAC1_16897114
ATAC1_9295688	ATAC1_17812065	ATAC1_10680002	ATAC1_11114080	ATAC1_16909659
ATAC1_9312469	ATAC1_17827091	ATAC1_10691884	ATAC1_11197187	ATAC1_16933618
ATAC1_9371863	ATAC1_17848130	ATAC1_10738131	ATAC1_11197803	ATAC1_17098077
ATAC1_9407743	ATAC1_17855813	ATAC1_10775357	ATAC1_11257723	ATAC1_17169157
ATAC1_9425409	ATAC1_17916791	ATAC1_10840886	ATAC1_11300831	ATAC1_17171484
ATAC1_9428096	ATAC1_17996741	ATAC1_10851989	ATAC1_11329406	ATAC1_17208470
ATAC1_9428567	ATAC1_18108886	ATAC1_10854543	ATAC1_11338949	ATAC1_17223238
ATAC1_9429075	ATAC1_18109565	ATAC1_10876587	ATAC1_11346904	ATAC1_17224884
ATAC1_9481434	ATAC1_18135293	ATAC1_10881481	ATAC1_11348465	ATAC1_17247179
ATAC1_9486666	ATAC1_18176330	ATAC1_10887625	ATAC1_11348924	ATAC1_17288603
ATAC1_9529671	ATAC1_18182812	ATAC1_10949370	ATAC1_11354872	ATAC1_17323512
ATAC1_9539238	ATAC1_18198104	ATAC1_10954455	ATAC1_11374430	ATAC1_17350967
ATAC1_9558352	ATAC1_18199327	ATAC1_10956466	ATAC1_11396238	ATAC1_17384701
ATAC1_9573188	ATAC1_18201795	ATAC1_10960883	ATAC1_11416494	ATAC1_17417944
ATAC1_9594483	ATAC1_18203061	ATAC1_10992695	ATAC1_11427071	ATAC1_17424594
ATAC1_9636990	ATAC1_18210621	ATAC1_10994234	ATAC1_11445364	ATAC1_17533858
ATAC1_9642951	ATAC1_18279721	ATAC1_11006651	ATAC1_11461525	ATAC1_17539469
ATAC1_9649398	ATAC1_18323455	ATAC1_11024110	ATAC1_11463952	ATAC1_17560624
ATAC1_9650045	ATAC1_18324252	ATAC1_11040108	ATAC1_11475477	ATAC1_17561291
ATAC1_9650870	ATAC1_18357812	ATAC1_11043870	ATAC1_11531924	ATAC1_17563025
ATAC1_9657372	ATAC1_18358290	ATAC1_11056997	ATAC1_11545857	ATAC1_17939997
ATAC1_9674504	ATAC1_18411903	ATAC1_11067765	ATAC1_11568563	ATAC1_17965777
ATAC1_9719551	ATAC1_18420210	ATAC1_11068562	ATAC1_11578009	ATAC1_17978426
ATAC1_9748136	ATAC1_18501539	ATAC1_11069418	ATAC1_11592525	ATAC1_17981504
ATAC1_9753997	ATAC1_18543727	ATAC1_11069905	ATAC1_11595896	ATAC1_17995338
ATAC1_9766513	ATAC1_18644514	ATAC1_11108125	ATAC1_11598453	ATAC1_17998093
ATAC1_9846042	ATAC1_18690848	ATAC1_11119734	ATAC1_11601401	ATAC1_18126497
ATAC1_9936273	ATAC1_18773848	ATAC1_11122391	ATAC1_11622071	ATAC1_18290911
ATAC1_9950916	ATAC1_18864792	ATAC1_11165087	ATAC1_11670743	ATAC1_18308880
ATAC1_9951653	ATAC1_18870991	ATAC1_11181959	ATAC1_11671611	ATAC1_18316589
ATAC1_9952951	ATAC1_18872247	ATAC1_11316622	ATAC1_11752101	ATAC1_18321634
ATAC1_9963551	ATAC1_19052740	ATAC1_11333660	ATAC1_11763662	ATAC1_18322488
ATAC1_9968924	ATAC1_19123078	ATAC1_11422518	ATAC1_11766058	ATAC1_18344637
ATAC1_10035618	ATAC1_19127305	ATAC1_11423837	ATAC1_11767545	ATAC1_18428164
ATAC1_10069284	ATAC1_19141494	ATAC1_11446256	ATAC1_11771580	ATAC1_18432981
ATAC1_10081755	ATAC1_19149836	ATAC1_11454979	ATAC1_11810000	ATAC1_18517513
ATAC1_10084459	ATAC1_19155341	ATAC1_11464895	ATAC1_11816479	ATAC1_18557981
ATAC1_10087270	ATAC1_19175502	ATAC1_11630695	ATAC1_11906558	ATAC1_18691702
ATAC1_10102932	ATAC1_19226051	ATAC1_11641865	ATAC1_11923910	ATAC1_18735425
ATAC1_10203514	ATAC1_19300615	ATAC1_11684238	ATAC1_11940492	ATAC1_18748192
ATAC1_10224769	ATAC1_19410712	ATAC1_11693732	ATAC1_12057064	ATAC1_18927811
ATAC1_10248036	ATAC1_19427676	ATAC1_11755594	ATAC1_12089116	ATAC1_18948093
ATAC1_10289693	ATAC1_19443710	ATAC1_11756409	ATAC1_12188830	ATAC1_18954397
ATAC1_10294808	ATAC1_19470264	ATAC1_11762703	ATAC1_12192725	ATAC1_18961020
ATAC1_10308499	ATAC1_19480298	ATAC1_11784146	ATAC1_12233607	ATAC1_19101267
ATAC1_10358530	ATAC1_19490690	ATAC1_11807043	ATAC1_12239404	ATAC1_19144386
ATAC1_10386720	ATAC1_19568056	ATAC1_11807452	ATAC1_12359675	ATAC1_19149405
ATAC1_10393465	ATAC1_19582993	ATAC1_11821344	ATAC1_12422558	ATAC1_19154143
ATAC1_10422319	ATAC1_19673243	ATAC1_11827395	ATAC1_12429746	ATAC1_19154821
ATAC1_10444864	ATAC1_19818923	ATAC1_11908929	ATAC1_12458673	ATAC1_19162517
ATAC1_10504937	ATAC1_19848554	ATAC1_11928586	ATAC1_12897610	ATAC1_19191460
ATAC1_10572770	ATAC1_19855070	ATAC1_11955757	ATAC1_12916604	ATAC1_19303293
ATAC1_10575597	ATAC1_19903676	ATAC1_11978786	ATAC1_12941264	ATAC1_19326912
ATAC1_10577120	ATAC1_19912822	ATAC1_12004903	ATAC1_13030014	ATAC1_19336085
ATAC1_10596032	ATAC1_19923076	ATAC1_12025105	ATAC1_13031040	ATAC1_19368988
ATAC1_10602503	ATAC1_19938732	ATAC1_12051190	ATAC1_13067257	ATAC1_19399454
ATAC1_10608887	ATAC1_19987961	ATAC1_12138672	ATAC1_13071074	ATAC1_19404970
ATAC1_10611604	ATAC1_19990244	ATAC1_12203881	ATAC1_13074240	ATAC1_19431998
ATAC1_10617268	ATAC1_20001002	ATAC1_12208987	ATAC1_13079522	ATAC1_19474616
ATAC1_10618832	ATAC1_20059140	ATAC1_12246364	ATAC1_13140650	ATAC1_19484280
ATAC1_10622532	ATAC1_20100614	ATAC1_12256510	ATAC1_13318460	ATAC1_19496227
ATAC1_10630632	ATAC1_20170328	ATAC1_12322427	ATAC1_13455141	ATAC1_19498526
ATAC1_10634489	ATAC1_20190321	ATAC1_12388923	ATAC1_13606591	ATAC1_19527737
ATAC1_10635961	ATAC1_20213596	ATAC1_12417609	ATAC1_13653791	ATAC1_19650539
ATAC1_10713651	ATAC1_20227084	ATAC1_12454439	ATAC1_13898633	ATAC1_19713592
ATAC1_10715558	ATAC1_20229350	ATAC1_12455024	ATAC1_13939810	ATAC1_19782831
ATAC1_10771785	ATAC1_20261070	ATAC1_12478342	ATAC1_13999810	ATAC1_19830935
ATAC1_10797855	ATAC1_20274614	ATAC1_12582062	ATAC1_14027094	ATAC1_19834783
ATAC1_10806536	ATAC1_20281346	ATAC1_12582615	ATAC1_14158533	ATAC1_19853377
ATAC1_10825978	ATAC1_20296286	ATAC1_12590221	ATAC1_14259701	ATAC1_19901775
ATAC1_10835621	ATAC1_20345976	ATAC1_12694698	ATAC1_14306006	ATAC1_19913390
ATAC1_10839999	ATAC1_20450956	ATAC1_12746430	ATAC1_14307707	ATAC1_19915592
ATAC1_10846435	ATAC1_20534019	ATAC1_12751573	ATAC1_14308334	ATAC1_20049867
ATAC1_10942321	ATAC1_20551942	ATAC1_12752342	ATAC1_14722060	ATAC1_20094677
ATAC1_10953621	ATAC1_20611808	ATAC1_12917272	ATAC1_15976873	ATAC1_20137033
ATAC1_10975651	ATAC1_20623085	ATAC1_12977697	ATAC1_16126620	ATAC1_20146703
ATAC1_10989547	ATAC1_20632414	ATAC1_13048330	ATAC1_16268130	ATAC1_20177969
ATAC1_11008022	ATAC1_20647468	ATAC1_13075559	ATAC1_16278602	ATAC1_20250427
ATAC1_11013632	ATAC1_20648247	ATAC1_13076521	ATAC1_16320808	ATAC1_20256816
ATAC1_11065118	ATAC1_20674627	ATAC1_13115599	ATAC1_16416235	ATAC1_20424326
ATAC1_11124201	ATAC1_20793783	ATAC1_13120896	ATAC1_16577578	ATAC1_20470771
ATAC1_11133298	ATAC1_20803823	ATAC1_13224563	ATAC1_16579417	ATAC1_20493080
ATAC1_11221915	ATAC1_20805250	ATAC1_13280402	ATAC1_16579840	ATAC1_20593033
ATAC1_11265744	ATAC1_20930675	ATAC1_13322362	ATAC1_16658741	ATAC1_20593592
ATAC1_11272262	ATAC1_20946966	ATAC1_13323772	ATAC1_16661944	ATAC1_20599532
ATAC1_11372165	ATAC1_21017573	ATAC1_13450184	ATAC1_16739024	ATAC1_20670017
ATAC1_11376950	ATAC1_21093546	ATAC1_13529259	ATAC1_16740263	ATAC1_20773211
ATAC1_11403109	ATAC1_21177576	ATAC1_13603109	ATAC1_16759917	ATAC1_20807968
ATAC1_11419042	ATAC1_21187945	ATAC1_13700721	ATAC1_16786938	ATAC1_20907451
ATAC1_11421770	ATAC1_21255243	ATAC1_14165427	ATAC1_16835794	ATAC1_20943959
ATAC1_11457138	ATAC1_21362877	ATAC1_14173486	ATAC1_16837135	ATAC1_20956357
ATAC1_11472656	ATAC1_21440983	ATAC1_15606645	ATAC1_16838349	ATAC1_21000786
ATAC1_11518918	ATAC1_21503872	ATAC1_15607246	ATAC1_16866545	ATAC1_21030860
ATAC1_11519957	ATAC1_21515927	ATAC1_15609183	ATAC1_16871699	ATAC1_21079083
ATAC1_11629863	ATAC1_21531379	ATAC1_15652548	ATAC1_16873637	ATAC1_21089697
ATAC1_11650325	ATAC1_21535971	ATAC1_15900171	ATAC1_16888150	ATAC1_21092797
ATAC1_11681724	ATAC1_21536890	ATAC1_15926102	ATAC1_16900928	ATAC1_21133732
ATAC1_11691638	ATAC1_21578624	ATAC1_16231194	ATAC1_16907286	ATAC1_21141677
ATAC1_11702475	ATAC1_21624559	ATAC1_16266746	ATAC1_16935284	ATAC1_21205455
ATAC1_11718465	ATAC1_21665941	ATAC1_16269306	ATAC1_16937185	ATAC1_21236860
ATAC1_11773171	ATAC1_21678909	ATAC1_16414979	ATAC1_16965161	ATAC1_21242057
ATAC1_11774389	ATAC1_21716026	ATAC1_16463113	ATAC1_17059827	ATAC1_21251238
ATAC1_11832948	ATAC1_21724932	ATAC1_16467991	ATAC1_17062521	ATAC1_21252065
ATAC1_11846099	ATAC1_21886841	ATAC1_16471706	ATAC1_17133672	ATAC1_21267457
ATAC1_11860140	ATAC1_21926063	ATAC1_16537533	ATAC1_17148584	ATAC1_21268386
ATAC1_11874660	ATAC1_21941650	ATAC1_16559557	ATAC1_17192954	ATAC1_21337076
ATAC1_11877482	ATAC1_21967730	ATAC1_16560894	ATAC1_17202825	ATAC1_21341861
ATAC1_11903716	ATAC1_21970994	ATAC1_16562938	ATAC1_17220194	ATAC1_21429632
ATAC1_11909455	ATAC1_22039688	ATAC1_16578284	ATAC1_17226785	ATAC1_21430928
ATAC1_11912321	ATAC1_22100029	ATAC1_16617110	ATAC1_17363105	ATAC1_21444619
ATAC1_11921142	ATAC1_22288229	ATAC1_16793069	ATAC1_17442028	ATAC1_21470337
ATAC1_11927939	ATAC1_22325762	ATAC1_16801071	ATAC1_17451679	ATAC1_21507437
ATAC1_11930291	ATAC1_22378940	ATAC1_16811167	ATAC1_17500000	ATAC1_21519007
ATAC1_11948878	ATAC1_22379750	ATAC1_16851348	ATAC1_17616307	ATAC1_21601724
ATAC1_11973523	ATAC1_22427025	ATAC1_16875330	ATAC1_17628336	ATAC1_21615091
ATAC1_11974376	ATAC1_22444363	ATAC1_16892534	ATAC1_17632070	ATAC1_21705233
ATAC1_11999130	ATAC1_22649621	ATAC1_16929494	ATAC1_17634593	ATAC1_21720325
ATAC1_12001918	ATAC1_22699998	ATAC1_17008572	ATAC1_17695716	ATAC1_21911390
ATAC1_12002472	ATAC1_22753444	ATAC1_17052498	ATAC1_17732067	ATAC1_21913133
ATAC1_12066571	ATAC1_22772596	ATAC1_17055029	ATAC1_17858621	ATAC1_21975833
ATAC1_12084955	ATAC1_22807578	ATAC1_17090973	ATAC1_17863601	ATAC1_21976627
ATAC1_12100230	ATAC1_22815943	ATAC1_17151300	ATAC1_17921700	ATAC1_22080744
ATAC1_12104880	ATAC1_22816462	ATAC1_17165039	ATAC1_17934572	ATAC1_22093126
ATAC1_12141113	ATAC1_22829881	ATAC1_17177131	ATAC1_18132459	ATAC1_22132475
ATAC1_12152468	ATAC1_22911088	ATAC1_17179552	ATAC1_18209017	ATAC1_22135408
ATAC1_12159024	ATAC1_22922022	ATAC1_17253769	ATAC1_18211990	ATAC1_22191570
ATAC1_12294335	ATAC1_22926688	ATAC1_17295251	ATAC1_18213071	ATAC1_22269819
ATAC1_12351442	ATAC1_22931464	ATAC1_17319176	ATAC1_18218623	ATAC1_22337108
ATAC1_12409217	ATAC1_22979935	ATAC1_17376244	ATAC1_18247761	ATAC1_22428187
ATAC1_12467917	ATAC1_22998037	ATAC1_17397201	ATAC1_18307188	ATAC1_22459961
ATAC1_12547055	ATAC1_23075529	ATAC1_17397707	ATAC1_18388883	ATAC1_22461412
ATAC1_12566152	ATAC1_23077014	ATAC1_17432508	ATAC1_18405623	ATAC1_22516528
ATAC1_12570072	ATAC1_23082067	ATAC1_17436110	ATAC1_18406475	ATAC1_22596526
ATAC1_12571856	ATAC1_23306436	ATAC1_17464453	ATAC1_18514466	ATAC1_22603147
ATAC1_12605786	ATAC1_23324370	ATAC1_17477622	ATAC1_18560292	ATAC1_22664397
ATAC1_12638937	ATAC1_23481011	ATAC1_17478454	ATAC1_18590744	ATAC1_22757566
ATAC1_12641213	ATAC1_23626381	ATAC1_17483115	ATAC1_18617328	ATAC1_22799363
ATAC1_12651058	ATAC1_23633816	ATAC1_17484226	ATAC1_18624459	ATAC1_22802350
ATAC1_12660141	ATAC1_23645151	ATAC1_17503325	ATAC1_18701331	ATAC1_22822792
ATAC1_12661808	ATAC1_23667455	ATAC1_17525938	ATAC1_18754177	ATAC1_22885061
ATAC1_12685095	ATAC1_23688601	ATAC1_17566443	ATAC1_18762594	ATAC1_22885799
ATAC1_12712849	ATAC1_23696799	ATAC1_17623379	ATAC1_18886532	ATAC1_22891772
ATAC1_12737060	ATAC1_23718103	ATAC1_17684270	ATAC1_18956713	ATAC1_22901422
ATAC1_12745792	ATAC1_23803489	ATAC1_17687170	ATAC1_19112887	ATAC1_22978982
ATAC1_12840362	ATAC1_23844723	ATAC1_17694777	ATAC1_19295691	ATAC1_22984508
ATAC1_12849575	ATAC1_23854494	ATAC1_17700089	ATAC1_19349589	ATAC1_23124552
ATAC1_13039804	ATAC1_23888072	ATAC1_17704329	ATAC1_19385783	ATAC1_23131612
ATAC1_13078518	ATAC1_23889160	ATAC1_17723274	ATAC1_19416068	ATAC1_23141952
ATAC1_13093859	ATAC1_23898117	ATAC1_17788760	ATAC1_19424510	ATAC1_23148929
ATAC1_13299725	ATAC1_23938429	ATAC1_17793092	ATAC1_19432890	ATAC1_23170444
ATAC1_13335185	ATAC1_23944731	ATAC1_17825534	ATAC1_19510776	ATAC1_23171531
ATAC1_13338896	ATAC1_23951860	ATAC1_17830313	ATAC1_19511984	ATAC1_23179467
ATAC1_13427671	ATAC1_23956279	ATAC1_17846932	ATAC1_19640791	ATAC1_23236509
ATAC1_13445518	ATAC1_24019371	ATAC1_17892620	ATAC1_19649475	ATAC1_23258499
ATAC1_13456282	ATAC1_24035954	ATAC1_17960910	ATAC1_19658043	ATAC1_23267207
ATAC1_13457238	ATAC1_24061060	ATAC1_17972408	ATAC1_19663650	ATAC1_23287585
ATAC1_13470866	ATAC1_24066475	ATAC1_17976480	ATAC1_19740823	ATAC1_23322668
ATAC1_13511591	ATAC1_24212699	ATAC1_18047661	ATAC1_19799154	ATAC1_23390925
ATAC1_13517975	ATAC1_24225330	ATAC1_18060172	ATAC1_19805221	ATAC1_23402241
ATAC1_13518828	ATAC1_24245255	ATAC1_18075038	ATAC1_19812160	ATAC1_23455834
ATAC1_13520115	ATAC1_24307442	ATAC1_18088056	ATAC1_19847968	ATAC1_23481466
ATAC1_13563486	ATAC1_24315481	ATAC1_18097953	ATAC1_19867649	ATAC1_23507153
ATAC1_13661886	ATAC1_24349184	ATAC1_18101862	ATAC1_19873500	ATAC1_23597676
ATAC1_13670573	ATAC1_24371979	ATAC1_18105844	ATAC1_19898045	ATAC1_23611582
ATAC1_13676860	ATAC1_24487214	ATAC1_18112587	ATAC1_19969658	ATAC1_23612156
ATAC1_13681339	ATAC1_24493734	ATAC1_18178456	ATAC1_19993474	ATAC1_23701197
ATAC1_13698732	ATAC1_24503412	ATAC1_18215719	ATAC1_20107981	ATAC1_23716631
ATAC1_13829693	ATAC1_24513660	ATAC1_18229791	ATAC1_20137605	ATAC1_23730030
ATAC1_13831978	ATAC1_24542333	ATAC1_18252049	ATAC1_20158443	ATAC1_23762193
ATAC1_13956021	ATAC1_24551232	ATAC1_18326839	ATAC1_20169684	ATAC1_23784103
ATAC1_14120226	ATAC1_24562759	ATAC1_18329038	ATAC1_20204249	ATAC1_23820928
ATAC1_14125063	ATAC1_24613482	ATAC1_18340210	ATAC1_20230356	ATAC1_23827570
ATAC1_14172148	ATAC1_24636216	ATAC1_18360405	ATAC1_20283381	ATAC1_23883478
ATAC1_14257240	ATAC1_24646344	ATAC1_18366732	ATAC1_20290567	ATAC1_23893724
ATAC1_14267692	ATAC1_24654988	ATAC1_18387764	ATAC1_20310506	ATAC1_23895790
ATAC1_14301052	ATAC1_24677219	ATAC1_18394042	ATAC1_20358923	ATAC1_23908727
ATAC1_14497842	ATAC1_24744006	ATAC1_18416438	ATAC1_20386106	ATAC1_23941083
ATAC1_14504684	ATAC1_24782391	ATAC1_18456654	ATAC1_20387571	ATAC1_23942863
ATAC1_14506872	ATAC1_24885209	ATAC1_18521855	ATAC1_20436891	ATAC1_23943311
ATAC1_14585971	ATAC1_24896549	ATAC1_18550059	ATAC1_20511106	ATAC1_24026658
ATAC1_15071053	ATAC1_24930822	ATAC1_18579242	ATAC1_20567177	ATAC1_24048662
ATAC1_15085743	ATAC1_24974889	ATAC1_18581858	ATAC1_20580118	ATAC1_24097746
ATAC1_15100359	ATAC1_24993604	ATAC1_18598321	ATAC1_20597487	ATAC1_24136349
ATAC1_15179425	ATAC1_24996640	ATAC1_18627659	ATAC1_20617220	ATAC1_24139337
ATAC1_15198939	ATAC1_25017177	ATAC1_18631954	ATAC1_20671331	ATAC1_24262874
ATAC1_15415125	ATAC1_25031998	ATAC1_18658724	ATAC1_20678933	ATAC1_24269801
ATAC1_15417736	ATAC1_25040766	ATAC1_18693065	ATAC1_20704961	ATAC1_24324335
ATAC1_15422404	ATAC1_25127843	ATAC1_18716051	ATAC1_20723203	ATAC1_24387499
ATAC1_15439837	ATAC1_25135400	ATAC1_18728326	ATAC1_20745344	ATAC1_24394997
ATAC1_15440836	ATAC1_25150497	ATAC1_18739585	ATAC1_20779283	ATAC1_24414853
ATAC1_15442456	ATAC1_25174892	ATAC1_18754892	ATAC1_20798764	ATAC1_24418066
ATAC1_15454859	ATAC1_25178232	ATAC1_18761132	ATAC1_20813040	ATAC1_24421407
ATAC1_15491499	ATAC1_25191420	ATAC1_18771093	ATAC1_20818211	ATAC1_24438697
ATAC1_15501219	ATAC1_25209788	ATAC1_18839082	ATAC1_20849069	ATAC1_24487895
ATAC1_15502101	ATAC1_25214487	ATAC1_18873305	ATAC1_20850306	ATAC1_24611650
ATAC1_15522330	ATAC1_25249974	ATAC1_18909136	ATAC1_20870681	ATAC1_24627305
ATAC1_15523305	ATAC1_25272036	ATAC1_18926806	ATAC1_20917020	ATAC1_24631324
ATAC1_15562437	ATAC1_25297222	ATAC1_18933698	ATAC1_20949925	ATAC1_24684643
ATAC1_15605990	ATAC1_25374181	ATAC1_18934218	ATAC1_20952034	ATAC1_24692786
ATAC1_15671853	ATAC1_25380629	ATAC1_18945833	ATAC1_20968485	ATAC1_24732525
ATAC1_15694989	ATAC1_25463354	ATAC1_18946492	ATAC1_21051879	ATAC1_24787038
ATAC1_15707587	ATAC1_25499200	ATAC1_18953744	ATAC1_21134641	ATAC1_24808546
ATAC1_15715368	ATAC1_25526715	ATAC1_18955523	ATAC1_21159121	ATAC1_24955621
ATAC1_15740799	ATAC1_25554589	ATAC1_18973893	ATAC1_21199653	ATAC1_24957981
ATAC1_15758550	ATAC1_25614072	ATAC1_18976590	ATAC1_21227528	ATAC1_25049382
ATAC1_15791535	ATAC1_25617494	ATAC1_19021794	ATAC1_21228273	ATAC1_25209183
ATAC1_15850288	ATAC1_25650390	ATAC1_19039823	ATAC1_21255968	ATAC1_25216289
ATAC1_15858660	ATAC1_25657138	ATAC1_19044112	ATAC1_21258527	ATAC1_25221055
ATAC1_15880476	ATAC1_25657920	ATAC1_19115487	ATAC1_21266429	ATAC1_25264039
ATAC1_15936199	ATAC1_25703320	ATAC1_19180088	ATAC1_21379836	ATAC1_25265790
ATAC1_16047528	ATAC1_25756400	ATAC1_19188790	ATAC1_21425683	ATAC1_25275411
ATAC1_16048389	ATAC1_25765434	ATAC1_19252243	ATAC1_21632500	ATAC1_25319742
ATAC1_16087804	ATAC1_25778202	ATAC1_19305173	ATAC1_21645760	ATAC1_25325025
ATAC1_16102231	ATAC1_25870260	ATAC1_19315688	ATAC1_21646779	ATAC1_25348412
ATAC1_16166804	ATAC1_25876777	ATAC1_19320491	ATAC1_21662492	ATAC1_25368685
ATAC1_16263314	ATAC1_25877788	ATAC1_19373155	ATAC1_21746230	ATAC1_25391478
ATAC1_16336720	ATAC1_25879080	ATAC1_19390764	ATAC1_21883995	ATAC1_25410197
ATAC1_16373683	ATAC1_25882572	ATAC1_19489159	ATAC1_21892324	ATAC1_25455879
ATAC1_16412549	ATAC1_25999914	ATAC1_19565654	ATAC1_21916324	ATAC1_25493187
ATAC1_16429280	ATAC1_26008572	ATAC1_19579157	ATAC1_21999659	ATAC1_25541773
ATAC1_16447038	ATAC1_26020838	ATAC1_19600585	ATAC1_22023608	ATAC1_25571760
ATAC1_16509532	ATAC1_26037890	ATAC1_19610483	ATAC1_22057374	ATAC1_25586013
ATAC1_16513656	ATAC1_26059521	ATAC1_19691996	ATAC1_22098023	ATAC1_25595181
ATAC1_16522361	ATAC1_26061134	ATAC1_19699361	ATAC1_22126752	ATAC1_25621867
ATAC1_16627586	ATAC1_26099562	ATAC1_19701456	ATAC1_22158136	ATAC1_25649024
ATAC1_16628653	ATAC1_26120352	ATAC1_19705855	ATAC1_22225631	ATAC1_25690045
ATAC1_16631802	ATAC1_26153670	ATAC1_19706765	ATAC1_22303763	ATAC1_25691779
ATAC1_16644589	ATAC1_26164501	ATAC1_19711143	ATAC1_22311780	ATAC1_25693510
ATAC1_16728107	ATAC1_26165336	ATAC1_19737382	ATAC1_22313424	ATAC1_25695880
ATAC1_16745448	ATAC1_26206147	ATAC1_19825538	ATAC1_22318527	ATAC1_25723828
ATAC1_16855619	ATAC1_26210671	ATAC1_19857264	ATAC1_22319439	ATAC1_25741127
ATAC1_16856867	ATAC1_26216307	ATAC1_19883738	ATAC1_22321718	ATAC1_25772565
ATAC1_16876211	ATAC1_26221857	ATAC1_19893549	ATAC1_22324525	ATAC1_25775626
ATAC1_16995393	ATAC1_26230465	ATAC1_19954218	ATAC1_22388294	ATAC1_25803690
ATAC1_17007705	ATAC1_26235834	ATAC1_19957939	ATAC1_22447351	ATAC1_25829039
ATAC1_17024621	ATAC1_26256538	ATAC1_19963708	ATAC1_22512364	ATAC1_25869204
ATAC1_17029893	ATAC1_26257892	ATAC1_20036584	ATAC1_22515932	ATAC1_25914543
ATAC1_17032436	ATAC1_26279363	ATAC1_20046603	ATAC1_22519945	ATAC1_25957450
ATAC1_17068717	ATAC1_26293897	ATAC1_20081582	ATAC1_22548616	ATAC1_25986479
ATAC1_17074715	ATAC1_26356195	ATAC1_20106112	ATAC1_22550369	ATAC1_25988900
ATAC1_17076466	ATAC1_26377667	ATAC1_20153441	ATAC1_22595136	ATAC1_26003800
ATAC1_17078222	ATAC1_26399890	ATAC1_20160767	ATAC1_22630220	ATAC1_26036600
ATAC1_17191658	ATAC1_26419647	ATAC1_20177115	ATAC1_22636523	ATAC1_26110439
ATAC1_17266399	ATAC1_26421576	ATAC1_20187101	ATAC1_22645384	ATAC1_26134567
ATAC1_17268554	ATAC1_26435002	ATAC1_20234347	ATAC1_22728352	ATAC1_26143836
ATAC1_17291190	ATAC1_26451620	ATAC1_20239788	ATAC1_22821856	ATAC1_26144673
ATAC1_17296521	ATAC1_26477637	ATAC1_20240634	ATAC1_22826942	ATAC1_26193401
ATAC1_17310951	ATAC1_26513166	ATAC1_20249546	ATAC1_22843620	ATAC1_26219833
ATAC1_17324444	ATAC1_26524395	ATAC1_20259780	ATAC1_22847223	ATAC1_26299107
ATAC1_17343035	ATAC1_26534974	ATAC1_20270198	ATAC1_22881776	ATAC1_26302987
ATAC1_17349791	ATAC1_26537235	ATAC1_20300962	ATAC1_22887376	ATAC1_26323506
ATAC1_17354937	ATAC1_26596469	ATAC1_20307051	ATAC1_23026376	ATAC1_26328664
ATAC1_17370996	ATAC1_26654604	ATAC1_20412400	ATAC1_23050579	ATAC1_26365106
ATAC1_17374350	ATAC1_26666517	ATAC1_20413032	ATAC1_23083741	ATAC1_26448162
ATAC1_17399910	ATAC1_26674158	ATAC1_20415615	ATAC1_23163532	ATAC1_26449749
ATAC1_17407408	ATAC1_26681526	ATAC1_20424821	ATAC1_23201031	ATAC1_26452327
ATAC1_17447544	ATAC1_26688201	ATAC1_20563548	ATAC1_23225797	ATAC1_26461921
ATAC1_17456218	ATAC1_26707714	ATAC1_20577537	ATAC1_23248711	ATAC1_26485004
ATAC1_17465296	ATAC1_26733900	ATAC1_20594448	ATAC1_23262654	ATAC1_26542569
ATAC1_17522828	ATAC1_26768713	ATAC1_20604259	ATAC1_23314909	ATAC1_26608318
ATAC1_17530912	ATAC1_26778937	ATAC1_20665161	ATAC1_23335404	ATAC1_26640341
ATAC1_17537843	ATAC1_26788607	ATAC1_20719234	ATAC1_23367603	ATAC1_26663184
ATAC1_17590699	ATAC1_26796908	ATAC1_20749303	ATAC1_23370684	ATAC1_26680213
ATAC1_17599045	ATAC1_26821512	ATAC1_20772188	ATAC1_23412720	ATAC1_26739757
ATAC1_17694031	ATAC1_26831925	ATAC1_20785014	ATAC1_23416428	ATAC1_26817973
ATAC1_17702722	ATAC1_26966784	ATAC1_20785710	ATAC1_23450502	ATAC1_26978615
ATAC1_17705426	ATAC1_26972725	ATAC1_20791283	ATAC1_23471465	ATAC1_27036912
ATAC1_17738528	ATAC1_26986960	ATAC1_20815202	ATAC1_23518636	ATAC1_27039526
ATAC1_17780213	ATAC1_27059667	ATAC1_20819149	ATAC1_23612989	ATAC1_27042739
ATAC1_17781991	ATAC1_27090836	ATAC1_20835519	ATAC1_23635540	ATAC1_27044736
ATAC1_17797640	ATAC1_27092536	ATAC1_20838745	ATAC1_23641557	ATAC1_27048330
ATAC1_17834840	ATAC1_27100200	ATAC1_20839477	ATAC1_23706703	ATAC1_27085010
ATAC1_17843891	ATAC1_27105891	ATAC1_20859476	ATAC1_23758506	ATAC1_27088301
ATAC1_17853925	ATAC1_27145559	ATAC1_20860446	ATAC1_23772259	ATAC1_27110494
ATAC1_17906955	ATAC1_27151214	ATAC1_20867270	ATAC1_23777263	ATAC1_27175633
ATAC1_17910557	ATAC1_27152570	ATAC1_20962530	ATAC1_23818374	ATAC1_27243434
ATAC1_17913473	ATAC1_27154254	ATAC1_20971745	ATAC1_23890480	ATAC1_27264383
ATAC1_17945177	ATAC1_27191350	ATAC1_20986996	ATAC1_23905690	ATAC1_27277596
ATAC1_17952815	ATAC1_27224415	ATAC1_21014378	ATAC1_23922547	ATAC1_27288497
ATAC1_17961818	ATAC1_27228455	ATAC1_21019210	ATAC1_23947634	ATAC1_27298681
ATAC1_17968419	ATAC1_27278036	ATAC1_21024565	ATAC1_23953075	ATAC1_27300056
ATAC1_18028983	ATAC1_27301185	ATAC1_21036795	ATAC1_24003212	ATAC1_27306268
ATAC1_18034185	ATAC1_27309882	ATAC1_21053214	ATAC1_24023241	ATAC1_27332799
ATAC1_18036167	ATAC1_27311142	ATAC1_21060708	ATAC1_24034658	ATAC1_27337381
ATAC1_18061450	ATAC1_27311939	ATAC1_21074950	ATAC1_24056469	ATAC1_27402324
ATAC1_18068136	ATAC1_27376907	ATAC1_21082434	ATAC1_24117604	ATAC1_27444191
ATAC1_18071508	ATAC1_27419727	ATAC1_21088674	ATAC1_24137099	ATAC1_27473726
ATAC1_18072430	ATAC1_27435601	ATAC1_21146226	ATAC1_24148434	ATAC1_27478879
ATAC1_18077716	ATAC1_27437832	ATAC1_21149828	ATAC1_24149308	ATAC1_27508452
ATAC1_18091969	ATAC1_27487296	ATAC1_21204797	ATAC1_24168847	ATAC1_27541956
ATAC1_18121477	ATAC1_27545349	ATAC1_21237812	ATAC1_24190921	ATAC1_27596192
ATAC1_18123633	ATAC1_27578860	ATAC1_21250504	ATAC1_24253214	ATAC1_27650859
ATAC1_18138871	ATAC1_27699792	ATAC1_21311507	ATAC1_24257100	ATAC1_27714533
ATAC1_18144190	ATAC1_27892680	ATAC1_21334746	ATAC1_24258914	ATAC1_27742042
ATAC1_18209766	ATAC1_27957690	ATAC1_21355495	ATAC1_24259547	ATAC1_27780990
ATAC1_18217218	ATAC1_27966376	ATAC1_21364770	ATAC1_24263432	ATAC1_27814532
ATAC1_18226297	ATAC1_27975498	ATAC1_21395147	ATAC1_24296628	ATAC1_27815177
ATAC1_18305009	ATAC1_27979213	ATAC1_21396472	ATAC1_24319467	ATAC1_27853071
ATAC1_18305443	ATAC1_28035096	ATAC1_21461728	ATAC1_24339344	ATAC1_27861101
ATAC1_18333317	ATAC1_28035655	ATAC1_21469781	ATAC1_24361261	ATAC1_27873365
ATAC1_18348372	ATAC1_28044111	ATAC1_21514445	ATAC1_24388638	ATAC1_27886148
ATAC1_18364431	ATAC1_28103730	ATAC1_21579886	ATAC1_24396206	ATAC1_28004763
ATAC1_18365720	ATAC1_28117471	ATAC1_21616525	ATAC1_24397075	ATAC1_28005226
ATAC1_18378956	ATAC1_28176308	ATAC1_21617129	ATAC1_24443928	ATAC1_28028026
ATAC1_18379546	ATAC1_28193727	ATAC1_21626347	ATAC1_24531125	ATAC1_28067833
ATAC1_18430157	ATAC1_28250390	ATAC1_21670035	ATAC1_24537245	ATAC1_28075171
ATAC1_18471743	ATAC1_28267548	ATAC1_21678251	ATAC1_24552907	ATAC1_28145904
ATAC1_18532914	ATAC1_28327320	ATAC1_21680693	ATAC1_24568937	ATAC1_28151180
ATAC1_18621861	ATAC1_28390421	ATAC1_21700168	ATAC1_24598589	ATAC1_28183544
ATAC1_18654236	ATAC1_28407163	ATAC1_21709048	ATAC1_24622011	ATAC1_28184628
ATAC1_18662283	ATAC1_28423400	ATAC1_21717392	ATAC1_24637796	ATAC1_28237459
ATAC1_18668265	ATAC1_28439830	ATAC1_21726961	ATAC1_24658526	ATAC1_28241096
ATAC1_18678620	ATAC1_28440737	ATAC1_21732483	ATAC1_24685827	ATAC1_28243636
ATAC1_18680854	ATAC1_28444567	ATAC1_21861076	ATAC1_24704189	ATAC1_28294327
ATAC1_18692555	ATAC1_28461483	ATAC1_21915670	ATAC1_24719986	ATAC1_28337162
ATAC1_18723167	ATAC1_28518821	ATAC1_21923953	ATAC1_24739017	ATAC1_28367933
ATAC1_18740599	ATAC1_28528994	ATAC1_21929168	ATAC1_24749682	ATAC1_28387202
ATAC1_18805516	ATAC1_28553639	ATAC1_21979377	ATAC1_24769281	ATAC1_28393545
ATAC1_18836221	ATAC1_28579229	ATAC1_21998772	ATAC1_24774041	ATAC1_28403171
ATAC1_18870091	ATAC1_28586370	ATAC1_22011113	ATAC1_24863462	ATAC1_28527814
ATAC1_18932674	ATAC1_28598385	ATAC1_22026452	ATAC1_24883686	ATAC1_28555321
ATAC1_18967155	ATAC1_28607155	ATAC1_22034449	ATAC1_24898676	ATAC1_28555797
ATAC1_18978204	ATAC1_28608057	ATAC1_22040601	ATAC1_24905529	ATAC1_28581148
ATAC1_18980142	ATAC1_28685512	ATAC1_22051231	ATAC1_24911257	ATAC1_28583614
ATAC1_18989022	ATAC1_28689554	ATAC1_22073098	ATAC1_24915611	ATAC1_28637231
ATAC1_18991598	ATAC1_28698053	ATAC1_22074593	ATAC1_24936499	ATAC1_28639402
ATAC1_19019175	ATAC1_28728026	ATAC1_22154572	ATAC1_24968318	ATAC1_28661803
ATAC1_19045113	ATAC1_28776146	ATAC1_22155390	ATAC1_25022879	ATAC1_28665311
ATAC1_19075232	ATAC1_28783665	ATAC1_22184798	ATAC1_25023865	ATAC1_28671553
ATAC1_19105759	ATAC1_28872952	ATAC1_22197663	ATAC1_25235323	ATAC1_28672115
ATAC1_19170751	ATAC1_28879514	ATAC1_22214253	ATAC1_25238232	ATAC1_28673272
ATAC1_19174754	ATAC1_28880738	ATAC1_22247797	ATAC1_25254254	ATAC1_28743414
ATAC1_19270520	ATAC1_28908859	ATAC1_22272138	ATAC1_25256063	ATAC1_28767834
ATAC1_19421868	ATAC1_28938313	ATAC1_22302492	ATAC1_25332856	ATAC1_28813176
ATAC1_19437935	ATAC1_29008328	ATAC1_22339741	ATAC1_25335156	ATAC1_28824891
ATAC1_19493234	ATAC1_29018948	ATAC1_22343067	ATAC1_25393718	ATAC1_28858739
ATAC1_19572841	ATAC1_29056477	ATAC1_22397671	ATAC1_25394629	ATAC1_28863414
ATAC1_19575853	ATAC1_29070108	ATAC1_22443119	ATAC1_25397471	ATAC1_28865348
ATAC1_19581924	ATAC1_29099817	ATAC1_22564286	ATAC1_25399029	ATAC1_28868535
ATAC1_19603114	ATAC1_29223859	ATAC1_22596987	ATAC1_25403940	ATAC1_28890561
ATAC1_19619594	ATAC1_29229510	ATAC1_22598580	ATAC1_25466226	ATAC1_28905560
ATAC1_19620458	ATAC1_29247139	ATAC1_22719619	ATAC1_25472481	ATAC1_29117498
ATAC1_19683970	ATAC1_29282067	ATAC1_22721242	ATAC1_25484421	ATAC1_29122261
ATAC1_19685613	ATAC1_29286375	ATAC1_22759312	ATAC1_25531993	ATAC1_29152350
ATAC1_19698584	ATAC1_29333348	ATAC1_22801212	ATAC1_25596208	ATAC1_29184542
ATAC1_19744387	ATAC1_29342322	ATAC1_22869235	ATAC1_25645819	ATAC1_29191391
ATAC1_19787390	ATAC1_29358600	ATAC1_22871381	ATAC1_25663984	ATAC1_29203570
ATAC1_19792775	ATAC1_29509798	ATAC1_22877533	ATAC1_25679402	ATAC1_29217966
ATAC1_19843499	ATAC1_29519160	ATAC1_22886440	ATAC1_25681186	ATAC1_29235654
ATAC1_19865953	ATAC1_29563746	ATAC1_22892990	ATAC1_25688520	ATAC1_29250332
ATAC1_19956906	ATAC1_29573830	ATAC1_22936898	ATAC1_25703974	ATAC1_29315512
ATAC1_19974520	ATAC1_29585661	ATAC1_22950095	ATAC1_25711025	ATAC1_29347310
ATAC1_20068543	ATAC1_29635857	ATAC1_22977704	ATAC1_25712482	ATAC1_29385795
ATAC1_20078552	ATAC1_29637366	ATAC1_22980416	ATAC1_25713843	ATAC1_29387898
ATAC1_20099466	ATAC1_29645571	ATAC1_23013593	ATAC1_25724868	ATAC1_29388900
ATAC1_20159909	ATAC1_29687424	ATAC1_23019536	ATAC1_25787274	ATAC1_29404499
ATAC1_20179679	ATAC1_29715089	ATAC1_23020540	ATAC1_25834479	ATAC1_29413376
ATAC1_20180528	ATAC1_29716223	ATAC1_23021957	ATAC1_25921450	ATAC1_29422022
ATAC1_20199191	ATAC1_29735943	ATAC1_23022846	ATAC1_25927389	ATAC1_29429409
ATAC1_20209327	ATAC1_29744516	ATAC1_23073785	ATAC1_25950095	ATAC1_29436496
ATAC1_20209956	ATAC1_29755784	ATAC1_23099086	ATAC1_25954052	ATAC1_29460306
ATAC1_20215359	ATAC1_29767018	ATAC1_23126630	ATAC1_25955173	ATAC1_29461368
ATAC1_20317169	ATAC1_29805517	ATAC1_23133401	ATAC1_25960827	ATAC1_29484091
ATAC1_20321594	ATAC1_29813246	ATAC1_23134267	ATAC1_25996647	ATAC1_29486313
ATAC1_20327718	ATAC1_29842513	ATAC1_23139141	ATAC1_26090524	ATAC1_29491819
ATAC1_20350097	ATAC1_29873704	ATAC1_23166417	ATAC1_26091103	ATAC1_29537482
ATAC1_20363325	ATAC1_30041994	ATAC1_23172144	ATAC1_26119669	ATAC1_29600319
ATAC1_20409426	ATAC1_30099873	ATAC1_23172899	ATAC1_26126285	ATAC1_29609768
ATAC1_20458937	ATAC1_30111867	ATAC1_23206822	ATAC1_26131195	ATAC1_29634615
ATAC1_20478713	ATAC1_30128299	ATAC1_23286950	ATAC1_26133116	ATAC1_29853568
ATAC1_20495412	ATAC1_30129854	ATAC1_23322221	ATAC1_26173755	ATAC1_29872896
ATAC1_20496388	ATAC1_30175753	ATAC1_23371396	ATAC1_26175512	ATAC1_29898452
ATAC1_20496966	ATAC1_30201114	ATAC1_23378276	ATAC1_26184646	ATAC1_29912046
ATAC1_20497831	ATAC1_30208953	ATAC1_23395425	ATAC1_26213751	ATAC1_29919662
ATAC1_20505230	ATAC1_30285553	ATAC1_23396636	ATAC1_26260834	ATAC1_29965874
ATAC1_20534800	ATAC1_30286962	ATAC1_23397508	ATAC1_26264000	ATAC1_30011786
ATAC1_20554417	ATAC1_30316682	ATAC1_23411069	ATAC1_26264685	ATAC1_30018328
ATAC1_20559365	ATAC1_30387747	ATAC1_23425328	ATAC1_26281105	ATAC1_30097337
ATAC1_20586426	ATAC1_30416535	ATAC1_23430790	ATAC1_26366227	ATAC1_30104544
ATAC1_20588292	ATAC2_3478	ATAC1_23473807	ATAC1_26372441	ATAC1_30203363
ATAC1_20629663	ATAC2_5715	ATAC1_23509827	ATAC1_26382212	ATAC1_30204996
ATAC1_20651661	ATAC2_10008	ATAC1_23516815	ATAC1_26402669	ATAC1_30234977
ATAC1_20698334	ATAC2_75482	ATAC1_23521304	ATAC1_26434497	ATAC1_30292921
ATAC1_20707078	ATAC2_141891	ATAC1_23543442	ATAC1_26442393	ATAC1_30310912
ATAC1_20731552	ATAC2_148877	ATAC1_23559293	ATAC1_26443335	ATAC1_30338761
ATAC1_20755251	ATAC2_187010	ATAC1_23596032	ATAC1_26463840	ATAC1_30342037
ATAC1_20781642	ATAC2_193417	ATAC1_23607101	ATAC1_26502907	ATAC1_30376395
ATAC1_20827700	ATAC2_214614	ATAC1_23618217	ATAC1_26517749	ATAC1_30409859
ATAC1_20864192	ATAC2_281384	ATAC1_23664780	ATAC1_26520929	ATAC1_30421338
ATAC1_20876645	ATAC2_386811	ATAC1_23675950	ATAC1_26539177	ATAC2_123010
ATAC1_20901390	ATAC2_412279	ATAC1_23694245	ATAC1_26555189	ATAC2_138114
ATAC1_20918610	ATAC2_475912	ATAC1_23729232	ATAC1_26563534	ATAC2_253609
ATAC1_20936525	ATAC2_489939	ATAC1_23740486	ATAC1_26581148	ATAC2_278071
ATAC1_20953429	ATAC2_510465	ATAC1_23767029	ATAC1_26600305	ATAC2_295560
ATAC1_20976284	ATAC2_522546	ATAC1_23787791	ATAC1_26606444	ATAC2_357263
ATAC1_20995816	ATAC2_618351	ATAC1_23789081	ATAC1_26630748	ATAC2_358167
ATAC1_21043232	ATAC2_622848	ATAC1_23802183	ATAC1_26643999	ATAC2_416679
ATAC1_21184253	ATAC2_641714	ATAC1_23808831	ATAC1_26657743	ATAC2_449711
ATAC1_21206333	ATAC2_647819	ATAC1_23812723	ATAC1_26660625	ATAC2_469494
ATAC1_21262121	ATAC2_856559	ATAC1_23824497	ATAC1_26668646	ATAC2_486680
ATAC1_21310535	ATAC2_880662	ATAC1_23827106	ATAC1_26693424	ATAC2_497848
ATAC1_21331417	ATAC2_953570	ATAC1_23833426	ATAC1_26727495	ATAC2_509895
ATAC1_21357379	ATAC2_1076896	ATAC1_23899994	ATAC1_26731667	ATAC2_637785
ATAC1_21378228	ATAC2_1119894	ATAC1_23903009	ATAC1_26743106	ATAC2_685985
ATAC1_21409902	ATAC2_1132727	ATAC1_23912312	ATAC1_26745183	ATAC2_700955
ATAC1_21476404	ATAC2_1188622	ATAC1_23941874	ATAC1_26748988	ATAC2_738306
ATAC1_21497504	ATAC2_1281728	ATAC1_24005832	ATAC1_26750469	ATAC2_813768
ATAC1_21513011	ATAC2_1382666	ATAC1_24007002	ATAC1_26774076	ATAC2_846827
ATAC1_21549098	ATAC2_1526886	ATAC1_24011196	ATAC1_26775454	ATAC2_937287
ATAC1_21574895	ATAC2_1575019	ATAC1_24043541	ATAC1_26777099	ATAC2_1094326
ATAC1_21601097	ATAC2_1589297	ATAC1_24250462	ATAC1_26815607	ATAC2_1117340
ATAC1_21671484	ATAC2_1610703	ATAC1_24335336	ATAC1_26935957	ATAC2_1233377
ATAC1_21676586	ATAC2_1647766	ATAC1_24373852	ATAC1_26983521	ATAC2_1418928
ATAC1_21748059	ATAC2_1800501	ATAC1_24442474	ATAC1_27032906	ATAC2_1557328
ATAC1_21748974	ATAC2_1824467	ATAC1_24484900	ATAC1_27046349	ATAC2_1569619
ATAC1_21749971	ATAC2_1828404	ATAC1_24527247	ATAC1_27054085	ATAC2_1572031
ATAC1_21854848	ATAC2_1966591	ATAC1_24554495	ATAC1_27057188	ATAC2_1663792
ATAC1_21936322	ATAC2_2033873	ATAC1_24559136	ATAC1_27091447	ATAC2_1711746
ATAC1_22021105	ATAC2_2353123	ATAC1_24624131	ATAC1_27094233	ATAC2_1968339
ATAC1_22070851	ATAC2_2379454	ATAC1_24625397	ATAC1_27127869	ATAC2_1993912
ATAC1_22102943	ATAC2_2468384	ATAC1_24626677	ATAC1_27131903	ATAC2_2027318
ATAC1_22185751	ATAC2_2588419	ATAC1_24648311	ATAC1_27137037	ATAC2_2070505
ATAC1_22198218	ATAC2_2726319	ATAC1_24766993	ATAC1_27141018	ATAC2_2080568
ATAC1_22204914	ATAC2_2759430	ATAC1_24801639	ATAC1_27160105	ATAC2_2232276
ATAC1_22330121	ATAC2_2763619	ATAC1_24802458	ATAC1_27172772	ATAC2_2289569
ATAC1_22331015	ATAC2_3088710	ATAC1_24804704	ATAC1_27181980	ATAC2_2347907
ATAC1_22349704	ATAC2_3171718	ATAC1_24828285	ATAC1_27225863	ATAC2_2427872
ATAC1_22360076	ATAC2_4311689	ATAC1_24846918	ATAC1_27257869	ATAC2_2737802
ATAC1_22363750	ATAC2_4347242	ATAC1_24847999	ATAC1_27260284	ATAC2_2751110
ATAC1_22372214	ATAC2_4399682	ATAC1_24874851	ATAC1_27282449	ATAC2_2922300
ATAC1_22382747	ATAC2_4998365	ATAC1_24928920	ATAC1_27291300	ATAC2_3045585
ATAC1_22413170	ATAC2_5051507	ATAC1_25008727	ATAC1_27300622	ATAC2_5189128
ATAC1_22442222	ATAC2_5082828	ATAC1_25047440	ATAC1_27302455	ATAC2_5691991
ATAC1_22449746	ATAC2_5173343	ATAC1_25050180	ATAC1_27340503	ATAC2_5741689
ATAC1_22477797	ATAC2_5391503	ATAC1_25051474	ATAC1_27353748	ATAC2_5836110
ATAC1_22494503	ATAC2_5541463	ATAC1_25095657	ATAC1_27363615	ATAC2_5872807
ATAC1_22534992	ATAC2_5542733	ATAC1_25117574	ATAC1_27393365	ATAC2_5981822
ATAC1_22541786	ATAC2_5674305	ATAC1_25127241	ATAC1_27401246	ATAC2_6010347
ATAC1_22627938	ATAC2_5856943	ATAC1_25156396	ATAC1_27413630	ATAC2_6051883
ATAC1_22658323	ATAC2_5878681	ATAC1_25156987	ATAC1_27442154	ATAC2_6226049
ATAC1_22672957	ATAC2_5914038	ATAC1_25222966	ATAC1_27452025	ATAC2_6253970
ATAC1_22677601	ATAC2_5929264	ATAC1_25224026	ATAC1_27452694	ATAC2_6454632
ATAC1_22730852	ATAC2_6025988	ATAC1_25228570	ATAC1_27463840	ATAC2_6482424
ATAC1_22736328	ATAC2_6392880	ATAC1_25244054	ATAC1_27498165	ATAC2_6485683
ATAC1_22737537	ATAC2_6400417	ATAC1_25300943	ATAC1_27546573	ATAC2_6539832
ATAC1_22738767	ATAC2_6519002	ATAC1_25328387	ATAC1_27572468	ATAC2_6542231
ATAC1_22763065	ATAC2_6638376	ATAC1_25343223	ATAC1_27584263	ATAC2_6651614
ATAC1_22814257	ATAC2_6712898	ATAC1_25386045	ATAC1_27590387	ATAC2_6741220
ATAC1_22876062	ATAC2_6726547	ATAC1_25427058	ATAC1_27698203	ATAC2_6807721
ATAC1_22880761	ATAC2_6789049	ATAC1_25428455	ATAC1_27706280	ATAC2_6830016
ATAC1_22890942	ATAC2_6798661	ATAC1_25429940	ATAC1_27711835	ATAC2_6913716
ATAC1_22921166	ATAC2_6832071	ATAC1_25433990	ATAC1_27721004	ATAC2_6917711
ATAC1_22954549	ATAC2_6834079	ATAC1_25507946	ATAC1_27734136	ATAC2_6945613
ATAC1_22995113	ATAC2_6918641	ATAC1_25516912	ATAC1_27741438	ATAC2_7050755
ATAC1_23017317	ATAC2_6919954	ATAC1_25524669	ATAC1_27759725	ATAC2_7074172
ATAC1_23039947	ATAC2_6946778	ATAC1_25550125	ATAC1_27770485	ATAC2_7084736
ATAC1_23057132	ATAC2_6949959	ATAC1_25559095	ATAC1_27799645	ATAC2_7120197
ATAC1_23073005	ATAC2_7007073	ATAC1_25574352	ATAC1_27838228	ATAC2_7255861
ATAC1_23090484	ATAC2_7053244	ATAC1_25576734	ATAC1_27851472	ATAC2_7303558
ATAC1_23101261	ATAC2_7054325	ATAC1_25615552	ATAC1_27866052	ATAC2_7481626
ATAC1_23102307	ATAC2_7137034	ATAC1_25639107	ATAC1_27871565	ATAC2_7490214
ATAC1_23103196	ATAC2_7151131	ATAC1_25659341	ATAC1_28052419	ATAC2_7515762
ATAC1_23105258	ATAC2_7191033	ATAC1_25683904	ATAC1_28053279	ATAC2_7548571
ATAC1_23136882	ATAC2_7197519	ATAC1_25699843	ATAC1_28074039	ATAC2_7811300
ATAC1_23137396	ATAC2_7210627	ATAC1_25700605	ATAC1_28105401	ATAC2_7816602
ATAC1_23137976	ATAC2_7213608	ATAC1_25706536	ATAC1_28105926	ATAC2_7821452
ATAC1_23151988	ATAC2_7260466	ATAC1_25728256	ATAC1_28138678	ATAC2_7842088
ATAC1_23160044	ATAC2_7320910	ATAC1_25730780	ATAC1_28147884	ATAC2_7901390
ATAC1_23227364	ATAC2_7333291	ATAC1_25732439	ATAC1_28157295	ATAC2_7905550
ATAC1_23230874	ATAC2_7361775	ATAC1_25734000	ATAC1_28184075	ATAC2_7921022
ATAC1_23260942	ATAC2_7460586	ATAC1_25740339	ATAC1_28185300	ATAC2_8007627
ATAC1_23304975	ATAC2_7462660	ATAC1_25748159	ATAC1_28190736	ATAC2_8117368
ATAC1_23354145	ATAC2_7509986	ATAC1_25750640	ATAC1_28204642	ATAC2_8138586
ATAC1_23426748	ATAC2_7525601	ATAC1_25752647	ATAC1_28216861	ATAC2_8169457
ATAC1_23483552	ATAC2_7570354	ATAC1_25779358	ATAC1_28218844	ATAC2_8292444
ATAC1_23486941	ATAC2_7589083	ATAC1_25785394	ATAC1_28220445	ATAC2_8318887
ATAC1_23529765	ATAC2_7630793	ATAC1_25804349	ATAC1_28257276	ATAC2_8324127
ATAC1_23551758	ATAC2_7640656	ATAC1_25839418	ATAC1_28273435	ATAC2_8424671
ATAC1_23553419	ATAC2_7693463	ATAC1_25862746	ATAC1_28305224	ATAC2_8459898
ATAC1_23557461	ATAC2_7738948	ATAC1_25865553	ATAC1_28348881	ATAC2_8495984
ATAC1_23573726	ATAC2_7764672	ATAC1_25875695	ATAC1_28358593	ATAC2_8525294
ATAC1_23575728	ATAC2_7826173	ATAC1_25911254	ATAC1_28365140	ATAC2_8534312
ATAC1_23581940	ATAC2_7832632	ATAC1_25911916	ATAC1_28377351	ATAC2_8542319
ATAC1_23637587	ATAC2_7839994	ATAC1_25912715	ATAC1_28379487	ATAC2_8550202
ATAC1_23657013	ATAC2_7874818	ATAC1_25913114	ATAC1_28380939	ATAC2_8673628
ATAC1_23689458	ATAC2_7943865	ATAC1_25918234	ATAC1_28386358	ATAC2_8719183
ATAC1_23690131	ATAC2_7947667	ATAC1_25926253	ATAC1_28414593	ATAC2_8755713
ATAC1_23760966	ATAC2_7951485	ATAC1_25941494	ATAC1_28416932	ATAC2_8760339
ATAC1_23779212	ATAC2_7955176	ATAC1_25951832	ATAC1_28419899	ATAC2_8785950
ATAC1_23794865	ATAC2_7955821	ATAC1_25971500	ATAC1_28426861	ATAC2_8815699
ATAC1_23807689	ATAC2_8059884	ATAC1_25989701	ATAC1_28430514	ATAC2_8858197
ATAC1_23933172	ATAC2_8094544	ATAC1_26015797	ATAC1_28452621	ATAC2_8880549
ATAC1_23978457	ATAC2_8139576	ATAC1_26026571	ATAC1_28454700	ATAC2_8925898
ATAC1_24030054	ATAC2_8204858	ATAC1_26028457	ATAC1_28467483	ATAC2_8930854
ATAC1_24072875	ATAC2_8210962	ATAC1_26032693	ATAC1_28495618	ATAC2_9068293
ATAC1_24113291	ATAC2_8226746	ATAC1_26043133	ATAC1_28514526	ATAC2_9120882
ATAC1_24114457	ATAC2_8230410	ATAC1_26049445	ATAC1_28533701	ATAC2_9137333
ATAC1_24116335	ATAC2_8238211	ATAC1_26076420	ATAC1_28577742	ATAC2_9226112
ATAC1_24127699	ATAC2_8363012	ATAC1_26084651	ATAC1_28578490	ATAC2_9234296
ATAC1_24146154	ATAC2_8377695	ATAC1_26086867	ATAC1_28600668	ATAC2_9238324
ATAC1_24156979	ATAC2_8473809	ATAC1_26091605	ATAC1_28643286	ATAC2_9333485
ATAC1_24157806	ATAC2_8504085	ATAC1_26100251	ATAC1_28648051	ATAC2_9344293
ATAC1_24176258	ATAC2_8526951	ATAC1_26100842	ATAC1_28676388	ATAC2_9427028
ATAC1_24183325	ATAC2_8527943	ATAC1_26118069	ATAC1_28677328	ATAC2_9444518
ATAC1_24187804	ATAC2_8528739	ATAC1_26122978	ATAC1_28678909	ATAC2_9449914
ATAC1_24200183	ATAC2_8541242	ATAC1_26136077	ATAC1_28702378	ATAC2_9490193
ATAC1_24260923	ATAC2_8573249	ATAC1_26137999	ATAC1_28741634	ATAC2_9561835
ATAC1_24382916	ATAC2_8657474	ATAC1_26140590	ATAC1_28747511	ATAC2_9577630
ATAC1_24415606	ATAC2_8658772	ATAC1_26141262	ATAC1_28755230	ATAC2_9578539
ATAC1_24432550	ATAC2_8692649	ATAC1_26179350	ATAC1_28772694	ATAC2_9579653
ATAC1_24441792	ATAC2_8773398	ATAC1_26181813	ATAC1_28861817	ATAC2_9616458
ATAC1_24505801	ATAC2_8775664	ATAC1_26189786	ATAC1_28869216	ATAC2_9675987
ATAC1_24509627	ATAC2_8853968	ATAC1_26204745	ATAC1_28884816	ATAC2_9746537
ATAC1_24615423	ATAC2_8864490	ATAC1_26240980	ATAC1_28917407	ATAC2_9803182
ATAC1_24667571	ATAC2_8911482	ATAC1_26241744	ATAC1_28953614	ATAC2_9909687
ATAC1_24671511	ATAC2_8967439	ATAC1_26242632	ATAC1_28983783	ATAC2_9978136
ATAC1_24697718	ATAC2_8979500	ATAC1_26244237	ATAC1_29015922	ATAC2_10017301
ATAC1_24735267	ATAC2_8980644	ATAC1_26245856	ATAC1_29027686	ATAC2_10017748
ATAC1_24755364	ATAC2_8986139	ATAC1_26246742	ATAC1_29085702	ATAC2_10080227
ATAC1_24812798	ATAC2_9044768	ATAC1_26265779	ATAC1_29120986	ATAC2_10104097
ATAC1_24831352	ATAC2_9048773	ATAC1_26296550	ATAC1_29130113	ATAC2_10106567
ATAC1_24836409	ATAC2_9055281	ATAC1_26301609	ATAC1_29173334	ATAC2_10114784
ATAC1_24839007	ATAC2_9062984	ATAC1_26305246	ATAC1_29179862	ATAC2_10195757
ATAC1_24850002	ATAC2_9065355	ATAC1_26329881	ATAC1_29204838	ATAC2_10243748
ATAC1_24860372	ATAC2_9073257	ATAC1_26334521	ATAC1_29210409	ATAC2_10298220
ATAC1_24870104	ATAC2_9076035	ATAC1_26335883	ATAC1_29214963	ATAC2_10300000
ATAC1_24907320	ATAC2_9083140	ATAC1_26362802	ATAC1_29215697	ATAC2_10308182
ATAC1_24980679	ATAC2_9084777	ATAC1_26397558	ATAC1_29245426	ATAC2_10327412
ATAC1_25020669	ATAC2_9086196	ATAC1_26399417	ATAC1_29303727	ATAC2_10390911
ATAC1_25052891	ATAC2_9090324	ATAC1_26400564	ATAC1_29309402	ATAC2_10400741
ATAC1_25054565	ATAC2_9105194	ATAC1_26429761	ATAC1_29318970	ATAC2_10429435
ATAC1_25100212	ATAC2_9129639	ATAC1_26430517	ATAC1_29322646	ATAC2_10469206
ATAC1_25162108	ATAC2_9155599	ATAC1_26458710	ATAC1_29338681	ATAC2_10555261
ATAC1_25195376	ATAC2_9243737	ATAC1_26459548	ATAC1_29345679	ATAC2_10566781
ATAC1_25203078	ATAC2_9315120	ATAC1_26469645	ATAC1_29367841	ATAC2_10617156
ATAC1_25224689	ATAC2_9353493	ATAC1_26470261	ATAC1_29380745	ATAC2_10661912
ATAC1_25225509	ATAC2_9430801	ATAC1_26476071	ATAC1_29386437	ATAC2_10679357
ATAC1_25226136	ATAC2_9456768	ATAC1_26476507	ATAC1_29399555	ATAC2_10682043
ATAC1_25230201	ATAC2_9463392	ATAC1_26487374	ATAC1_29419127	ATAC2_10684089
ATAC1_25255252	ATAC2_9476988	ATAC1_26508443	ATAC1_29428033	ATAC2_10709338
ATAC1_25276155	ATAC2_9516704	ATAC1_26570041	ATAC1_29440853	ATAC2_10753808
ATAC1_25288785	ATAC2_9562894	ATAC1_26618190	ATAC1_29443925	ATAC2_10816732
ATAC1_25304877	ATAC2_9651565	ATAC1_26635861	ATAC1_29446949	ATAC2_10860177
ATAC1_25307811	ATAC2_9690286	ATAC1_26637709	ATAC1_29448164	ATAC2_10902696
ATAC1_25314920	ATAC2_9698883	ATAC1_26676817	ATAC1_29449868	ATAC2_10907498
ATAC1_25340489	ATAC2_9710602	ATAC1_26752523	ATAC1_29497869	ATAC2_10942393
ATAC1_25417126	ATAC2_9713861	ATAC1_26782134	ATAC1_29515223	ATAC2_10989025
ATAC1_25425469	ATAC2_9778862	ATAC1_26814173	ATAC1_29516199	ATAC2_11048850
ATAC1_25442278	ATAC2_9784722	ATAC1_26817579	ATAC1_29528092	ATAC2_11058031
ATAC1_25449756	ATAC2_9856450	ATAC1_26887560	ATAC1_29559597	ATAC2_11096332
ATAC1_25450731	ATAC2_9868910	ATAC1_26891496	ATAC1_29590872	ATAC2_11113917
ATAC1_25473228	ATAC2_9872030	ATAC1_26909632	ATAC1_29593754	ATAC2_11118153
ATAC1_25496743	ATAC2_9908425	ATAC1_26924549	ATAC1_29617145	ATAC2_11159410
ATAC1_25579283	ATAC2_9932776	ATAC1_26938082	ATAC1_29625511	ATAC2_11214437
ATAC1_25584325	ATAC2_9989207	ATAC1_26993710	ATAC1_29644270	ATAC2_11250608
ATAC1_25589254	ATAC2_9993056	ATAC1_27017972	ATAC1_29647946	ATAC2_11293353
ATAC1_25644523	ATAC2_10041948	ATAC1_27022275	ATAC1_29665322	ATAC2_11363466
ATAC1_25653993	ATAC2_10043591	ATAC1_27026416	ATAC1_29741721	ATAC2_11368381
ATAC1_25669166	ATAC2_10120197	ATAC1_27048753	ATAC1_29765669	ATAC2_11409955
ATAC1_25701894	ATAC2_10166544	ATAC1_27073602	ATAC1_29785403	ATAC2_11477983
ATAC1_25714402	ATAC2_10225136	ATAC1_27075473	ATAC1_29860202	ATAC2_11481283
ATAC1_25744014	ATAC2_10227461	ATAC1_27085813	ATAC1_29903368	ATAC2_11550996
ATAC1_25745603	ATAC2_10314990	ATAC1_27086753	ATAC1_29906583	ATAC2_11571857
ATAC1_25781248	ATAC2_10401420	ATAC1_27114628	ATAC1_29923572	ATAC2_11620875
ATAC1_25787845	ATAC2_10418815	ATAC1_27117419	ATAC1_29957451	ATAC2_11646662
ATAC1_25823656	ATAC2_10427125	ATAC1_27123529	ATAC1_29985256	ATAC2_11688775
ATAC1_25835746	ATAC2_10446034	ATAC1_27147572	ATAC1_29992718	ATAC2_11705210
ATAC1_26038478	ATAC2_10454723	ATAC1_27156259	ATAC1_30013301	ATAC2_11763771
ATAC1_26053120	ATAC2_10463070	ATAC1_27184042	ATAC1_30027555	ATAC2_11771408
ATAC1_26067326	ATAC2_10472032	ATAC1_27233081	ATAC1_30035781	ATAC2_11829360
ATAC1_26072624	ATAC2_10474263	ATAC1_27241693	ATAC1_30036789	ATAC2_11904059
ATAC1_26089123	ATAC2_10530795	ATAC1_27257171	ATAC1_30048472	ATAC2_11913513
ATAC1_26120916	ATAC2_10544423	ATAC1_27263719	ATAC1_30054343	ATAC2_11929096
ATAC1_26147723	ATAC2_10569184	ATAC1_27273874	ATAC1_30073542	ATAC2_12018738
ATAC1_26195802	ATAC2_10681397	ATAC1_27276975	ATAC1_30081127	ATAC2_12021962
ATAC1_26238746	ATAC2_10725012	ATAC1_27293095	ATAC1_30085718	ATAC2_12024051
ATAC1_26240137	ATAC2_10727154	ATAC1_27331119	ATAC1_30131733	ATAC2_12025059
ATAC1_26243614	ATAC2_10727674	ATAC1_27408563	ATAC1_30143529	ATAC2_12042352
ATAC1_26276335	ATAC2_10774383	ATAC1_27431578	ATAC1_30188131	ATAC2_12085075
ATAC1_26313421	ATAC2_10801077	ATAC1_27491159	ATAC1_30190201	ATAC2_12137779
ATAC1_26314319	ATAC2_10835811	ATAC1_27506193	ATAC1_30198133	ATAC2_12173646
ATAC1_26315908	ATAC2_10838123	ATAC1_27517899	ATAC1_30224568	ATAC2_12174675
ATAC1_26317391	ATAC2_10847377	ATAC1_27544842	ATAC1_30242299	ATAC2_12202032
ATAC1_26332126	ATAC2_10856815	ATAC1_27634945	ATAC1_30249404	ATAC2_12225668
ATAC1_26339078	ATAC2_10863141	ATAC1_27638418	ATAC1_30276398	ATAC2_12228676
ATAC1_26344830	ATAC2_10887986	ATAC1_27659335	ATAC1_30304150	ATAC2_12232976
ATAC1_26390047	ATAC2_10914235	ATAC1_27665804	ATAC1_30378314	ATAC2_12255731
ATAC1_26390945	ATAC2_10956980	ATAC1_27670375	ATAC1_30397046	ATAC2_12263182
ATAC1_26394757	ATAC2_11006431	ATAC1_27749509	ATAC1_30418807	ATAC2_12272182
ATAC1_26401191	ATAC2_11039997	ATAC1_27766389	ATAC1_30424017	ATAC2_12289448
ATAC1_26415347	ATAC2_11116054	ATAC1_27784974	ATAC2_79867	ATAC2_12294396
ATAC1_26439513	ATAC2_11150674	ATAC1_27816775	ATAC2_102149	ATAC2_12333981
ATAC1_26483116	ATAC2_11208851	ATAC1_27848767	ATAC2_113096	ATAC2_12356220
ATAC1_26541535	ATAC2_11243398	ATAC1_27909798	ATAC2_162669	ATAC2_12377019
ATAC1_26591744	ATAC2_11278856	ATAC1_27929581	ATAC2_167385	ATAC2_12418374
ATAC1_26601798	ATAC2_11284940	ATAC1_27985198	ATAC2_181141	ATAC2_12419580
ATAC1_26612696	ATAC2_11317792	ATAC1_27990459	ATAC2_183186	ATAC2_12518373
ATAC1_26615996	ATAC2_11343701	ATAC1_28020089	ATAC2_199819	ATAC2_12615449
ATAC1_26672989	ATAC2_11464052	ATAC1_28064616	ATAC2_264795	ATAC2_12619162
ATAC1_26678706	ATAC2_11555042	ATAC1_28065106	ATAC2_272594	ATAC2_12651857
ATAC1_26694784	ATAC2_11678243	ATAC1_28095639	ATAC2_274660	ATAC2_12676180
ATAC1_26697423	ATAC2_11700585	ATAC1_28144065	ATAC2_299390	ATAC2_12680371
ATAC1_26699466	ATAC2_11735083	ATAC1_28170165	ATAC2_332858	ATAC2_12693747
ATAC1_26700892	ATAC2_11750724	ATAC1_28170958	ATAC2_380956	ATAC2_12706548
ATAC1_26704014	ATAC2_11758404	ATAC1_28212015	ATAC2_397094	ATAC2_12716975
ATAC1_26765003	ATAC2_11825478	ATAC1_28213739	ATAC2_414026	ATAC2_12731184
ATAC1_26770400	ATAC2_11976307	ATAC1_28223736	ATAC2_484421	ATAC2_12776871
ATAC1_26784701	ATAC2_11984216	ATAC1_28234239	ATAC2_499792	ATAC2_12805182
ATAC1_26809636	ATAC2_11994093	ATAC1_28239758	ATAC2_515560	ATAC2_12881602
ATAC1_26829224	ATAC2_11995055	ATAC1_28259853	ATAC2_520254	ATAC2_12885859
ATAC1_26841514	ATAC2_12015983	ATAC1_28268465	ATAC2_528075	ATAC2_12898519
ATAC1_26852850	ATAC2_12047515	ATAC1_28285498	ATAC2_589169	ATAC2_12954193
ATAC1_26861281	ATAC2_12090052	ATAC1_28290361	ATAC2_589807	ATAC2_12966765
ATAC1_26879306	ATAC2_12098950	ATAC1_28291240	ATAC2_619201	ATAC2_12968204
ATAC1_26896204	ATAC2_12109730	ATAC1_28296013	ATAC2_636631	ATAC2_13008752
ATAC1_26917383	ATAC2_12197429	ATAC1_28302640	ATAC2_689669	ATAC2_13033613
ATAC1_26997922	ATAC2_12354788	ATAC1_28312823	ATAC2_706864	ATAC2_13105558
ATAC1_27081629	ATAC2_12356765	ATAC1_28375870	ATAC2_748684	ATAC2_13126945
ATAC1_27097848	ATAC2_12380121	ATAC1_28391907	ATAC2_756278	ATAC2_13141358
ATAC1_27118241	ATAC2_12435675	ATAC1_28408073	ATAC2_758780	ATAC2_13151318
ATAC1_27127023	ATAC2_12513475	ATAC1_28441882	ATAC2_784812	ATAC2_13185925
ATAC1_27170164	ATAC2_12527070	ATAC1_28450742	ATAC2_810410	ATAC2_13231322
ATAC1_27179409	ATAC2_12532381	ATAC1_28530816	ATAC2_835939	ATAC2_13255464
ATAC1_27195720	ATAC2_12557936	ATAC1_28588649	ATAC2_862440	ATAC2_13300949
ATAC1_27214892	ATAC2_12585486	ATAC1_28638544	ATAC2_919270	ATAC2_13302105
ATAC1_27245001	ATAC2_12602646	ATAC1_28669353	ATAC2_1022888	ATAC2_13327759
ATAC1_27266439	ATAC2_12603699	ATAC1_28683823	ATAC2_1061922	ATAC2_13338927
ATAC1_27315064	ATAC2_12749666	ATAC1_28699590	ATAC2_1112368	ATAC2_13349978
ATAC1_27344192	ATAC2_12807938	ATAC1_28705286	ATAC2_1137459	ATAC2_13378051
ATAC1_27348220	ATAC2_12849488	ATAC1_28715138	ATAC2_1149175	ATAC2_13446807
ATAC1_27349310	ATAC2_12854245	ATAC1_28743882	ATAC2_1159952	ATAC2_13576670
ATAC1_27360895	ATAC2_12893882	ATAC1_28754182	ATAC2_1339850	ATAC2_13691148
ATAC1_27389288	ATAC2_12963588	ATAC1_28759367	ATAC2_1446158	ATAC2_13765607
ATAC1_27396542	ATAC2_13021232	ATAC1_28785297	ATAC2_1542593	ATAC2_13768348
ATAC1_27402864	ATAC2_13094235	ATAC1_28800490	ATAC2_1562102	ATAC2_13790136
ATAC1_27407843	ATAC2_13162122	ATAC1_28804967	ATAC2_1566992	ATAC2_13824342
ATAC1_27467405	ATAC2_13176187	ATAC1_28860382	ATAC2_1568037	ATAC2_13864687
ATAC1_27484358	ATAC2_13194127	ATAC1_28876249	ATAC2_1609974	ATAC2_13876028
ATAC1_27521884	ATAC2_13233807	ATAC1_28878205	ATAC2_1669564	ATAC2_13996616
ATAC1_27528022	ATAC2_13258004	ATAC1_28878962	ATAC2_1676874	ATAC2_14002384
ATAC1_27532431	ATAC2_13303572	ATAC1_28936524	ATAC2_1682676	ATAC2_14021242
ATAC1_27533122	ATAC2_13304655	ATAC1_28963594	ATAC2_1721012	ATAC2_14051321
ATAC1_27628843	ATAC2_13318485	ATAC1_29023641	ATAC2_1936601	ATAC2_14122103
ATAC1_27641078	ATAC2_13438378	ATAC1_29035653	ATAC2_2021441	ATAC2_14123475
ATAC1_27641813	ATAC2_13440813	ATAC1_29037850	ATAC2_2145359	ATAC2_14125426
ATAC1_27647137	ATAC2_13520457	ATAC1_29038253	ATAC2_2199390	ATAC2_14126769
ATAC1_27648745	ATAC2_13532943	ATAC1_29084435	ATAC2_2217060	ATAC2_14138749
ATAC1_27656278	ATAC2_13627954	ATAC1_29143078	ATAC2_2270308	ATAC2_14139808
ATAC1_27709590	ATAC2_13631971	ATAC1_29148262	ATAC2_2324292	ATAC2_14217111
ATAC1_27824275	ATAC2_13645891	ATAC1_29162460	ATAC2_2425180	ATAC2_14296862
ATAC1_27863673	ATAC2_13652178	ATAC1_29187963	ATAC2_2435739	ATAC2_14314867
ATAC1_27938756	ATAC2_13786940	ATAC1_29196414	ATAC2_2438244	ATAC2_14328920
ATAC1_27940227	ATAC2_13800489	ATAC1_29234415	ATAC2_2735662	ATAC2_14332240
ATAC1_27959458	ATAC2_13971788	ATAC1_29239553	ATAC2_2762401	ATAC2_14374840
ATAC1_27982231	ATAC2_14029259	ATAC1_29240295	ATAC2_2765407	ATAC2_14384370
ATAC1_28000045	ATAC2_14065844	ATAC1_29242496	ATAC2_2843224	ATAC2_14435990
ATAC1_28069681	ATAC2_14120917	ATAC1_29243593	ATAC2_2924434	ATAC2_14532621
ATAC1_28082936	ATAC2_14173062	ATAC1_29248167	ATAC2_2997097	ATAC2_14534647
ATAC1_28107866	ATAC2_14179388	ATAC1_29270646	ATAC2_3669827	ATAC2_14567718
ATAC1_28178482	ATAC2_14180424	ATAC1_29297461	ATAC2_4142560	ATAC2_14571084
ATAC1_28232872	ATAC2_14188792	ATAC1_29307404	ATAC2_4314069	ATAC2_14585565
ATAC1_28233341	ATAC2_14204056	ATAC1_29307983	ATAC2_4813574	ATAC2_14590354
ATAC1_28251635	ATAC2_14228897	ATAC1_29327602	ATAC2_5050711	ATAC2_14629247
ATAC1_28265293	ATAC2_14230705	ATAC1_29328655	ATAC2_5053027	ATAC2_14645837
ATAC1_28271996	ATAC2_14255780	ATAC1_29336663	ATAC2_5394902	ATAC2_14696952
ATAC1_28319067	ATAC2_14262798	ATAC1_29338017	ATAC2_5642286	ATAC2_14740068
ATAC1_28335219	ATAC2_14300686	ATAC1_29360210	ATAC2_5654300	ATAC2_14908219
ATAC1_28335931	ATAC2_14302601	ATAC1_29361160	ATAC2_5675304	ATAC2_14908780
ATAC1_28338385	ATAC2_14303895	ATAC1_29361737	ATAC2_5676013	ATAC2_14921511
ATAC1_28363933	ATAC2_14325202	ATAC1_29362361	ATAC2_5710451	ATAC2_14943959
ATAC1_28373531	ATAC2_14336843	ATAC1_29362977	ATAC2_5791046	ATAC2_14957848
ATAC1_28374916	ATAC2_14369966	ATAC1_29385013	ATAC2_5936530	ATAC2_15009821
ATAC1_28383458	ATAC2_14384943	ATAC1_29404111	ATAC2_5937544	ATAC2_15030495
ATAC1_28400408	ATAC2_14432789	ATAC1_29412726	ATAC2_5992997	ATAC2_15040269
ATAC1_28470103	ATAC2_14523639	ATAC1_29420003	ATAC2_6033363	ATAC2_15041608
ATAC1_28472086	ATAC2_14524474	ATAC1_29444359	ATAC2_6034287	ATAC2_15059556
ATAC1_28474179	ATAC2_14535985	ATAC1_29459403	ATAC2_6036587	ATAC2_15072187
ATAC1_28546154	ATAC2_14545030	ATAC1_29466040	ATAC2_6093769	ATAC2_15073331
ATAC1_28550117	ATAC2_14569740	ATAC1_29500350	ATAC2_6123068	ATAC2_15092182
ATAC1_28560562	ATAC2_14578413	ATAC1_29564206	ATAC2_6272369	ATAC2_15093282
ATAC1_28570691	ATAC2_14601083	ATAC1_29573174	ATAC2_6312250	ATAC2_15099373
ATAC1_28589632	ATAC2_14807413	ATAC1_29599179	ATAC2_6346417	ATAC2_15129792
ATAC1_28625875	ATAC2_14815466	ATAC1_29602066	ATAC2_6354391	ATAC2_15132742
ATAC1_28740057	ATAC2_14849418	ATAC1_29650177	ATAC2_6398814	ATAC2_15155252
ATAC1_28749722	ATAC2_14851900	ATAC1_29671362	ATAC2_6443983	ATAC2_15185418
ATAC1_28918933	ATAC2_14861806	ATAC1_29734452	ATAC2_6452425	ATAC2_15278467
ATAC1_28928949	ATAC2_14889269	ATAC1_29758479	ATAC2_6468383	ATAC2_15346251
ATAC1_28931702	ATAC2_14906356	ATAC1_29779034	ATAC2_6526376	ATAC2_15357120
ATAC1_28940234	ATAC2_14984518	ATAC1_29800721	ATAC2_6543605	ATAC2_15368089
ATAC1_28954682	ATAC2_14988338	ATAC1_29833061	ATAC2_6547307	ATAC2_15445319
ATAC1_28966637	ATAC2_15015254	ATAC1_29869932	ATAC2_6639613	ATAC2_15470154
ATAC1_28967178	ATAC2_15016509	ATAC1_29871766	ATAC2_6644647	ATAC2_15483831
ATAC1_28967706	ATAC2_15051841	ATAC1_29910672	ATAC2_6667469	ATAC2_15548999
ATAC1_28975338	ATAC2_15066255	ATAC1_29990786	ATAC2_6693567	ATAC2_15568892
ATAC1_28976376	ATAC2_15089386	ATAC1_29994820	ATAC2_6700600	ATAC2_15585141
ATAC1_29002193	ATAC2_15144244	ATAC1_30000139	ATAC2_6708871	ATAC2_15586004
ATAC1_29093301	ATAC2_15252732	ATAC1_30148317	ATAC2_6711743	ATAC2_15587196
ATAC1_29098843	ATAC2_15271048	ATAC1_30156242	ATAC2_6814452	ATAC2_15644637
ATAC1_29248745	ATAC2_15291436	ATAC1_30174001	ATAC2_6825303	ATAC2_15647502
ATAC1_29253296	ATAC2_15296635	ATAC1_30187112	ATAC2_6893651	ATAC2_15649273
ATAC1_29272191	ATAC2_15307971	ATAC1_30194735	ATAC2_6983797	ATAC2_15667086
ATAC1_29287018	ATAC2_15345625	ATAC1_30222087	ATAC2_7104672	ATAC2_15706107
ATAC1_29306174	ATAC2_15379771	ATAC1_30225093	ATAC2_7105086	ATAC2_15709511
ATAC1_29343142	ATAC2_15423961	ATAC1_30239784	ATAC2_7125110	ATAC2_15765656
ATAC1_29354214	ATAC2_15425199	ATAC1_30243275	ATAC2_7125884	ATAC2_15774223
ATAC1_29354922	ATAC2_15451523	ATAC1_30281049	ATAC2_7187971	ATAC2_15777552
ATAC1_29382895	ATAC2_15474757	ATAC1_30295793	ATAC2_7194986	ATAC2_15784398
ATAC1_29465199	ATAC2_15479986	ATAC1_30302740	ATAC2_7245262	ATAC2_15792477
ATAC1_29487980	ATAC2_15491182	ATAC1_30323934	ATAC2_7276113	ATAC2_15838726
ATAC1_29488640	ATAC2_15492840	ATAC1_30336028	ATAC2_7300978	ATAC2_15905538
ATAC1_29489370	ATAC2_15520536	ATAC1_30348732	ATAC2_7432918	ATAC2_15925835
ATAC1_29503371	ATAC2_15536695	ATAC1_30354990	ATAC2_7493507	ATAC2_15927055
ATAC1_29504526	ATAC2_15553083	ATAC1_30359638	ATAC2_7508447	ATAC2_15931226
ATAC1_29549189	ATAC2_15553542	ATAC1_30363309	ATAC2_7516406	ATAC2_15940299
ATAC1_29558604	ATAC2_15565288	ATAC1_30382794	ATAC2_7520039	ATAC2_15943805
ATAC1_29656235	ATAC2_15565899	ATAC1_30419988	ATAC2_7540978	ATAC2_15969787
ATAC1_29660119	ATAC2_15574242	ATAC2_96972	ATAC2_7561140	ATAC2_15974344
ATAC1_29695518	ATAC2_15615621	ATAC2_97738	ATAC2_7564326	ATAC2_15992595
ATAC1_29724790	ATAC2_15632771	ATAC2_131187	ATAC2_7623736	ATAC2_15999098
ATAC1_29761072	ATAC2_15675136	ATAC2_139291	ATAC2_7641434	ATAC2_16012747
ATAC1_29780707	ATAC2_15689295	ATAC2_203126	ATAC2_7712452	ATAC2_16049967
ATAC1_29798847	ATAC2_15781105	ATAC2_226664	ATAC2_7742791	ATAC2_16052555
ATAC1_29804471	ATAC2_15816742	ATAC2_257792	ATAC2_7767096	ATAC2_16082263
ATAC1_29814744	ATAC2_15868431	ATAC2_259178	ATAC2_7896753	ATAC2_16227062
ATAC1_29815678	ATAC2_15906609	ATAC2_261924	ATAC2_7957999	ATAC2_16278576
ATAC1_29837663	ATAC2_15930039	ATAC2_263273	ATAC2_7972428	ATAC2_16327816
ATAC1_29864428	ATAC2_15932014	ATAC2_286700	ATAC2_7995526	ATAC2_16339398
ATAC1_29909853	ATAC2_15935420	ATAC2_291883	ATAC2_8021773	ATAC2_16341658
ATAC1_29915017	ATAC2_15948919	ATAC2_300801	ATAC2_8031678	ATAC2_16407065
ATAC1_29949375	ATAC2_15976404	ATAC2_305561	ATAC2_8091258	ATAC2_16433521
ATAC1_29975393	ATAC2_15995945	ATAC2_313868	ATAC2_8183747	ATAC2_16471264
ATAC1_30057628	ATAC2_16083627	ATAC2_327972	ATAC2_8200655	ATAC2_16473986
ATAC1_30062724	ATAC2_16165823	ATAC2_345721	ATAC2_8215418	ATAC2_16506947
ATAC1_30100981	ATAC2_16198576	ATAC2_347492	ATAC2_8233996	ATAC2_16540669
ATAC1_30117763	ATAC2_16228819	ATAC2_360926	ATAC2_8277394	ATAC2_16553652
ATAC1_30135268	ATAC2_16240322	ATAC2_368997	ATAC2_8430561	ATAC2_16555607
ATAC1_30150919	ATAC2_16289189	ATAC2_372368	ATAC2_8478403	ATAC2_16612562
ATAC1_30153119	ATAC2_16290084	ATAC2_383532	ATAC2_8488868	ATAC2_16675880
ATAC1_30157333	ATAC2_16291709	ATAC2_426282	ATAC2_8491226	ATAC2_16686776
ATAC1_30158806	ATAC2_16293092	ATAC2_429529	ATAC2_8533605	ATAC2_16697392
ATAC1_30165817	ATAC2_16368343	ATAC2_432254	ATAC2_8578195	ATAC2_16734209
ATAC1_30196833	ATAC2_16391709	ATAC2_438039	ATAC2_8579745	ATAC2_16760356
ATAC1_30217101	ATAC2_16422604	ATAC2_439348	ATAC2_8682404	ATAC2_16805627
ATAC1_30238605	ATAC2_16503962	ATAC2_440320	ATAC2_8703251	ATAC2_16843238
ATAC1_30250531	ATAC2_16510016	ATAC2_464340	ATAC2_8736676	ATAC2_16846003
ATAC1_30260722	ATAC2_16520230	ATAC2_469054	ATAC2_8839885	ATAC2_16908650
ATAC1_30267345	ATAC2_16561536	ATAC2_477717	ATAC2_8851061	ATAC2_16910091
ATAC1_30269834	ATAC2_16570695	ATAC2_478428	ATAC2_8851980	ATAC2_16946426
ATAC1_30304800	ATAC2_16572955	ATAC2_552774	ATAC2_8853115	ATAC2_16948524
ATAC1_30347311	ATAC2_16573534	ATAC2_556229	ATAC2_8919578	ATAC2_16949140
ATAC1_30371976	ATAC2_16590572	ATAC2_560640	ATAC2_8919975	ATAC2_16952451
ATAC1_30379217	ATAC2_16672965	ATAC2_588054	ATAC2_8920386	ATAC2_17021663
ATAC1_30380534	ATAC2_16676993	ATAC2_632170	ATAC2_8940986	ATAC2_17027118
ATAC1_30405011	ATAC2_16707363	ATAC2_652098	ATAC2_8970725	ATAC2_17045021
ATAC1_30415186	ATAC2_16709061	ATAC2_662319	ATAC2_8971406	ATAC2_17087397
ATAC2_52426	ATAC2_16712778	ATAC2_809827	ATAC2_9035559	ATAC2_17099412
ATAC2_55335	ATAC2_16732701	ATAC2_818283	ATAC2_9070655	ATAC2_17138009
ATAC2_85329	ATAC2_16744972	ATAC2_884228	ATAC2_9140289	ATAC2_17217254
ATAC2_115013	ATAC2_16774214	ATAC2_893720	ATAC2_9173489	ATAC2_17225378
ATAC2_144909	ATAC2_16776522	ATAC2_917089	ATAC2_9254305	ATAC2_17240955
ATAC2_161003	ATAC2_16828273	ATAC2_951821	ATAC2_9266782	ATAC2_17242308
ATAC2_163967	ATAC2_16900479	ATAC2_976665	ATAC2_9358032	ATAC2_17247412
ATAC2_176587	ATAC2_16930861	ATAC2_977693	ATAC2_9405037	ATAC2_17250188
ATAC2_221091	ATAC2_16934731	ATAC2_1002870	ATAC2_9427893	ATAC2_17261233
ATAC2_232593	ATAC2_16954026	ATAC2_1032767	ATAC2_9436746	ATAC2_17337288
ATAC2_255576	ATAC2_16984845	ATAC2_1082664	ATAC2_9442935	ATAC2_17436720
ATAC2_284343	ATAC2_17044332	ATAC2_1113991	ATAC2_9444058	ATAC2_17542299
ATAC2_315786	ATAC2_17075659	ATAC2_1124306	ATAC2_9487436	ATAC2_17562997
ATAC2_362213	ATAC2_17087901	ATAC2_1140240	ATAC2_9488466	ATAC2_17619099
ATAC2_377521	ATAC2_17112712	ATAC2_1154332	ATAC2_9496651	ATAC2_17620318
ATAC2_384416	ATAC2_17125021	ATAC2_1259637	ATAC2_9503422	ATAC2_17634461
ATAC2_421795	ATAC2_17162491	ATAC2_1288576	ATAC2_9580986	ATAC2_17652602
ATAC2_425800	ATAC2_17269168	ATAC2_1393465	ATAC2_9593813	ATAC2_17654076
ATAC2_429022	ATAC2_17323747	ATAC2_1406207	ATAC2_9615491	ATAC2_17690455
ATAC2_450315	ATAC2_17349484	ATAC2_1430024	ATAC2_9646829	ATAC2_17691247
ATAC2_504879	ATAC2_17367229	ATAC2_1449235	ATAC2_9677016	ATAC2_17733998
ATAC2_521809	ATAC2_17405778	ATAC2_1463037	ATAC2_9683796	ATAC2_17741826
ATAC2_529696	ATAC2_17443579	ATAC2_1467557	ATAC2_9684669	ATAC2_17751900
ATAC2_537915	ATAC2_17457794	ATAC2_1474686	ATAC2_9688977	ATAC2_17839792
ATAC2_539563	ATAC2_17461578	ATAC2_1576688	ATAC2_9696765	ATAC2_17905521
ATAC2_541036	ATAC2_17506572	ATAC2_1588295	ATAC2_9702624	ATAC2_17934390
ATAC2_559864	ATAC2_17513802	ATAC2_1595667	ATAC2_9727433	ATAC2_17935835
ATAC2_584617	ATAC2_17514829	ATAC2_1644024	ATAC2_9728152	ATAC2_17993811
ATAC2_585148	ATAC2_17545073	ATAC2_1656993	ATAC2_9737059	ATAC2_18038158
ATAC2_591743	ATAC2_17599199	ATAC2_1704065	ATAC2_9744482	ATAC2_18045818
ATAC2_620944	ATAC2_17599850	ATAC2_1717728	ATAC2_9749793	ATAC2_18123078
ATAC2_640679	ATAC2_17649679	ATAC2_1896113	ATAC2_9792049	ATAC2_18143569
ATAC2_697681	ATAC2_17734581	ATAC2_1916690	ATAC2_9807773	ATAC2_18148839
ATAC2_736192	ATAC2_17754296	ATAC2_1934599	ATAC2_9813433	ATAC2_18205042
ATAC2_761898	ATAC2_17763169	ATAC2_2025806	ATAC2_9910672	ATAC2_18234937
ATAC2_773679	ATAC2_17778108	ATAC2_2141474	ATAC2_9946795	ATAC2_18249023
ATAC2_780619	ATAC2_17879716	ATAC2_2185259	ATAC2_9955210	ATAC2_18250882
ATAC2_796942	ATAC2_17885070	ATAC2_2198330	ATAC2_10071413	ATAC2_18279668
ATAC2_799612	ATAC2_17886321	ATAC2_2201073	ATAC2_10072023	ATAC2_18304526
ATAC2_800821	ATAC2_17921815	ATAC2_2201652	ATAC2_10074610	ATAC2_18335185
ATAC2_827677	ATAC2_17944596	ATAC2_2215075	ATAC2_10105229	ATAC2_18339451
ATAC2_849772	ATAC2_17953088	ATAC2_2229579	ATAC2_10115689	ATAC2_18352773
ATAC2_852954	ATAC2_17994464	ATAC2_2287207	ATAC2_10130156	ATAC2_18372776
ATAC2_882977	ATAC2_18004381	ATAC2_2301883	ATAC2_10140437	ATAC2_18377001
ATAC2_901094	ATAC2_18046773	ATAC2_2355283	ATAC2_10207052	ATAC2_18387619
ATAC2_908978	ATAC2_18111079	ATAC2_2361686	ATAC2_10241899	ATAC2_18401420
ATAC2_918088	ATAC2_18203941	ATAC2_2748742	ATAC2_10277798	ATAC2_18489600
ATAC2_982138	ATAC2_18252284	ATAC2_2894865	ATAC2_10279786	ATAC2_18494093
ATAC2_995653	ATAC2_18271010	ATAC2_3781260	ATAC2_10329759	ATAC2_18523584
ATAC2_1004903	ATAC2_18276125	ATAC2_4744093	ATAC2_10332456	ATAC2_18598484
ATAC2_1013242	ATAC2_18296671	ATAC2_4807292	ATAC2_10338630	ATAC2_18607829
ATAC2_1018104	ATAC2_18320243	ATAC2_5114600	ATAC2_10375329	ATAC2_18610846
ATAC2_1039781	ATAC2_18367213	ATAC2_5190541	ATAC2_10426198	ATAC2_18620517
ATAC2_1040617	ATAC2_18371736	ATAC2_5598235	ATAC2_10430884	ATAC2_18622502
ATAC2_1069296	ATAC2_18394680	ATAC2_5649972	ATAC2_10444713	ATAC2_18627140
ATAC2_1123361	ATAC2_18440587	ATAC2_6018202	ATAC2_10456641	ATAC2_18628724
ATAC2_1177482	ATAC2_18444933	ATAC2_6108861	ATAC2_10514974	ATAC2_18727545
ATAC2_1184557	ATAC2_18461125	ATAC2_6155084	ATAC2_10686832	ATAC2_18741937
ATAC2_1185492	ATAC2_18465050	ATAC2_6209273	ATAC2_10693796	ATAC2_18744190
ATAC2_1218882	ATAC2_18467645	ATAC2_6210867	ATAC2_10712912	ATAC2_18822013
ATAC2_1336580	ATAC2_18535749	ATAC2_6212021	ATAC2_10757521	ATAC2_18839376
ATAC2_1355287	ATAC2_18552227	ATAC2_6236889	ATAC2_10764787	ATAC2_18866908
ATAC2_1455173	ATAC2_18578081	ATAC2_6243127	ATAC2_10825236	ATAC2_18908526
ATAC2_1482083	ATAC2_18591535	ATAC2_6385386	ATAC2_10850633	ATAC2_18938496
ATAC2_1489305	ATAC2_18596935	ATAC2_6389682	ATAC2_10851792	ATAC2_18956727
ATAC2_1515739	ATAC2_18609055	ATAC2_6409180	ATAC2_10862591	ATAC2_19005593
ATAC2_1520993	ATAC2_18625997	ATAC2_6540733	ATAC2_10936735	ATAC2_19007954
ATAC2_1584813	ATAC2_18661421	ATAC2_6637783	ATAC2_11010606	ATAC2_19014884
ATAC2_1586072	ATAC2_18703370	ATAC2_6689377	ATAC2_11049326	ATAC2_19020014
ATAC2_1599879	ATAC2_18756344	ATAC2_6744534	ATAC2_11080162	ATAC2_19033784
ATAC2_1635033	ATAC2_18795639	ATAC2_6761519	ATAC2_11099746	ATAC2_19038509
ATAC2_1644505	ATAC2_18814409	ATAC2_6799251	ATAC2_11109585	ATAC2_19053149
ATAC2_1667864	ATAC2_18820060	ATAC2_6808623	ATAC2_11140704	ATAC2_19065612
ATAC2_1722444	ATAC2_18820562	ATAC2_6809320	ATAC2_11147928	ATAC2_19093875
ATAC2_1736420	ATAC2_18822882	ATAC2_6810501	ATAC2_11175875	ATAC2_19109242
ATAC2_1862285	ATAC2_18852755	ATAC2_6836506	ATAC2_11176215	ATAC2_19125801
ATAC2_1886276	ATAC2_18865334	ATAC2_6849376	ATAC2_11225442	ATAC2_19138923
ATAC2_1952884	ATAC2_18882674	ATAC2_6869147	ATAC2_11249296	ATAC2_19146963
ATAC2_1960759	ATAC2_18936336	ATAC2_6880927	ATAC2_11259531	ATAC2_19148641
ATAC2_1967614	ATAC2_18951573	ATAC2_6935362	ATAC2_11271437	ATAC2_19175814
ATAC2_2016359	ATAC2_18960148	ATAC2_7022089	ATAC2_11272395	ATAC2_19189372
ATAC2_2024154	ATAC2_18961866	ATAC2_7039179	ATAC2_11277767	ATAC2_19200622
ATAC2_2026798	ATAC2_18965061	ATAC2_7043538	ATAC2_11306992	ATAC2_19216553
ATAC2_2055265	ATAC2_18999356	ATAC2_7072395	ATAC2_11374464	ATAC2_19227591
ATAC2_2078719	ATAC2_19130892	ATAC2_7073280	ATAC2_11388391	ATAC2_19288317
ATAC2_2081831	ATAC2_19135928	ATAC2_7123008	ATAC2_11389977	ATAC2_19299070
ATAC2_2104278	ATAC2_19178571	ATAC2_7145539	ATAC2_11397048	ATAC2_19347465
ATAC2_2123274	ATAC2_19207876	ATAC2_7165537	ATAC2_11501347	ATAC2_19350485
ATAC2_2180678	ATAC2_19237376	ATAC2_7215686	ATAC2_11653874	ATAC2_19362861
ATAC2_2329798	ATAC2_19239651	ATAC2_7221890	ATAC2_11719242	ATAC2_19383423
ATAC2_2331357	ATAC2_19289358	ATAC2_7223920	ATAC2_11726444	ATAC2_19386773
ATAC2_2336780	ATAC2_19336413	ATAC2_7229730	ATAC2_11727941	ATAC2_19403039
ATAC2_2350072	ATAC2_19413552	ATAC2_7230346	ATAC2_11774483	ATAC2_19466497
ATAC2_2404324	ATAC2_19439809	ATAC2_7239148	ATAC2_11799489	ATAC2_19486946
ATAC2_2484024	ATAC2_19519459	ATAC2_7240173	ATAC2_11829787	ATAC2_19489600
ATAC2_2509318	ATAC2_19536738	ATAC2_7347379	ATAC2_11856732	ATAC2_19502337
ATAC2_2584917	ATAC2_19557802	ATAC2_7401106	ATAC2_11890803	ATAC2_19529719
ATAC2_2725155	ATAC2_19619204	ATAC2_7472332	ATAC2_11946945	ATAC2_19543547
ATAC2_2791435	ATAC2_19642600	ATAC2_7497639	ATAC2_11947497	ATAC2_19569826
ATAC2_2802790	ATAC2_19696941	ATAC2_7498096	ATAC2_11959348	ATAC2_19668037
ATAC2_2804787	ATAC3_5270	ATAC2_7513097	ATAC2_11961784	ATAC2_19681593
ATAC2_2931379	ATAC3_39832	ATAC2_7555478	ATAC2_12002584	ATAC3_51436
ATAC2_2934542	ATAC3_49905	ATAC2_7597417	ATAC2_12017961	ATAC3_87881
ATAC2_2977828	ATAC3_73088	ATAC2_7607721	ATAC2_12083233	ATAC3_102031
ATAC2_3053559	ATAC3_88389	ATAC2_7617160	ATAC2_12111381	ATAC3_187578
ATAC2_3527452	ATAC3_129023	ATAC2_7670737	ATAC2_12143580	ATAC3_201778
ATAC2_3554751	ATAC3_149695	ATAC2_7674237	ATAC2_12178585	ATAC3_204522
ATAC2_3560763	ATAC3_198324	ATAC2_7760902	ATAC2_12202818	ATAC3_216687
ATAC2_3568959	ATAC3_245833	ATAC2_7762031	ATAC2_12206730	ATAC3_229118
ATAC2_3640094	ATAC3_258629	ATAC2_7765323	ATAC2_12224397	ATAC3_293270
ATAC2_3655599	ATAC3_268967	ATAC2_7802593	ATAC2_12230282	ATAC3_326113
ATAC2_3679743	ATAC3_272772	ATAC2_7890360	ATAC2_12231899	ATAC3_374325
ATAC2_3688338	ATAC3_312710	ATAC2_7898416	ATAC2_12251679	ATAC3_380008
ATAC2_3707680	ATAC3_337660	ATAC2_7899289	ATAC2_12284532	ATAC3_386959
ATAC2_3762540	ATAC3_384628	ATAC2_7910341	ATAC2_12301387	ATAC3_412014
ATAC2_3836442	ATAC3_394859	ATAC2_7919469	ATAC2_12321638	ATAC3_413694
ATAC2_3866847	ATAC3_483736	ATAC2_7934501	ATAC2_12329093	ATAC3_532636
ATAC2_3868294	ATAC3_487719	ATAC2_7965639	ATAC2_12330145	ATAC3_541673
ATAC2_3876589	ATAC3_488798	ATAC2_8001096	ATAC2_12375616	ATAC3_561191
ATAC2_3900783	ATAC3_523485	ATAC2_8048872	ATAC2_12432357	ATAC3_572468
ATAC2_3924525	ATAC3_557429	ATAC2_8053410	ATAC2_12433910	ATAC3_589757
ATAC2_3956630	ATAC3_581780	ATAC2_8125427	ATAC2_12494267	ATAC3_613735
ATAC2_3970170	ATAC3_728643	ATAC2_8179166	ATAC2_12525654	ATAC3_630078
ATAC2_4006243	ATAC3_741819	ATAC2_8206473	ATAC2_12526251	ATAC3_649329
ATAC2_4011807	ATAC3_857363	ATAC2_8216149	ATAC2_12543012	ATAC3_672450
ATAC2_4172272	ATAC3_878503	ATAC2_8221703	ATAC2_12646325	ATAC3_791883
ATAC2_4222931	ATAC3_980576	ATAC2_8262753	ATAC2_12666947	ATAC3_819369
ATAC2_4224224	ATAC3_982852	ATAC2_8268393	ATAC2_12689265	ATAC3_822498
ATAC2_4226490	ATAC3_1023554	ATAC2_8269340	ATAC2_12707810	ATAC3_853043
ATAC2_4254484	ATAC3_1034635	ATAC2_8309328	ATAC2_12757777	ATAC3_887731
ATAC2_4493155	ATAC3_1067472	ATAC2_8441428	ATAC2_12776130	ATAC3_895218
ATAC2_4495441	ATAC3_1108199	ATAC2_8471572	ATAC2_12792941	ATAC3_896629
ATAC2_4563481	ATAC3_1154859	ATAC2_8501284	ATAC2_12808710	ATAC3_907394
ATAC2_4586218	ATAC3_1198804	ATAC2_8506042	ATAC2_12819526	ATAC3_956539
ATAC2_4596889	ATAC3_1300304	ATAC2_8512898	ATAC2_12837425	ATAC3_1010643
ATAC2_4688997	ATAC3_1303405	ATAC2_8513448	ATAC2_12874666	ATAC3_1058095
ATAC2_4705570	ATAC3_1305933	ATAC2_8544001	ATAC2_12882792	ATAC3_1083850
ATAC2_4713349	ATAC3_1337983	ATAC2_8575796	ATAC2_12941355	ATAC3_1121591
ATAC2_4722662	ATAC3_1353022	ATAC2_8612810	ATAC2_12950070	ATAC3_1138110
ATAC2_4778635	ATAC3_1359860	ATAC2_8637130	ATAC2_12965694	ATAC3_1161315
ATAC2_4902539	ATAC3_1444777	ATAC2_8676317	ATAC2_12975958	ATAC3_1167232
ATAC2_4954969	ATAC3_1549518	ATAC2_8684024	ATAC2_12997470	ATAC3_1220519
ATAC2_5039141	ATAC3_1611136	ATAC2_8706718	ATAC2_13000447	ATAC3_1291209
ATAC2_5102591	ATAC3_1621412	ATAC2_8710805	ATAC2_13005681	ATAC3_1293443
ATAC2_5146097	ATAC3_1687049	ATAC2_8711920	ATAC2_13006755	ATAC3_1336977
ATAC2_5236078	ATAC3_1723599	ATAC2_8742648	ATAC2_13008239	ATAC3_1351460
ATAC2_5237183	ATAC3_1779526	ATAC2_8763366	ATAC2_13020311	ATAC3_1358650
ATAC2_5250444	ATAC3_1825752	ATAC2_8764116	ATAC2_13045141	ATAC3_1452612
ATAC2_5311862	ATAC3_1832027	ATAC2_8783423	ATAC2_13047582	ATAC3_1464845
ATAC2_5332265	ATAC3_1832697	ATAC2_8804636	ATAC2_13146170	ATAC3_1567572
ATAC2_5335194	ATAC3_1833273	ATAC2_8813733	ATAC2_13230137	ATAC3_1612615
ATAC2_5370614	ATAC3_1833659	ATAC2_8831644	ATAC2_13312318	ATAC3_1623152
ATAC2_5384124	ATAC3_1853394	ATAC2_8900215	ATAC2_13328858	ATAC3_1645229
ATAC2_5399431	ATAC3_1869666	ATAC2_8913670	ATAC2_13332298	ATAC3_1679214
ATAC2_5478621	ATAC3_1948541	ATAC2_8964318	ATAC2_13378934	ATAC3_1680015
ATAC2_5582424	ATAC3_2048617	ATAC2_8993294	ATAC2_13381633	ATAC3_1713193
ATAC2_5789089	ATAC3_2058972	ATAC2_9107442	ATAC2_13496406	ATAC3_1730666
ATAC2_5810419	ATAC3_2060659	ATAC2_9162502	ATAC2_13497123	ATAC3_1767705
ATAC2_5855531	ATAC3_2085525	ATAC2_9208815	ATAC2_13498368	ATAC3_1768587
ATAC2_6031685	ATAC3_2101097	ATAC2_9236557	ATAC2_13528612	ATAC3_1776724
ATAC2_6091987	ATAC3_2103657	ATAC2_9270766	ATAC2_13554127	ATAC3_1839556
ATAC2_6184906	ATAC3_2131062	ATAC2_9293191	ATAC2_13706510	ATAC3_1852118
ATAC2_6231156	ATAC3_2139901	ATAC2_9322671	ATAC2_13713950	ATAC3_1859196
ATAC2_6245705	ATAC3_2140434	ATAC2_9337846	ATAC2_13747985	ATAC3_1898962
ATAC2_6424330	ATAC3_2144711	ATAC2_9338425	ATAC2_13752301	ATAC3_1975782
ATAC2_6484301	ATAC3_2177488	ATAC2_9369470	ATAC2_13769073	ATAC3_1979979
ATAC2_6666523	ATAC3_2182755	ATAC2_9370646	ATAC2_13798973	ATAC3_2006889
ATAC2_6672205	ATAC3_2212620	ATAC2_9390806	ATAC2_13823150	ATAC3_2056245
ATAC2_6722289	ATAC3_2240896	ATAC2_9393643	ATAC2_13827660	ATAC3_2083282
ATAC2_6758509	ATAC3_2348992	ATAC2_9466246	ATAC2_13833438	ATAC3_2102243
ATAC2_6760067	ATAC3_2352994	ATAC2_9497300	ATAC2_13878761	ATAC3_2105270
ATAC2_6768767	ATAC3_2435381	ATAC2_9511658	ATAC2_13894766	ATAC3_2138261
ATAC2_6783923	ATAC3_2488180	ATAC2_9520789	ATAC2_13911750	ATAC3_2160712
ATAC2_6845688	ATAC3_2513999	ATAC2_9528051	ATAC2_13934637	ATAC3_2221894
ATAC2_6922154	ATAC3_2559572	ATAC2_9530514	ATAC2_13986881	ATAC3_2253619
ATAC2_6928418	ATAC3_2565418	ATAC2_9552891	ATAC2_13988992	ATAC3_2285693
ATAC2_6939809	ATAC3_2588542	ATAC2_9560017	ATAC2_14004586	ATAC3_2332654
ATAC2_6958419	ATAC3_2651271	ATAC2_9568781	ATAC2_14047450	ATAC3_2339721
ATAC2_6997057	ATAC3_2676454	ATAC2_9591114	ATAC2_14137473	ATAC3_2346095
ATAC2_7044759	ATAC3_2702834	ATAC2_9627063	ATAC2_14191605	ATAC3_2350753
ATAC2_7097819	ATAC3_2712536	ATAC2_9631642	ATAC2_14201289	ATAC3_2351333
ATAC2_7200637	ATAC3_2717490	ATAC2_9635372	ATAC2_14283997	ATAC3_2380962
ATAC2_7219291	ATAC3_2754757	ATAC2_9636353	ATAC2_14331413	ATAC3_2386009
ATAC2_7219836	ATAC3_2940804	ATAC2_9642906	ATAC2_14350640	ATAC3_2422999
ATAC2_7246118	ATAC3_2992872	ATAC2_9643789	ATAC2_14353252	ATAC3_2487184
ATAC2_7292490	ATAC3_3008563	ATAC2_9692058	ATAC2_14367604	ATAC3_2562936
ATAC2_7316951	ATAC3_3106902	ATAC2_9700015	ATAC2_14385936	ATAC3_2563997
ATAC2_7328050	ATAC3_3211454	ATAC2_9745393	ATAC2_14395889	ATAC3_2566734
ATAC2_7339296	ATAC3_3214474	ATAC2_9751832	ATAC2_14406579	ATAC3_2607971
ATAC2_7399028	ATAC3_3315239	ATAC2_9841949	ATAC2_14416159	ATAC3_2612106
ATAC2_7452862	ATAC3_3316866	ATAC2_9859512	ATAC2_14424316	ATAC3_2616942
ATAC2_7469689	ATAC3_3325228	ATAC2_9906637	ATAC2_14426108	ATAC3_2630364
ATAC2_7510884	ATAC3_3357359	ATAC2_9942931	ATAC2_14486012	ATAC3_2654217
ATAC2_7546468	ATAC3_3372712	ATAC2_9995136	ATAC2_14538892	ATAC3_2740665
ATAC2_7577893	ATAC3_3381440	ATAC2_10059410	ATAC2_14547045	ATAC3_2745554
ATAC2_7580406	ATAC3_3454264	ATAC2_10075240	ATAC2_14558717	ATAC3_2758163
ATAC2_7603662	ATAC3_3508498	ATAC2_10076481	ATAC2_14586654	ATAC3_2775126
ATAC2_7643888	ATAC3_3579946	ATAC2_10108089	ATAC2_14665566	ATAC3_2823770
ATAC2_7658613	ATAC3_3604810	ATAC2_10119665	ATAC2_14687683	ATAC3_2833181
ATAC2_7678923	ATAC3_3629170	ATAC2_10122267	ATAC2_14702315	ATAC3_2916879
ATAC2_7701207	ATAC3_3645624	ATAC2_10127813	ATAC2_14750709	ATAC3_2952439
ATAC2_7727454	ATAC3_3757614	ATAC2_10170493	ATAC2_14756639	ATAC3_2970475
ATAC2_7730984	ATAC3_4035683	ATAC2_10182260	ATAC2_14835171	ATAC3_2971681
ATAC2_7757954	ATAC3_4038325	ATAC2_10191255	ATAC2_14890998	ATAC3_2987966
ATAC2_7795632	ATAC3_4084132	ATAC2_10198325	ATAC2_14980932	ATAC3_3065450
ATAC2_7803487	ATAC3_4110765	ATAC2_10217463	ATAC2_15050998	ATAC3_3098783
ATAC2_7837011	ATAC3_4138212	ATAC2_10223858	ATAC2_15057148	ATAC3_3144797
ATAC2_7845934	ATAC3_4236685	ATAC2_10257989	ATAC2_15062569	ATAC3_3172999
ATAC2_7864211	ATAC3_4297640	ATAC2_10266781	ATAC2_15075034	ATAC3_3267284
ATAC2_7930078	ATAC3_4303848	ATAC2_10267462	ATAC2_15103873	ATAC3_3366518
ATAC2_7933084	ATAC3_4382066	ATAC2_10271349	ATAC2_15106108	ATAC3_3481610
ATAC2_7934995	ATAC3_4402844	ATAC2_10334160	ATAC2_15108269	ATAC3_3491975
ATAC2_7939707	ATAC3_4406417	ATAC2_10344245	ATAC2_15118757	ATAC3_3622682
ATAC2_7969142	ATAC3_4461994	ATAC2_10402948	ATAC2_15126563	ATAC3_3660311
ATAC2_7988126	ATAC3_4474170	ATAC2_10440630	ATAC2_15127840	ATAC3_3677605
ATAC2_7994241	ATAC3_4490344	ATAC2_10487854	ATAC2_15128841	ATAC3_3696738
ATAC2_8009933	ATAC3_4496178	ATAC2_10505475	ATAC2_15135075	ATAC3_3783315
ATAC2_8042224	ATAC3_4504202	ATAC2_10561535	ATAC2_15138180	ATAC3_3857440
ATAC2_8045478	ATAC3_4506937	ATAC2_10575008	ATAC2_15139728	ATAC3_3863056
ATAC2_8063141	ATAC3_4514938	ATAC2_10609708	ATAC2_15155709	ATAC3_3863694
ATAC2_8063943	ATAC3_4589965	ATAC2_10779730	ATAC2_15176560	ATAC3_3878956
ATAC2_8092605	ATAC3_4613405	ATAC2_10822311	ATAC2_15188878	ATAC3_3919407
ATAC2_8107809	ATAC3_4616431	ATAC2_10899372	ATAC2_15219461	ATAC3_4004366
ATAC2_8108694	ATAC3_4616871	ATAC2_10910512	ATAC2_15280782	ATAC3_4034246
ATAC2_8122960	ATAC3_4663976	ATAC2_10931107	ATAC2_15284132	ATAC3_4076740
ATAC2_8164116	ATAC3_4731413	ATAC2_10952492	ATAC2_15320354	ATAC3_4103717
ATAC2_8287395	ATAC3_4733972	ATAC2_10956095	ATAC2_15336324	ATAC3_4122211
ATAC2_8312836	ATAC3_4789356	ATAC2_10993226	ATAC2_15378752	ATAC3_4141314
ATAC2_8326253	ATAC3_4825286	ATAC2_10998697	ATAC2_15470852	ATAC3_4175322
ATAC2_8353543	ATAC3_4889188	ATAC2_11031063	ATAC2_15481615	ATAC3_4202701
ATAC2_8361993	ATAC3_4922099	ATAC2_11052371	ATAC2_15504049	ATAC3_4208324
ATAC2_8370502	ATAC3_4955839	ATAC2_11093283	ATAC2_15592486	ATAC3_4234344
ATAC2_8371215	ATAC3_4982415	ATAC2_11122235	ATAC2_15598548	ATAC3_4274475
ATAC2_8397901	ATAC3_4986020	ATAC2_11173204	ATAC2_15608611	ATAC3_4289957
ATAC2_8405654	ATAC3_4998878	ATAC2_11191319	ATAC2_15616143	ATAC3_4338105
ATAC2_8475466	ATAC3_5036558	ATAC2_11215392	ATAC2_15634266	ATAC3_4367116
ATAC2_8535036	ATAC3_5141004	ATAC2_11262428	ATAC2_15694100	ATAC3_4411014
ATAC2_8544728	ATAC3_5189750	ATAC2_11279801	ATAC2_15707195	ATAC3_4429696
ATAC2_8563084	ATAC3_5201854	ATAC2_11316240	ATAC2_15785833	ATAC3_4432202
ATAC2_8565305	ATAC3_5262746	ATAC2_11336667	ATAC2_15797191	ATAC3_4492696
ATAC2_8567491	ATAC3_5504742	ATAC2_11338575	ATAC2_15824905	ATAC3_4547913
ATAC2_8570641	ATAC3_5508379	ATAC2_11380392	ATAC2_15874734	ATAC3_4592962
ATAC2_8595733	ATAC3_5568674	ATAC2_11386179	ATAC2_15941547	ATAC3_4606015
ATAC2_8633902	ATAC3_5589705	ATAC2_11448940	ATAC2_15962083	ATAC3_4732754
ATAC2_8802182	ATAC3_5599748	ATAC2_11459010	ATAC2_15967568	ATAC3_4744142
ATAC2_8848529	ATAC3_5611105	ATAC2_11514910	ATAC2_15968991	ATAC3_4751359
ATAC2_8850153	ATAC3_5649437	ATAC2_11518513	ATAC2_15977483	ATAC3_4764066
ATAC2_8892430	ATAC3_5701294	ATAC2_11519225	ATAC2_15986221	ATAC3_4774105
ATAC2_8927147	ATAC3_5710980	ATAC2_11531921	ATAC2_16054583	ATAC3_4775378
ATAC2_8998571	ATAC3_5717119	ATAC2_11542523	ATAC2_16059484	ATAC3_4777622
ATAC2_9002789	ATAC3_5719055	ATAC2_11545569	ATAC2_16130303	ATAC3_4781853
ATAC2_9014144	ATAC3_5747542	ATAC2_11548842	ATAC2_16293710	ATAC3_4800165
ATAC2_9014644	ATAC3_5758715	ATAC2_11566267	ATAC2_16328930	ATAC3_4802845
ATAC2_9038034	ATAC3_5760641	ATAC2_11567033	ATAC2_16349919	ATAC3_4833631
ATAC2_9047623	ATAC3_5785706	ATAC2_11572443	ATAC2_16366015	ATAC3_4841083
ATAC2_9051391	ATAC3_5798609	ATAC2_11595736	ATAC2_16378545	ATAC3_4910729
ATAC2_9056302	ATAC3_5890544	ATAC2_11644226	ATAC2_16388339	ATAC3_4959938
ATAC2_9074880	ATAC3_5910066	ATAC2_11647659	ATAC2_16430721	ATAC3_4976159
ATAC2_9112792	ATAC3_5954566	ATAC2_11649926	ATAC2_16485726	ATAC3_4988054
ATAC2_9120082	ATAC3_5983495	ATAC2_11652761	ATAC2_16504526	ATAC3_4996428
ATAC2_9149661	ATAC3_6000611	ATAC2_11666265	ATAC2_16531684	ATAC3_5003619
ATAC2_9179170	ATAC3_6063716	ATAC2_11682201	ATAC2_16544397	ATAC3_5052604
ATAC2_9207307	ATAC3_6143332	ATAC2_11722481	ATAC2_16551972	ATAC3_5068988
ATAC2_9210357	ATAC3_6173625	ATAC2_11752367	ATAC2_16566165	ATAC3_5076656
ATAC2_9213202	ATAC3_6212511	ATAC2_11754967	ATAC2_16587129	ATAC3_5081644
ATAC2_9215182	ATAC3_6244857	ATAC2_11756121	ATAC2_16591200	ATAC3_5193132
ATAC2_9215606	ATAC3_6245318	ATAC2_11759477	ATAC2_16605127	ATAC3_5220462
ATAC2_9247997	ATAC3_6246654	ATAC2_11761305	ATAC2_16609512	ATAC3_5225929
ATAC2_9265624	ATAC3_6329289	ATAC2_11764851	ATAC2_16640211	ATAC3_5234497
ATAC2_9273654	ATAC3_6355646	ATAC2_11779886	ATAC2_16642498	ATAC3_5242383
ATAC2_9276402	ATAC3_6364042	ATAC2_11807166	ATAC2_16653356	ATAC3_5258378
ATAC2_9285434	ATAC3_6435856	ATAC2_11807625	ATAC2_16665481	ATAC3_5309585
ATAC2_9290728	ATAC3_6466091	ATAC2_11818348	ATAC2_16696812	ATAC3_5316926
ATAC2_9303386	ATAC3_6467671	ATAC2_11857803	ATAC2_16759027	ATAC3_5339940
ATAC2_9361871	ATAC3_6521680	ATAC2_11859523	ATAC2_16760794	ATAC3_5373373
ATAC2_9362298	ATAC3_6554128	ATAC2_11860495	ATAC2_16808201	ATAC3_5396886
ATAC2_9362968	ATAC3_6611530	ATAC2_11861732	ATAC2_16812558	ATAC3_5472315
ATAC2_9386416	ATAC3_6617820	ATAC2_11864259	ATAC2_16819505	ATAC3_5549411
ATAC2_9406126	ATAC3_6679977	ATAC2_11926465	ATAC2_16820845	ATAC3_5555116
ATAC2_9454344	ATAC3_6709887	ATAC2_11978046	ATAC2_16869321	ATAC3_5615044
ATAC2_9517615	ATAC3_6722638	ATAC2_12019940	ATAC2_16873161	ATAC3_5669265
ATAC2_9538056	ATAC3_6743721	ATAC2_12028210	ATAC2_16883240	ATAC3_5763532
ATAC2_9715866	ATAC3_6746355	ATAC2_12029713	ATAC2_16885758	ATAC3_5872833
ATAC2_9720316	ATAC3_6782551	ATAC2_12039117	ATAC2_16898013	ATAC3_5882193
ATAC2_9732338	ATAC3_6793066	ATAC2_12050878	ATAC2_16899796	ATAC3_5907144
ATAC2_9733229	ATAC3_6875113	ATAC2_12094586	ATAC2_16908144	ATAC3_5913238
ATAC2_9840472	ATAC3_6905370	ATAC2_12107354	ATAC2_16920013	ATAC3_5934806
ATAC2_9883248	ATAC3_6927828	ATAC2_12108343	ATAC2_16963232	ATAC3_5994525
ATAC2_9890763	ATAC3_6966773	ATAC2_12112746	ATAC2_16973972	ATAC3_5995604
ATAC2_9896408	ATAC3_6980405	ATAC2_12113971	ATAC2_16983078	ATAC3_6039583
ATAC2_9922141	ATAC3_7002535	ATAC2_12117952	ATAC2_16986777	ATAC3_6044552
ATAC2_9923790	ATAC3_7007659	ATAC2_12123444	ATAC2_17027916	ATAC3_6116879
ATAC2_9924921	ATAC3_7040064	ATAC2_12145773	ATAC2_17091624	ATAC3_6313372
ATAC2_9926912	ATAC3_7042504	ATAC2_12234334	ATAC2_17098745	ATAC3_6336659
ATAC2_9945597	ATAC3_7104400	ATAC2_12239202	ATAC2_17100586	ATAC3_6345499
ATAC2_9953260	ATAC3_7178042	ATAC2_12259341	ATAC2_17111403	ATAC3_6352451
ATAC2_10000562	ATAC3_7261197	ATAC2_12273364	ATAC2_17137312	ATAC3_6479615
ATAC2_10032546	ATAC3_7320650	ATAC2_12280960	ATAC2_17153778	ATAC3_6496165
ATAC2_10035869	ATAC3_7353778	ATAC2_12310668	ATAC2_17161275	ATAC3_6565217
ATAC2_10048687	ATAC3_7377333	ATAC2_12351517	ATAC2_17215962	ATAC3_6713958
ATAC2_10053822	ATAC3_7387388	ATAC2_12359379	ATAC2_17220469	ATAC3_6761676
ATAC2_10057370	ATAC3_7406270	ATAC2_12378604	ATAC2_17255889	ATAC3_6783870
ATAC2_10152879	ATAC3_7418514	ATAC2_12380985	ATAC2_17281973	ATAC3_6970741
ATAC2_10204553	ATAC3_7465050	ATAC2_12407224	ATAC2_17325690	ATAC3_6988221
ATAC2_10226303	ATAC3_7478425	ATAC2_12409471	ATAC2_17363877	ATAC3_7004488
ATAC2_10228535	ATAC3_7514501	ATAC2_12415677	ATAC2_17403262	ATAC3_7071190
ATAC2_10229396	ATAC3_7515346	ATAC2_12417480	ATAC2_17440317	ATAC3_7194330
ATAC2_10232971	ATAC3_7536514	ATAC2_12449766	ATAC2_17446793	ATAC3_7211188
ATAC2_10239575	ATAC3_7539350	ATAC2_12456761	ATAC2_17473073	ATAC3_7280227
ATAC2_10244676	ATAC3_7544291	ATAC2_12493324	ATAC2_17477594	ATAC3_7299329
ATAC2_10281824	ATAC3_7584791	ATAC2_12498192	ATAC2_17490121	ATAC3_7322752
ATAC2_10309150	ATAC3_7675757	ATAC2_12499778	ATAC2_17503009	ATAC3_7334462
ATAC2_10310515	ATAC3_7710547	ATAC2_12500532	ATAC2_17503646	ATAC3_7339095
ATAC2_10365378	ATAC3_7788104	ATAC2_12530080	ATAC2_17504826	ATAC3_7397525
ATAC2_10367033	ATAC3_7810278	ATAC2_12548559	ATAC2_17510308	ATAC3_7405751
ATAC2_10382081	ATAC3_7814837	ATAC2_12553505	ATAC2_17527151	ATAC3_7421892
ATAC2_10409511	ATAC3_7829816	ATAC2_12607609	ATAC2_17571614	ATAC3_7434831
ATAC2_10437790	ATAC3_7833991	ATAC2_12608550	ATAC2_17582659	ATAC3_7463795
ATAC2_10439419	ATAC3_7841326	ATAC2_12683054	ATAC2_17585615	ATAC3_7489061
ATAC2_10473748	ATAC3_7918749	ATAC2_12685300	ATAC2_17626948	ATAC3_7496402
ATAC2_10517882	ATAC3_7941388	ATAC2_12686539	ATAC2_17643151	ATAC3_7507265
ATAC2_10604497	ATAC3_7988511	ATAC2_12738170	ATAC2_17646312	ATAC3_7578118
ATAC2_10622772	ATAC3_7999655	ATAC2_12759887	ATAC2_17701559	ATAC3_7593478
ATAC2_10633096	ATAC3_8008696	ATAC2_12781910	ATAC2_17722877	ATAC3_7633107
ATAC2_10676997	ATAC3_8024857	ATAC2_12783376	ATAC2_17785262	ATAC3_7653363
ATAC2_10702155	ATAC3_8066101	ATAC2_12788121	ATAC2_17803181	ATAC3_7703401
ATAC2_10782095	ATAC3_8072202	ATAC2_12813739	ATAC2_17825960	ATAC3_7711960
ATAC2_10792070	ATAC3_8124026	ATAC2_12826892	ATAC2_17827558	ATAC3_7713403
ATAC2_10793968	ATAC3_8141166	ATAC2_12840419	ATAC2_17828389	ATAC3_7784751
ATAC2_10887579	ATAC3_8144414	ATAC2_12862074	ATAC2_17829048	ATAC3_7798069
ATAC2_10906253	ATAC3_8160656	ATAC2_12864219	ATAC2_17835845	ATAC3_7912321
ATAC2_10923292	ATAC3_8176883	ATAC2_12868135	ATAC2_17837334	ATAC3_7930823
ATAC2_10927750	ATAC3_8187870	ATAC2_12907589	ATAC2_17838386	ATAC3_7944573
ATAC2_10945136	ATAC3_8309108	ATAC2_12935864	ATAC2_17847472	ATAC3_7946008
ATAC2_10976454	ATAC3_8335553	ATAC2_12939500	ATAC2_17855387	ATAC3_7959631
ATAC2_10980117	ATAC3_8348243	ATAC2_12947326	ATAC2_18005053	ATAC3_7993394
ATAC2_11015479	ATAC3_8376058	ATAC2_13014113	ATAC2_18005798	ATAC3_7997537
ATAC2_11037178	ATAC3_8404569	ATAC2_13024350	ATAC2_18010666	ATAC3_8075417
ATAC2_11041774	ATAC3_8423506	ATAC2_13036819	ATAC2_18021074	ATAC3_8083754
ATAC2_11070786	ATAC3_8465026	ATAC2_13106916	ATAC2_18042541	ATAC3_8103754
ATAC2_11094038	ATAC3_8563122	ATAC2_13116414	ATAC2_18107232	ATAC3_8107767
ATAC2_11120546	ATAC3_8591642	ATAC2_13137219	ATAC2_18145525	ATAC3_8181943
ATAC2_11135410	ATAC3_8611863	ATAC2_13178842	ATAC2_18156506	ATAC3_8182894
ATAC2_11170905	ATAC3_8657203	ATAC2_13191704	ATAC2_18166436	ATAC3_8246763
ATAC2_11171766	ATAC3_8681241	ATAC2_13192088	ATAC2_18167050	ATAC3_8254611
ATAC2_11181460	ATAC3_8724527	ATAC2_13222241	ATAC2_18171960	ATAC3_8259452
ATAC2_11197054	ATAC3_8822849	ATAC2_13255829	ATAC2_18184146	ATAC3_8285323
ATAC2_11221378	ATAC3_8902731	ATAC2_13266722	ATAC2_18186443	ATAC3_8368622
ATAC2_11241945	ATAC3_9008907	ATAC2_13269746	ATAC2_18187224	ATAC3_8375320
ATAC2_11296380	ATAC3_9042502	ATAC2_13272027	ATAC2_18188089	ATAC3_8378396
ATAC2_11299106	ATAC3_9122923	ATAC2_13276815	ATAC2_18191575	ATAC3_8406459
ATAC2_11315217	ATAC3_9297295	ATAC2_13291006	ATAC2_18193115	ATAC3_8407063
ATAC2_11341180	ATAC3_9337337	ATAC2_13293838	ATAC2_18228398	ATAC3_8414742
ATAC2_11341653	ATAC3_9338374	ATAC2_13307797	ATAC2_18271993	ATAC3_8463007
ATAC2_11359316	ATAC3_9338970	ATAC2_13316358	ATAC2_18274627	ATAC3_8477486
ATAC2_11383276	ATAC3_9375796	ATAC2_13316971	ATAC2_18278461	ATAC3_8495803
ATAC2_11394229	ATAC3_9396335	ATAC2_13371545	ATAC2_18297528	ATAC3_8558213
ATAC2_11469559	ATAC3_9412326	ATAC2_13373812	ATAC2_18308901	ATAC3_8595471
ATAC2_11517052	ATAC3_9426598	ATAC2_13391256	ATAC2_18332990	ATAC3_8668038
ATAC2_11542934	ATAC3_9462877	ATAC2_13462413	ATAC2_18363248	ATAC3_8672344
ATAC2_11601727	ATAC3_9470171	ATAC2_13495156	ATAC2_18368926	ATAC3_8685433
ATAC2_11605814	ATAC3_9496254	ATAC2_13507583	ATAC2_18369608	ATAC3_8777770
ATAC2_11631264	ATAC3_9526718	ATAC2_13524102	ATAC2_18390713	ATAC3_8780228
ATAC2_11633466	ATAC3_9539630	ATAC2_13540341	ATAC2_18393169	ATAC3_8958001
ATAC2_11666918	ATAC3_9640994	ATAC2_13559786	ATAC2_18395771	ATAC3_9018308
ATAC2_11714942	ATAC3_9675820	ATAC2_13579799	ATAC2_18399593	ATAC3_9045557
ATAC2_11736672	ATAC3_9714664	ATAC2_13640374	ATAC2_18410643	ATAC3_9054810
ATAC2_11742086	ATAC3_9717994	ATAC2_13642006	ATAC2_18414174	ATAC3_9058532
ATAC2_11753978	ATAC3_9722007	ATAC2_13676179	ATAC2_18417159	ATAC3_9066347
ATAC2_11777894	ATAC3_9738326	ATAC2_13682305	ATAC2_18420672	ATAC3_9132244
ATAC2_11792726	ATAC3_9753156	ATAC2_13689775	ATAC2_18423131	ATAC3_9164352
ATAC2_11812984	ATAC3_9761909	ATAC2_13726641	ATAC2_18446219	ATAC3_9176797
ATAC2_11898593	ATAC3_9771617	ATAC2_13756914	ATAC2_18454939	ATAC3_9213033
ATAC2_11902865	ATAC3_9794868	ATAC2_13778378	ATAC2_18488202	ATAC3_9226018
ATAC2_11931434	ATAC3_9811562	ATAC2_13781579	ATAC2_18520267	ATAC3_9269130
ATAC2_11934903	ATAC3_9933195	ATAC2_13807692	ATAC2_18534481	ATAC3_9271476
ATAC2_11987934	ATAC3_9980124	ATAC2_13864012	ATAC2_18567827	ATAC3_9273622
ATAC2_12013044	ATAC3_9981494	ATAC2_13873385	ATAC2_18570418	ATAC3_9292389
ATAC2_12087384	ATAC3_10052733	ATAC2_13928783	ATAC2_18580396	ATAC3_9358404
ATAC2_12152333	ATAC3_10064831	ATAC2_13953719	ATAC2_18582859	ATAC3_9358848
ATAC2_12157787	ATAC3_10074684	ATAC2_13969065	ATAC2_18635684	ATAC3_9360911
ATAC2_12172919	ATAC3_10128446	ATAC2_13971089	ATAC2_18637166	ATAC3_9372354
ATAC2_12181083	ATAC3_10192260	ATAC2_13977838	ATAC2_18664450	ATAC3_9411701
ATAC2_12182086	ATAC3_10259952	ATAC2_13999986	ATAC2_18681014	ATAC3_9511773
ATAC2_12185894	ATAC3_10303970	ATAC2_14078749	ATAC2_18681657	ATAC3_9524681
ATAC2_12205784	ATAC3_10324400	ATAC2_14116016	ATAC2_18706271	ATAC3_9532412
ATAC2_12326842	ATAC3_10434900	ATAC2_14117252	ATAC2_18714678	ATAC3_9546103
ATAC2_12343143	ATAC3_10502283	ATAC2_14119055	ATAC2_18724429	ATAC3_9680714
ATAC2_12345235	ATAC3_10587462	ATAC2_14154749	ATAC2_18789385	ATAC3_9737554
ATAC2_12364270	ATAC3_10870483	ATAC2_14162699	ATAC2_18798204	ATAC3_9832396
ATAC2_12369028	ATAC3_10912714	ATAC2_14164753	ATAC2_18807025	ATAC3_9848590
ATAC2_12495153	ATAC3_10952302	ATAC2_14211497	ATAC2_18842074	ATAC3_9879904
ATAC2_12495930	ATAC3_11097389	ATAC2_14216039	ATAC2_18855585	ATAC3_9912101
ATAC2_12497674	ATAC3_11122013	ATAC2_14253264	ATAC2_18874072	ATAC3_9969361
ATAC2_12579214	ATAC3_11129863	ATAC2_14262041	ATAC2_18909190	ATAC3_9986707
ATAC2_12580230	ATAC3_11150583	ATAC2_14268131	ATAC2_18914594	ATAC3_10004357
ATAC2_12587991	ATAC3_11191550	ATAC2_14269542	ATAC2_18979371	ATAC3_10022656
ATAC2_12610054	ATAC3_11192844	ATAC2_14320614	ATAC2_18989960	ATAC3_10023330
ATAC2_12625826	ATAC3_11259131	ATAC2_14382409	ATAC2_19018008	ATAC3_10043844
ATAC2_12627797	ATAC3_11976517	ATAC2_14442178	ATAC2_19020842	ATAC3_10058746
ATAC2_12642448	ATAC3_12345572	ATAC2_14461962	ATAC2_19027819	ATAC3_10060526
ATAC2_12674836	ATAC3_12447837	ATAC2_14468698	ATAC2_19050617	ATAC3_10063817
ATAC2_12682082	ATAC3_12449097	ATAC2_14479948	ATAC2_19101089	ATAC3_10087342
ATAC2_12697423	ATAC3_13587101	ATAC2_14488116	ATAC2_19173007	ATAC3_10141796
ATAC2_12712978	ATAC3_13591742	ATAC2_14488608	ATAC2_19190774	ATAC3_10185161
ATAC2_12752031	ATAC3_14208457	ATAC2_14489725	ATAC2_19191650	ATAC3_10220181
ATAC2_12754400	ATAC3_14321690	ATAC2_14490838	ATAC2_19198206	ATAC3_10230764
ATAC2_12765824	ATAC3_14583632	ATAC2_14491675	ATAC2_19221104	ATAC3_10254413
ATAC2_12768476	ATAC3_14876657	ATAC2_14559241	ATAC2_19262667	ATAC3_10313527
ATAC2_12815499	ATAC3_15019024	ATAC2_14584757	ATAC2_19292289	ATAC3_10398287
ATAC2_12822912	ATAC3_15272242	ATAC2_14591930	ATAC2_19304457	ATAC3_10401611
ATAC2_12847463	ATAC3_15569504	ATAC2_14630153	ATAC2_19308573	ATAC3_10458887
ATAC2_12857718	ATAC3_15603566	ATAC2_14633187	ATAC2_19310133	ATAC3_10465520
ATAC2_12861502	ATAC3_15727195	ATAC2_14644327	ATAC2_19319527	ATAC3_10501029
ATAC2_12862896	ATAC3_15743956	ATAC2_14651788	ATAC2_19369044	ATAC3_10503675
ATAC2_12870981	ATAC3_15800275	ATAC2_14746093	ATAC2_19395364	ATAC3_10535824
ATAC2_12871892	ATAC3_15850372	ATAC2_14768218	ATAC2_19418317	ATAC3_10588640
ATAC2_12889259	ATAC3_15902604	ATAC2_14778836	ATAC2_19437345	ATAC3_10614227
ATAC2_12972714	ATAC3_16001881	ATAC2_14846378	ATAC2_19465264	ATAC3_10717604
ATAC2_13055935	ATAC3_16049921	ATAC2_14879880	ATAC2_19467127	ATAC3_10737797
ATAC2_13073590	ATAC3_16121134	ATAC2_14888127	ATAC2_19468186	ATAC3_10795419
ATAC2_13078337	ATAC3_16369021	ATAC2_14893624	ATAC2_19469710	ATAC3_10861104
ATAC2_13113947	ATAC3_16403907	ATAC2_14895113	ATAC2_19473774	ATAC3_10881204
ATAC2_13115814	ATAC3_16434600	ATAC2_14897839	ATAC2_19483986	ATAC3_10899632
ATAC2_13198994	ATAC3_16436684	ATAC2_14905384	ATAC2_19485935	ATAC3_10908816
ATAC2_13212609	ATAC3_16442277	ATAC2_14909939	ATAC2_19512930	ATAC3_10938293
ATAC2_13223372	ATAC3_16472502	ATAC2_14920462	ATAC2_19531766	ATAC3_11052475
ATAC2_13247204	ATAC3_16478234	ATAC2_14931593	ATAC2_19559827	ATAC3_11166389
ATAC2_13248760	ATAC3_16741289	ATAC2_14945597	ATAC2_19595314	ATAC3_11207328
ATAC2_13278168	ATAC3_16747497	ATAC2_14965539	ATAC2_19609761	ATAC3_11280197
ATAC2_13341927	ATAC3_16758730	ATAC2_15028252	ATAC2_19617685	ATAC3_11482558
ATAC2_13368237	ATAC3_16817606	ATAC2_15082067	ATAC2_19641047	ATAC3_11624957
ATAC2_13386546	ATAC3_16874003	ATAC2_15104556	ATAC2_19644012	ATAC3_11648245
ATAC2_13393791	ATAC3_16884446	ATAC2_15148189	ATAC2_19649718	ATAC3_11743615
ATAC2_13408112	ATAC3_16892495	ATAC2_15152537	ATAC2_19650638	ATAC3_11791291
ATAC2_13411936	ATAC3_16927496	ATAC2_15169672	ATAC3_20874	ATAC3_11806746
ATAC2_13447814	ATAC3_17089704	ATAC2_15171958	ATAC3_44289	ATAC3_11814061
ATAC2_13475129	ATAC3_17093204	ATAC2_15206678	ATAC3_143657	ATAC3_11924357
ATAC2_13476947	ATAC3_17212621	ATAC2_15254817	ATAC3_172018	ATAC3_11926271
ATAC2_13483205	ATAC3_17228661	ATAC2_15255605	ATAC3_182867	ATAC3_12353757
ATAC2_13532078	ATAC3_17241350	ATAC2_15272891	ATAC3_210419	ATAC3_13590208
ATAC2_13543876	ATAC3_17301685	ATAC2_15276439	ATAC3_219668	ATAC3_14065928
ATAC2_13562657	ATAC3_17442207	ATAC2_15277273	ATAC3_259570	ATAC3_14690186
ATAC2_13586071	ATAC3_17500082	ATAC2_15282330	ATAC3_288336	ATAC3_14760753
ATAC2_13586752	ATAC3_17508948	ATAC2_15287664	ATAC3_302686	ATAC3_14761447
ATAC2_13587378	ATAC3_17521933	ATAC2_15323959	ATAC3_303447	ATAC3_15167654
ATAC2_13610007	ATAC3_17525715	ATAC2_15333866	ATAC3_311759	ATAC3_15245464
ATAC2_13610564	ATAC3_17526195	ATAC2_15338031	ATAC3_344814	ATAC3_15442254
ATAC2_13616452	ATAC3_17532503	ATAC2_15338572	ATAC3_350457	ATAC3_15502696
ATAC2_13621741	ATAC3_17541425	ATAC2_15351996	ATAC3_369495	ATAC3_15618115
ATAC2_13644312	ATAC3_17550317	ATAC2_15355665	ATAC3_399824	ATAC3_15664162
ATAC2_13653992	ATAC3_17551390	ATAC2_15375230	ATAC3_400350	ATAC3_15773748
ATAC2_13660568	ATAC3_17646465	ATAC2_15410189	ATAC3_401657	ATAC3_15779361
ATAC2_13676771	ATAC3_17658331	ATAC2_15516619	ATAC3_403578	ATAC3_15818666
ATAC2_13678345	ATAC3_17757869	ATAC2_15540159	ATAC3_404725	ATAC3_15905639
ATAC2_13753361	ATAC3_17759457	ATAC2_15546454	ATAC3_429744	ATAC3_15991291
ATAC2_13770455	ATAC3_17781057	ATAC2_15576035	ATAC3_489653	ATAC3_16020336
ATAC2_13771291	ATAC3_17781924	ATAC2_15672812	ATAC3_492931	ATAC3_16056129
ATAC2_13783114	ATAC3_17799316	ATAC2_15699706	ATAC3_511155	ATAC3_16059727
ATAC2_13814111	ATAC3_17837628	ATAC2_15721772	ATAC3_517868	ATAC3_16109948
ATAC2_13857150	ATAC3_17866215	ATAC2_15736592	ATAC3_548970	ATAC3_16115251
ATAC2_13883182	ATAC3_17904529	ATAC2_15764238	ATAC3_561725	ATAC3_16145851
ATAC2_13916489	ATAC3_18003795	ATAC2_15771780	ATAC3_565891	ATAC3_16158297
ATAC2_14037841	ATAC3_18011921	ATAC2_15775478	ATAC3_638096	ATAC3_16251012
ATAC2_14077508	ATAC3_18050567	ATAC2_15788403	ATAC3_654590	ATAC3_16259923
ATAC2_14097341	ATAC3_18077987	ATAC2_15789809	ATAC3_683785	ATAC3_16270418
ATAC2_14105519	ATAC3_18126721	ATAC2_15790601	ATAC3_686812	ATAC3_16292560
ATAC2_14159068	ATAC3_18141293	ATAC2_15802875	ATAC3_738964	ATAC3_16470248
ATAC2_14193916	ATAC3_18230549	ATAC2_15803404	ATAC3_825167	ATAC3_16504373
ATAC2_14196684	ATAC3_18298462	ATAC2_15831265	ATAC3_847909	ATAC3_16568727
ATAC2_14209250	ATAC3_18342185	ATAC2_15856609	ATAC3_900215	ATAC3_16630685
ATAC2_14224115	ATAC3_18363061	ATAC2_15889842	ATAC3_914619	ATAC3_16745870
ATAC2_14265799	ATAC3_18370566	ATAC2_15921533	ATAC3_1033804	ATAC3_16761893
ATAC2_14301973	ATAC3_18387670	ATAC2_15928430	ATAC3_1049944	ATAC3_16819896
ATAC2_14450020	ATAC3_18415611	ATAC2_15960575	ATAC3_1071839	ATAC3_16885092
ATAC2_14460091	ATAC3_18419892	ATAC2_15961455	ATAC3_1086078	ATAC3_16898194
ATAC2_14481823	ATAC3_18421530	ATAC2_15980867	ATAC3_1101207	ATAC3_16912259
ATAC2_14496518	ATAC3_18439311	ATAC2_15988807	ATAC3_1132455	ATAC3_16969263
ATAC2_14507086	ATAC3_18473934	ATAC2_15994296	ATAC3_1139789	ATAC3_17148357
ATAC2_14552859	ATAC3_18512247	ATAC2_16016932	ATAC3_1153581	ATAC3_17149724
ATAC2_14553566	ATAC3_18522309	ATAC2_16038846	ATAC3_1192416	ATAC3_17152659
ATAC2_14573078	ATAC3_18546634	ATAC2_16039293	ATAC3_1213979	ATAC3_17223788
ATAC2_14575005	ATAC3_18602624	ATAC2_16061752	ATAC3_1288170	ATAC3_17289064
ATAC2_14593822	ATAC3_18657703	ATAC2_16063759	ATAC3_1292126	ATAC3_17311898
ATAC2_14633817	ATAC3_18721990	ATAC2_16064434	ATAC3_1307647	ATAC3_17384172
ATAC2_14654178	ATAC3_18731380	ATAC2_16095355	ATAC3_1329570	ATAC3_17397725
ATAC2_14658533	ATAC3_18733115	ATAC2_16150047	ATAC3_1341478	ATAC3_17420328
ATAC2_14668486	ATAC3_18760853	ATAC2_16302001	ATAC3_1393078	ATAC3_17461999
ATAC2_14683866	ATAC3_18764237	ATAC2_16337040	ATAC3_1436318	ATAC3_17472232
ATAC2_14707421	ATAC3_18764938	ATAC2_16342711	ATAC3_1439652	ATAC3_17498358
ATAC2_14708247	ATAC3_18806659	ATAC2_16432850	ATAC3_1442858	ATAC3_17520949
ATAC2_14752462	ATAC3_18882112	ATAC2_16460247	ATAC3_1443608	ATAC3_17561109
ATAC2_14793018	ATAC3_18902237	ATAC2_16507711	ATAC3_1446179	ATAC3_17634507
ATAC2_14857659	ATAC3_18922966	ATAC2_16518692	ATAC3_1470863	ATAC3_17637461
ATAC2_14863507	ATAC3_18930729	ATAC2_16539012	ATAC3_1482012	ATAC3_17673969
ATAC2_14914025	ATAC3_18999743	ATAC2_16603173	ATAC3_1483981	ATAC3_17709416
ATAC2_14959921	ATAC3_19008491	ATAC2_16645762	ATAC3_1491837	ATAC3_17728112
ATAC2_14999132	ATAC3_19030915	ATAC2_16654565	ATAC3_1516637	ATAC3_17782677
ATAC2_15043540	ATAC3_19121301	ATAC2_16680616	ATAC3_1585133	ATAC3_17795472
ATAC2_15084775	ATAC3_19137396	ATAC2_16690018	ATAC3_1591259	ATAC3_17911814
ATAC2_15149723	ATAC3_19138018	ATAC2_16691221	ATAC3_1600714	ATAC3_17951437
ATAC2_15189896	ATAC3_19171468	ATAC2_16706128	ATAC3_1632142	ATAC3_18011458
ATAC2_15191150	ATAC3_19181703	ATAC2_16710761	ATAC3_1650981	ATAC3_18013454
ATAC2_15193342	ATAC3_19270519	ATAC2_16743953	ATAC3_1657549	ATAC3_18052228
ATAC2_15205684	ATAC3_19398729	ATAC2_16759705	ATAC3_1695897	ATAC3_18057676
ATAC2_15207685	ATAC3_19404415	ATAC2_16791476	ATAC3_1697911	ATAC3_18155775
ATAC2_15214395	ATAC3_19439068	ATAC2_16797679	ATAC3_1726765	ATAC3_18193392
ATAC2_15237767	ATAC3_19488352	ATAC2_16799280	ATAC3_1729908	ATAC3_18224997
ATAC2_15298574	ATAC3_19503223	ATAC2_16800843	ATAC3_1739124	ATAC3_18245680
ATAC2_15317134	ATAC3_19525070	ATAC2_16804754	ATAC3_1755436	ATAC3_18272574
ATAC2_15358752	ATAC3_19535521	ATAC2_16836156	ATAC3_1764096	ATAC3_18288037
ATAC2_15359571	ATAC3_19540503	ATAC2_16856784	ATAC3_1795014	ATAC3_18348690
ATAC2_15412152	ATAC3_19554092	ATAC2_16950882	ATAC3_1830855	ATAC3_18392025
ATAC2_15416862	ATAC3_19571654	ATAC2_16976625	ATAC3_1851165	ATAC3_18442283
ATAC2_15419538	ATAC3_19591648	ATAC2_17002613	ATAC3_1855002	ATAC3_18452261
ATAC2_15513464	ATAC3_19627459	ATAC2_17042569	ATAC3_1920436	ATAC3_18478458
ATAC2_15515040	ATAC3_19656808	ATAC2_17090468	ATAC3_1983175	ATAC3_18513239
ATAC2_15518944	ATAC3_19820138	ATAC2_17116861	ATAC3_1983963	ATAC3_18572576
ATAC2_15519849	ATAC3_19855556	ATAC2_17126939	ATAC3_2053594	ATAC3_18613091
ATAC2_15522413	ATAC3_19874567	ATAC2_17147856	ATAC3_2126332	ATAC3_18619958
ATAC2_15528192	ATAC3_19903044	ATAC2_17202651	ATAC3_2128519	ATAC3_18629361
ATAC2_15530029	ATAC3_19945590	ATAC2_17242801	ATAC3_2137554	ATAC3_18656360
ATAC2_15570832	ATAC3_19952657	ATAC2_17249635	ATAC3_2155968	ATAC3_18752269
ATAC2_15620268	ATAC3_20009641	ATAC2_17263333	ATAC3_2165953	ATAC3_18763295
ATAC2_15636821	ATAC3_20016817	ATAC2_17331283	ATAC3_2169893	ATAC3_18782356
ATAC2_15641879	ATAC3_20038666	ATAC2_17336420	ATAC3_2214933	ATAC3_18802743
ATAC2_15719694	ATAC3_20168602	ATAC2_17359951	ATAC3_2215641	ATAC3_18805789
ATAC2_15750664	ATAC3_20171710	ATAC2_17396666	ATAC3_2252006	ATAC3_18809950
ATAC2_15834780	ATAC3_20191806	ATAC2_17436248	ATAC3_2258295	ATAC3_18892539
ATAC2_15845637	ATAC3_20313907	ATAC2_17481914	ATAC3_2287519	ATAC3_18923841
ATAC2_15866469	ATAC3_20341160	ATAC2_17483481	ATAC3_2290643	ATAC3_18979988
ATAC2_15884199	ATAC3_20356958	ATAC2_17495330	ATAC3_2307565	ATAC3_18994036
ATAC2_15890711	ATAC3_20368045	ATAC2_17541022	ATAC3_2334919	ATAC3_18997766
ATAC2_15898542	ATAC3_20416873	ATAC2_17613866	ATAC3_2358093	ATAC3_19017659
ATAC2_15916933	ATAC3_20476612	ATAC2_17614640	ATAC3_2365328	ATAC3_19083886
ATAC2_15936277	ATAC3_20478990	ATAC2_17615916	ATAC3_2366374	ATAC3_19139269
ATAC2_16013957	ATAC3_20514151	ATAC2_17660885	ATAC3_2388631	ATAC3_19208620
ATAC2_16028791	ATAC3_20517032	ATAC2_17720759	ATAC3_2407738	ATAC3_19240962
ATAC2_16033192	ATAC3_20561106	ATAC2_17739322	ATAC3_2418632	ATAC3_19414998
ATAC2_16068385	ATAC3_20632032	ATAC2_17816884	ATAC3_2455237	ATAC3_19474264
ATAC2_16091022	ATAC3_20669505	ATAC2_17845063	ATAC3_2520410	ATAC3_19510503
ATAC2_16108155	ATAC3_20765592	ATAC2_17872275	ATAC3_2534730	ATAC3_19554970
ATAC2_16127789	ATAC3_20786168	ATAC2_17883456	ATAC3_2572108	ATAC3_19559402
ATAC2_16131940	ATAC3_20802121	ATAC2_17891036	ATAC3_2579411	ATAC3_19604541
ATAC2_16134538	ATAC3_20804324	ATAC2_17899525	ATAC3_2587204	ATAC3_19629022
ATAC2_16159939	ATAC3_20849132	ATAC2_17906795	ATAC3_2606132	ATAC3_19687351
ATAC2_16168538	ATAC3_20878844	ATAC2_17926054	ATAC3_2615214	ATAC3_19762847
ATAC2_16210414	ATAC3_20881300	ATAC2_17926512	ATAC3_2622678	ATAC3_19772505
ATAC2_16221671	ATAC3_20911606	ATAC2_17927164	ATAC3_2628110	ATAC3_19806281
ATAC2_16235875	ATAC3_21003722	ATAC2_18000609	ATAC3_2636856	ATAC3_19807166
ATAC2_16238005	ATAC3_21013574	ATAC2_18007525	ATAC3_2768843	ATAC3_19819043
ATAC2_16244591	ATAC3_21108170	ATAC2_18018751	ATAC3_2844046	ATAC3_19822028
ATAC2_16257837	ATAC3_21108740	ATAC2_18047419	ATAC3_2905838	ATAC3_19822606
ATAC2_16295230	ATAC3_21111587	ATAC2_18061762	ATAC3_2946336	ATAC3_19864652
ATAC2_16297265	ATAC3_21141652	ATAC2_18075648	ATAC3_3059241	ATAC3_19890306
ATAC2_16303401	ATAC3_21156117	ATAC2_18091827	ATAC3_3067685	ATAC3_19907326
ATAC2_16360134	ATAC3_21237024	ATAC2_18095721	ATAC3_3101919	ATAC3_19930742
ATAC2_16361967	ATAC3_21295455	ATAC2_18099192	ATAC3_3127939	ATAC3_19965715
ATAC2_16371731	ATAC3_21309982	ATAC2_18175187	ATAC3_3128680	ATAC3_19997691
ATAC2_16375865	ATAC3_21352682	ATAC2_18224191	ATAC3_3199543	ATAC3_20031867
ATAC2_16381517	ATAC3_21374948	ATAC2_18236904	ATAC3_3303119	ATAC3_20032455
ATAC2_16399879	ATAC3_21388526	ATAC2_18258461	ATAC3_3356199	ATAC3_20141253
ATAC2_16438198	ATAC3_21420957	ATAC2_18300289	ATAC3_3371621	ATAC3_20167528
ATAC2_16441574	ATAC3_21445794	ATAC2_18345388	ATAC3_3393765	ATAC3_20179137
ATAC2_16488252	ATAC3_21485727	ATAC2_18425109	ATAC3_3415778	ATAC3_20285250
ATAC2_16492191	ATAC3_21524179	ATAC2_18432600	ATAC3_3426740	ATAC3_20347724
ATAC2_16529650	ATAC3_21542568	ATAC2_18471997	ATAC3_3429068	ATAC3_20367002
ATAC2_16530408	ATAC3_21611417	ATAC2_18474200	ATAC3_3433013	ATAC3_20378957
ATAC2_16534238	ATAC3_21660233	ATAC2_18478057	ATAC3_3479869	ATAC3_20432372
ATAC2_16547021	ATAC3_21702257	ATAC2_18480646	ATAC3_3513556	ATAC3_20501775
ATAC2_16547748	ATAC3_21711415	ATAC2_18483189	ATAC3_3541958	ATAC3_20564055
ATAC2_16568929	ATAC3_21744706	ATAC2_18486604	ATAC3_3590607	ATAC3_20666685
ATAC2_16578301	ATAC3_21789683	ATAC2_18518410	ATAC3_3591081	ATAC3_20671592
ATAC2_16581920	ATAC3_21827838	ATAC2_18521595	ATAC3_3593262	ATAC3_20677659
ATAC2_16660438	ATAC3_21893836	ATAC2_18532024	ATAC3_3601065	ATAC3_20698522
ATAC2_16692542	ATAC3_21948377	ATAC2_18548655	ATAC3_3652486	ATAC3_20725849
ATAC2_16693294	ATAC3_22053400	ATAC2_18603071	ATAC3_3684780	ATAC3_20737435
ATAC2_16693858	ATAC3_22090577	ATAC2_18605649	ATAC3_3717995	ATAC3_20738637
ATAC2_16702088	ATAC3_22122048	ATAC2_18613352	ATAC3_3731362	ATAC3_20742878
ATAC2_16717596	ATAC3_22130905	ATAC2_18621143	ATAC3_3876199	ATAC3_20791154
ATAC2_16723116	ATAC3_22144860	ATAC2_18623657	ATAC3_3880795	ATAC3_20808146
ATAC2_16735076	ATAC3_22200115	ATAC2_18632183	ATAC3_3885144	ATAC3_20820469
ATAC2_16745742	ATAC3_22291473	ATAC2_18646977	ATAC3_3985817	ATAC3_20865922
ATAC2_16749935	ATAC3_22292732	ATAC2_18651042	ATAC3_4007890	ATAC3_20908282
ATAC2_16770520	ATAC3_22320904	ATAC2_18663454	ATAC3_4039236	ATAC3_20961416
ATAC2_16771680	ATAC3_22328215	ATAC2_18677285	ATAC3_4041886	ATAC3_20964819
ATAC2_16780364	ATAC3_22354941	ATAC2_18717447	ATAC3_4043140	ATAC3_20975176
ATAC2_16803376	ATAC3_22446117	ATAC2_18725836	ATAC3_4078683	ATAC3_21004587
ATAC2_16850695	ATAC3_22535642	ATAC2_18730591	ATAC3_4091436	ATAC3_21007849
ATAC2_16851772	ATAC3_22541599	ATAC2_18733126	ATAC3_4121471	ATAC3_21026852
ATAC2_16896961	ATAC3_22624209	ATAC2_18745204	ATAC3_4126985	ATAC3_21055827
ATAC2_16965821	ATAC3_22627413	ATAC2_18831101	ATAC3_4127914	ATAC3_21177372
ATAC2_16996370	ATAC3_22677132	ATAC2_18849357	ATAC3_4135321	ATAC3_21217922
ATAC2_17060391	ATAC3_22732826	ATAC2_18889622	ATAC3_4195520	ATAC3_21296372
ATAC2_17074212	ATAC3_22743566	ATAC2_18901842	ATAC3_4219265	ATAC3_21472996
ATAC2_17115101	ATAC3_22744588	ATAC2_18909990	ATAC3_4222879	ATAC3_21500045
ATAC2_17117298	ATAC3_22745486	ATAC2_18919221	ATAC3_4239998	ATAC3_21512042
ATAC2_17127685	ATAC3_22814569	ATAC2_18963148	ATAC3_4312471	ATAC3_21516577
ATAC2_17130121	ATAC3_22847080	ATAC2_18974871	ATAC3_4313042	ATAC3_21559691
ATAC2_17146312	ATAC3_22913500	ATAC2_19011133	ATAC3_4361390	ATAC3_21566528
ATAC2_17163218	ATAC3_22956956	ATAC2_19031869	ATAC3_4403490	ATAC3_21671246
ATAC2_17163666	ATAC3_22985465	ATAC2_19048780	ATAC3_4410033	ATAC3_21674483
ATAC2_17164567	ATAC3_22999747	ATAC2_19052086	ATAC3_4437110	ATAC3_21818265
ATAC2_17172607	ATAC3_23040733	ATAC2_19079255	ATAC3_4447727	ATAC3_21830685
ATAC2_17177724	ATAC3_23091254	ATAC2_19090584	ATAC3_4464005	ATAC3_21842733
ATAC2_17189536	ATAC3_23097912	ATAC2_19104564	ATAC3_4481906	ATAC3_21853960
ATAC2_17200126	ATAC3_23128643	ATAC2_19108284	ATAC3_4484337	ATAC3_21884450
ATAC2_17203427	ATAC3_23131369	ATAC2_19132358	ATAC3_4510853	ATAC3_21928476
ATAC2_17204391	ATAC3_23218370	ATAC2_19166954	ATAC3_4516662	ATAC3_21949724
ATAC2_17206419	ATAC3_23294322	ATAC2_19177597	ATAC3_4532422	ATAC3_22006297
ATAC2_17208749	ATAC3_23353330	ATAC2_19178005	ATAC3_4535260	ATAC3_22086295
ATAC2_17209432	ATAC3_23356304	ATAC2_19188662	ATAC3_4772357	ATAC3_22129484
ATAC2_17211490	ATAC3_23381413	ATAC2_19243505	ATAC3_4773376	ATAC3_22186954
ATAC2_17224643	ATAC4_15375	ATAC2_19245369	ATAC3_4795712	ATAC3_22187459
ATAC2_17357906	ATAC4_70275	ATAC2_19283095	ATAC3_4798401	ATAC3_22197655
ATAC2_17360394	ATAC4_151360	ATAC2_19344389	ATAC3_4818285	ATAC3_22257226
ATAC2_17380080	ATAC4_299346	ATAC2_19355302	ATAC3_4943253	ATAC3_22319980
ATAC2_17397271	ATAC4_310613	ATAC2_19406794	ATAC3_4951541	ATAC3_22322586
ATAC2_17438308	ATAC4_315011	ATAC2_19433738	ATAC3_4966558	ATAC3_22323883
ATAC2_17529813	ATAC4_445026	ATAC2_19471600	ATAC3_5020524	ATAC3_22349423
ATAC2_17538701	ATAC4_462471	ATAC2_19491316	ATAC3_5023576	ATAC3_22363847
ATAC2_17603915	ATAC4_475398	ATAC2_19544221	ATAC3_5074174	ATAC3_22373289
ATAC2_17639625	ATAC4_484939	ATAC2_19610775	ATAC3_5080322	ATAC3_22421278
ATAC2_17662750	ATAC4_538238	ATAC2_19625594	ATAC3_5099430	ATAC3_22423270
ATAC2_17667962	ATAC4_553235	ATAC3_41932	ATAC3_5173051	ATAC3_22457922
ATAC2_17717178	ATAC4_560573	ATAC3_85567	ATAC3_5216406	ATAC3_22470510
ATAC2_17800391	ATAC4_567220	ATAC3_104561	ATAC3_5263833	ATAC3_22499112
ATAC2_17863759	ATAC4_625455	ATAC3_105263	ATAC3_5298985	ATAC3_22513386
ATAC2_17868187	ATAC4_669880	ATAC3_132213	ATAC3_5329816	ATAC3_22514767
ATAC2_17873100	ATAC4_722343	ATAC3_184994	ATAC3_5348132	ATAC3_22517699
ATAC2_17873750	ATAC4_729758	ATAC3_187132	ATAC3_5351570	ATAC3_22519208
ATAC2_18028141	ATAC4_736353	ATAC3_206737	ATAC3_5352257	ATAC3_22521125
ATAC2_18059432	ATAC4_808578	ATAC3_231579	ATAC3_5398319	ATAC3_22621857
ATAC2_18060573	ATAC4_826189	ATAC3_321973	ATAC3_5403540	ATAC3_22669478
ATAC2_18066910	ATAC4_872176	ATAC3_336865	ATAC3_5454803	ATAC3_22670064
ATAC2_18072266	ATAC4_945856	ATAC3_365441	ATAC3_5483537	ATAC3_22679082
ATAC2_18079122	ATAC4_972472	ATAC3_393846	ATAC3_5547309	ATAC3_22726559
ATAC2_18080885	ATAC4_1066108	ATAC3_469060	ATAC3_5555491	ATAC3_22735687
ATAC2_18115069	ATAC4_1080795	ATAC3_469767	ATAC3_5556460	ATAC3_22738235
ATAC2_18132461	ATAC4_1137717	ATAC3_495324	ATAC3_5566249	ATAC3_22742454
ATAC2_18137590	ATAC4_1330647	ATAC3_505330	ATAC3_5571437	ATAC3_22785817
ATAC2_18138229	ATAC4_1376566	ATAC3_538351	ATAC3_5574649	ATAC3_22834250
ATAC2_18151452	ATAC4_1465871	ATAC3_586166	ATAC3_5590491	ATAC3_22871610
ATAC2_18152245	ATAC4_1490421	ATAC3_605971	ATAC3_5591885	ATAC3_22878634
ATAC2_18158559	ATAC4_1500070	ATAC3_611373	ATAC3_5645679	ATAC3_22918872
ATAC2_18346100	ATAC4_1531644	ATAC3_616297	ATAC3_5667888	ATAC3_22921965
ATAC2_18435225	ATAC4_1553807	ATAC3_617576	ATAC3_5685364	ATAC3_22946072
ATAC2_18472951	ATAC4_1773188	ATAC3_618926	ATAC3_5687641	ATAC3_22951426
ATAC2_18502623	ATAC4_1876714	ATAC3_658665	ATAC3_5708862	ATAC3_22978100
ATAC2_18537161	ATAC4_1932023	ATAC3_673268	ATAC3_5812845	ATAC3_23004440
ATAC2_18557105	ATAC4_2027063	ATAC3_707663	ATAC3_5832818	ATAC3_23014482
ATAC2_18559140	ATAC4_2040891	ATAC3_744160	ATAC3_5843862	ATAC3_23050019
ATAC2_18563965	ATAC4_2116682	ATAC3_812381	ATAC3_5859844	ATAC3_23053916
ATAC2_18590638	ATAC4_2213761	ATAC3_821529	ATAC3_5862667	ATAC3_23089524
ATAC2_18639954	ATAC4_2331959	ATAC3_844457	ATAC3_6014254	ATAC3_23105649
ATAC2_18641069	ATAC4_2474921	ATAC3_905361	ATAC3_6014888	ATAC3_23168439
ATAC2_18642766	ATAC4_2505330	ATAC3_919044	ATAC3_6017089	ATAC3_23188654
ATAC2_18653568	ATAC4_2581824	ATAC3_919490	ATAC3_6023625	ATAC3_23255356
ATAC2_18666456	ATAC4_2587366	ATAC3_949482	ATAC3_6034039	ATAC3_23277494
ATAC2_18672266	ATAC4_2595936	ATAC3_950136	ATAC3_6105409	ATAC3_23283507
ATAC2_18680368	ATAC4_2673326	ATAC3_991747	ATAC3_6108872	ATAC3_23299069
ATAC2_18686257	ATAC4_2752318	ATAC3_997744	ATAC3_6120576	ATAC3_23458517
ATAC2_18699239	ATAC4_3951001	ATAC3_1008751	ATAC3_6153842	ATAC4_57034
ATAC2_18749260	ATAC4_4070323	ATAC3_1020143	ATAC3_6157742	ATAC4_72315
ATAC2_18749775	ATAC4_4752370	ATAC3_1024167	ATAC3_6158659	ATAC4_105376
ATAC2_18752966	ATAC4_4778717	ATAC3_1040407	ATAC3_6164463	ATAC4_166391
ATAC2_18778496	ATAC4_5012211	ATAC3_1057058	ATAC3_6182999	ATAC4_193325
ATAC2_18779416	ATAC4_5230168	ATAC3_1059110	ATAC3_6190654	ATAC4_220979
ATAC2_18782142	ATAC4_5260935	ATAC3_1063984	ATAC3_6194473	ATAC4_222114
ATAC2_18786430	ATAC4_5377673	ATAC3_1080734	ATAC3_6210811	ATAC4_268178
ATAC2_18825902	ATAC4_5389669	ATAC3_1171456	ATAC3_6231994	ATAC4_330825
ATAC2_18845239	ATAC4_5406438	ATAC3_1175335	ATAC3_6249361	ATAC4_351969
ATAC2_18864774	ATAC4_5667960	ATAC3_1181314	ATAC3_6344058	ATAC4_381811
ATAC2_18875725	ATAC4_5730544	ATAC3_1181734	ATAC3_6392665	ATAC4_405320
ATAC2_18891877	ATAC4_5760203	ATAC3_1242957	ATAC3_6473656	ATAC4_465486
ATAC2_18892548	ATAC4_5777573	ATAC3_1246640	ATAC3_6474700	ATAC4_513068
ATAC2_18907998	ATAC4_5805380	ATAC3_1268672	ATAC3_6501541	ATAC4_537824
ATAC2_18913209	ATAC4_5833571	ATAC3_1290716	ATAC3_6509424	ATAC4_569280
ATAC2_18922302	ATAC4_5840158	ATAC3_1340583	ATAC3_6510923	ATAC4_603817
ATAC2_18934769	ATAC4_5924657	ATAC3_1341105	ATAC3_6526427	ATAC4_619675
ATAC2_18945350	ATAC4_5966718	ATAC3_1360792	ATAC3_6562989	ATAC4_629716
ATAC2_18971500	ATAC4_6026576	ATAC3_1362810	ATAC3_6651411	ATAC4_630662
ATAC2_18973213	ATAC4_6088475	ATAC3_1385414	ATAC3_6678851	ATAC4_685652
ATAC2_18977854	ATAC4_6147946	ATAC3_1412129	ATAC3_6721076	ATAC4_694632
ATAC2_18985971	ATAC4_6176049	ATAC3_1416051	ATAC3_6766715	ATAC4_696921
ATAC2_19089230	ATAC4_6217407	ATAC3_1428044	ATAC3_6772551	ATAC4_769793
ATAC2_19096563	ATAC4_6245625	ATAC3_1461997	ATAC3_6785272	ATAC4_799511
ATAC2_19114327	ATAC4_6259807	ATAC3_1463003	ATAC3_6842055	ATAC4_815362
ATAC2_19153986	ATAC4_6296424	ATAC3_1465943	ATAC3_6882188	ATAC4_870731
ATAC2_19156963	ATAC4_6299834	ATAC3_1471449	ATAC3_6884321	ATAC4_886510
ATAC2_19158131	ATAC4_6308614	ATAC3_1488560	ATAC3_6890333	ATAC4_921313
ATAC2_19168858	ATAC4_6329278	ATAC3_1503598	ATAC3_6901351	ATAC4_934856
ATAC2_19169505	ATAC4_6408020	ATAC3_1609155	ATAC3_6902104	ATAC4_978986
ATAC2_19170293	ATAC4_6423537	ATAC3_1617386	ATAC3_6933930	ATAC4_1026407
ATAC2_19170800	ATAC4_6431614	ATAC3_1634634	ATAC3_6977880	ATAC4_1073550
ATAC2_19256184	ATAC4_6432319	ATAC3_1652669	ATAC3_7066301	ATAC4_1103814
ATAC2_19298198	ATAC4_6441995	ATAC3_1681580	ATAC3_7096236	ATAC4_1114528
ATAC2_19316428	ATAC4_6471642	ATAC3_1684791	ATAC3_7103821	ATAC4_1200487
ATAC2_19349690	ATAC4_6503360	ATAC3_1725471	ATAC3_7111809	ATAC4_1203821
ATAC2_19353267	ATAC4_6602465	ATAC3_1739891	ATAC3_7114390	ATAC4_1241363
ATAC2_19366450	ATAC4_6630608	ATAC3_1775737	ATAC3_7208694	ATAC4_1258536
ATAC2_19370539	ATAC4_6649779	ATAC3_1777264	ATAC3_7282724	ATAC4_1304133
ATAC2_19371292	ATAC4_6656534	ATAC3_1793477	ATAC3_7387978	ATAC4_1340152
ATAC2_19377222	ATAC4_6678288	ATAC3_1807578	ATAC3_7395222	ATAC4_1352139
ATAC2_19378427	ATAC4_6696748	ATAC3_1843446	ATAC3_7503441	ATAC4_1358208
ATAC2_19408660	ATAC4_6703722	ATAC3_1848717	ATAC3_7517107	ATAC4_1390880
ATAC2_19409193	ATAC4_6805464	ATAC3_1877591	ATAC3_7629516	ATAC4_1444657
ATAC2_19414894	ATAC4_6827629	ATAC3_1880672	ATAC3_7648230	ATAC4_1476390
ATAC2_19446390	ATAC4_6848885	ATAC3_1928051	ATAC3_7665917	ATAC4_1483147
ATAC2_19447709	ATAC4_6866380	ATAC3_1971044	ATAC3_7668973	ATAC4_1571879
ATAC2_19448159	ATAC4_6877809	ATAC3_1980696	ATAC3_7704875	ATAC4_1887499
ATAC2_19551061	ATAC4_6890308	ATAC3_2016258	ATAC3_7712909	ATAC4_1890175
ATAC2_19568369	ATAC4_6891836	ATAC3_2019878	ATAC3_7774292	ATAC4_2024477
ATAC2_19573080	ATAC4_6947936	ATAC3_2022308	ATAC3_7775097	ATAC4_2030258
ATAC2_19586251	ATAC4_6962122	ATAC3_2034609	ATAC3_7795893	ATAC4_2119429
ATAC2_19586996	ATAC4_6968251	ATAC3_2068754	ATAC3_7801829	ATAC4_2322587
ATAC2_19622341	ATAC4_6986918	ATAC3_2113688	ATAC3_7867368	ATAC4_2445792
ATAC2_19622989	ATAC4_6999677	ATAC3_2114959	ATAC3_7877371	ATAC4_2525466
ATAC2_19670511	ATAC4_7021322	ATAC3_2118011	ATAC3_7881560	ATAC4_2536786
ATAC3_34770	ATAC4_7072810	ATAC3_2120426	ATAC3_7910158	ATAC4_2674958
ATAC3_71497	ATAC4_7256382	ATAC3_2143423	ATAC3_7919881	ATAC4_2804345
ATAC3_99594	ATAC4_7316730	ATAC3_2161718	ATAC3_7953303	ATAC4_3766628
ATAC3_133432	ATAC4_7318824	ATAC3_2178163	ATAC3_7983272	ATAC4_3895987
ATAC3_138904	ATAC4_7337039	ATAC3_2225535	ATAC3_7985465	ATAC4_4824542
ATAC3_151589	ATAC4_7350387	ATAC3_2232456	ATAC3_7986465	ATAC4_4854268
ATAC3_193613	ATAC4_7446435	ATAC3_2244924	ATAC3_7989060	ATAC4_5133450
ATAC3_194151	ATAC4_7585946	ATAC3_2250696	ATAC3_7990470	ATAC4_5153229
ATAC3_222982	ATAC4_7602890	ATAC3_2261122	ATAC3_8066566	ATAC4_5300118
ATAC3_225793	ATAC4_7619191	ATAC3_2314939	ATAC3_8084613	ATAC4_5407327
ATAC3_239250	ATAC4_7631666	ATAC3_2329893	ATAC3_8086441	ATAC4_5439995
ATAC3_242423	ATAC4_7648168	ATAC3_2330366	ATAC3_8104515	ATAC4_5497766
ATAC3_242936	ATAC4_7683603	ATAC3_2331020	ATAC3_8143367	ATAC4_5625195
ATAC3_278859	ATAC4_7760522	ATAC3_2345316	ATAC3_8156753	ATAC4_5637754
ATAC3_295613	ATAC4_7866616	ATAC3_2364116	ATAC3_8174150	ATAC4_5669120
ATAC3_334227	ATAC4_7868714	ATAC3_2479454	ATAC3_8184987	ATAC4_5718549
ATAC3_375887	ATAC4_7900638	ATAC3_2484369	ATAC3_8186879	ATAC4_5738963
ATAC3_376654	ATAC4_7934058	ATAC3_2507861	ATAC3_8199002	ATAC4_5742168
ATAC3_388814	ATAC4_7936514	ATAC3_2519085	ATAC3_8213619	ATAC4_5918931
ATAC3_440851	ATAC4_7965950	ATAC3_2524227	ATAC3_8264246	ATAC4_5932201
ATAC3_453537	ATAC4_8014828	ATAC3_2563560	ATAC3_8287631	ATAC4_5975383
ATAC3_457037	ATAC4_8082060	ATAC3_2611529	ATAC3_8313569	ATAC4_6009434
ATAC3_476769	ATAC4_8093133	ATAC3_2647555	ATAC3_8325767	ATAC4_6024076
ATAC3_478858	ATAC4_8102913	ATAC3_2723251	ATAC3_8381949	ATAC4_6047793
ATAC3_512180	ATAC4_8104531	ATAC3_2749541	ATAC3_8424596	ATAC4_6079179
ATAC3_536778	ATAC4_8125102	ATAC3_2825165	ATAC3_8428159	ATAC4_6100647
ATAC3_545792	ATAC4_8344516	ATAC3_2838982	ATAC3_8434590	ATAC4_6116664
ATAC3_546326	ATAC4_8346430	ATAC3_2850200	ATAC3_8435515	ATAC4_6209685
ATAC3_567660	ATAC4_8371203	ATAC3_2870910	ATAC3_8437569	ATAC4_6374610
ATAC3_597129	ATAC4_8472895	ATAC3_2873438	ATAC3_8482781	ATAC4_6438589
ATAC3_604750	ATAC4_8499118	ATAC3_2918379	ATAC3_8500646	ATAC4_6441350
ATAC3_607901	ATAC4_8501881	ATAC3_2958719	ATAC3_8531209	ATAC4_6448128
ATAC3_627353	ATAC4_8604190	ATAC3_2983768	ATAC3_8547005	ATAC4_6454862
ATAC3_640107	ATAC4_8650510	ATAC3_2996034	ATAC3_8551850	ATAC4_6593371
ATAC3_696072	ATAC4_8816908	ATAC3_3096233	ATAC3_8557675	ATAC4_6643185
ATAC3_731648	ATAC4_8826198	ATAC3_3098197	ATAC3_8581477	ATAC4_6741709
ATAC3_733125	ATAC4_8845396	ATAC3_3110192	ATAC3_8585428	ATAC4_6756551
ATAC3_740610	ATAC4_8847107	ATAC3_3134829	ATAC3_8586440	ATAC4_6760413
ATAC3_746230	ATAC4_8875603	ATAC3_3161711	ATAC3_8593915	ATAC4_6837654
ATAC3_761630	ATAC4_8887656	ATAC3_3181948	ATAC3_8602278	ATAC4_6880000
ATAC3_790886	ATAC4_8974721	ATAC3_3262608	ATAC3_8621629	ATAC4_7056131
ATAC3_799461	ATAC4_8985731	ATAC3_3271409	ATAC3_8622215	ATAC4_7062841
ATAC3_815569	ATAC4_9096395	ATAC3_3277943	ATAC3_8623347	ATAC4_7114046
ATAC3_826047	ATAC4_9110596	ATAC3_3289509	ATAC3_8646582	ATAC4_7221572
ATAC3_831871	ATAC4_9170570	ATAC3_3318905	ATAC3_8656595	ATAC4_7348959
ATAC3_840176	ATAC4_9226403	ATAC3_3320250	ATAC3_8688556	ATAC4_7410038
ATAC3_851967	ATAC4_9252354	ATAC3_3331182	ATAC3_8778698	ATAC4_7484472
ATAC3_868633	ATAC4_9262734	ATAC3_3374999	ATAC3_8898249	ATAC4_7536938
ATAC3_877580	ATAC4_9304095	ATAC3_3441681	ATAC3_8924405	ATAC4_7540500
ATAC3_932571	ATAC4_9312672	ATAC3_3481016	ATAC3_8927331	ATAC4_7646663
ATAC3_951416	ATAC4_9334366	ATAC3_3499326	ATAC3_8949577	ATAC4_7656617
ATAC3_955792	ATAC4_9341879	ATAC3_3539439	ATAC3_9033987	ATAC4_7658333
ATAC3_961862	ATAC4_9386786	ATAC3_3578353	ATAC3_9036233	ATAC4_7664519
ATAC3_976576	ATAC4_9400580	ATAC3_3582825	ATAC3_9046350	ATAC4_7717633
ATAC3_1002034	ATAC4_9481222	ATAC3_3586043	ATAC3_9122083	ATAC4_7849936
ATAC3_1035593	ATAC4_9496422	ATAC3_3587819	ATAC3_9255081	ATAC4_7911937
ATAC3_1047612	ATAC4_9499249	ATAC3_3588721	ATAC3_9258829	ATAC4_7969041
ATAC3_1121047	ATAC4_9505771	ATAC3_3625000	ATAC3_9274173	ATAC4_7998577
ATAC3_1127702	ATAC4_9545079	ATAC3_3627300	ATAC3_9294464	ATAC4_8056659
ATAC3_1149718	ATAC4_9556356	ATAC3_3628457	ATAC3_9309024	ATAC4_8120777
ATAC3_1157017	ATAC4_9609171	ATAC3_3631464	ATAC3_9352989	ATAC4_8166188
ATAC3_1257436	ATAC4_9669208	ATAC3_3632245	ATAC3_9363878	ATAC4_8189978
ATAC3_1261700	ATAC4_9670889	ATAC3_3639332	ATAC3_9383122	ATAC4_8200500
ATAC3_1285461	ATAC4_9699918	ATAC3_3711697	ATAC3_9397190	ATAC4_8255653
ATAC3_1287582	ATAC4_9714840	ATAC3_3714614	ATAC3_9403763	ATAC4_8307183
ATAC3_1313214	ATAC4_9725253	ATAC3_3732615	ATAC3_9419553	ATAC4_8378392
ATAC3_1326092	ATAC4_9842822	ATAC3_3741713	ATAC3_9428322	ATAC4_8386621
ATAC3_1347298	ATAC4_9874266	ATAC3_3745546	ATAC3_9492592	ATAC4_8419631
ATAC3_1397601	ATAC4_9920433	ATAC3_3758298	ATAC3_9517171	ATAC4_8429689
ATAC3_1398266	ATAC4_9997751	ATAC3_3760585	ATAC3_9535503	ATAC4_8459366
ATAC3_1429034	ATAC4_10017310	ATAC3_3770609	ATAC3_9536847	ATAC4_8523827
ATAC3_1430352	ATAC4_10063287	ATAC3_3777402	ATAC3_9654264	ATAC4_8528190
ATAC3_1479353	ATAC4_10104955	ATAC3_3779552	ATAC3_9674090	ATAC4_8530182
ATAC3_1485985	ATAC4_10136278	ATAC3_3806786	ATAC3_9681780	ATAC4_8536377
ATAC3_1486779	ATAC4_10249868	ATAC3_3820288	ATAC3_9739519	ATAC4_8550574
ATAC3_1499153	ATAC4_10274528	ATAC3_3826139	ATAC3_9740445	ATAC4_8642860
ATAC3_1539377	ATAC4_10296216	ATAC3_3860051	ATAC3_9749361	ATAC4_8648681
ATAC3_1592815	ATAC4_10307550	ATAC3_3942082	ATAC3_9756165	ATAC4_8669534
ATAC3_1593340	ATAC4_10370470	ATAC3_3950494	ATAC3_9812996	ATAC4_8679127
ATAC3_1595310	ATAC4_10460986	ATAC3_4006756	ATAC3_9827489	ATAC4_8708064
ATAC3_1635044	ATAC4_10569870	ATAC3_4024619	ATAC3_9932477	ATAC4_8740604
ATAC3_1644531	ATAC4_10573722	ATAC3_4033392	ATAC3_9940985	ATAC4_8883743
ATAC3_1653139	ATAC4_10640291	ATAC3_4049309	ATAC3_9992300	ATAC4_9029136
ATAC3_1674401	ATAC4_10662424	ATAC3_4088296	ATAC3_10017369	ATAC4_9040536
ATAC3_1735928	ATAC4_10674472	ATAC3_4146368	ATAC3_10092571	ATAC4_9109425
ATAC3_1759665	ATAC4_10693055	ATAC3_4162259	ATAC3_10119859	ATAC4_9128427
ATAC3_1838462	ATAC4_10699477	ATAC3_4229696	ATAC3_10232221	ATAC4_9130050
ATAC3_1864362	ATAC4_10782025	ATAC3_4236131	ATAC3_10255783	ATAC4_9133185
ATAC3_1895976	ATAC4_10938770	ATAC3_4269919	ATAC3_10275775	ATAC4_9134116
ATAC3_1959744	ATAC4_10940617	ATAC3_4319396	ATAC3_10284797	ATAC4_9178128
ATAC3_1960759	ATAC4_10963959	ATAC3_4340507	ATAC3_10318363	ATAC4_9178831
ATAC3_1961523	ATAC4_11005204	ATAC3_4358426	ATAC3_10355858	ATAC4_9181963
ATAC3_1972297	ATAC4_11023819	ATAC3_4359712	ATAC3_10358825	ATAC4_9250528
ATAC3_2008606	ATAC4_11035327	ATAC3_4360285	ATAC3_10434075	ATAC4_9254486
ATAC3_2011753	ATAC4_11171442	ATAC3_4388513	ATAC3_10444010	ATAC4_9331765
ATAC3_2037821	ATAC4_11172426	ATAC3_4389135	ATAC3_10494174	ATAC4_9332089
ATAC3_2074092	ATAC4_11305632	ATAC3_4411715	ATAC3_10515324	ATAC4_9376606
ATAC3_2132697	ATAC4_11308199	ATAC3_4497243	ATAC3_10519712	ATAC4_9401434
ATAC3_2181344	ATAC4_11310835	ATAC3_4509599	ATAC3_10560419	ATAC4_9415463
ATAC3_2192723	ATAC4_11317440	ATAC3_4538437	ATAC3_10563153	ATAC4_9422550
[truncated: 2,831 more rows]
