# Supplementary material for: Interplay between coding and non-coding regulation drives the Arabidopsis seed-to-seedling transition
Source: Nat Commun. 2024 Feb 26;15:1724. doi: 10.1038/s41467-024-46082-5 (PMC10897432; doi:10.1038/s41467-024-46082-5)
Supplement: Supplementary file 10 — Supplementary Dataset 7 [file 41467_2024_46082_MOESM10_ESM.xlsx]

## Sheet: Supplementary Dataset 7
Supplementary Dataset 7: TomTom similarity between de novo motifs and known transcription factor binding sites
Motif ID	TF ID	p-value	E-value	q-value	Motif consensus	TF consensus	Orientation	TF symbol	Correlation between motif ACR enrichment and TF csRNA-seq expression	Correlation between motif promoter enrichment and TF csRNA-seq expression	TF csRNA-seq cluster	TF csRNA-seq max CPM
M1	AT3G23210	5.16645e-10	3.19803e-07	6.03877e-07	TTGCCACGTGTC	ACGTGTTGACACGTGTCATCCAC	-	bHLH34	-0.960872	-0.515978	6	11.285
M4	AT4G16750	6.6278e-09	4.10261e-06	7.80607e-06	AAGTCGGTGGCGA	GTGTCGGTGGCGGTG	-	AT4G16750	-0.786673	-0.546615	6	22.6674
M7	AT4G15090	8.52532e-09	5.27717e-06	1.03418e-05	AGCGCGTGAGA	GGAGGCGCGTGAGGT	-	FAR1	0.773495	0.348709	1	8.93889
M23	AT1G72740	1.52178e-08	9.41982e-06	1.8812e-05	AAAACCCTAA	CCTAAACCCTAAATC	+	AT1G72740	0.425827	-0.227637	2	31.39
M27	AT2G01930	1.58375e-08	9.80341e-06	1.96068e-05	CTCACTCTCTCT	TCTCTCTCTCTCTCTCTCTCTCTC	-	BPC1	-0.368617	0.079451	2	57.1035
M4	AT1G46768	5.04733e-08	3.1243e-05	2.03564e-05	AAGTCGGTGGCGA	GTGTCGGTGGTGG	+	RAP2.1	0.960539	0.925489	1	634.893
M4	AT1G36060	5.18513e-08	3.20959e-05	2.03564e-05	AAGTCGGTGGCGA	ATGGTCGGTGGAGG	+	AT1G36060	0.895107	0.675639	1	11.0446
M1	AT1G45249	6.87436e-08	4.25523e-05	2.67835e-05	TTGCCACGTGTC	AAAAATGCCACGTGACCA	+	ABF2	-0.75766	-0.40878	6	28.446
M1	AT1G59640	9.61433e-08	5.95127e-05	2.80941e-05	TTGCCACGTGTC	GTGAATGCCACGTGCCACCTC	-	BPEp	0.401502	-0.0664642	2	30.2223
M4	AT1G65620	1.22836e-07	7.60353e-05	3.61683e-05	AAGTCGGTGGCGA	CGGCGGAGAAGGCGGCGGAGA	-	AS2	-0.838675	-0.548543	5	2.42915
M27	AT5G42520	1.27577e-07	7.89705e-05	7.89705e-05	CTCACTCTCTCT	CTCTCTCTCTCTCTCTCTCTC	+	BPC6	-0.472871	-0.365015	1	35.7509
M1	AT1G49720	1.40556e-07	8.70041e-05	3.28576e-05	TTGCCACGTGTC	CCCGTCGTGCCACGTGTCC	-	ABF1	-0.658342	-0.203513	3	68.87
M8	AT2G45680	2.12409e-07	0.000131481	0.000151873	GGGTCCCACT	CCATTTGCCGTGGGTCCCACC	+	TCP9	-0.111959	0.688647	6	132.586
M8	AT3G27010	2.46514e-07	0.000152592	0.000151873	GGGTCCCACT	GTGGGTCCCACATGCTTTTTT	-	TCP20	0.0418083	-0.567005	1	33.7496
M4	AT1G19210	3.23523e-07	0.000200261	7.62076e-05	AAGTCGGTGGCGA	ATGGACGGTGGAGG	+	AT1G19210	-0.677057	-0.611861	0	1.14717
M1	AT2G36270	3.287e-07	0.000203465	5.48856e-05	TTGCCACGTGTC	ACTGCCACGTCACCATTT	-	ABI5	0.971987	0.806754	1	527.885
M11	AT2G43010	4.57634e-07	0.000283275	0.000545	ACCATGTGA	GCCACGTGA	-	PIF4	-0.689243	-0.613321	6	15.0617
M1	AT5G01380	5.51425e-07	0.000341332	7.16144e-05	TTGCCACGTGTC	CAAATTTAACACGTGTT	-	AT5G01380	-0.62712	-0.243038	6	9.99933
M4	AT3G11020	6.60623e-07	0.000408925	0.000129678	AAGTCGGTGGCGA	TGGTTATGTCGGTGGAGGTGG	+	DREB2B	0.51212	0.138568	3	22.0167
M27	AT4G38910	7.09116e-07	0.000438943	0.000292629	CTCACTCTCTCT	CTCTCTCTCTCTCTCTCTCTCTCTCTCTCT	-	BPC5	-0.193569	0.734051	6	7.58438
M1	AT1G19350	7.1119e-07	0.000440227	8.31271e-05	TTGCCACGTGTC	TCACACGTGCG	-	BES1	-0.882701	-0.436616	6	11.2737
M1	AT4G36930	1.08831e-06	0.000673662	0.000109995	TTGCCACGTGTC	CCCACGTGC	+	SPT	-0.696213	-0.475922	5	16.7166
M4	AT5G25190	1.14256e-06	0.000707245	0.00019224	AAGTCGGTGGCGA	CGGAGGTGGCGGCGGAGGA	+	ESE3	-0.272129	-0.47621	4	16.4628
M1	AT2G24260	1.22337e-06	0.000757269	0.000109995	TTGCCACGTGTC	CGCACGTGCG	+	LRL1	0.491774	0.0647131	0	85.0708
M32	AT4G40060	1.30319e-06	0.000806674	0.00160312	AATAATAATT	TAATAATT	+	HB16	-0.388818	-0.290447	6	24.954
M8	AT5G08330	1.39999e-06	0.000866594	0.000494694	GGGTCCCACT	TGTGGGCCCCACTT	+	TCP11	-0.182369	0.883302	6	6.48199
M4	AT5G44210	1.83518e-06	0.00113598	0.00027018	AAGTCGGTGGCGA	CGGCGGCGGTGGCGGCGGCGG	+	ERF9	-0.829025	-0.711802	5	2.62778
M8	AT3G47620	1.86044e-06	0.00115161	0.000494694	GGGTCCCACT	GTGGGTCCCACATCCTCTGT	-	TCP14	0.529654	-0.278721	0	98.5149
M1	AT4G00050	1.86514e-06	0.00115452	0.000155718	TTGCCACGTGTC	CCACGTGC	+	UNE10	-0.659792	-0.268882	6	8.43398
M8	AT1G72010	2.00742e-06	0.0012426	0.000494694	GGGTCCCACT	GTGGGGCCCACAT	-	AT1G72010	-0.20613	0.864999	6	26.5109
M9	AT5G11260	2.3644e-06	0.00146356	0.00286104	ACGTCATC	GGCCACGTCATCATT	-	HY5	-0.412833	0.222761	6	47.3913
M1	AT5G45300	2.39859e-06	0.00148473	0.000164916	TTGCCACGTGTC	AGTTCACACGTGTGA	-	BMY2	0.924673	0.0303017	2	80.6422
M1	AT5G38860	2.66202e-06	0.00164779	0.00017286	TTGCCACGTGTC	ACGTGAATGTCACGTGAC	+	BIM3	0.307824	-0.142565	0	28.5399
M1	AT3G23690	2.99972e-06	0.00185683	0.000184537	TTGCCACGTGTC	GAGAGGTCACGTGCG	+	AT3G23690	0.251226	0.550926	6	29.4879
M6	AT4G24470	3.17939e-06	0.00196804	0.00393608	ATCGGACGGC	ATCCAACGGTTGAGA	-	ZIM	0.761873	0.362557	1	49.6948
M11	AT3G59060	3.26384e-06	0.00202032	0.00194347	ACCATGTGA	CCACGTGA	-	PIL6	-0.178327	-0.388892	6	91.4508
M4	AT3G57600	3.65228e-06	0.00226076	0.000404139	AAGTCGGTGGCGA	GGCGGTGGCGG	-	AT3G57600	-0.661514	-0.502492	6	2.39809
M4	AT1G12630	3.7745e-06	0.00233642	0.000404139	AAGTCGGTGGCGA	TTGTCGGCGAAGGCGGCGGCG	-	AT1G12630	-0.526202	-0.397175	6	1.27836
M1	AT4G36730	4.58776e-06	0.00283982	0.000255351	TTGCCACGTGTC	TGCCACGTCA	-	GBF1	-0.661085	-0.207801	6	112.124
M1	AT2G18300	5.18446e-06	0.00320918	0.000275447	TTGCCACGTGTC	CGGGCACGTGCT	+	HBI1	-0.616795	-0.232275	6	17.3265
M1	AT1G09530	5.7527e-06	0.00356092	0.000292348	TTGCCACGTGTC	AGCCACGTGA	+	PIF3	0.0476513	-0.0842883	5	68.0684
M1	AT3G56850	7.09339e-06	0.00439081	0.000331643	TTGCCACGTGTC	AATGGACACGTGGCA	+	AREB3	0.966337	0.955666	1	20.8953
M8	AT1G69690	7.89572e-06	0.00488745	0.00108098	GGGTCCCACT	GTGGGGCCCACCA	-	TCP15	-0.192028	0.887571	6	6.44333
M23	AT1G19790	9.44718e-06	0.0058478	0.00419965	AAAACCCTAA	AAACCCTAAACCCTAAACCCTAA	+	SRS7	-0.0952129	-0.190382	2	2.35513
M23	AT5G67580	1.01918e-05	0.00630875	0.00419965	AAAACCCTAA	AAAATTAAACCCTAATTTT	+	TRB2	-0.559349	-0.196083	6	60.9541
M4	AT5G61600	1.04761e-05	0.00648471	0.000885549	AAGTCGGTGGCGA	GGCGGCGGCGGCGGCGGCG	-	ERF104	0.775065	0.0868265	3	284.114
M4	AT1G53170	1.05263e-05	0.0065158	0.000885549	AAGTCGGTGGCGA	GGCGGCGGCGGAGGA	-	ERF8	-0.545434	-0.418154	6	57.2266
M1	AT5G46760	1.23552e-05	0.00764786	0.00051576	TTGCCACGTGTC	GCACGTGC	+	MYC3	-0.0976784	0.341721	6	7.17694
M4	AT2G44940	1.30094e-05	0.00805282	0.000957637	AAGTCGGTGGCGA	AATTGTCGGTGGAGT	+	AT2G44940	-0.709937	-0.508808	6	3.15301
M4	AT3G15210	1.30094e-05	0.00805282	0.000957637	AAGTCGGTGGCGA	AAATGGCGGCGGAGG	-	ERF4	-0.701099	-0.350614	3	64.6704
M1	AT4G17880	1.72376e-05	0.01067	0.0006716	TTGCCACGTGTC	GCACGTGT	-	MYC4	-0.864502	-0.656441	5	19.639
M4	AT1G72360	1.78543e-05	0.0110518	0.00105142	AAGTCGGTGGCGA	CGGAAATGGCGGCGGCGGTGG	-	ERF73	0.660724	0.167602	2	6.2792
M4	AT1G03800	1.98283e-05	0.0122737	0.00106151	AAGTCGGTGGCGA	GGCGGCGGCGGAGGCGGCGGA	-	ERF10	-0.738163	-0.279277	3	2.99171
M7	AT2G02820	2.3753e-05	0.0147031	0.0144069	AGCGCGTGAGA	GGAGGCGCGTGTGGT	-	MYB88	-0.851413	-0.397537	6	8.48107
M1	AT5G28770	2.37809e-05	0.0147204	0.000818086	TTGCCACGTGTC	TGCTGACGTGGC	+	BZO2H3	-0.750714	-0.345821	6	20.4155
M1	AT4G16430	2.38252e-05	0.0147478	0.000818086	TTGCCACGTGTC	GCACGTGC	+	AT4G16430	0.838148	0.920249	1	38.0772
M1	AT4G18890	2.44968e-05	0.0151635	0.000818086	TTGCCACGTGTC	TCACACGTGCG	-	BEH3	-0.170713	-0.578787	0	16.3625
M28	AT1G08000	2.45165e-05	0.0151757	0.0301343	CAGATCTC	CAGATCTA	-	GATA10	0.480692	0.858028	5	11.9591
M1	AT2G35530	2.60005e-05	0.0160943	0.000836823	TTGCCACGTGTC	AATGGTCACGTGGCA	+	bZIP16	-0.0916789	-0.219148	5	10.2895
M9	AT5G10030	2.64826e-05	0.0163927	0.008765	ACGTCATC	TGACGTCATCA	+	TGA4	0.951828	0.397369	4	44.1234
M9	AT1G08320	2.64826e-05	0.0163927	0.008765	ACGTCATC	ATGACGTCATC	-	TGA9	0.753358	0.00222519	3	35.5216
M9	AT5G06839	2.8974e-05	0.0179349	0.008765	ACGTCATC	AGTGACGTCATCATC	-	TGA10	0.689019	0.415252	2	87.502
M4	AT2G23340	3.42322e-05	0.0211897	0.00175295	AAGTCGGTGGCGA	AATTGTCGGTGGTGGCA	+	DEAR3	0.440675	0.184329	2	61.6149
M4	AT1G28370	3.97188e-05	0.0245859	0.0018712	AAGTCGGTGGCGA	TGGCGGCGGCGGTGG	-	ERF11	0.159664	0.00877943	2	8.43693
M1	AT4G14410	4.09506e-05	0.0253484	0.0012273	TTGCCACGTGTC	GGCACGTGCC	+	bHLH104	0.61177	0.859997	1	47.7688
M1	AT1G01260	4.44372e-05	0.0275066	0.00129851	TTGCCACGTGTC	GCACGTGC	-	AT1G01260	0.981624	0.254311	0	20.4846
M3	AT4G34000	4.54156e-05	0.0281122	0.0271346	ACACATGTC	ACACGTGT	+	ABF3	-0.431552	-0.395101	6	111.956
M1	AT3G10800	4.56581e-05	0.0282624	0.00130164	TTGCCACGTGTC	AATGATGACGTGGCA	+	BZIP28	0.974865	0.217062	3	332.817
M9	AT5G06960	4.6225e-05	0.0286133	0.0108576	ACGTCATC	AATGACGTCATCAT	+	OBF5	0.939161	0.876769	1	54.9408
M4	AT2G38340	5.06435e-05	0.0313483	0.00220621	AAGTCGGTGGCGA	TAATGTCGGTGGAGGTG	-	DREB19	0.959	0.773973	1	362.071
M4	AT4G25470	5.31308e-05	0.032888	0.00220621	AAGTCGGTGGCGA	TGATGTCGGCAAAGA	-	CBF2	-0.75257	-0.712974	5	6.07648
M1	AT1G32150	5.48231e-05	0.0339355	0.00149022	TTGCCACGTGTC	GATGCTGACGTGGCA	-	bZIP68	-0.567049	0.00745365	6	8.53658
M4	AT1G50640	5.84701e-05	0.036193	0.00220621	AAGTCGGTGGCGA	TGGCGGCGGCGGTGG	+	ERF3	0.780975	0.181159	2	55.7329
M4	AT2G31230	5.84701e-05	0.036193	0.00220621	AAGTCGGTGGCGA	GCGGCGGCGGAGGCG	-	ERF15	-0.897165	-0.550639	6	0.546481
M4	AT4G06746	5.93124e-05	0.0367144	0.00220621	AAGTCGGTGGCGA	ATTGTCGGTGGTGATGAAG	-	RAP2.9	0.960254	0.931812	1	235.099
M20	AT5G18450	6.08909e-05	0.0376914	0.0271382	ACCGCCGCAG	TCCACCGCCTCCACC	-	AT5G18450	0.974731	0.983197	1	111.191
M9	AT3G12250	6.39697e-05	0.0395972	0.0108576	ACGTCATC	AATGACGTCATCATT	+	TGA6	0.920274	0.311442	0	171.249
M4	AT5G47230	6.43073e-05	0.0398062	0.00229514	AAGTCGGTGGCGA	TGGCGGCGGCGGTGG	-	ERF5	-0.740361	-0.736621	6	45.2575
M4	AT4G27950	7.2661e-05	0.0449771	0.00251701	AAGTCGGTGGCGA	CGGCGGCGGCGGCGGCGGAGG	-	CRF4	-0.774412	-0.777201	5	17.3535
M9	AT1G22070	7.42429e-05	0.0459564	0.0108576	ACGTCATC	GATGACGTCATCAT	+	TGA3	0.579104	0.223458	2	28.2538
M9	AT5G65210	7.72395e-05	0.0478112	0.0108576	ACGTCATC	GATGACGTCATCATT	-	TGA1	0.906257	0.588688	1	816.392
M4	AT1G68550	7.76496e-05	0.0480651	0.00261297	AAGTCGGTGGCGA	TGGCGGCGGCGGCGG	-	CRF10	-0.231458	-0.392296	4	53.1611
M1	AT1G75080	8.98214e-05	0.0555995	0.00223377	TTGCCACGTGTC	AAAAAAAGTCGCACGTGTGG	-	BZR1	-0.754324	-0.370028	6	9.0858
M1	AT4G36780	9.80487e-05	0.0606921	0.00233885	TTGCCACGTGTC	TCACACGTGCG	+	BEH2	0.908919	0.893213	1	59.0521
M1	AT1G78700	9.80487e-05	0.0606921	0.00233885	TTGCCACGTGTC	CCACACGTGCG	-	BEH4	0.140543	0.364093	1	4.48274
M9	AT3G30530	0.000100619	0.0622829	0.0108576	ACGTCATC	GCCACGTCAGCA	-	bZIP42	-0.665422	-0.638146	5	9.7046
M9	AT4G34590	0.000101932	0.0630957	0.0108576	ACGTCATC	TGCCACGTCAGCATC	+	GBF6	-0.914238	-0.314443	3	16.7256
M4	AT1G43160	0.000102578	0.063496	0.00326526	AAGTCGGTGGCGA	TGGCGGCGGCGGAGG	+	RAP2.6	0.77457	0.717551	0	84.2565
M4	AT2G33710	0.000102578	0.063496	0.00326526	AAGTCGGTGGCGA	TGGCGGCGGCGGAGG	-	AT2G33710	-0.68603	-0.529769	6	3.86084
M4	AT4G17490	0.000116279	0.071977	0.00351157	AAGTCGGTGGCGA	CGGTGGCGGCGGCGGCGGCGG	-	ERF6	-0.718688	-0.147219	3	213.809
M9	AT1G75390	0.000122247	0.0756708	0.0108576	ACGTCATC	TGCCACGTCAGCATC	-	bZIP44	0.0404709	-0.510353	4	27.3563
M20	AT1G22810	0.000124654	0.0771608	0.0271382	ACCGCCGCAG	TCCACCGCCACCGCC	-	AT1G22810	-0.676794	0.114377	6	1.17714
M9	AT5G06950	0.000125267	0.0775402	0.0108576	ACGTCATC	AATGACGTCATCATTATTGT	+	AHBP-1B	0.941729	0.393072	0	130.065
M1	AT1G32640	0.000129605	0.0802257	0.00297036	TTGCCACGTGTC	GCACGTGC	+	MYC2	-0.921519	-0.653342	6	64.356
M9	AT3G62420	0.000133759	0.0827969	0.0108576	ACGTCATC	TGCCACGTCAGCATC	-	BZIP53	-0.913913	-0.613163	6	778.097
M9	AT2G04038	0.000140124	0.0867365	0.0108576	ACGTCATC	GCCACGTCAGCATC	+	bZIP48	-0.936359	-0.538642	6	2.23502
M9	AT2G18160	0.000146275	0.0905441	0.0108576	ACGTCATC	TGCCACGTCAGCATT	-	bZIP2	-0.918982	-0.143275	3	528.116
M9	AT1G77920	0.000152539	0.0944216	0.0108576	ACGTCATC	AAAAGATGACGTCATCA	-	TGA7	-0.734202	-0.326307	6	28.3429
M4	AT3G20310	0.000183344	0.11349	0.00526679	AAGTCGGTGGCGA	TGGCGGCGGCGGAGGCGGTGG	-	ERF7	-0.753325	-0.564106	6	66.471
M28	AT4G32890	0.000188465	0.11666	0.115826	CAGATCTC	ACAGATCTAGA	-	GATA9	0.231791	0.937818	6	13.0369
M4	AT4G36900	0.000236376	0.146316	0.00662852	AAGTCGGTGGCGA	AGGCGGCGCC	-	RAP2.10	0.960352	0.815153	1	419.361
M9	AT2G46270	0.000247446	0.153169	0.014172	ACGTCATC	TGCCACGTCAGCATT	+	GBF3	0.726366	0.993618	1	299.458
M32	AT4G37790	0.000252004	0.155991	0.0648276	AATAATAATT	ACTAATCATT	+	HAT22	-0.578868	0.484348	2	16.6758
M32	AT2G02540	0.000310399	0.192137	0.0648276	AATAATAATT	ACACCAATAATTGG	+	HB21	0.761704	-0.675265	5	1.82126
M32	AT1G30490	0.000316194	0.195724	0.0648276	AATAATAATT	AAAAGTAATGATTAC	-	PHV	0.603922	-0.529368	4	6.69157
M18	AT4G25480	0.000349462	0.216317	0.0675547	AAACCGAC	CTTCACCGACATAA	+	DREB1A	-0.832989	-0.868595	5	4.94132
M16	AT4G36620	0.000376586	0.233107	0.319666	TCCGATCA	AATCCGATCTG	-	GATA19	0.807076	0.353575	2	255.095
M1	AT3G04070	0.000417135	0.258207	0.009029	TTGCCACGTGTC	TTTTACACGTAACTT	-	NAC047	-0.798826	-0.36254	6	76.1145
M4	AT4G23750	0.000433673	0.268443	0.0116084	AAGTCGGTGGCGA	GGCGGCGG	-	CRF2	-0.304611	-0.447449	4	93.846
M11	AT5G61270	0.000436498	0.270192	0.0221076	ACCATGTGA	GTGAATGCCACGTGG	+	PIF7	0.373237	0.445979	2	31.9874
M4	AT3G23240	0.000460299	0.284925	0.0117854	AAGTCGGTGGCGA	GCGGCGGCGGTGGTGGCGGCGGAGGCGG	-	ERF1	-0.124125	-0.386185	0	2.25608
M18	AT5G25810	0.000470523	0.291254	0.0675547	AAACCGAC	CTCCACCGACAAAAT	+	tny	-0.52654	-0.703855	6	100.001
M18	AT4G25490	0.000487721	0.3019	0.0675547	AAACCGAC	TTCGCCGACATC	+	CBF1	-0.711581	-0.854455	5	7.10804
M4	AT5G65130	0.000491538	0.304262	0.0123175	AAGTCGGTGGCGA	TGGCGGCGGCGGTGG	-	AT5G65130	-0.933525	-0.296258	3	19.0057
M20	AT2G40340	0.000513576	0.317903	0.0517447	ACCGCCGCAG	TCCACCGCCACCACCACCGCC	-	DREB2C	0.411244	0.482343	2	176.388
M4	AT5G51190	0.00053363	0.330317	0.0130937	AAGTCGGTGGCGA	GTGGCGGCGGCGGAG	+	AT5G51190	-0.789273	-0.793489	5	26.3076
M18	AT1G77200	0.00054484	0.337256	0.0675547	AAACCGAC	CCACCGACAAATTC	+	AT1G77200	-0.942455	-0.926963	5	3.90496
M18	AT3G16280	0.00054484	0.337256	0.0675547	AAACCGAC	CTCCACCGACAATA	-	AT3G16280	-0.920596	-0.19362	6	24.3319
M32	AT5G47370	0.000559194	0.346141	0.0982705	AATAATAATT	ATTAATCATTA	+	HAT2	0.0772408	-0.424676	6	3.31609
M18	AT2G33860	0.000611137	0.378294	0.0675547	AAACCGAC	TTTCCGACAA	-	ETT	-0.941958	-0.950673	6	28.0297
M1	AT3G22170	0.000667073	0.412918	0.0139233	TTGCCACGTGTC	TGAGCGCGTGAG	-	FHY3	0.930942	0.390501	0	125.652
M28	AT5G25830	0.000677054	0.419096	0.143716	CAGATCTC	GATCCAGATCTAA	+	GATA12	0.259926	0.900195	6	2.8192
M28	AT1G08010	0.00070154	0.434253	0.143716	CAGATCTC	TTCAGATCTAGATCT	-	GATA11	6.94224e-05	0.942254	6	30.3948
M1	AT5G48560	0.000734193	0.454465	0.0147958	TTGCCACGTGTC	GCACGTGC	+	AT5G48560	-0.713337	-0.32057	6	17.1336
M20	AT1G71450	0.000743801	0.460413	0.0562056	ACCGCCGCAG	CACCGCCGCCGCCACCGCCA	+	AT1G71450	-0.963528	0.084108	3	12.221
M1	AT2G21230	0.000752651	0.465891	0.0149107	TTGCCACGTGTC	TGACAGCTGT	+	AT2G21230	0.975523	0.834708	1	49.2423
M23	AT1G15720	0.00076959	0.476376	0.237838	AAAACCCTAA	TGCCCTAG	-	TRFL5	0.635609	0.108478	2	8.04598
M27	AT5G67450	0.000807843	0.500055	0.250027	CTCACTCTCTCT	TCACTCACACT	-	ZF1	-0.301847	0.86738	6	16.0268
M1	AT2G46510	0.000861934	0.533537	0.0165158	TTGCCACGTGTC	GCACGTGC	+	AIB	-0.670775	-0.274927	2	16.8764
M18	AT2G35700	0.000864876	0.535358	0.0874293	AAACCGAC	CCACCTCCACCGACA	-	ERF38	-0.710997	0.626213	3	1.76656
M7	AT2G22300	0.000902693	0.558767	0.101235	AGCGCGTGAGA	CCGCGTTAC	+	SR1	0.780727	0.769208	1	38.2364
M32	AT1G52150	0.000924612	0.572335	0.142176	AATAATAATT	AAAAGTAATGATTAC	+	ATHB-15	0.152093	-0.444865	5	12.3828
M4	AT1G12610	0.000935975	0.579368	0.0211994	AAGTCGGTGGCGA	TGATGTCGGCGAAGA	+	DDF1	-0.771193	-0.069887	3	304.194
M10	AT5G23280	0.00096306	0.596134	0.24542	GTGGGTCA	GTGGGACCCAC	+	AT5G23280	0.680176	0.00367525	6	7.09118
M4	AT2G45420	0.0011314	0.700334	0.0251421	AAGTCGGTGGCGA	CCGGAAAATCCGGAGGAAA	-	LBD18	0.415069	0.48418	6	3.68488
M1	AT3G15500	0.00113148	0.700387	0.0209925	TTGCCACGTGTC	TTTCAAATTTTACACGTAACT	+	NAC3	0.988536	0.971542	1	16.6066
M10	AT5G51910	0.00117789	0.729111	0.24542	GTGGGTCA	GTGGGCCCCA	-	AT5G51910	-0.689643	0.141724	1	18.137
M32	AT2G18350	0.0011948	0.739583	0.16331	AATAATAATT	AAATGTAATTAATTA	+	HB24	0.119344	-0.457915	5	10.8556
M1	AT1G43700	0.0013044	0.807422	0.0238225	TTGCCACGTGTC	TTGACAGCTGTA	+	VIP1	0.528701	-0.0531927	3	4726.65
M23	AT2G33550	0.00134278	0.831181	0.331984	AAAACCCTAA	TAAAAAATATACCCTAAA	+	AT2G33550	-0.4695	-0.514788	3	6.31262
M18	AT2G02070	0.00134674	0.83363	0.116691	AAACCGAC	CACAAAACGACAAAAA	-	IDD5	0.837852	0.672932	1	9.55283
M4	AT3G23250	0.0013566	0.839738	0.0295885	AAGTCGGTGGCGA	TGGTTGGTGGAGATTTTGGAG	-	MYB15	-0.991869	-0.646818	6	6.023
M4	AT3G16770	0.0014238	0.881334	0.0304895	AAGTCGGTGGCGA	GGCGGCGC	-	EBP	0.948903	0.93327	1	165.934
M8	AT3G02150	0.00145802	0.902515	0.14971	GGGTCCCACT	GTGGGGACCACAA	+	PTF1	-0.371832	0.727388	6	8.49395
M4	AT5G05550	0.00148862	0.921456	0.0313083	AAGTCGGTGGCGA	TTTCTCCGGCGATGA	+	AT5G05550	0.964154	0.801437	1	16.1086
M18	AT5G60120	0.00160884	0.995871	0.120678	AAACCGAC	AAACCTACGA	+	TOE2	-0.709034	-0.788632	6	31.8603
M28	AT3G49930	0.00162249	1.00432	0.218403	CAGATCTC	AGATTTC	-	AT3G49930	-0.17624	0.856926	6	7.17248
M4	AT4G28140	0.00169249	1.04765	0.0349715	AAGTCGGTGGCGA	GGCGGTGGAGGCGGTGGTGG	+	AT4G28140	0.888482	0.597016	1	1.95091
M3	AT2G20180	0.00180547	1.11759	0.138853	ACACATGTC	CCACGTGACCTTCT	-	PIL5	-0.176405	-0.330556	0	195.714
M18	AT3G50700	0.00182602	1.13031	0.120678	AAACCGAC	CACAAAACGACAAAA	+	IDD2	-0.842622	-0.404141	0	6.92745
M28	AT3G51080	0.00195455	1.20987	0.218403	CAGATCTC	TAGATCTAGATCT	+	GATA6	0.198673	0.947396	6	23.7356
M23	AT5G04340	0.00200116	1.23872	0.4123	AAAACCCTAA	TTAACACTAA	+	ZAT6	0.0279947	-0.427653	1	261.119
M18	AT1G14580	0.00203133	1.25739	0.120678	AAACCGAC	CACAAAACGACAAAAAAAAA	-	AT1G14580	0.936398	0.716165	0	28.2858
M18	AT1G55110	0.00205525	1.2722	0.120678	AAACCGAC	CACAAAACGACAAAAAAA	+	IDD7	0.870793	0.942159	1	44.8564
M32	AT5G39760	0.00208887	1.29301	0.249282	AATAATAATT	AATCTTAATTAATTAATAAATT	+	HB23	0.0551332	-0.56932	6	31.8439
M4	AT2G43000	0.00212237	1.31375	0.0430979	AAGTCGGTGGCGA	GTAGCGTAGATATCACGGCA	-	NAC042	0.0733001	-0.0764242	3	11.749
M32	AT2G22430	0.00222908	1.3798	0.249282	AATAATAATT	ATAAATGATTG	-	HB6	0.264177	-0.0379013	2	172.088
M18	AT5G03150	0.00238756	1.4779	0.120678	AAACCGAC	CAGAAAACGACAAAAAAAAA	-	JKD	-0.715432	-0.876013	6	1.31702
M10	AT2G04880	0.00254726	1.57675	0.260272	GTGGGTCA	GGCTCGGTCAA	-	ZAP1	-0.205527	-0.639262	1	254.687
M18	AT5G66730	0.00279707	1.73139	0.125668	AAACCGAC	AAGAAAACGACAAAAAA	+	IDD1	0.9643	0.81725	1	20.8157
M4	AT2G44840	0.00290243	1.79661	0.0579393	AAGTCGGTGGCGA	GAAATGGCGGCGGAG	-	ERF13	-0.896301	-0.585293	5	3.98078
M32	AT2G46680	0.00294615	1.82366	0.284271	AATAATAATT	AATCAATCATTGA	-	HB-7	0.774461	-0.060859	0	4.65699
M32	AT5G65410	0.00300412	1.85955	0.284271	AATAATAATT	AAACTTAATTAATTA	-	HB25	0.62558	-0.0859977	2	81.8238
M18	AT4G32800	0.00321003	1.98701	0.13907	AAACCGAC	CTCCACCGACAATTTC	+	AT4G32800	-0.932203	-0.647105	0	6.6636
M4	AT1G21910	0.00329991	2.04264	0.0637141	AAGTCGGTGGCGA	GTCGGTGGAGGTGGTGGTGG	-	DREB26	-0.654704	-0.487767	6	91.9271
M20	AT5G64750	0.0033045	2.04549	0.133176	ACCGCCGCAG	CGCCGCCGCCATTTCCGCC	-	ABR1	0.948525	0.827929	1	921.457
M28	AT3G60530	0.00339019	2.09853	0.277802	CAGATCTC	GATTCAGATCTGAAA	-	GATA4	0.58996	0.47435	4	49.8065
M1	AT4G01500	0.00341948	2.11666	0.0572954	TTGCCACGTGTC	CCTGTTCAGGTGATTT	+	NGA4	0.599452	0.684666	0	0.595772
M1	AT1G69490	0.00343132	2.12399	0.0572954	TTGCCACGTGTC	AAGTTACGTGT	-	NAP	-0.440773	-0.681035	0	362.194
M3	AT1G06070	0.00356139	2.2045	0.145767	ACACATGTC	TACAGCTGGCA	+	AT1G06070	0.395459	0.447372	0	117.163
M1	AT1G51140	0.00371495	2.29956	0.0603084	TTGCCACGTGTC	TTAGCAACTTGCAT	+	FBH3	0.99459	0.783925	1	29.5568
M10	AT2G47460	0.00397256	2.45901	0.286522	GTGGGTCA	CGGTAGGTAA	-	MYB12	0.651822	0.554146	5	19.9667
M18	AT2G02080	0.00439598	2.72111	0.17202	AAACCGAC	CACAAAACGACAAAAAA	+	IDD4	0.966388	0.769758	0	67.304
M32	AT1G69180	0.00447391	2.76935	0.393113	AATAATAATT	TAATCATA	-	CRC	-0.965567	0.694325	6	1.61294
M20	AT5G19790	0.00448871	2.77851	0.162671	ACCGCCGCAG	CCGCCGCCGCCGGCG	+	RAP2.11	-0.710214	-0.622234	6	6.09586
M1	AT5G09410	0.00454498	2.81334	0.0717889	TTGCCACGTGTC	AAAGCGCGTGAA	+	EICBP.B	0.993103	0.052877	3	163.281
M1	AT5G64220	0.00495412	3.0666	0.077208	TTGCCACGTGTC	AAACCGCGT	+	AT5G64220	0.957781	0.702046	1	10.2691
M1	AT4G16150	0.00547419	3.38852	0.0841904	TTGCCACGTGTC	CCGTGTAAAAAACGCGTG	+	AT4G16150	0.953116	0.922826	1	76.234
M4	AT1G75490	0.00548149	3.39304	0.100613	AAGTCGGTGGCGA	TGGCGGTGGAGGTGG	-	AT1G75490	0.960395	0.995941	1	535.737
M18	AT5G67190	0.00562582	3.48238	0.21094	AAACCGAC	CCACCGCCACCGACA	+	DEAR2	0.96069	0.92455	1	303.152
M4	AT1G28360	0.00563813	3.49	0.100613	AAGTCGGTGGCGA	TGGCGGCG	-	ERF12	0.958731	0.944632	1	134.945
M20	AT2G30340	0.00575416	3.56183	0.188028	ACCGCCGCAG	CGCCGCAATTTCCGCCG	-	LBD13	-0.872231	-0.780655	6	5.0019
M18	AT3G13810	0.00591226	3.65969	0.21094	AAACCGAC	AGAAAAAGACAAAAAAAAAAA	-	IDD11	0.934011	0.866264	3	85.9483
M1	AT2G42280	0.0070948	4.39168	0.107336	TTGCCACGTGTC	AGCAACTTGCA	+	FBH4	0.426362	-0.0580519	2	211.317
M1	AT1G52890	0.00716279	4.43377	0.107336	TTGCCACGTGTC	AAGTTACGTGTA	-	NAC019	0.459989	-0.045352	3	240.424
M1	AT2G40620	0.0075637	4.68193	0.111909	TTGCCACGTGTC	TGACAGCTGGT	-	AT2G40620	-0.0310176	0.234592	0	188.192
M20	AT4G34410	0.00856897	5.30419	0.25269	ACCGCCGCAG	CGCCGCCGCAATTTC	-	RRTF1	-0.474605	0.148522	3	5.29861
M4	AT1G59750	0.00945776	5.85436	0.15471	AAGTCGGTGGCGA	ATGTCGGT	-	ARF1	0.952489	0.765736	1	215.177
M18	AT3G50260	0.00980787	6.07107	0.321556	AAACCGAC	CCACCTCCACCGACA	+	CEJ1	-0.503381	0.56259	3	40.9352
M4	AT3G24050	0.0100416	6.21572	0.16201	AAGTCGGTGGCGA	ATGGTGATGATGATG	+	GATA1	-0.797423	-0.74016	4	42.8572
M4	AT1G44830	0.0107203	6.63589	0.170624	AAGTCGGTGGCGA	TGGCGGTGGAGGTGG	-	AT1G44830	-0.631896	-0.471775	5	1.69365
M4	AT1G18570	0.0115458	7.14684	0.181312	AAGTCGGTGGCGA	AGGTAGGTGAAAATTTTGAAA	-	MYB51	-0.760798	-0.516174	3	8.82745
M1	AT1G35460	0.0124684	7.71795	0.169461	TTGCCACGTGTC	TGCAACTTGCA	-	FBH1	0.970542	0.694105	1	41.2744
M9	AT2G02450	0.0127711	7.90528	0.417665	ACGTCATC	CCTGTTTTACACGGCATCT	+	LOV1	-0.909101	-0.60528	6	4.27275
M20	AT1G77640	0.0136045	8.42121	0.365522	ACCGCCGCAG	TCCACCGACACCACCACCACC	-	AT1G77640	-0.759896	-0.618933	6	2.58249
M1	AT5G07680	0.0168076	10.4039	0.219755	TTGCCACGTGTC	GTTACTTGTTCTACACGTAAC	-	NAC080	-0.625424	-0.259747	6	8.56236
M4	AT5G54230	0.0189979	11.7597	0.294412	AAGTCGGTGGCGA	AAGGTAGGTGAACAA	-	MYB49	-0.554828	-0.416127	6	2.03774
M4	AT3G02940	0.0205314	12.7089	0.314044	AAGTCGGTGGCGA	AAGGTAGGTGAACTAATT	+	MYB107	-0.307736	-0.153435	6	3.15747
M3	AT5G04410	0.0243079	15.0466	0.412815	ACACATGTC	TAACACGCCACA	+	NAC2	0.912581	0.702391	1	113.272
M3	AT2G06200	0.0249488	15.4433	0.414063	ACACATGTC	GAAAATGTGTCAGA	+	GRF6	-0.604555	-0.481437	6	1.29124
M4	AT3G58630	0.0257755	15.9551	0.381588	AAGTCGGTGGCGA	CGTCGCCGGAGATTT	-	AT3G58630	0.961439	0.495788	1	67.8928
M4	AT1G08810	0.0285986	17.7025	0.405817	AAGTCGGTGGCGA	AAAAAGGTGGTTGGAAAAG	-	MYB60	-0.429795	-0.28641	6	22.9162
M4	AT1G78080	0.0316815	19.6109	0.444212	AAGTCGGTGGCGA	ATGGTCGGTG	-	RAP2.4	-0.425006	-0.452278	4	96.038
M1	AT1G79580	0.0424125	26.2534	0.481297	TTGCCACGTGTC	TTGCTTGAATTTCACGCTACC	-	SMB	-0.947711	-0.455186	6	5.45899
