# Supplementary material for: Interplay between coding and non-coding regulation drives the Arabidopsis seed-to-seedling transition
Source: Nat Commun. 2024 Feb 26;15:1724. doi: 10.1038/s41467-024-46082-5 (PMC10897432; doi:10.1038/s41467-024-46082-5)
Supplement: Supplementary file 11 — Supplementary Dataset 8 [file 41467_2024_46082_MOESM11_ESM.xlsx]

## Sheet: Supplementary Dataset 8
Supplementary Dataset 8: Protein coding genes with detected antisense TSSs in the csRNA-seq
Sense pcTSS	Sense pcGene	pcGene Symbol	Antisense ncTSS	Antisense ncGene	Pearson Correlation	Average pcTSS/ncTSS Ratio	Distance Between pcTSS and ncTSS (bp)	Distance Between pcTTS and ncTSS (bp)	Relative Distance of Antisense ncTSS from pcTSS in the Gene	Antisense Type
TSS5_25997640	AT5G65080	MAF5	TSS5_26002437		0.0343882	0.393163	4796	320	0.937451	Distal
TSS1_25579865	AT1G68250	AT1G68250	TSS1_25579375		0.860041	0.00279265	489	338	0.591294	Distal
TSS5_24707572	AT5G61440	ACHT5	TSS5_24709537	AT5G09005	0.100936	0.113902	1964	-12	1	Distal
TSS3_6127047	AT3G17890	AT3G17890	TSS3_6128134	AT3G03585	0.682115	0.368437	1086	229	0.825856	Distal
TSS5_2591694	AT5G08090	AT5G08090	TSS5_2592866	HOMER_RNA_00160176	0.444039	0.0275184	1171	18	0.984861	Distal
TSS1_17457116	AT1G47550	SEC3A	TSS1_17465206	HOMER_RNA_00013255	0.534734	1.3549	8089	120	0.985382	Distal
TSS5_19939603	AT5G49170	AT5G49170	TSS5_19938837	STRINGTIE_RNA_00141519	-0.0139709	0.148894	765	493	0.608108	Distal
TSS5_20048691	AT5G49440	AT5G49440	TSS5_20049548		0.414629	0.0446984	856	682	0.556567	Distal
TSS5_25992227	AT5G65070	MAF4	TSS5_25996149		-0.346559	0.107307	3921	89	0.977805	Distal
TSS1_2225863	AT1G07250	UGT71C4	TSS1_2226916		-0.429098	2.45449	1052	798	0.568649	Distal
TSS5_1765427	AT5G05860	UGT76C2	TSS5_1765918		0.346257	0.989348	490	1631	0.231023	Proximal
TSS1_4547513	AT1G13280	AOC4	TSS1_4548546	STRINGTIE_RNA_00023276	-0.488731	0.37973	1032	475	0.684804	Distal
TSS4_10955442	AT4G20300	AT4G20300	TSS4_10957279		0.875905	0.537175	1836	2093	0.467294	Proximal
TSS2_13024136	AT2G30575	LGT5	TSS2_13020392	HOMER_RNA_00060662	0.620378	0.542462	3743	120	0.968936	Distal
TSS5_21607541	AT5G53280	PDV1	TSS5_21609116	HOMER_RNA_00150352	0.639389	0.270427	1574	445	0.779594	Distal
TSS1_88743	AT1G01200	RABA3	TSS1_86778	STRINGTIE_RNA_00019301	0.447455	0.0309278	1964	-40	1	Distal
TSS4_18413775	AT4G39675	AT4G39675	TSS4_18414075		-0.333995	48.3328	299	167	0.641631	Distal
TSS2_2895005	AT2G06990	HEN2	TSS2_2901745	HOMER_RNA_00069169	-0.661021	0.155405	6739	378	0.946888	Distal
TSS1_12451451	AT1G34190	NAC017	TSS1_12454411	HOMER_RNA_00037079	0.838314	1.63269	2959	179	0.942957	Distal
TSS2_2217205	AT2G05810	AT2G05810	TSS2_2215258	AT2G05812	0.0277733	0.0831189	1946	1254	0.608125	Distal
TSS5_18924465	AT5G46640	AT5G46640	TSS5_18926972	HOMER_RNA_00141210	0.623053	0.405733	2506	50	0.980438	Distal
TSS4_17355888	AT4G36850	AT4G36850	TSS4_17355350	HOMER_RNA_00123034	0.44247	14.3302	537	2210	0.195486	Proximal
TSS4_17593167	AT4G37420	AT4G37420	TSS4_17594138		0.895932	0.230126	970	1183	0.450534	Proximal
TSS3_2074032	AT3G06630	AT3G06630	TSS3_2069339	AT3G01865	0.667378	2.07599	4692	27	0.994278	Distal
TSS5_4636676	AT5G14380	AGP6	TSS5_4636044		0.0401826	0.200353	631	402	0.610842	Distal
TSS5_23995728	AT5G59530	AT5G59530	TSS5_23994113	HOMER_RNA_00163647	-0.0515068	1.78127	1614	82	0.951651	Distal
TSS1_18218745	AT1G49245	AT1G49245	TSS1_18218690		0.0959612	4.05113	54	875	0.058127	Distal
TSS1_2187875	AT1G07130	STN1	TSS1_2188531	AT1G07128	0.340849	0.0667602	655	303	0.683716	Distal
TSS4_18025700	AT4G38550	AT4G38550	TSS4_18028510	AT4G38552	-0.546742	1.47324	2809	468	0.857186	Distal
TSS4_577261	AT4G01400	AT4G01400	TSS4_575876		0.639233	0.36865	1384	164	0.894057	Distal
TSS4_18485158	AT4G39840	AT4G39840	TSS4_18486325	AT4G39838	-0.309927	1.12028	1166	883	0.569058	Distal
TSS5_23096163	AT5G57070	AT5G57070	TSS5_23097888	STRINGTIE_RNA_00136281	0.0841828	1.35166	1724	855	0.668476	Distal
TSS1_17780487	AT1G48130	PER1	TSS1_17781498	HOMER_RNA_00024466	-0.0833489	67.9218	1010	289	0.777521	Distal
TSS2_19614730	AT2G47910	CRR6	TSS2_19615550	HOMER_RNA_00056573	-0.615866	1.91915	819	387	0.679104	Distal
TSS2_11897949	AT2G27940	AT2G27940	TSS2_11898451	HOMER_RNA_00058069	0.954491	0.572287	501	425	0.541037	Distal
TSS5_221074	AT5G01560	LECRKA4.3	TSS5_218216		0.128979	0.0801563	2857	313	0.901262	Distal
TSS5_10940274	AT5G28919	AT5G28919	TSS5_10940726		0.494465	0.732751	451	1288	0.259344	Proximal
TSS2_7692460	AT2G17705	AT2G17705	TSS2_7693347	HOMER_RNA_00057828	0.783497	0.556317	886	-28	1	Distal
TSS3_23242198	AT3G62860	AT3G62860	TSS3_23239429		0.236175	1.5329	2768	243	0.919296	Distal
TSS5_4574439	AT5G14180	MPL1	TSS5_4573635	HOMER_RNA_00157715	0.775602	1.79544	803	2583	0.237153	Proximal
TSS1_21902264	AT1G59620	CW9	TSS1_21902894		-0.678841	1.76553	629	2825	0.182108	Proximal
TSS1_1821892	AT1G06000	AT1G06000	TSS1_1820522	AT1G06002	0.304814	0.327796	1369	218	0.862634	Distal
TSS2_15335557	AT2G36570	AT2G36570	TSS2_15337867	STRINGTIE_RNA_00054126	-0.462086	0.917437	2309	403	0.851401	Distal
TSS1_2223855	AT1G07240	UGT71C5	TSS1_2224501	HOMER_RNA_00023654	0.825743	0.958527	645	1255	0.339474	Proximal
TSS2_9879308	AT2G23200	AT2G23200	TSS2_9881853		0.251054	0.133872	2544	106	0.96	Distal
TSS3_19505642	AT3G52590	UBQ1	TSS3_19505421	HOMER_RNA_00093728	0.246338	15.5416	220	1334	0.14157	Proximal
TSS5_16675025	AT5G41690	AT5G41690	TSS5_16674496	HOMER_RNA_00158797	0.603383	0.193065	528	4658	0.101813	Proximal
TSS1_6152219	AT1G17870	EGY3	TSS1_6150069		0.127529	0.255054	2149	135	0.940893	Distal
TSS1_23261777	AT1G62810	CuAO1	TSS1_23261290	HOMER_RNA_00006319	0.378139	3.88182	486	3907	0.110631	Proximal
TSS4_9336779	AT4G16570	PRMT7	TSS4_9340842		0.117014	0.680103	4062	112	0.973167	Distal
TSS1_4484587	AT1G13160	AT1G13160	TSS1_4488460	HOMER_RNA_00040409	0.486097	0.377114	3872	122	0.969454	Distal
TSS5_1034543	AT5G03860	MLS	TSS5_1034156		-0.39107	518.661	386	2489	0.134261	Proximal
TSS5_16438307	AT5G41070	DRB5	TSS5_16440203	HOMER_RNA_00161541	-0.0057475	0.80966	1895	-104	1	Distal
TSS2_18831163	AT2G45710	AT2G45710	TSS2_18832611	HOMER_RNA_00053827	-0.299566	28.4987	1447	97	0.937176	Distal
TSS3_9793240	AT3G26640	LWD2	TSS3_9794913	HOMER_RNA_00102066	-0.577962	1.79913	1672	24	0.985849	Distal
TSS3_9795179	AT3G26650	GAPA	TSS3_9794913	HOMER_RNA_00102066	0.909922	5.24762	265	1919	0.121337	Proximal
TSS2_18333561	AT2G44430	AT2G44430	TSS2_18334711	HOMER_RNA_00053647	-0.327906	0.677709	1149	1846	0.383639	Proximal
TSS1_9481757	AT1G27290	AT1G27290	TSS1_9482642	HOMER_RNA_00031149	-0.264524	2.2085	884	704	0.556675	Distal
TSS5_26186272	AT5G65510	AIL7	TSS5_26185979	HOMER_RNA_00162522	0.365178	0.226307	292	3687	0.0733853	Proximal
TSS1_18430339	AT1G49780	PUB26	TSS1_18429081	STRINGTIE_RNA_00031350	-0.207139	1.50646	1257	453	0.735088	Distal
TSS5_21202454	AT5G52190	AT5G52190	TSS5_21201935		-0.28421	5.5308	518	395	0.56736	Distal
TSS3_17309920	AT3G46980	PHT4;3	TSS3_17307141	HOMER_RNA_00074220	-0.431702	0.952367	2778	692	0.800576	Distal
TSS4_10103988	AT4G18280	AT4G18280	TSS4_10104489	HOMER_RNA_00124126	-0.0685526	9.45992	500	472	0.514403	Distal
TSS3_3758512	AT3G11900	ANT1	TSS3_3760465		0.181456	2.1065	1952	348	0.848696	Distal
TSS2_19315036	AT2G47000	ABCB4	TSS2_19310261		0.682014	0.409897	4774	927	0.837397	Distal
TSS5_24090825	AT5G59790	AT5G59790	TSS5_24092137	HOMER_RNA_00142766	0.610323	0.967556	1311	1213	0.519414	Distal
TSS5_16633977	AT5G41590	AT5G41590	TSS5_16633205		0.901447	1.65099	771	1156	0.400104	Proximal
TSS3_10356434	AT3G27906	AT3G27906	TSS3_10355914	HOMER_RNA_00073705	0.730222	1.11403	519	2155	0.194091	Proximal
TSS4_18276534	AT4G39270	AT4G39270	TSS4_18279708	HOMER_RNA_00112578	-0.0542478	0.944323	3173	509	0.86176	Distal
TSS2_19446872	AT2G47400	CP12-1	TSS2_19447587	HOMER_RNA_00062907	0.324323	13.9107	714	199	0.782037	Distal
TSS5_26874579	AT5G67360	ARA12	TSS5_26872369	HOMER_RNA_00154918	-0.241852	15.9841	2209	751	0.746284	Distal
TSS5_26190522	AT5G65520	AT5G65520	TSS5_26189946	HOMER_RNA_00135885	-0.485601	0.429975	575	301	0.656393	Distal
TSS3_1158310	AT3G04360	AT3G04360	TSS3_1157205	HOMER_RNA_00088703	0.905991	0.775574	1104	459	0.706334	Distal
TSS1_25426446	AT1G67810	SUFE2	TSS1_25426993	HOMER_RNA_00015738	0.827032	10.2772	546	682	0.444625	Distal
TSS1_28728259	AT1G76560	CP12-3	TSS1_28728839	HOMER_RNA_00038550	0.952534	15.4895	579	192	0.750973	Distal
TSS5_7366661	AT5G22250	CAF1b	TSS5_7365836	HOMER_RNA_00130932	0.494877	0.718977	824	499	0.622827	Distal
TSS2_8471582	AT2G19570	CDA1	TSS2_8470620	AT2G19572	0.716664	4.75102	961	440	0.685939	Distal
TSS5_23452555	AT5G57910	AT5G57910	TSS5_23451209	HOMER_RNA_00134706	-0.235567	1.4413	1345	553	0.708641	Distal
TSS5_26574192	AT5G66590	AT5G66590	TSS5_26574546	HOMER_RNA_00150690	0.82998	1.66477	353	643	0.354418	Distal
TSS1_1013322	AT1G03950	VPS2.3	TSS1_1011314	HOMER_RNA_00021907	-0.679017	0.665096	2007	208	0.906095	Distal
TSS4_11270280	AT4G21120	AAT1	TSS4_11270737	HOMER_RNA_00124223	0.641978	0.992734	456	3567	0.113348	Proximal
TSS5_16641753	AT5G41610	CHX18	TSS5_16638569	AT5G41612	-0.692577	3.80354	3183	449	0.876377	Distal
TSS5_22284637	AT5G54860	AT5G54860	TSS5_22287087	HOMER_RNA_00162061	0.798645	0.828102	2449	333	0.880302	Distal
TSS1_27110397	AT1G72020	AT1G72020	TSS1_27109406		-0.723579	16.6329	990	313	0.759785	Distal
TSS1_30286987	AT1G80555	AT1G80555	TSS1_30287585	HOMER_RNA_00025317	0.854473	0.868403	597	189	0.759542	Distal
TSS3_7089851	AT3G20320	ABCI15	TSS3_7087530	HOMER_RNA_00091077	0.274303	0.532241	2320	163	0.934354	Distal
TSS1_5737878	AT1G16770	AT1G16770	TSS1_5738768	HOMER_RNA_00030770	-0.561657	38.6625	889	650	0.577648	Distal
TSS2_8600886	AT2G19910	AT2G19910	TSS2_8595771		-0.297395	0.303566	5114	213	0.960015	Distal
TSS1_847586	AT1G03410	2A6	TSS1_846833	AT1G03420	0.390306	0.279572	752	2496	0.231527	Proximal
TSS4_16944654	AT4G35760	LTO1	TSS4_16942451	HOMER_RNA_00122998	-0.17761	4.52888	2202	445	0.831885	Distal
TSS5_23127654	AT5G57123	AT5G57123	TSS5_23126826	HOMER_RNA_00159471	0.260746	92.5176	827	24	0.971798	Distal
TSS5_4694073	AT5G14550	AT5G14550	TSS5_4690973	AT5G14545	0.340053	4.02046	3099	-49	1	Distal
TSS5_7138762	AT5G21020	AT5G21020	TSS5_7139481	HOMER_RNA_00160737	0.0161989	45.6	718	182	0.797778	Distal
TSS4_13958064	AT4G28080	AT4G28080	TSS4_13957344	HOMER_RNA_00122669	-0.165052	9.51113	719	8786	0.0756444	Proximal
TSS3_8941457	AT3G24520	HSFC1	TSS3_8942499	AT3G24518	0.251166	0.591095	1041	768	0.575456	Distal
TSS1_27413499	AT1G72840	AT1G72840	TSS1_27409472	HOMER_RNA_00039930	0.389375	0.112126	4026	630	0.864691	Distal
TSS2_6985448	AT2G16070	PDV2	TSS2_6983872	HOMER_RNA_00063522	-0.359706	2.11407	1575	200	0.887324	Distal
TSS1_6787997	AT1G19630	CYP722A1	TSS1_6787597	HOMER_RNA_00033628	0.858861	0.447298	399	3974	0.0912417	Proximal
TSS4_14147410	AT4G28650	AT4G28650	TSS4_14144700	AT4G28652	-0.272843	0.333333	2709	871	0.756704	Distal
TSS5_3179424	AT5G10140	FLC	TSS5_3173457	AT5G01675	0.11235	11.0722	5966	101	0.983353	Distal
TSS2_5050609	AT2G12461	AT2G12461	TSS2_5049755		0.998572	0.608226	853	-718	1	Distal
TSS4_13732880	AT4G27460	CBSX5	TSS4_13734079	HOMER_RNA_00118111	0.986244	7.14118	1198	502	0.704706	Distal
TSS5_20191368	AT5G49690	AT5G49690	TSS5_20189862	HOMER_RNA_00148657	0.580636	1.96004	1505	445	0.771795	Distal
TSS2_7965651	AT2G18330	AT2G18330	TSS2_7968928		-0.27543	2.65361	3276	198	0.943005	Distal
TSS4_16577391	AT4G34750	AT4G34750	TSS4_16578258	HOMER_RNA_00121157	0.509815	0.158606	866	407	0.680283	Distal
TSS3_18973292	AT3G51080	GATA6	TSS3_18974658		0.488014	0.994161	1365	402	0.772496	Distal
TSS5_4050513	AT5G12480	CPK7	TSS5_4047571		0.11566	0.614429	2941	190	0.939317	Distal
TSS5_20501677	AT5G50350	AT5G50350	TSS5_20500933	HOMER_RNA_00159197	0.75124	2.84015	743	2568	0.224404	Proximal
TSS4_16471874	AT4G34450	AT4G34450	TSS4_16471520	HOMER_RNA_00124841	-0.64998	31.1017	353	5933	0.0561565	Proximal
TSS5_6981888	AT5G20635	AGG3	TSS5_6981576		0.733604	0.775177	311	2696	0.103425	Proximal
TSS1_27785095	AT1G73880	UGT89B1	TSS1_27785752	HOMER_RNA_00016436	0.44316	10.2107	656	1221	0.349494	Proximal
TSS5_871564	AT5G03490	AT5G03490	TSS5_872224	HOMER_RNA_00163882	0.0975704	0.386835	659	1210	0.352595	Proximal
TSS2_19529792	AT2G47610	AT2G47610	TSS2_19530570	HOMER_RNA_00066741	-0.430773	10.4256	777	1158	0.40155	Proximal
TSS4_8794281	AT4G15390	AT4G15390	TSS4_8792971	HOMER_RNA_00104009	0.943638	49.9562	1309	427	0.754032	Distal
TSS5_4450878	AT5G13790	AGL15	TSS5_4448878	HOMER_RNA_00162879	0.101193	0.148048	1999	98	0.953267	Distal
TSS2_11595102	AT2G27130	AT2G27130	TSS2_11595675	HOMER_RNA_00051207	0.806423	0.1041	572	901	0.388323	Distal
TSS2_17572354	AT2G42150	AT2G42150	TSS2_17573357	AT2G09335	0.464694	0.925337	1002	1373	0.421895	Proximal
TSS5_1612067	AT5G05450	AT5G05450	TSS5_1615322	HOMER_RNA_00163928	0.0455963	5.71572	3254	397	0.891263	Distal
TSS1_21580715	AT1G58235	AT1G58235	TSS1_21579939	HOMER_RNA_00022972	0.803335	8.48208	775	769	0.501943	Distal
TSS3_1837881	AT3G06080	TBL10	TSS3_1836704	HOMER_RNA_00094395	0.062538	2.4999	1176	2222	0.346086	Proximal
TSS1_9746863	AT1G27970	NTF2B	TSS1_9747946	HOMER_RNA_00036839	0.341238	18.7998	1082	677	0.615122	Distal
TSS4_17554756	AT4G37300	MEE59	TSS4_17555520	HOMER_RNA_00112253	0.827196	5.09492	763	793	0.49036	Distal
TSS2_5692885	AT2G13660	AT2G13660	TSS2_5692210	AT2G13665	-0.349418	1.09399	674	246	0.732609	Distal
TSS2_16119103	AT2G38500	AT2G38500	TSS2_16118594		-0.0202082	0.852077	508	1285	0.283324	Proximal
TSS5_7265682	AT5G21280	AT5G21280	TSS5_7264392	HOMER_RNA_00157990	0.105259	21.126	1289	758	0.629702	Distal
TSS1_12421644	AT1G34110	AT1G34110	TSS1_12418417	STRINGTIE_RNA_00020660	-0.119587	0.374635	3226	1555	0.674754	Distal
TSS2_18558900	AT2G44990	CCD7	TSS2_18559711	HOMER_RNA_00059785	0.262652	0.259177	810	1927	0.295944	Proximal
TSS1_852649	AT1G03440	AT1G03440	TSS1_853771	STRINGTIE_RNA_00022826	-0.39555	10.8	1121	1026	0.522124	Distal
TSS5_26292284	AT5G65710	HSL2	TSS5_26294132	STRINGTIE_RNA_00136615	-0.404266	0.490741	1847	1469	0.556996	Distal
TSS1_29638551	AT1G78830	AT1G78830	TSS1_29637420	HOMER_RNA_00019527	-0.217926	7.27626	1130	826	0.57771	Distal
TSS5_24260339	AT5G60280	AT5G60280	TSS5_24262473	STRINGTIE_RNA_00136408	-0.326722	0.320513	2133	179	0.922578	Distal
TSS5_4939025	AT5G15210	HB30	TSS5_4937864	HOMER_RNA_00129981	0.889936	1.8616	1160	583	0.665519	Distal
TSS3_4924928	AT3G14660	CYP72A13	TSS3_4927411	HOMER_RNA_00089757	0.173555	3.23917	2482	349	0.876722	Distal
TSS5_18387361	AT5G45370	UMAMIT1	TSS5_18387645		0.70356	3.48301	283	3077	0.0842262	Proximal
TSS5_7854166	AT5G23330	AT5G23330	TSS5_7855751	HOMER_RNA_00160820	-0.165002	3.83429	1584	174	0.901024	Distal
TSS1_29452305	AT1G78270	UGT85A4	TSS1_29450749	AT1G78265	0.819993	3.68018	1555	300	0.838275	Distal
TSS1_7009330	AT1G20225	AT1G20225	TSS1_7007630		-0.473285	63.261	1699	-74	1	Distal
TSS1_7007561	AT1G20220	AT1G20220	TSS1_7007630		-0.422907	9.48701	68	2826	0.0234969	Proximal
TSS1_4242989	AT1G12440	AT1G12440	TSS1_4242719	HOMER_RNA_00027927	-0.458434	90.5668	269	1540	0.148701	Proximal
TSS4_8011392	AT4G13830	J20	TSS4_8012086	HOMER_RNA_00126078	0.779843	4.56487	693	1221	0.362069	Proximal
TSS3_19453109	AT3G52480	AT3G52480	TSS3_19452138	HOMER_RNA_00091784	0.306791	1.84043	970	292	0.768621	Distal
TSS3_22651539	AT3G61190	BAP1	TSS3_22650759		0.697282	1.11146	779	699	0.527064	Distal
TSS5_7524509	AT5G22630	ADT5	TSS5_7525609		0.57497	3.94864	1099	1086	0.502975	Distal
TSS4_17597183	AT4G37430	CYP91A2	TSS4_17598698	AT4G37432	-0.34756	19.3669	1514	335	0.818821	Distal
TSS1_27115024	AT1G72050	TFIIIA	TSS1_27117313	HOMER_RNA_00038375	0.377081	13.4868	2288	206	0.917402	Distal
TSS2_18677312	AT2G45300	AT2G45300	TSS2_18680258	HOMER_RNA_00066643	-0.453079	2.12005	2945	1634	0.643154	Distal
TSS1_27530856	AT1G73210	AT1G73210	TSS1_27528155	HOMER_RNA_00035394	-0.154721	3.11973	2700	501	0.843486	Distal
TSS1_9071110	AT1G26220	AT1G26220	TSS1_9071693	AT1G26208	-0.245841	1.55888	582	140	0.806094	Distal
TSS4_14734826	AT4G30130	AT4G30130	TSS4_14738262	STRINGTIE_RNA_00106354	0.53007	0.376353	3435	446	0.885081	Distal
TSS5_2940695	AT5G09445	AT5G09445	TSS5_2941090	AT5G09443	0.264181	0.852934	394	528	0.427332	Distal
TSS1_4577903	AT1G13360	AT1G13360	TSS1_4576999	HOMER_RNA_00022185	-0.000809034	12.092	903	594	0.603206	Distal
TSS2_18577650	AT2G45040	AT2G45040	TSS2_18578831	HOMER_RNA_00059786	0.158323	0.763336	1180	266	0.816044	Distal
TSS1_3341574	AT1G10180	AT1G10180	TSS1_3338356	HOMER_RNA_00033239	-0.579793	5.92038	3217	227	0.934088	Distal
TSS1_4076345	AT1G12060	BAG5	TSS1_4076933		0.625177	0.911739	587	418	0.58408	Distal
TSS5_19846144	AT5G48950	DHNAT2	TSS5_19846516	HOMER_RNA_00161821	0.320641	8.00733	371	1066	0.258177	Proximal
TSS1_9748738	AT1G27980	DPL1	TSS1_9749215	HOMER_RNA_00036840	-0.359987	2.33647	476	3788	0.111632	Proximal
TSS2_13644476	AT2G32090	AT2G32090	TSS2_13645613	HOMER_RNA_00062268	-0.406107	22.3492	1136	536	0.679426	Distal
TSS2_13002578	AT2G30505	AT2G30505	TSS2_13000924	HOMER_RNA_00046589	0.630005	0.327462	1653	252	0.867717	Distal
TSS1_23072558	AT1G62370	AT1G62370	TSS1_23073713	HOMER_RNA_00037998	-0.338088	NA	1154	170	0.871601	Distal
TSS3_19467143	AT3G52500	AT3G52500	TSS3_19465732	HOMER_RNA_00074920	-0.206246	2.50123	1410	782	0.643248	Distal
TSS5_24955500	AT5G62140	AT5G62140	TSS5_24954575	HOMER_RNA_00149033	-0.415613	0.355541	924	364	0.717391	Distal
TSS4_15019756	AT4G30840	AT4G30840	TSS4_15017608		0.0423222	1.66128	2147	153	0.933478	Distal
TSS2_15546544	AT2G37020	AT2G37020	TSS2_15548790		0.0634677	4.53724	2245	381	0.854912	Distal
TSS3_22285318	AT3G60300	AT3G60300	TSS3_22287403	HOMER_RNA_00098698	0.549636	17.425	2084	327	0.864372	Distal
TSS1_27211155	AT1G72275	AT1G72275	TSS1_27209892	STRINGTIE_RNA_00014480	0.111213	0.965902	1262	835	0.601812	Distal
TSS1_2349024	AT1G07630	PLL5	TSS1_2351506	HOMER_RNA_00030393	-0.00907175	2.0959	2481	404	0.859965	Distal
TSS1_28448499	AT1G75760	AT1G75760	TSS1_28448003	HOMER_RNA_00035472	-0.17047	1.04592	495	1609	0.235266	Proximal
TSS3_20896543	AT3G56360	AT3G56360	TSS3_20897807	HOMER_RNA_00093899	0.273018	15.5119	1263	153	0.891949	Distal
TSS3_17648687	AT3G47833	SDH7	TSS3_17649978		-0.573366	9.387	1290	389	0.768314	Distal
TSS4_13873791	AT4G27860	MEB1	TSS4_13876286	HOMER_RNA_00127775	-0.286621	9.97644	2494	327	0.884084	Distal
TSS5_26743340	AT5G66985	AT5G66985	TSS5_26743791	HOMER_RNA_00143793	0.321278	21.636	450	291	0.607287	Distal
TSS3_6617715	AT3G19150	KRP6	TSS3_6616831	HOMER_RNA_00072538	0.519399	0.374895	883	739	0.54439	Distal
TSS2_12157923	AT2G28420	GLYI8	TSS2_12158576	HOMER_RNA_00065942	-0.107732	262.769	652	543	0.545607	Distal
TSS3_8918679	AT3G24500	MBF1C	TSS3_8919126	AT3G04685	-0.475241	47.2279	446	971	0.314749	Distal
TSS3_19458953	AT3G52490	AT3G52490	TSS3_19457570	HOMER_RNA_00096040	0.241943	0.435631	1382	2317	0.373614	Proximal
TSS4_17269822	AT4G36620	GATA19	TSS4_17268905		0.833891	14.6863	916	395	0.698703	Distal
TSS1_18138174	AT1G49032	AT1G49032	TSS1_18138754	HOMER_RNA_00031590	0.0147956	335.59	579	576	0.501299	Distal
TSS5_84479	AT5G01210	AT5G01210	TSS5_85917	AT5G01215	-0.261062	2.11118	1437	365	0.797447	Distal
TSS5_17688659	AT5G43950	AT5G43950	TSS5_17686734	HOMER_RNA_00148491	-0.662269	0.728468	1924	245	0.887045	Distal
TSS1_2121018	AT1G06910	TRFL7	TSS1_2123876	HOMER_RNA_00030367	0.205733	0.434187	2857	-46	1	Distal
TSS1_1165274	AT1G04350	AT1G04350	TSS1_1167067	HOMER_RNA_00035878	-0.363965	0.826158	1792	434	0.805031	Distal
TSS1_24775864	AT1G66410	CAM4	TSS1_24774089		-0.536923	37.6346	1774	98	0.94765	Distal
TSS5_7316651	AT5G22090	AT5G22090	TSS5_7315495	HOMER_RNA_00130919	-0.843719	6.08148	1155	6006	0.16129	Proximal
TSS1_46760	AT1G01080	AT1G01080	TSS1_45104	HOMER_RNA_00032823	0.174959	5.5593	1655	435	0.791866	Distal
TSS5_19909399	AT5G49120	AT5G49120	TSS5_19908805		0.915384	0.290811	593	246	0.706794	Distal
TSS1_5390035	AT1G15670	AT1G15670	TSS1_5390902	HOMER_RNA_00010889	-0.678597	9.99581	866	855	0.503196	Distal
TSS5_556438	AT5G02500	HSC70-1	TSS5_554042	HOMER_RNA_00150741	-0.128007	46.6843	2395	484	0.831886	Distal
TSS4_12785290	AT4G24805	AT4G24805	TSS4_12785838	AT4G07285	-0.681986	5.85887	547	477	0.53418	Distal
TSS5_7741898	AT5G23070	TK1b	TSS5_7742689	HOMER_RNA_00149796	0.195423	3.43802	790	397	0.665543	Distal
TSS5_17831225	AT5G44260	AT5G44260	TSS5_17831284		0.657088	7.37942	58	1661	0.0337405	Proximal
TSS5_16832284	AT5G42110	AT5G42110	TSS5_16831512		0.137217	8.73711	771	-109	1	Distal
TSS2_12255027	AT2G28605	AT2G28605	TSS2_12255640	HOMER_RNA_00062124	0.568336	1.10294	612	424	0.590734	Distal
TSS2_11041800	AT2G25900	ATCTH	TSS2_11042793	HOMER_RNA_00058018	0.729875	52.172	992	934	0.515057	Distal
TSS1_20804573	AT1G55675	AT1G55675	TSS1_20803893	HOMER_RNA_00022936	-0.729419	1.92768	679	235	0.742888	Distal
TSS4_10076152	AT4G18210	PUP10	TSS4_10078320		0.835418	1.67425	2167	568	0.792322	Distal
TSS4_14369035	AT4G29140	ADS1	TSS4_14370436	HOMER_RNA_00118147	0.335106	0.354552	1400	919	0.603708	Distal
TSS5_4703087	AT5G14580	AT5G14580	TSS5_4697285	HOMER_RNA_00129904	0.485386	1.76284	5801	84	0.985726	Distal
TSS4_9094403	AT4G16060	AT4G16060	TSS4_9096330	HOMER_RNA_00124003	-0.552149	10.7473	1926	26	0.98668	Distal
TSS3_20418645	AT3G55090	ABCG16	TSS3_20416960	HOMER_RNA_00091890	-0.230216	0.311891	1684	1044	0.617302	Distal
TSS3_9665632	AT3G26395	AT3G26395	TSS3_9666203		-0.496822	3.94415	570	190	0.75	Distal
TSS4_17305930	AT4G36710	HAM4	TSS4_17307378	HOMER_RNA_00118307	-0.207237	0.498984	1447	444	0.765204	Distal
TSS3_8476599	AT3G23605	AT3G23605	TSS3_8477336	HOMER_RNA_00102014	0.0702385	2.29959	736	175	0.807903	Distal
TSS5_9684012	AT5G27420	CNI1	TSS5_9685141	HOMER_RNA_00161015	0.675237	0.635656	1128	627	0.642735	Distal
TSS2_11459320	AT2G26870	NPC2	TSS2_11458909	HOMER_RNA_00068702	0.718225	1.56471	410	2146	0.160407	Proximal
TSS5_24767534	AT5G61600	ERF104	TSS5_24766670	HOMER_RNA_00145480	0.875613	10.3422	863	526	0.62131	Distal
TSS1_195823	AT1G01540	AT1G01540	TSS1_198399	HOMER_RNA_00040117	0.0449507	2.26687	2575	568	0.819281	Distal
TSS3_21048479	AT3G56850	AREB3	TSS3_21046567	HOMER_RNA_00096189	-0.203914	2.13029	1911	470	0.802604	Distal
TSS4_13878880	AT4G27870	AT4G27870	TSS4_13882777	HOMER_RNA_00116833	-0.103912	6.54626	3896	309	0.926516	Distal
TSS1_24028921	AT1G64660	MGL	TSS1_24029867	HOMER_RNA_00027141	0.967389	3.69953	945	1006	0.484367	Proximal
TSS5_19717340	AT5G48620	AT5G48620	TSS5_19717096	HOMER_RNA_00156531	0.145279	3.2543	243	5131	0.0452177	Proximal
TSS2_18666565	AT2G45270	GCP1	TSS2_18670019		0.431736	2.30564	3453	12	0.996537	Distal
TSS2_18670122	AT2G45280	RAD51C	TSS2_18670019		-0.61531	0.298829	102	2359	0.0414466	Proximal
TSS4_10988074	AT4G20350	AT4G20350	TSS4_10989712	HOMER_RNA_00120552	-0.255811	1.02277	1637	274	0.85662	Distal
TSS5_24623344	AT5G61210	SNAP33	TSS5_24625025	AT5G08990	0.800285	22.8686	1680	704	0.704698	Distal
TSS3_6715956	AT3G19380	PUB25	TSS3_6714638	HOMER_RNA_00088960	0.754035	1.84778	1317	729	0.643695	Distal
TSS2_19599832	AT2G47860	SETH6	TSS2_19602200		-0.208595	0.677526	2367	260	0.901028	Distal
TSS4_9157531	AT4G16160	ATOEP16-2	TSS4_9158873		-0.560994	128.685	1341	122	0.91661	Distal
TSS2_11071444	AT2G25964	AT2G25964	TSS2_11070861	HOMER_RNA_00056992	-0.668988	13.7768	582	67	0.896764	Distal
TSS4_12588524	AT4G24275	AT4G24275	TSS4_12589273	HOMER_RNA_00120717	0.698375	2.70733	748	152	0.831111	Distal
TSS2_827781	AT2G02850	ARPN	TSS2_826505	HOMER_RNA_00063022	0.163011	107.345	1275	421	0.751769	Distal
TSS5_3339366	AT5G10560	AT5G10560	TSS5_3336305	HOMER_RNA_00147805	0.311392	4.15455	3060	322	0.90479	Distal
TSS4_16038052	AT4G33240	FAB1A	TSS4_16037802	AT4G08775	0.665939	16.312	249	8867	0.0273146	Proximal
TSS4_6745104	AT4G11040	AT4G11040	TSS4_6745967	HOMER_RNA_00117851	0.83037	83.2112	862	983	0.467209	Distal
TSS3_22925731	AT3G61900	AT3G61900	TSS3_22926355	HOMER_RNA_00088590	0.731982	7.37086	623	15	0.976489	Distal
TSS2_12530885	AT2G29140	PUM3	TSS2_12531808	HOMER_RNA_00065960	0.757933	26.8746	922	3698	0.199567	Proximal
TSS2_14507140	AT2G34360	AT2G34360	TSS2_14507598	STRINGTIE_RNA_00056379	0.739003	6.23941	457	2592	0.149885	Proximal
TSS1_26700412	AT1G70790	AT1G70790	TSS1_26700962	HOMER_RNA_00025033	0.0742489	4.51184	549	2675	0.170285	Proximal
TSS1_27744739	AT1G73790	GIP2	TSS1_27745348		-0.488679	3.52433	608	173	0.778489	Distal
TSS2_18752852	AT2G45500	AT2G45500	TSS2_18749411	HOMER_RNA_00057550	0.525241	2.13449	3440	75	0.978663	Distal
TSS5_24189677	AT5G60060	AT5G60060	TSS5_24188711	HOMER_RNA_00135039	0.586375	0.366796	965	318	0.752143	Distal
TSS5_4156677	AT5G13100	AT5G13100	TSS5_4158567	HOMER_RNA_00160369	-0.295234	8.33158	1889	165	0.919669	Distal
TSS4_15181768	AT4G31250	AT4G31250	TSS4_15179151	AT4G31248	-0.364476	4.21429	2616	397	0.868238	Distal
TSS5_26421870	AT5G66070	AT5G66070	TSS5_26422783	HOMER_RNA_00162558	0.0472755	0.22505	912	719	0.559166	Distal
TSS1_898900	AT1G03600	PSB27	TSS1_899826	HOMER_RNA_00040160	-0.135642	15.4712	925	390	0.703422	Distal
TSS3_8741558	AT3G24180	AT3G24180	TSS3_8734869	HOMER_RNA_00095115	-0.114284	5.3321	6688	521	0.927729	Distal
TSS5_8559325	AT5G24890	AT5G24890	TSS5_8558387	HOMER_RNA_00148184	-0.789342	26.1486	937	815	0.534817	Distal
TSS5_19397443	AT5G47910	RBOHD	TSS5_19398441	HOMER_RNA_00150223	0.741746	2.03163	997	4024	0.198566	Proximal
TSS2_15675837	AT2G37360	ABCG2	TSS2_15673687	AT2G37362	-0.0957578	0.920913	2149	362	0.855834	Distal
TSS1_20912321	AT1G55920	SERAT2;1	TSS1_20913256		0.542737	8.29425	934	516	0.644138	Distal
TSS5_8610555	AT5G24990	AT5G24990	TSS5_8611428	HOMER_RNA_00149866	0.00325277	1.86493	872	764	0.533007	Distal
TSS5_18591482	AT5G45830	DOG1	TSS5_18590856	HOMER_RNA_00154000	0.233874	1.99473	625	1464	0.299186	Proximal
TSS5_26595804	AT5G66631	AT5G66631	TSS5_26598169		0.78412	1.42325	2364	-268	1	Distal
TSS4_314322	AT4G00750	AT4G00750	TSS4_314744		0.559153	0.738927	421	3016	0.122491	Proximal
TSS4_16659262	AT4G34980	SLP2	TSS4_16658076	HOMER_RNA_00122965	-0.485829	0.834722	1185	1680	0.413613	Proximal
TSS2_385223	AT2G01850	EXGT-A3	TSS2_387117	HOMER_RNA_00061392	0.762567	11.7109	1893	415	0.820191	Distal
TSS4_8218385	AT4G14270	AT4G14270	TSS4_8219112	HOMER_RNA_00116462	0.405472	461.301	726	514	0.585484	Distal
TSS5_17864520	AT5G44350	AT5G44350	TSS5_17865517	HOMER_RNA_00164596	0.806792	0.837567	996	385	0.721217	Distal
TSS1_28075155	AT1G74720	QKY	TSS1_28077236	HOMER_RNA_00027301	-0.495884	5.0336	2080	1825	0.53265	Distal
TSS5_22061159	AT5G54310	AGD5	TSS5_22057106	HOMER_RNA_00148801	0.0247094	11.8051	4052	233	0.945624	Distal
TSS4_10606421	AT4G19450	AT4G19450	TSS4_10606810	HOMER_RNA_00126186	0.354059	0.778277	388	2680	0.126467	Proximal
TSS1_29364244	AT1G78080	RAP2.4	TSS1_29365774	HOMER_RNA_00038625	-0.427189	10.9651	1529	607	0.715824	Distal
TSS5_5801207	AT5G17600	AT5G17600	TSS5_5800104	STRINGTIE_RNA_00131207	-0.414497	0.45	1102	885	0.554605	Distal
TSS1_12091859	AT1G33360	AT1G33360	TSS1_12096492	HOMER_RNA_00012888	-0.30413	1.66215	4632	75	0.984066	Distal
TSS4_17561768	AT4G37320	CYP81D5	TSS4_17561205	HOMER_RNA_00123061	0.370566	1.06911	562	2036	0.21632	Proximal
TSS3_19639677	AT3G52960	AT3G52960	TSS3_19640838		-0.348592	31.0744	1160	2	0.998279	Distal
TSS1_23641737	AT1G63730	AT1G63730	TSS1_23644974		0.312605	0.719519	3236	127	0.962236	Distal
TSS4_10278492	AT4G18670	AT4G18670	TSS4_10275950		0.180552	1.90065	2541	792	0.762376	Distal
TSS1_117046	AT1G01300	AT1G01300	TSS1_118546	STRINGTIE_RNA_00022754	-0.499759	4.5353	1499	563	0.726964	Distal
TSS5_25727475	AT5G64330	NPH3	TSS5_25729469		-0.0312309	5.23097	1993	1240	0.616455	Distal
TSS3_23015865	AT3G62160	AT3G62160	TSS3_23014573	STRINGTIE_RNA_00075333	-0.328542	0.666667	1291	539	0.705464	Distal
TSS1_19783661	AT1G53090	SPA4	TSS1_19783484	HOMER_RNA_00037668	-0.0898276	1.93168	176	3542	0.0473373	Proximal
TSS3_15986866	AT3G44310	NIT1	TSS3_15987280	HOMER_RNA_00098099	0.808443	76.6054	413	2469	0.143303	Proximal
TSS5_26033777	AT5G65160	TPR14	TSS5_26031109	HOMER_RNA_00154838	-0.387835	3.37452	2667	180	0.936776	Distal
TSS2_18072412	AT2G43540	AT2G43540	TSS2_18073134	HOMER_RNA_00066572	-0.106849	7.2204	721	253	0.740246	Distal
TSS3_9599986	AT3G26230	CYP71B24	TSS3_9598088		0.640184	0.312396	1897	151	0.92627	Distal
TSS3_22295371	AT3G60320	AT3G60320	TSS3_22293457	HOMER_RNA_00092094	0.207566	10.8182	1913	1731	0.524973	Distal
TSS5_6793364	AT5G20110	AT5G20110	TSS5_6792802	HOMER_RNA_00130717	0.773955	1.65603	561	1499	0.27233	Proximal
TSS5_5904383	AT5G17860	CAX7	TSS5_5902966		0.620213	1.40851	1416	723	0.661992	Distal
TSS1_19916504	AT1G53380	AT1G53380	TSS1_19915579	HOMER_RNA_00029091	-0.0248725	5.93513	924	2773	0.249932	Proximal
TSS5_4554396	AT5G14110	AT5G14110	TSS5_4554217	HOMER_RNA_00150928	-0.276237	NA	178	617	0.223899	Distal
TSS2_14394858	AT2G34080	AT2G34080	TSS2_14393478	AT2G08650	0.722151	0.131679	1379	299	0.821812	Distal
TSS1_24907244	AT1G66770	SWEET6	TSS1_24906504	HOMER_RNA_00035130	-0.0780489	6.40114	739	47	0.940204	Distal
TSS4_4074553	AT4G06746	RAP2.9	TSS4_4073765	HOMER_RNA_00125211	-0.0813674	20.5441	787	232	0.772326	Distal
TSS3_15502128	AT3G43580	AT3G43580	TSS3_15502549	HOMER_RNA_00080544	0.306799	1.86082	420	1203	0.25878	Proximal
TSS3_22187529	AT3G60080	AT3G60080	TSS3_22188843	HOMER_RNA_00102418	-0.335937	2.87061	1313	347	0.790964	Distal
TSS3_6163186	AT3G18010	WOX1	TSS3_6162408	HOMER_RNA_00088938	-0.0629063	0.658103	777	1944	0.285557	Proximal
TSS1_8976457	AT1G25550	AT1G25550	TSS1_8977917	HOMER_RNA_00040637	0.9706	15.0583	1459	521	0.736869	Distal
TSS4_14023085	AT4G28330	AT4G28330	TSS4_14022258	HOMER_RNA_00125576	0.937171	1.97806	826	200	0.805068	Distal
TSS1_10055681	AT1G28610	AT1G28610	TSS1_10053648	HOMER_RNA_00033920	-0.130936	0.0961538	2032	407	0.833128	Distal
TSS1_29582901	AT1G78650	POLD3	TSS1_29585481	HOMER_RNA_00032711	0.186136	1.63243	2579	180	0.934759	Distal
TSS5_16888264	AT5G42240	scpl42	TSS5_16887989	HOMER_RNA_00140631	-0.545228	6.16006	274	3293	0.0768153	Proximal
TSS1_29387815	AT1G78100	AUF1	TSS1_29388862	HOMER_RNA_00017067	0.871338	73.1022	1046	505	0.674404	Distal
TSS5_8079793	AT5G23940	PEL3	TSS5_8076936		-0.466454	1.25189	2856	699	0.803376	Distal
TSS2_11753909	AT2G27500	AT2G27500	TSS2_11752825	HOMER_RNA_00060539	0.772	8.20591	1083	920	0.540689	Distal
TSS1_27931783	AT1G74290	AT1G74290	TSS1_27933442	HOMER_RNA_00025112	-0.342272	4.75483	1658	775	0.681463	Distal
TSS1_11552764	AT1G32120	AT1G32120	TSS1_11556478		-0.277376	0.154328	3713	253	0.936208	Distal
TSS2_16083691	AT2G38400	AGT3	TSS2_16084113	HOMER_RNA_00052710	0.541395	61.5744	421	2388	0.149875	Proximal
TSS4_5828617	AT4G09150	AT4G09150	TSS4_5833548	HOMER_RNA_00120054	-0.302907	12.3813	4930	291	0.944264	Distal
TSS5_9819360	AT5G27730	AT5G27730	TSS5_9819950	HOMER_RNA_00156053	-0.518321	7.99432	589	3406	0.147434	Proximal
TSS1_7835811	AT1G22190	AT1G22190	TSS1_7836999	HOMER_RNA_00011672	-0.690381	37.3728	1187	444	0.727774	Distal
TSS5_198949	AT5G01500	TAAC	TSS5_199444	HOMER_RNA_00159940	0.462354	1.0529	494	2187	0.18426	Proximal
TSS1_28466792	AT1G75820	CLV1	TSS1_28464266	HOMER_RNA_00019427	-0.148604	3.36211	2525	1103	0.695976	Distal
TSS2_6649617	AT2G15300	AT2G15300	TSS2_6651285		-0.687207	1.33333	1667	1451	0.534638	Distal
TSS4_14883420	AT4G30440	GAE1	TSS4_14882026	HOMER_RNA_00119388	0.698565	1.31546	1393	502	0.735092	Distal
TSS5_8672485	AT5G25140	CYP71B13	TSS5_8674529	STRINGTIE_RNA_00142779	0.785727	0.432991	2043	391	0.839359	Distal
TSS2_17126989	AT2G41060	AT2G41060	TSS2_17130184	AT2G09215	0.739428	0.850624	3194	387	0.89193	Distal
TSS4_18374118	AT4G39520	AT4G39520	TSS4_18371318	HOMER_RNA_00119795	-0.731866	25.3302	2799	576	0.829333	Distal
TSS2_9210220	AT2G21500	AT2G21500	TSS2_9207366	HOMER_RNA_00058843	-0.15697	1.2773	2853	-53	1	Distal
TSS2_19608177	AT2G47890	AT2G47890	TSS2_19609671		0.0453861	5.18664	1493	799	0.651396	Distal
TSS3_21715104	AT3G58710	WRKY69	TSS3_21715568	AT3G09145	-0.250038	3.30391	463	1543	0.230808	Proximal
TSS2_6667685	AT2G15320	AT2G15320	TSS2_6666592	HOMER_RNA_00060069	0.178218	0.701152	1092	669	0.620102	Distal
TSS1_23801701	AT1G64110	DAA1	TSS1_23801049	HOMER_RNA_00035041	-0.195903	25.7296	651	4451	0.127597	Proximal
TSS3_242491	AT3G01650	RGLG1	TSS3_242288	HOMER_RNA_00096484	0.834296	59.058	202	3344	0.0569656	Proximal
TSS3_21843008	AT3G59100	GSL11	TSS3_21853836	HOMER_RNA_00098653	0.427323	1.21023	10827	327	0.970683	Distal
TSS5_20111808	AT5G49560	AT5G49560	TSS5_20110886	HOMER_RNA_00159155	0.355886	2.90946	921	54	0.944615	Distal
TSS4_12436817	AT4G23930	AT4G23930	TSS4_12436295		0.00171743	2.31208	521	361	0.590703	Distal
TSS4_10714707	AT4G19700	RING	TSS4_10713268	HOMER_RNA_00122349	-0.384415	29.0748	1438	-102	1	Distal
TSS1_270769	AT1G01725	AT1G01725	TSS1_270005	AT1G04047	-0.533191	1.89272	763	305	0.714419	Distal
TSS4_9182011	AT4G16220	AT4G16220	TSS4_9184048	STRINGTIE_RNA_00096421	0.986636	0.273181	2036	-396	1	Distal
TSS3_840581	AT3G03520	NPC3	TSS3_839771	HOMER_RNA_00088688	0.828143	3.49461	809	2032	0.284759	Proximal
TSS1_6643960	AT1G19230	AT1G19230	TSS1_6644854	HOMER_RNA_00024018	-0.212527	0.872493	893	4541	0.164336	Proximal
TSS2_9105185	AT2G21250	AT2G21250	TSS2_9103236		0.710075	7.31096	1948	104	0.949318	Distal
TSS2_16702025	AT2G40000	HSPRO2	TSS2_16700647	HOMER_RNA_00067377	0.40244	6.89884	1377	470	0.745533	Distal
TSS1_29903452	AT1G79500	AtkdsA1	TSS1_29906462		0.390395	27.8093	3009	292	0.911542	Distal
TSS5_17643596	AT5G43880	TRM21	TSS5_17643757		-0.222585	3.54878	160	4047	0.0380319	Proximal
TSS3_555628	AT3G02610	AT3G02610	TSS3_557406	HOMER_RNA_00096520	-0.113279	0.861582	1777	321	0.846997	Distal
TSS5_5584102	AT5G16990	AT5G16990	TSS5_5584277		0.239974	2.76911	174	2769	0.0591233	Proximal
TSS2_521673	AT2G02080	IDD4	TSS2_520331	HOMER_RNA_00059868	-0.555293	2.59836	1341	2318	0.366494	Proximal
TSS5_15060756	AT5G37830	OXP1	TSS5_15056293		-0.72806	5.51074	4462	217	0.953623	Distal
TSS5_23660342	AT5G58530	AT5G58530	TSS5_23661232		-0.388456	2.19621	889	501	0.639568	Distal
TSS1_22173990	AT1G60130	AT1G60130	TSS1_22175388		0.926819	0.108432	1397	1010	0.580391	Distal
TSS1_4365322	AT1G12800	AT1G12800	TSS1_4361394		0.579299	9.16761	3927	-63	1	Distal
TSS2_19192041	AT2G46710	ROPGAP3	TSS2_19192545	HOMER_RNA_00069804	0.0790118	3.87303	503	3344	0.130751	Proximal
TSS3_1593434	AT3G05500	AT3G05500	TSS3_1595016	HOMER_RNA_00089563	0.829119	10.2036	1581	337	0.824296	Distal
TSS4_712511	AT4G01670	AT4G01670	TSS4_711838	HOMER_RNA_00115177	0.445922	0.569596	672	780	0.46281	Distal
TSS1_19603262	AT1G52618	AT1G52618	TSS1_19603657	STRINGTIE_RNA_00024999	0.696856	1.33111	394	203	0.659966	Distal
TSS1_5068533	AT1G14720	XTH28	TSS1_5066828	HOMER_RNA_00033407	-0.348385	1.02706	1704	449	0.791454	Distal
TSS5_24317938	AT5G60460	AT5G60460	TSS5_24317168	HOMER_RNA_00165987	0.248136	17.8774	769	640	0.545777	Distal
TSS4_14982320	AT4G30750	AT4G30750	TSS4_14981845	AT4G08335	-0.12186	47.4826	474	1078	0.305412	Proximal
TSS3_1652194	AT3G05660	RLP33	TSS3_1649219	HOMER_RNA_00094376	-0.0579703	3.85245	2974	333	0.899305	Distal
TSS4_6618679	AT4G10750	AT4G10750	TSS4_6619316	HOMER_RNA_00117844	0.788132	1.41467	636	628	0.503165	Distal
TSS1_30157584	AT1G80180	AT1G80180	TSS1_30157011	HOMER_RNA_00019576	-0.500966	42.8084	572	555	0.507542	Distal
TSS5_23532814	AT5G58150	AT5G58150	TSS5_23530267		-0.226656	1.49887	2546	214	0.922464	Distal
TSS1_30213719	AT1G80370	CYCA2;4	TSS1_30216649	STRINGTIE_RNA_00026121	0.585177	0.551578	2929	469	0.861978	Distal
TSS5_23355507	AT5G57660	COL5	TSS5_23356650	HOMER_RNA_00164822	0.444058	7.94095	1142	511	0.690865	Distal
TSS4_13709122	AT4G27410	RD26	TSS4_13707964	HOMER_RNA_00119265	-0.79163	7.6403	1157	822	0.584639	Distal
TSS3_4753936	AT3G14270	FAB1B	TSS3_4754471	HOMER_RNA_00097069	-0.506319	10.5385	534	7218	0.0688854	Proximal
TSS5_5227924	AT5G16010	AT5G16010	TSS5_5229032	HOMER_RNA_00138271	-0.668062	36.635	1107	264	0.80744	Distal
TSS3_166304	AT3G01430	AT3G01430	TSS3_165637	HOMER_RNA_00098819	0.0721519	2.58872	666	485	0.578627	Distal
TSS1_18542124	AT1G50040	AT1G50040	TSS1_18543811	HOMER_RNA_00031632	0.305107	2.24191	1686	288	0.854103	Distal
TSS1_302254	AT1G01830	AT1G01830	TSS1_298707	HOMER_RNA_00032864	-0.141036	0.868273	3546	314	0.918653	Distal
TSS5_25234039	AT5G62865	AT5G62865	TSS5_25234664	HOMER_RNA_00162380	0.959964	10.0146	624	380	0.621514	Distal
TSS1_8168631	AT1G23050	AT1G23050	TSS1_8169125	AT1G23052	0.678689	2.33626	493	332	0.597576	Distal
TSS4_8687376	AT4G15233	ABCG42	TSS4_8688013		-0.380202	1.07949	636	6744	0.0861789	Proximal
TSS2_16743026	AT2G40095	AT2G40095	TSS2_16743806	HOMER_RNA_00062605	0.847515	4.91966	779	1478	0.345148	Proximal
TSS1_9968247	AT1G28390	AT1G28390	TSS1_9966949		-0.382918	NA	1297	1013	0.561472	Distal
TSS1_13078618	AT1G35516	AT1G35516	TSS1_13079445	HOMER_RNA_00031440	-0.0709187	27.4539	826	532	0.608247	Distal
TSS5_1108281	AT5G04090	AT5G04090	TSS5_1107900	HOMER_RNA_00157331	-0.596116	1.58867	380	2551	0.129649	Proximal
TSS5_26653706	AT5G66760	SDH1-1	TSS5_26657775		-0.435172	15.9881	4068	22	0.994621	Distal
TSS1_5895538	AT1G17235	RTFL11	TSS1_5895717	HOMER_RNA_00030796	0.826264	0.172016	178	722	0.197778	Distal
TSS3_18649517	AT3G50310	MAPKKK20	TSS3_18647949		0.642934	49.3903	1567	-120	1	Distal
TSS4_17388990	AT4G36900	RAP2.10	TSS4_17388722		0.144341	14.342	267	947	0.219934	Distal
TSS1_27394791	AT1G72790	AT1G72790	TSS1_27396392		0.311209	0.776547	1600	602	0.726612	Distal
TSS3_821316	AT3G03450	RGL2	TSS3_821531		0.431841	16.9214	214	2102	0.0924007	Proximal
TSS1_23458611	AT1G63240	AT1G63240	TSS1_23455840	HOMER_RNA_00029407	-0.819314	10.5843	2770	448	0.860783	Distal
TSS4_9343047	AT4G16580	AT4G16580	TSS4_9341076	HOMER_RNA_00122205	0.698964	2.3241	1970	185	0.914153	Distal
TSS1_1178399	AT1G04380	AT1G04380	TSS1_1176583	STRINGTIE_RNA_00000369	-0.291772	0.342925	1815	130	0.933162	Distal
TSS4_13336175	AT4G26370	AT4G26370	TSS4_13333709		0.406189	21.6563	2465	115	0.955426	Distal
TSS1_2567532	AT1G08190	VPS41	TSS1_2573167	HOMER_RNA_00036057	-0.540238	25.0062	5634	395	0.934483	Distal
TSS2_17920664	AT2G43100	IPMI2	TSS2_17921555	HOMER_RNA_00066546	0.582367	0.794252	890	308	0.742905	Distal
TSS3_21153484	AT3G57140	SDP1-LIKE	TSS3_21150722	HOMER_RNA_00091969	-0.142817	1.95366	2761	634	0.813255	Distal
TSS5_26281743	AT5G65700	BAM1	TSS5_26284943	HOMER_RNA_00150651	-0.265305	3.8099	3199	573	0.848091	Distal
TSS3_1286557	AT3G04720	PR4	TSS3_1285653	HOMER_RNA_00088714	0.951116	11.5816	903	433	0.675898	Distal
TSS1_11844813	AT1G32740	AT1G32740	TSS1_11846036	HOMER_RNA_00037022	-0.288318	2.06564	1222	466	0.723934	Distal
TSS2_11262463	AT2G26470	AT2G26470	TSS2_11259346	HOMER_RNA_00046115	-0.771584	0.799978	3116	329	0.904499	Distal
TSS5_10864788	AT5G28840	GME	TSS5_10862464	HOMER_RNA_00131729	0.583652	115.282	2323	608	0.792562	Distal
TSS1_28951620	AT1G77030	AT1G77030	TSS1_28947805	HOMER_RNA_00040011	0.263039	9.6885	3814	99	0.9747	Distal
TSS3_2420287	AT3G07570	AT3G07570	TSS3_2419545	HOMER_RNA_00094454	0.0365067	5.15367	741	1542	0.324573	Proximal
TSS1_17191428	AT1G45688	AT1G45688	TSS1_17192795	HOMER_RNA_00031519	0.918676	2.51184	1366	587	0.699437	Distal
TSS5_7040651	AT5G20790	AT5G20790	TSS5_7040148	HOMER_RNA_00148093	0.0199729	30.6935	502	744	0.402889	Distal
TSS3_4377230	AT3G13440	AT3G13440	TSS3_4377984	AT3G13438	0.198201	14.0888	753	1726	0.303752	Proximal
TSS4_8890939	AT4G15563	AT4G15563	TSS4_8890729	HOMER_RNA_00123983	0.713721	2.4962	209	2158	0.0882974	Proximal
TSS5_25859245	AT5G64687	AT5G64687	TSS5_25859787		0.776621	3.24331	541	2785	0.162658	Proximal
TSS5_26809773	AT5G67190	DEAR2	TSS5_26809159	HOMER_RNA_00159886	0.778039	30.4475	613	628	0.493956	Distal
TSS4_16347099	AT4G34135	UGT73B2	TSS4_16345495		0.444096	5.38695	1603	682	0.701532	Distal
TSS1_28218702	AT1G75180	AT1G75180	TSS1_28217012		0.103217	3.89028	1689	1277	0.569454	Distal
TSS2_12625758	AT2G29450	GSTU5	TSS2_12624739	HOMER_RNA_00067157	0.857267	3.51541	1018	370	0.733429	Distal
TSS5_24765321	AT5G61590	AT5G61590	TSS5_24764278	HOMER_RNA_00154685	-0.55401	1.62797	1042	214	0.829618	Distal
TSS4_453367	AT4G01040	AT4G01040	TSS4_455603	HOMER_RNA_00119865	0.964643	2.24621	2235	30	0.986755	Distal
TSS3_9756317	AT3G26570	PHT2;1	TSS3_9758570	STRINGTIE_RNA_00080418	-0.700459	2.73986	2252	443	0.835622	Distal
TSS1_5443659	AT1G15800	AT1G15800	TSS1_5442746	HOMER_RNA_00028040	0.0956198	0.884714	912	1928	0.321127	Proximal
TSS3_2339078	AT3G07330	CSLC6	TSS3_2335698		-0.246471	6.38126	3379	178	0.949958	Distal
TSS5_7560071	AT5G22740	CSLA02	TSS5_7559505	HOMER_RNA_00158013	0.712405	3.80731	565	4937	0.10269	Proximal
TSS5_20192428	AT5G49700	AT5G49700	TSS5_20192299	AT5G00615	0.374808	13.8064	128	1514	0.0779537	Proximal
TSS3_354302	AT3G02060	AT3G02060	TSS3_358427	HOMER_RNA_00096494	-0.564135	3.25998	4124	350	0.92177	Distal
TSS4_8984892	AT4G15800	RALFL33	TSS4_8985406		-0.253293	7.58435	513	696	0.424318	Distal
TSS3_256626	AT3G01690	AT3G01690	TSS3_258408	HOMER_RNA_00092242	0.977456	2.52009	1781	621	0.741465	Distal
TSS2_11388438	AT2G26730	AT2G26730	TSS2_11391284	HOMER_RNA_00062045	0.988113	1.89432	2845	540	0.840473	Distal
TSS2_19563033	AT2G47750	GH3.9	TSS2_19563576	AT2G09955	0.972929	0.173425	542	3292	0.141367	Proximal
TSS2_9270852	AT2G21710	EMB2219	TSS2_9273503	HOMER_RNA_00065655	0.113858	2.26216	2650	11	0.995866	Distal
TSS3_400284	AT3G02170	LNG2	TSS3_396100		0.0799339	NA	4183	-234	1	Distal
TSS4_11306996	AT4G21210	RP1	TSS4_11307427	HOMER_RNA_00120589	-0.347751	1.48844	430	1551	0.217062	Proximal
TSS3_851521	AT3G03550	AT3G03550	TSS3_850421	STRINGTIE_RNA_00074151	-0.28915	1.83781	1099	535	0.672583	Distal
TSS1_17477602	AT1G47570	AT1G47570	TSS1_17478416	HOMER_RNA_00037427	0.527017	25.5814	813	5111	0.137238	Proximal
TSS1_6297364	AT1G18290	AT1G18290	TSS1_6297972	HOMER_RNA_00040525	0.562899	1.45559	607	503	0.546847	Distal
TSS3_16932133	AT3G46110	AT3G46110	TSS3_16933172	HOMER_RNA_00098174	0.83977	1.37373	1038	881	0.540907	Distal
TSS5_1399621	AT5G04820	OFP13	TSS5_1400465	HOMER_RNA_00160064	-0.12703	1.64273	843	547	0.606475	Distal
TSS4_14106995	AT4G28540	CKL6	TSS4_14107568		0.188161	7.24109	572	3400	0.144008	Proximal
TSS3_14320990	AT3G42170	DAYSLEEPER	TSS3_14321536	HOMER_RNA_00093369	0.257418	12.6982	545	2582	0.174288	Proximal
TSS2_6894117	AT2G15830	AT2G15830	TSS2_6894618		0.787251	4.36851	500	237	0.678426	Distal
TSS5_8113717	AT5G24010	AT5G24010	TSS5_8116387		0.335474	0.435085	2669	207	0.928025	Distal
TSS4_2567329	AT4G05010	FBS3	TSS4_2568224	HOMER_RNA_00123398	0.88623	3.96124	894	361	0.712351	Distal
TSS4_17361956	AT4G36860	AT4G36860	TSS4_17358592		-0.378378	1.34493	3363	424	0.888038	Distal
TSS1_4105238	AT1G12110	NRT1.1	TSS1_4106636	HOMER_RNA_00023828	-0.327038	39.5809	1397	2982	0.319023	Proximal
TSS3_7678435	AT3G21790	AT3G21790	TSS3_7677216	HOMER_RNA_00091127	0.548823	3.86175	1218	507	0.706087	Distal
TSS2_8533548	AT2G19800	MIOX2	TSS2_8532400	HOMER_RNA_00060195	0.831016	5.01691	1147	1768	0.393482	Proximal
TSS5_2367111	AT5G07480	KUOX1	TSS5_2368033	HOMER_RNA_00160146	0.586934	0.86791	921	1609	0.364032	Proximal
TSS3_3365351	AT3G10740	ASD1	TSS3_3365517	HOMER_RNA_00090675	-0.143329	18.3621	165	4864	0.0328097	Proximal
TSS3_4495818	AT3G13720	PRA8	TSS3_4495235		-0.22996	4.35541	582	1240	0.319429	Proximal
TSS5_320503	AT5G01830	SAUR21	TSS5_323382	HOMER_RNA_00154989	0.328982	3.27888	2878	-13	1	Distal
TSS1_25880329	AT1G68840	RAV2	TSS1_25881491	HOMER_RNA_00032293	0.981569	20.0193	1161	907	0.561412	Distal
TSS5_4335468	AT5G13490	AAC2	TSS5_4337565	HOMER_RNA_00160388	-0.216847	11.7213	2096	363	0.852379	Distal
TSS1_18628341	AT1G50290	AT1G50290	TSS1_18627659	HOMER_RNA_00028970	0.0234638	6.28736	681	221	0.754989	Distal
TSS1_11877295	AT1G32790	CID11	TSS1_11874909	HOMER_RNA_00039405	0.00950649	15.7362	2385	657	0.784024	Distal
TSS2_15805559	AT2G37680	AT2G37680	TSS2_15803495	HOMER_RNA_00060942	0.373153	6.24128	2063	368	0.848622	Distal
TSS3_17506054	AT3G47500	CDF3	TSS3_17504807	HOMER_RNA_00089201	-0.248923	3.71449	1246	996	0.555754	Distal
TSS2_16050054	AT2G38310	PYL4	TSS2_16051337		0.429972	13.3019	1282	157	0.890896	Distal
TSS3_16036873	AT3G44380	AT3G44380	TSS3_16036422	HOMER_RNA_00074035	0.548731	7.93985	450	652	0.408348	Distal
TSS2_11685133	AT2G27310	AT2G27310	TSS2_11684009		0.591325	34.9833	1123	448	0.714831	Distal
TSS2_15789847	AT2G37640	EXP3	TSS2_15788584		0.61717	17.8705	1262	1355	0.482232	Proximal
TSS5_8014152	AT5G23760	AT5G23760	TSS5_8013725	HOMER_RNA_00165439	0.724401	5.60021	426	840	0.336493	Distal
TSS2_18250826	AT2G44120	AT2G44120	TSS2_18249144		0.129152	18.6021	1681	646	0.722389	Distal
TSS2_18519623	AT2G44910	HB4	TSS2_18518837	HOMER_RNA_00064671	-0.189289	1.22381	785	1291	0.378131	Proximal
TSS4_13558052	AT4G27010	EMB2788	TSS4_13568270	HOMER_RNA_00126341	-0.679628	3.17526	10217	249	0.976209	Distal
TSS1_28146038	AT1G74940	AT1G74940	TSS1_28147081		0.576545	9.13409	1042	466	0.690981	Distal
TSS2_12586520	AT2G29290	AT2G29290	TSS2_12587872	STRINGTIE_RNA_00049582	-0.364466	NA	1351	968	0.582579	Distal
TSS1_4647935	AT1G13590	PSK1	TSS1_4648710		0.457977	2.62731	774	478	0.618211	Distal
TSS5_304182	AT5G01780	AT5G01780	TSS5_302367		0.772787	11.8905	1814	368	0.831347	Distal
TSS1_5864003	AT1G17147	AT1G17147	TSS1_5863675	HOMER_RNA_00033508	0.732042	1.84122	327	624	0.343849	Distal
TSS5_25423447	AT5G63500	AT5G63500	TSS5_25423857	HOMER_RNA_00167153	0.676682	1.997	409	102	0.800391	Distal
TSS2_17930936	AT2G43130	ARA4	TSS2_17929864	HOMER_RNA_00069008	0.61509	5.19315	1071	350	0.753695	Distal
TSS3_18180969	AT3G49050	AT3G49050	TSS3_18183982	HOMER_RNA_00081122	0.669302	0.676845	3012	130	0.958625	Distal
TSS5_19106372	AT5G47050	AT5G47050	TSS5_19107802	HOMER_RNA_00156478	0.645811	1.26137	1429	623	0.696394	Distal
TSS1_28241072	AT1G75240	HB33	TSS1_28242446	HOMER_RNA_00027310	-0.488793	30.7611	1373	412	0.769188	Distal
TSS1_26901789	AT1G71380	CEL3	TSS1_26899916		0.266076	0.277778	1872	340	0.846293	Distal
TSS5_24480453	AT5G60850	OBP4	TSS5_24481511	HOMER_RNA_00162301	0.0411241	2.88182	1057	816	0.564335	Distal
TSS1_1559756	AT1G05340	AT1G05340	TSS1_1559396		0.0154268	6.68524	359	781	0.314912	Distal
TSS1_18932930	AT1G51090	AT1G51090	TSS1_18933404	HOMER_RNA_00037601	-0.0888573	10.1435	473	811	0.36838	Distal
TSS4_8407841	AT4G14660	NRPE7	TSS4_8406066	HOMER_RNA_00118791	0.438735	2.85635	1774	-124	1	Distal
TSS5_289927	AT5G01750	AT5G01750	TSS5_290371	HOMER_RNA_00151635	-0.0608918	6.68703	443	1445	0.23464	Proximal
TSS5_21336911	AT5G52570	BETA-OHASE 2	TSS5_21334870	HOMER_RNA_00159282	-0.088625	8.30081	2040	294	0.874036	Distal
TSS4_9137332	AT4G16143	IMPA-2	TSS4_9134064	HOMER_RNA_00122190	-0.216762	9.00877	3267	399	0.891162	Distal
TSS5_26905577	AT5G67420	LBD37	TSS5_26904084	HOMER_RNA_00154923	0.924458	5.9501	1492	1167	0.561113	Distal
TSS4_7304399	AT4G12290	AT4G12290	TSS4_7304963	HOMER_RNA_00116404	0.802728	24.5008	563	2690	0.173071	Proximal
TSS5_773355	AT5G03240	UBQ3	TSS5_771866		-0.111918	930.551	1488	368	0.801724	Distal
TSS5_26129338	AT5G65390	AGP7	TSS5_26128870		-0.550075	73.1267	467	500	0.482937	Distal
TSS3_6980343	AT3G20015	AT3G20015	TSS3_6978770	STRINGTIE_RNA_00077435	-0.358222	3.08651	1572	475	0.767953	Distal
TSS1_7099720	AT1G20490	AT1G20490	TSS1_7098449	STRINGTIE_RNA_00020050	-0.375546	2.45805	1270	1412	0.473527	Proximal
TSS3_6034225	AT3G17650	YSL5	TSS3_6037505		-0.760718	2.66465	3279	-38	1	Distal
TSS3_19975696	AT3G53950	AT3G53950	TSS3_19977314	HOMER_RNA_00093783	0.00793802	1.51784	1617	577	0.73701	Distal
TSS4_12725715	AT4G24660	HB22	TSS4_12724256	HOMER_RNA_00115727	0.357784	43.12	1458	1466	0.498632	Proximal
TSS1_25670344	AT1G68460	IPT1	TSS1_25669038	HOMER_RNA_00026119	0.16068	0.614815	1305	431	0.751728	Distal
TSS1_209292	AT1G01580	FRO2	TSS1_210585	HOMER_RNA_00035750	0.129605	0.297926	1292	2796	0.316047	Proximal
TSS1_2672499	AT1G08460	HDA08	TSS1_2673832	HOMER_RNA_00042869	-0.462249	3.23346	1332	1192	0.527734	Distal
TSS1_23786685	AT1G64080	MAKR2	TSS1_23785254	HOMER_RNA_00006456	0.490462	2.56886	1430	394	0.783991	Distal
TSS2_19534600	AT2G47630	AT2G47630	TSS2_19536912		-0.592618	3.08168	2311	291	0.888163	Distal
TSS2_18295979	AT2G44260	AT2G44260	TSS2_18297544	AT2G44255	0.0406256	1.78332	1564	466	0.770443	Distal
TSS3_22784449	AT3G61571	AT3G61571	TSS3_22783998	HOMER_RNA_00099770	0.707406	0.273016	450	-226	1	Distal
TSS1_25693484	AT1G68490	AT1G68490	TSS1_25695101	HOMER_RNA_00015802	0.877658	67.7207	1616	1186	0.576731	Distal
TSS5_18181998	AT5G45060	AT5G45060	TSS5_18182432	HOMER_RNA_00152199	-0.298018	1.75965	433	4611	0.0858446	Proximal
TSS1_16125826	AT1G42960	AT1G42960	TSS1_16127278	HOMER_RNA_00031469	0.933927	52.4434	1451	105	0.932519	Distal
TSS2_12173566	AT2G28470	BGAL8	TSS2_12172892	STRINGTIE_RNA_00051452	-0.222653	16.731	673	4479	0.130629	Proximal
TSS3_7676518	AT3G21780	UGT71B6	TSS3_7676131		0.951719	1.88442	386	1230	0.238861	Proximal
TSS1_21507456	AT1G58080	ATP-PRT1	TSS1_21507518		0.801704	3.22601	61	3305	0.0181224	Proximal
TSS1_23706023	AT1G63860	AT1G63860	TSS1_23702114	STRINGTIE_RNA_00021984	-0.176013	6.05654	3908	743	0.840249	Distal
TSS1_25473542	AT1G67920	AT1G67920	TSS1_25473916	HOMER_RNA_00038210	-0.560035	65.6342	373	224	0.624791	Distal
TSS4_15156679	AT4G31180	AT4G31180	TSS4_15156329		0.822999	41.4912	349	3495	0.0907908	Proximal
TSS1_749018	AT1G03106	AT1G03106	TSS1_748294		0.0381781	441.151	723	211	0.77409	Distal
TSS4_16167949	AT4G33660	AT4G33660	TSS4_16167305	HOMER_RNA_00119543	0.248154	14.6478	643	812	0.441924	Distal
TSS5_25433237	AT5G63530	FP3	TSS5_25435570		-0.279033	18.4801	2332	613	0.791851	Distal
TSS3_18673038	AT3G50350	AT3G50350	TSS3_18673666	HOMER_RNA_00100552	0.793813	1.41478	627	1294	0.326393	Proximal
TSS2_8706582	AT2G20180	PIL5	TSS2_8705668	HOMER_RNA_00063701	-0.584291	26.2512	913	2073	0.30576	Proximal
TSS2_15736768	AT2G37470	AT2G37470	TSS2_15737433	HOMER_RNA_00066283	0.562708	7.9253	664	338	0.662675	Distal
TSS1_29995112	AT1G79710	AT1G79710	TSS1_29997126	HOMER_RNA_00038704	-0.324461	0.481322	2013	227	0.898661	Distal
TSS3_3101757	AT3G10050	OMR1	TSS3_3098942	HOMER_RNA_00071106	-0.580956	23.2907	2814	510	0.84657	Distal
TSS1_576508	AT1G02670	AT1G02670	TSS1_580437	STRINGTIE_RNA_00017682	-0.542241	0.772249	3928	683	0.851876	Distal
TSS2_9003139	AT2G20950	AT2G20950	TSS2_9005284	HOMER_RNA_00050420	0.656217	4.44587	2144	958	0.691167	Distal
TSS3_23168521	AT3G62650	AT3G62650	TSS3_23168829		0.449948	24.2767	307	820	0.272405	Distal
TSS1_5271971	AT1G15310	ATHSRP54A	TSS1_5269201	HOMER_RNA_00028022	-0.665153	2.15248	2769	399	0.874053	Distal
TSS4_14087571	AT4G28520	CRU3	TSS4_14089818		-0.30785	162.407	2246	-5	1	Distal
TSS1_28335990	AT1G75490	AT1G75490	TSS1_28336692	HOMER_RNA_00041384	-0.391923	19.2707	701	788	0.470786	Distal
TSS5_6494057	AT5G19290	AT5G19290	TSS5_6495424	HOMER_RNA_00149692	0.719188	3.05067	1366	202	0.871173	Distal
TSS2_19309757	AT2G46995	AT2G46995	TSS2_19309478		0.360888	0.310811	278	2	0.992857	Distal
TSS1_28274830	AT1G75360	AT1G75360	TSS1_28275835	HOMER_RNA_00032558	0.820069	1.45929	1004	998	0.501499	Distal
TSS1_7899894	AT1G22370	UGT85A5	TSS1_7898140	HOMER_RNA_00039235	-0.552169	1.79122	1753	668	0.724081	Distal
TSS3_5686468	AT3G16690	SWEET16	TSS3_5685922		0.90698	0.100694	545	1683	0.244614	Proximal
TSS4_18275017	AT4G39260	CCR1	TSS4_18274030	HOMER_RNA_00116133	0.796257	83.9275	986	402	0.710375	Distal
TSS3_6305995	AT3G18370	ATSYTF	TSS3_6306585	HOMER_RNA_00087873	0.472817	16.5082	589	4652	0.112383	Proximal
TSS2_6952861	AT2G15980	AT2G15980	TSS2_6952551	HOMER_RNA_00063519	0.54954	5.40035	309	1188	0.206413	Proximal
TSS4_13998345	AT4G28240	AT4G28240	TSS4_13997743	STRINGTIE_RNA_00101183	-0.170146	33.2289	601	712	0.45773	Distal
TSS1_29178720	AT1G77640	AT1G77640	TSS1_29179516		0.539214	0.318783	795	378	0.677749	Distal
TSS3_22964641	AT3G62010	AT3G62010	TSS3_22971273		-0.668939	3.60026	6631	220	0.967888	Distal
TSS2_19350547	AT2G47130	SDR3	TSS2_19349617	HOMER_RNA_00064762	0.168124	76.2068	929	374	0.71297	Distal
TSS2_13569821	AT2G31900	XIF	TSS2_13560796	AT2G31902	-0.0179912	0.384615	9024	1076	0.893465	Distal
TSS1_29502582	AT1G78410	AT1G78410	TSS1_29503052	HOMER_RNA_00038637	0.441252	12.4365	469	964	0.327285	Distal
TSS5_10650059	AT5G28640	AN3	TSS5_10649712	HOMER_RNA_00163152	0.938157	5.371	346	2254	0.133077	Proximal
TSS4_18236064	AT4G39150	AT4G39150	TSS4_18233456	STRINGTIE_RNA_00104576	-0.556714	7.16987	2607	149	0.945936	Distal
TSS1_4063337	AT1G12020	AT1G12020	TSS1_4062627	HOMER_RNA_00001620	0.2518	5.75172	709	1478	0.324188	Proximal
TSS5_16434069	AT5G41050	AT5G41050	TSS5_16433371	STRINGTIE_RNA_00141191	0.785983	4.15862	697	519	0.573191	Distal
TSS5_16366514	AT5G40850	UPM1	TSS5_16366242	HOMER_RNA_00161537	0.431292	10.9056	271	3146	0.0793093	Proximal
TSS4_10015679	AT4G18030	AT4G18030	TSS4_10012875	HOMER_RNA_00113163	-0.435205	29.2076	2803	876	0.761892	Distal
TSS1_4351215	AT1G12770	EMB1586	TSS1_4351449	HOMER_RNA_00023840	-0.358802	41.6669	233	2546	0.0838431	Proximal
TSS1_27522121	AT1G73190	TIP3;1	TSS1_27521959		0.0729663	459.27	161	1228	0.115911	Proximal
TSS5_4442046	AT5G13760	AT5G13760	TSS5_4443611	HOMER_RNA_00137898	-0.299221	0.939412	1564	1593	0.495407	Proximal
TSS5_23882038	AT5G59170	AT5G59170	TSS5_23882909		0.244094	11.9197	870	265	0.76652	Distal
TSS5_26501911	AT5G66330	AT5G66330	TSS5_26500375		0.867344	12.1577	1535	19	0.987773	Distal
TSS1_22801090	AT1G61740	AT1G61740	TSS1_22800297		-0.242873	5.21111	792	2590	0.234181	Proximal
TSS3_23201265	AT3G62720	XT1	TSS3_23202308	HOMER_RNA_00098775	-0.603741	6.44001	1042	915	0.532448	Distal
TSS1_17835089	AT1G48280	AT1G48280	TSS1_17836396	HOMER_RNA_00037476	0.382232	0.455659	1306	1444	0.474909	Proximal
TSS3_3277797	AT3G10520	HB2	TSS3_3277383	HOMER_RNA_00086310	0.766967	2.48355	413	1355	0.233597	Proximal
TSS4_17540490	AT4G37260	MYB73	TSS4_17541538	HOMER_RNA_00124955	0.342668	29.6188	1047	263	0.799237	Distal
TSS1_2168576	AT1G07070	AT1G07070	TSS1_2169853		0.114346	7.46097	1276	121	0.913386	Distal
TSS3_4012613	AT3G12630	SAP5	TSS3_4013596	HOMER_RNA_00096976	0.516418	23.0076	982	495	0.664861	Distal
TSS4_9753870	AT4G17490	ERF6	TSS4_9752990	HOMER_RNA_00122245	0.858486	27.3114	879	459	0.656951	Distal
TSS3_23092805	AT3G62420	BZIP53	TSS3_23092399	HOMER_RNA_00096413	-0.370595	221.751	405	860	0.320158	Distal
TSS5_7084732	AT5G20885	AT5G20885	TSS5_7084135	HOMER_RNA_00151049	0.742306	2.13476	596	856	0.410468	Distal
TSS5_19301907	AT5G47610	AT5G47610	TSS5_19301123	HOMER_RNA_00154085	0.872346	1.78152	783	205	0.79251	Distal
TSS3_6350619	AT3G18490	ASPG1	TSS3_6349128	HOMER_RNA_00090996	-0.332454	116.931	1490	715	0.675737	Distal
TSS3_3006164	AT3G09790	UBQ8	TSS3_3004113	STRINGTIE_RNA_00088950	-0.120384	1.51059	2050	339	0.8581	Distal
TSS3_19569471	AT3G52800	AT3G52800	TSS3_19570333	HOMER_RNA_00102292	0.507439	53.6167	861	594	0.591753	Distal
TSS3_1678935	AT3G05690	NF-YA2	TSS3_1676379		0.955008	6.56126	2555	3	0.998827	Distal
TSS2_17555557	AT2G42080	AT2G42080	TSS2_17553303		-0.372939	1.54989	2253	217	0.912146	Distal
TSS3_477007	AT3G02340	AT3G02340	TSS3_478490		-0.156891	1.45064	1482	402	0.786624	Distal
TSS2_13613626	AT2G31990	AT2G31990	TSS2_13612967	HOMER_RNA_00046803	-0.730218	2.09774	658	1771	0.270893	Proximal
TSS3_2671148	AT3G08800	SIEL	TSS3_2671929	HOMER_RNA_00096792	-0.287161	5.89737	780	3502	0.182158	Proximal
TSS1_12961293	AT1G35320	AT1G35320	TSS1_12961497		0.194808	2.00611	203	3810	0.0505856	Proximal
TSS3_5926868	AT3G17340	AT3G17340	TSS3_5920514	HOMER_RNA_00090932	0.582486	1.13893	6353	347	0.948209	Distal
TSS2_8059481	AT2G18560	AT2G18560	TSS2_8059796		0.938845	1.0001	314	1654	0.159553	Proximal
TSS1_25622486	AT1G68360	AT1G68360	TSS1_25622021		0.497947	0.739493	464	597	0.437323	Distal
TSS4_18084202	AT4G38740	ROC1	TSS4_18083257		-0.446695	128.493	944	292	0.763754	Distal
TSS1_8302680	AT1G23380	KNAT6	TSS1_8298510		0.871296	4.27621	4169	1242	0.770468	Distal
TSS2_14573178	AT2G34600	JAZ7	TSS2_14573612		0.122796	2.6799	433	490	0.469122	Distal
TSS3_8443462	AT3G23540	AT3G23540	TSS3_8443779	HOMER_RNA_00093113	-0.530757	11.3554	316	4793	0.0618516	Proximal
TSS1_4594250	AT1G13390	AT1G13390	TSS1_4592835	HOMER_RNA_00033361	0.533358	7.37289	1414	751	0.653118	Distal
TSS1_26696376	AT1G70780	AT1G70780	TSS1_26695129	HOMER_RNA_00029696	0.659335	12.3391	1246	-19	1	Distal
TSS3_1033768	AT3G03990	AT3G03990	TSS3_1034571	HOMER_RNA_00084591	0.940344	1.65921	802	857	0.483424	Distal
TSS5_10295152	AT5G28300	AT5G28300	TSS5_10293013	HOMER_RNA_00153584	0.258749	12.5059	2138	867	0.711481	Distal
TSS4_17192399	AT4G36380	ROT3	TSS4_17187807	HOMER_RNA_00119648	-0.198007	2.29174	4591	389	0.921888	Distal
TSS1_27171187	AT1G72200	AT1G72200	TSS1_27170736	HOMER_RNA_00026168	0.902837	3.34652	450	1202	0.272397	Proximal
TSS5_26219352	AT5G65609	AT5G65609	TSS5_26218354	HOMER_RNA_00159831	0.373661	0.325974	997	17	0.983235	Distal
TSS1_28932179	AT1G76990	ACR3	TSS1_28932564		-0.697838	30.1091	384	3869	0.0902892	Proximal
TSS1_9458024	AT1G27210	AT1G27210	TSS1_9456728	HOMER_RNA_00028461	0.705258	13.6064	1295	1605	0.446552	Proximal
TSS5_2172947	AT5G07000	ST2B	TSS5_2171658	HOMER_RNA_00128897	0.947495	4.53633	1288	361	0.781079	Distal
TSS2_10753835	AT2G25250	AT2G25250	TSS2_10754676	HOMER_RNA_00069371	0.596018	4.71735	840	494	0.629685	Distal
TSS3_5618229	AT3G16510	AT3G16510	TSS3_5617258		0.0826928	2.39031	970	552	0.637319	Distal
TSS4_16135402	AT4G33560	AT4G33560	TSS4_16135682	HOMER_RNA_00114912	-0.0970928	27.8764	279	486	0.364706	Distal
TSS2_9386572	AT2G22080	AT2G22080	TSS2_9387262	HOMER_RNA_00065664	0.0716593	8.87393	689	1122	0.380453	Proximal
TSS2_18789774	AT2G45600	AT2G45600	TSS2_18790293	HOMER_RNA_00059793	0.858331	5.73347	518	1009	0.339227	Proximal
TSS1_10651109	AT1G30260	AT1G30260	TSS1_10651650	HOMER_RNA_00036923	0.425304	3.85479	540	376	0.58952	Distal
TSS2_9130208	AT2G21330	FBA1	TSS2_9129465		-0.389697	0.379808	742	1756	0.297038	Proximal
TSS4_16314431	AT4G34060	DML3	TSS4_16314869		0.812277	0.261842	437	5624	0.0721003	Proximal
TSS4_11965650	AT4G22770	AT4G22770	TSS4_11964929	HOMER_RNA_00119074	-0.184802	0.596776	720	1471	0.328617	Proximal
TSS3_5081908	AT3G15095	HCF243	TSS3_5084063	HOMER_RNA_00087802	-0.640867	3.9398	2154	307	0.875254	Distal
TSS5_5820862	AT5G17660	AT5G17660	TSS5_5818810		0.662733	4.12428	2051	377	0.844728	Distal
TSS5_23230635	AT5G57345	AT5G57345	TSS5_23230186		-0.0510619	22.9262	448	1011	0.30706	Proximal
TSS1_26182478	AT1G69600	ZFHD1	TSS1_26183425	HOMER_RNA_00025008	-0.132703	5.29665	946	445	0.680086	Distal
TSS2_19487258	AT2G47490	NDT1	TSS2_19487897	HOMER_RNA_00066737	-0.336094	9.29645	638	2253	0.220685	Proximal
TSS5_4734549	AT5G14690	AT5G14690	TSS5_4733907	HOMER_RNA_00165279	0.544256	4.91291	641	2347	0.214525	Proximal
TSS2_14390198	AT2G34070	TBL37	TSS2_14389625	HOMER_RNA_00047041	-0.447075	1.30697	572	2574	0.181818	Proximal
TSS2_16797654	AT2G40220	ABI4	TSS2_16796601	HOMER_RNA_00057384	0.665042	20.5492	1052	287	0.785661	Distal
TSS1_5460598	AT1G15885	AT1G15885	TSS1_5461104	HOMER_RNA_00020168	0.350806	4.21899	505	316	0.615104	Distal
TSS4_15282037	AT4G31520	AT4G31520	TSS4_15278283	STRINGTIE_RNA_00094008	-0.207031	6.19675	3753	170	0.956666	Distal
TSS1_13040036	AT1G35460	FBH1	TSS1_13040538	HOMER_RNA_00013008	-0.607638	11.124	501	1999	0.2004	Proximal
TSS1_8960848	AT1G25510	AT1G25510	TSS1_8959523	STRINGTIE_RNA_00020252	-0.33788	0.17037	1324	773	0.631378	Distal
TSS4_13241282	AT4G26130	AT4G26130	TSS4_13240491	HOMER_RNA_00105422	0.710774	4.98099	790	769	0.506735	Distal
TSS2_9075374	AT2G21180	AT2G21180	TSS2_9074958	HOMER_RNA_00045465	0.139706	308.685	415	557	0.426955	Distal
TSS1_981845	AT1G03860	PHB2	TSS1_979321	HOMER_RNA_00027519	0.246855	59.0062	2523	173	0.935831	Distal
TSS4_5640496	AT4G08850	AT4G08850	TSS4_5637746	HOMER_RNA_00103296	-0.421072	3.47862	2749	1725	0.614439	Distal
TSS1_120170	AT1G01310	AT1G01310	TSS1_120454	HOMER_RNA_00035736	0.0717993	1.3125	283	694	0.289662	Distal
TSS5_2422769	AT5G07660	SMC6A	TSS5_2429942	HOMER_RNA_00155219	-0.0510899	NA	7172	182	0.975252	Distal
TSS5_26203800	AT5G65560	AT5G65560	TSS5_26200064	HOMER_RNA_00151592	0.307588	1.11859	3735	65	0.982895	Distal
TSS1_25437966	AT1G67850	AT1G67850	TSS1_25442158		-0.561285	2.19362	4191	131	0.96969	Distal
TSS3_9470943	AT3G25882	NIMIN-2	TSS3_9470401	HOMER_RNA_00099329	0.785315	5.81521	541	142	0.792094	Distal
TSS2_10446242	AT2G24580	AT2G24580	TSS2_10444979		0.887625	0.584817	1262	694	0.645194	Distal
TSS2_11985758	AT2G28120	AT2G28120	TSS2_11987390	HOMER_RNA_00065932	0.188955	29.9353	1631	519	0.758605	Distal
TSS2_15872434	AT2G37930	AT2G37930	TSS2_15874736	HOMER_RNA_00069630	0.120135	1.37551	2301	325	0.876238	Distal
TSS1_3443837	AT1G10470	ARR4	TSS1_3442626	HOMER_RNA_00041726	0.307558	7.97626	1210	1163	0.509903	Distal
TSS2_16115265	AT2G38490	CIPK22	TSS2_16114046	HOMER_RNA_00060983	0.0485896	18.77	1218	78	0.939815	Distal
TSS2_1875408	AT2G05180	CYP705A6	TSS2_1876801		-0.261173	0.777778	1392	13	0.990747	Distal
TSS3_18417662	AT3G49670	BAM2	TSS3_18420796	HOMER_RNA_00088288	-0.579892	8.15	3133	563	0.847673	Distal
TSS4_15857383	AT4G32860	AT4G32860	TSS4_15856741	HOMER_RNA_00125684	-0.326315	NA	641	326	0.662875	Distal
TSS2_1150517	AT2G03760	SOT12	TSS2_1149444	HOMER_RNA_00044283	0.882681	1.45488	1072	297	0.783053	Distal
TSS3_5475336	AT3G16160	AT3G16160	TSS3_5474147		-0.209263	NA	1188	794	0.599395	Distal
TSS3_4559840	AT3G13850	LBD22	TSS3_4560859		-0.022599	1.16481	1018	384	0.726106	Distal
TSS1_5478786	AT1G15950	CCR1	TSS1_5479278		-0.578957	4.33923	491	3087	0.137228	Proximal
TSS3_2324393	AT3G07290	AT3G07290	TSS3_2321365		-0.16145	1.85284	3027	-4	1	Distal
TSS3_2944058	AT3G09580	AT3G09580	TSS3_2943124	HOMER_RNA_00088794	-0.469331	4.98296	933	1367	0.405652	Proximal
TSS3_8554782	AT3G23740	AT3G23740	TSS3_8552169		0.751857	0.803255	2612	456	0.851369	Distal
TSS4_15412286	AT4G31875	AT4G31875	TSS4_15411858		0.499677	1.27733	427	324	0.568575	Distal
TSS1_25658035	AT1G68440	AT1G68440	TSS1_25659127	HOMER_RNA_00015801	0.648599	8.2854	1091	637	0.631366	Distal
TSS1_27625181	AT1G73470	AT1G73470	TSS1_27627766		0.405987	3.14292	2584	626	0.804984	Distal
TSS3_4535858	AT3G13790	ATBFRUCT1	TSS3_4533985	HOMER_RNA_00090784	0.651983	1.38757	1872	1281	0.59372	Distal
TSS3_1958282	AT3G06430	PPR2	TSS3_1956568		0.539751	4.01792	1713	183	0.903481	Distal
TSS5_20107211	AT5G49550	BLOS2	TSS5_20106617	HOMER_RNA_00148655	0.0295716	1.13371	593	84	0.875923	Distal
TSS3_9306008	AT3G25597	AT3G25597	TSS3_9306341		0.783106	0.675176	332	739	0.309991	Distal
TSS5_4696928	AT5G14570	NRT2.7	TSS5_4695766	HOMER_RNA_00153043	-0.232678	73.9331	1161	834	0.581955	Distal
TSS5_1444911	AT5G04930	ALA1	TSS5_1445082	HOMER_RNA_00160068	0.278524	16.6661	170	5072	0.0324304	Proximal
TSS5_19684014	AT5G48560	AT5G48560	TSS5_19685284		-0.0711481	4.37752	1269	2110	0.375555	Proximal
TSS2_19594987	AT2G47840	Tic20-II	TSS2_19594292	HOMER_RNA_00064792	0.184771	25.373	694	121	0.851534	Distal
TSS3_4493734	AT3G13700	AT3G13700	TSS3_4493025	HOMER_RNA_00083443	-0.113508	3.62927	708	2402	0.227653	Proximal
TSS1_2238087	AT1G07280	AT1G07280	TSS1_2239837	HOMER_RNA_00030381	0.482249	0.88401	1749	1706	0.506223	Distal
TSS5_23971254	AT5G59440	ZEU1	TSS5_23972763		-0.457816	14.2206	1508	394	0.79285	Distal
TSS1_28366017	AT1G75540	BBX21	TSS1_28367816		-0.409677	12.682	1798	117	0.938903	Distal
TSS4_12080060	AT4G23050	AT4G23050	TSS4_12080543	HOMER_RNA_00124304	0.0991861	33.0219	482	4022	0.107016	Proximal
TSS2_17619611	AT2G42290	AT2G42290	TSS2_17616858	HOMER_RNA_00061130	0.439827	0.999583	2752	225	0.924421	Distal
TSS3_6562050	AT3G19020	AT3G19020	TSS3_6559222		0.0327933	2.96639	2827	587	0.828061	Distal
TSS1_23690566	AT1G63840	AT1G63840	TSS1_23690009	HOMER_RNA_00023059	-0.283928	64.7594	556	649	0.461411	Distal
TSS2_12632386	AT2G29490	GSTU1	TSS2_12631617	HOMER_RNA_00064043	0.532447	1.08129	768	430	0.641068	Distal
TSS5_26531097	AT5G66440	AT5G66440	TSS5_26530292	HOMER_RNA_00163804	0.580973	5.63366	804	454	0.63911	Distal
TSS3_11527872	AT3G29670	PMAT2	TSS3_11528685	HOMER_RNA_00089988	0.535127	1.42436	812	853	0.487688	Distal
TSS5_25891503	AT5G64750	ABR1	TSS5_25892381		0.606332	187.519	877	1563	0.359426	Proximal
TSS1_19706075	AT1G52905	AT1G52905	TSS1_19706505		0.592913	6.44553	429	410	0.511323	Distal
TSS2_17251941	AT2G41380	AT2G41380	TSS2_17253118		0.611662	0.778614	1176	200	0.854651	Distal
TSS4_5668478	AT4G08868	AT4G08868	TSS4_5668969	AT4G05645	0.874019	0.298448	490	346	0.586124	Distal
TSS4_13224582	AT4G26090	RPS2	TSS4_13227619	AT4G26095	0.603287	0.934964	3036	499	0.85884	Distal
TSS1_26364694	AT1G70000	AT1G70000	TSS1_26363726	HOMER_RNA_00042508	0.133988	5.7054	967	933	0.508947	Distal
TSS1_26976830	AT1G71710	AT1G71710	TSS1_26973685		-0.603359	4.77281	3144	4336	0.420321	Proximal
TSS2_1679508	AT2G04790	AT2G04790	TSS2_1680303	HOMER_RNA_00061494	0.812748	0.544134	794	443	0.641876	Distal
TSS2_9924998	AT2G23320	WRKY15	TSS2_9926152		0.880795	224.492	1153	334	0.775387	Distal
TSS4_12936705	AT4G25260	AT4G25260	TSS4_12937101	HOMER_RNA_00119172	0.936041	5.15974	395	1132	0.258677	Proximal
TSS3_19521707	AT3G52660	AT3G52660	TSS3_19524516		-0.17243	2.30232	2808	548	0.83671	Distal
TSS5_17257763	AT5G43020	AT5G43020	TSS5_17256670	HOMER_RNA_00148477	0.597796	2.76951	1092	1781	0.38009	Proximal
TSS1_1236728	AT1G04540	AT1G04540	TSS1_1239055	STRINGTIE_RNA_00036348	0.509699	0.449084	2326	120	0.95094	Distal
TSS1_16838221	AT1G44350	ILL6	TSS1_16835894		-0.493279	14.2378	2326	2027	0.534344	Distal
TSS4_14830016	AT4G30290	XTH19	TSS4_14828800		0.912848	18.9355	1215	298	0.80304	Distal
TSS1_11373482	AT1G31760	AT1G31760	TSS1_11373801	AT1G09105	0.0437124	4.39468	318	1590	0.166667	Proximal
TSS1_9054601	AT1G26170	AT1G26170	TSS1_9047147	HOMER_RNA_00028428	0.193724	3.81497	7453	-41	1	Distal
TSS4_17381780	AT4G36890	IRX14	TSS4_17379236	HOMER_RNA_00106985	0.0165328	2.50833	2543	313	0.890406	Distal
TSS2_18701153	AT2G45380	AT2G45380	TSS2_18699451		0.555042	4.62741	1701	1965	0.463993	Proximal
TSS4_14920534	AT4G30530	GGP1	TSS4_14921881	HOMER_RNA_00124636	-0.0237336	17.8691	1346	798	0.627799	Distal
TSS3_19913037	AT3G53730	AT3G53730	TSS3_19912568	HOMER_RNA_00101478	0.0169904	6.59239	468	663	0.413793	Distal
TSS1_19690516	AT1G52880	NAM	TSS1_19689919		0.510461	2.87647	596	1286	0.316684	Proximal
TSS1_12054531	AT1G33240	GTL1	TSS1_12053814	HOMER_RNA_00004220	0.517431	11.5056	716	2677	0.211023	Proximal
TSS2_16568875	AT2G39720	RHC2A	TSS2_16566856		0.610083	3.28574	2018	357	0.849684	Distal
TSS5_26095777	AT5G65300	AT5G65300	TSS5_26095359	HOMER_RNA_00159814	0.374945	8.48776	417	555	0.429012	Distal
TSS3_10118533	AT3G27330	AT3G27330	TSS3_10118942		-0.28479	0.895833	408	3564	0.102719	Proximal
TSS5_2092858	AT5G06770	AT5G06770	TSS5_2090759		-0.762924	2.09829	2098	212	0.908225	Distal
TSS5_17144041	AT5G42750	BKI1	TSS5_17143046	HOMER_RNA_00153872	0.596138	0.642449	994	863	0.535272	Distal
TSS1_21094458	AT1G56345	AT1G56345	TSS1_21092980		0.522444	1.3568	1477	49	0.96789	Distal
TSS3_19706543	AT3G53170	AT3G53170	TSS3_19704412	HOMER_RNA_00096064	0.0321749	0.202498	2130	301	0.876183	Distal
TSS1_16767529	AT1G44100	AAP5	TSS1_16766803		0.548269	1.88746	725	2569	0.220097	Proximal
TSS5_24727900	AT5G61480	PXY	TSS5_24725149	STRINGTIE_RNA_00133441	-0.559675	4.35	2750	1158	0.703685	Distal
TSS5_309717	AT5G01810	CIPK15	TSS5_311712		0.795284	18.8949	1994	730	0.732012	Distal
TSS3_8756055	AT3G24210	AT3G24210	TSS3_8753446		-0.185038	0.188914	2608	159	0.942537	Distal
TSS5_2169658	AT5G06990	AT5G06990	TSS5_2170429		0.816337	2.48046	770	412	0.651438	Distal
TSS5_620064	AT5G02750	SGR9	TSS5_620778	HOMER_RNA_00151647	0.89062	11.9869	713	603	0.541793	Distal
TSS2_16413695	AT2G39300	AT2G39300	TSS2_16413324	HOMER_RNA_00047729	0.388375	1.73139	370	3966	0.0853321	Proximal
TSS5_22331813	AT5G55040	AT5G55040	TSS5_22327297	HOMER_RNA_00159384	0.604699	4.888	4515	624	0.878576	Distal
TSS5_22717121	AT5G56100	AT5G56100	TSS5_22717676	HOMER_RNA_00156762	-0.564938	47.9798	554	379	0.593783	Distal
TSS1_1242705	AT1G04555	AT1G04555	TSS1_1244185		0.156889	2.38523	1479	260	0.850489	Distal
TSS3_18856884	AT3G50740	UGT72E1	TSS3_18855364	HOMER_RNA_00095980	0.778185	1.72647	1519	479	0.76026	Distal
TSS2_16158558	AT2G38640	AT2G38640	TSS2_16157593	HOMER_RNA_00064404	-0.112066	4.53415	964	176	0.845614	Distal
TSS5_5995464	AT5G18130	AT5G18130	TSS5_5997345		-0.130765	14.5182	1880	296	0.863971	Distal
TSS2_19204438	AT2G46735	AT2G46735	TSS2_19204749	HOMER_RNA_00066707	0.623047	13.2015	310	642	0.32563	Distal
TSS4_16941756	AT4G35750	AT4G35750	TSS4_16940867	HOMER_RNA_00119618	-0.220113	31.9778	888	711	0.555347	Distal
TSS3_7331736	AT3G20930	AT3G20930	TSS3_7333924		-0.212815	0.248419	2187	637	0.774433	Distal
TSS1_977761	AT1G03850	GRXS13	TSS1_976269	HOMER_RNA_00038832	-0.565623	2.78775	1491	550	0.730524	Distal
TSS1_824546	AT1G03360	RRP4	TSS1_826447		0.0794833	7.31835	1900	-17	1	Distal
TSS3_19287564	AT3G51980	AT3G51980	TSS3_19285624	HOMER_RNA_00096025	0.284875	0.477338	1939	42	0.978799	Distal
TSS5_24990152	AT5G62220	GT18	TSS5_24989378		-0.347311	3.37343	773	1345	0.364967	Proximal
TSS1_1647125	AT1G05560	UGT75B1	TSS1_1645761	AT1G05562	0.341558	11.7873	1363	773	0.638109	Distal
TSS4_5843420	AT4G09170	AT4G09170	TSS4_5843028	HOMER_RNA_00121892	-0.00911679	3.1591	391	448	0.466031	Distal
TSS3_3204196	AT3G10340	PAL4	TSS3_3204562	HOMER_RNA_00096851	-0.0519096	3.02917	365	3783	0.0879942	Proximal
TSS5_5350940	AT5G16340	AT5G16340	TSS5_5350410	HOMER_RNA_00150970	-0.545627	1.0099	529	1574	0.251545	Proximal
TSS1_28955637	AT1G77080	MAF1	TSS1_28960044		0.338999	8.07388	4406	346	0.927189	Distal
TSS5_21987039	AT5G54170	AT5G54170	TSS5_21987232		0.51166	7.64946	192	2420	0.0735069	Proximal
TSS5_15091894	AT5G37890	AT5G37890	TSS5_15089761	HOMER_RNA_00131961	0.308786	0.866661	2132	146	0.935909	Distal
TSS4_15487944	AT4G32020	AT4G32020	TSS4_15489661	HOMER_RNA_00121021	0.210943	60.559	1716	419	0.803747	Distal
TSS4_17343503	AT4G36810	GGPS1	TSS4_17345007	AT4G36808	0.8145	9.53852	1503	295	0.835929	Distal
TSS1_900765	AT1G03610	AT1G03610	TSS1_902888	HOMER_RNA_00040161	0.372275	57.3776	2122	217	0.907225	Distal
TSS3_19108139	AT3G51500	AT3G51500	TSS3_19108881	HOMER_RNA_00102270	-0.803508	16.4832	741	97	0.884248	Distal
TSS5_7826611	AT5G23230	NIC2	TSS5_7826004	AT5G03585	0.338826	34.02	606	148	0.803714	Distal
TSS5_24953165	AT5G62130	AT5G62130	TSS5_24952486	HOMER_RNA_00166018	0.657133	2.75902	678	2421	0.21878	Proximal
TSS2_19317477	AT2G47010	AT2G47010	TSS2_19319210	STRINGTIE_RNA_00060184	-0.030741	2.53056	1732	540	0.762324	Distal
TSS3_19185057	AT3G51720	AT3G51720	TSS3_19186454		0.926269	4.92909	1396	339	0.804611	Distal
TSS5_25493918	AT5G63690	AT5G63690	TSS5_25492963		0.301387	0.915103	954	-26	1	Distal
TSS5_3461734	AT5G10950	AT5G10950	TSS5_3459385		-0.630869	9.58501	2348	260	0.900307	Distal
TSS5_21560726	AT5G53160	RCAR3	TSS5_21562063	HOMER_RNA_00156674	0.0179533	42.1515	1336	773	0.633476	Distal
TSS2_17915584	AT2G43080	AT-P4H-1	TSS2_17918577	HOMER_RNA_00053475	0.141909	13.8533	2992	387	0.885469	Distal
TSS2_19448389	AT2G47410	AT2G47410	TSS2_19457039		0.724225	2.39364	8649	516	0.943699	Distal
TSS2_216751	AT2G01480	AT2G01480	TSS2_221057	HOMER_RNA_00064864	0.562858	4.39127	4305	93	0.978854	Distal
TSS2_221237	AT2G01490	PAHX	TSS2_221057	HOMER_RNA_00064864	-0.126996	10.4345	179	2618	0.0639971	Proximal
TSS1_26481325	AT1G70300	KUP6	TSS1_26480273	HOMER_RNA_00029663	-0.404018	1.4173	1051	2837	0.270319	Proximal
TSS3_7465849	AT3G21260	GLTP3	TSS3_7465424	HOMER_RNA_00101144	0.989898	0.534944	424	1718	0.197946	Proximal
TSS5_1335995	AT5G04660	CYP77A4	TSS5_1336870		-0.141311	0.507937	874	899	0.49295	Distal
TSS5_967430	AT5G03700	AT5G03700	TSS5_966046	HOMER_RNA_00152670	0.918469	20.9219	1383	488	0.739177	Distal
TSS1_557293	AT1G02620	AT1G02620	TSS1_558765	AT1G04133	0.341549	0.190603	1471	212	0.874034	Distal
TSS5_2016459	AT5G06580	AT5G06580	TSS5_2011265	HOMER_RNA_00157437	-0.791382	0.854762	5193	146	0.972654	Distal
TSS1_8912401	AT1G25400	AT1G25400	TSS1_8911428	HOMER_RNA_00041984	0.589831	3.52413	972	755	0.562826	Distal
TSS1_3655588	AT1G10930	RECQ4A	TSS1_3648122	HOMER_RNA_00017894	0.548481	4.91951	7465	345	0.955826	Distal
TSS1_3015453	AT1G09340	CRB	TSS1_3018204	HOMER_RNA_00036123	-0.299006	31.8286	2750	556	0.831821	Distal
TSS3_19208283	AT3G51780	BAG4	TSS3_19208612		0.599394	4.60483	328	1553	0.174375	Proximal
TSS4_4205213	AT4G07410	PCN	TSS4_4201324		0.172407	7.31541	3888	963	0.801484	Distal
TSS3_545593	AT3G02570	MEE31	TSS3_544887	HOMER_RNA_00100836	-0.36687	2.26422	705	1552	0.312362	Proximal
TSS1_4137535	AT1G12200	FMO	TSS1_4139972		0.526632	1.02159	2436	212	0.91994	Distal
TSS5_23834490	AT5G59030	COPT1	TSS5_23833617	HOMER_RNA_00154578	-0.18779	14.2976	872	381	0.69593	Distal
TSS5_23152315	AT5G57150	AT5G57150	TSS5_23153217	HOMER_RNA_00156818	0.628377	1.5354	901	1992	0.311441	Proximal
TSS1_30365065	AT1G80810	AT1G80810	TSS1_30369062		0.0894386	8.22517	3996	213	0.949394	Distal
TSS5_24047421	AT5G59680	AT5G59680	TSS5_24047196		0.848883	1.71266	224	4377	0.0486851	Proximal
TSS1_22351781	AT1G60690	AT1G60690	TSS1_22349850	HOMER_RNA_00039710	-0.643552	0.6	1930	92	0.9545	Distal
TSS1_29085811	AT1G77400	AT1G77400	TSS1_29086632	HOMER_RNA_00041431	-0.134393	2.55881	820	531	0.606958	Distal
TSS3_1290571	AT3G04730	IAA16	TSS3_1289289	HOMER_RNA_00090469	0.896583	5.96959	1281	1456	0.468031	Proximal
TSS3_5493580	AT3G16200	AT3G16200	TSS3_5491389	HOMER_RNA_00099127	-0.878599	1.52798	2190	94	0.958844	Distal
TSS1_28865412	AT1G76880	AT1G76880	TSS1_28867987	AT1G76878	-0.469469	41.7723	2574	338	0.883929	Distal
TSS3_18071559	AT3G48750	CDC2	TSS3_18074693		-0.200009	3.0069	3133	55	0.982748	Distal
TSS4_17564572	AT4G37330	CYP81D4	TSS4_17564126	HOMER_RNA_00119690	0.0890095	5.01893	445	2002	0.181855	Proximal
TSS1_28814752	AT1G76780	AT1G76780	TSS1_28815228		0.441315	0.444246	475	7348	0.0607184	Proximal
TSS2_19140743	AT2G46620	AT2G46620	TSS2_19139096	HOMER_RNA_00069063	0.460001	2.5601	1646	435	0.790966	Distal
TSS4_4643915	AT4G07825	AT4G07825	TSS4_4644440	HOMER_RNA_00125934	0.663103	10.0058	524	1068	0.329146	Proximal
TSS3_22197784	AT3G60110	AT3G60110	TSS3_22197797	HOMER_RNA_00100739	0.0296283	6.69678	12	3911	0.00305888	Proximal
TSS4_1540520	AT4G03460	AT4G03460	TSS4_1540230		0.865669	0.710581	289	3307	0.0803671	Proximal
TSS1_20073729	AT1G53770	AT1G53770	TSS1_20072353		-0.445559	2.08985	1375	1238	0.526215	Distal
TSS4_11630970	AT4G21910	AT4G21910	TSS4_11628930	HOMER_RNA_00104880	0.0465263	0.84632	2039	3908	0.342862	Proximal
TSS4_18072925	AT4G38680	GRP2	TSS4_18071920	HOMER_RNA_00119749	0.358399	2.54343	1004	730	0.579008	Distal
TSS2_16070589	AT2G38360	PRA1.B4	TSS2_16069347		0.751386	3.64063	1241	38	0.970289	Distal
TSS5_4841893	AT5G14950	GMII	TSS5_4841250	HOMER_RNA_00129950	-0.535685	25.935	642	4355	0.128477	Proximal
TSS1_28449961	AT1G75770	AT1G75770	TSS1_28450572	HOMER_RNA_00038511	0.68462	2.27314	610	634	0.490354	Distal
TSS1_10249612	AT1G29300	UNE1	TSS1_10248474		-0.30982	5.58681	1137	861	0.569069	Distal
TSS4_13644450	AT4G27250	AT4G27250	TSS4_13643952		0.243581	7.61525	497	1496	0.249373	Proximal
TSS3_2484507	AT3G07780	OBE1	TSS3_2487074		0.398241	7.83832	2566	107	0.95997	Distal
TSS1_2586680	AT1G08230	AT1G08230	TSS1_2586227	HOMER_RNA_00027709	0.592389	4.54209	452	2924	0.133886	Proximal
TSS1_24568860	AT1G65985	AT1G65985	TSS1_24568451		0.441055	6.35538	408	6161	0.0621099	Proximal
TSS1_3184187	AT1G09810	ECT11	TSS1_3180796		0.421469	13.8818	3390	-91	1	Distal
TSS1_27349544	AT1G72650	TRFL6	TSS1_27353625	HOMER_RNA_00016269	-0.506717	5.41069	4080	276	0.936639	Distal
TSS3_19287920	AT3G51990	AT3G51990	TSS3_19288887	HOMER_RNA_00098391	0.297716	3.59613	966	666	0.591912	Distal
TSS3_22742284	AT3G61460	BRH1	TSS3_22741734	HOMER_RNA_00092146	0.102442	2.96206	549	713	0.435024	Distal
TSS4_10423487	AT4G19030	NLM1	TSS4_10421727	HOMER_RNA_00118956	0.502831	1.75566	1759	229	0.884809	Distal
TSS3_19791393	AT3G53380	AT3G53380	TSS3_19789668	STRINGTIE_RNA_00078998	-0.260065	1.08192	1724	934	0.648608	Distal
TSS1_21253716	AT1G56690	AT1G56690	TSS1_21255885	STRINGTIE_RNA_00029097	-0.101716	2.155	2168	195	0.917478	Distal
TSS1_11928807	AT1G32920	AT1G32920	TSS1_11929962	HOMER_RNA_00037036	0.94722	38.5455	1154	83	0.932902	Distal
TSS4_10989971	AT4G20360	RABE1b	TSS4_10992182	AT4G20362	0.357229	57.2886	2210	390	0.85	Distal
TSS5_5679980	AT5G17270	AT5G17270	TSS5_5680574		0.390976	7.22484	593	5280	0.100971	Proximal
TSS4_59122	AT4G00150	HAM3	TSS4_57047	HOMER_RNA_00118391	0.404262	1.44338	2074	282	0.880306	Distal
TSS4_13575538	AT4G27040	VPS22	TSS4_13575130	HOMER_RNA_00122628	-0.777904	5.3386	407	2348	0.147731	Proximal
TSS4_9457029	AT4G16800	AT4G16800	TSS4_9454649		-0.652447	29.1619	2379	-15	1	Distal
TSS4_18572996	AT4G40060	HB16	TSS4_18571684	HOMER_RNA_00119813	0.432042	5.49099	1311	535	0.710184	Distal
TSS1_9286205	AT1G26800	AT1G26800	TSS1_9285017		-0.160308	33.5445	1187	184	0.865791	Distal
TSS4_18220173	AT4G39100	SHL1	TSS4_18217733		0.645237	11.6868	2439	257	0.904674	Distal
TSS1_6959123	AT1G20070	AT1G20070	TSS1_6958246	AT1G05523	0.766906	4.16552	876	263	0.769096	Distal
TSS5_19504709	AT5G48110	AT5G48110	TSS5_19503278		0.884699	0.519405	1430	2117	0.403158	Proximal
TSS5_9486156	AT5G26960	AT5G26960	TSS5_9484868		-0.430266	2.7791	1287	421	0.753513	Distal
TSS3_21100357	AT3G57020	AT3G57020	TSS3_21098527	HOMER_RNA_00096194	-0.197493	20.1628	1829	376	0.829478	Distal
TSS4_16703272	AT4G35090	CAT2	TSS4_16700848		0.157035	1298.3	2423	770	0.758847	Distal
TSS4_12777614	AT4G24790	AT4G24790	TSS4_12781343	STRINGTIE_RNA_00111764	0.0775239	4.0727	3728	521	0.877383	Distal
TSS1_27097975	AT1G71980	AT1G71980	TSS1_27100087		0.415715	7.52539	2111	389	0.8444	Distal
TSS4_17768136	AT4G37790	HAT22	TSS4_17769251		0.240778	4.23654	1114	521	0.681346	Distal
TSS1_27093110	AT1G71970	AT1G71970	TSS1_27093945		0.800146	2.38768	834	309	0.729659	Distal
TSS1_242638	AT1G01660	AT1G01660	TSS1_239948		-0.293871	NA	2689	174	0.939225	Distal
TSS2_13095436	AT2G30740	AT2G30740	TSS2_13095744		-0.0682817	7.14337	307	3117	0.0896612	Proximal
TSS5_26017231	AT5G65130	AT5G65130	TSS5_26018312	HOMER_RNA_00167178	-0.025839	4.62462	1080	85	0.927039	Distal
TSS3_8064610	AT3G22800	AT3G22800	TSS3_8062993		-0.222993	0.833333	1616	322	0.833849	Distal
TSS3_4988142	AT3G14840	AT3G14840	TSS3_4988666	HOMER_RNA_00092793	0.389697	16.6807	523	5579	0.0857096	Proximal
TSS5_6359116	AT5G19030	AT5G19030	TSS5_6357509		0.548389	27.5705	1606	179	0.89972	Distal
TSS5_6693032	AT5G19810	AT5G19810	TSS5_6693799		0.22939	0.505263	766	384	0.666087	Distal
TSS5_18622804	AT5G45920	AT5G45920	TSS5_18623368	HOMER_RNA_00150184	0.930507	4.96047	563	2488	0.18453	Proximal
TSS5_16085154	AT5G40240	UMAMIT40	TSS5_16084738	HOMER_RNA_00153749	-0.224374	1.46695	415	2811	0.128642	Proximal
TSS4_10773784	AT4G19830	AT4G19830	TSS4_10773051	HOMER_RNA_00118982	0.438928	3.34934	732	1021	0.41757	Proximal
TSS3_1982659	AT3G06460	AT3G06460	TSS3_1983888		-0.170076	17.5992	1228	-119	1	Distal
TSS3_1984170	AT3G06470	AT3G06470	TSS3_1983888		0.439248	11.3867	281	1319	0.175625	Proximal
TSS1_22249652	AT1G60390	PG1	TSS1_22248346		-0.449573	1.64394	1305	945	0.58	Distal
TSS4_15780112	AT4G32710	PERK14	TSS4_15780865	HOMER_RNA_00124750	0.129691	1.2034	752	2841	0.209296	Proximal
TSS2_11860573	AT2G27830	AT2G27830	TSS2_11860344		-0.280556	28.9188	228	1080	0.174312	Proximal
TSS1_7892119	AT1G22340	UGT85A7	TSS1_7890158		0.286738	0.545241	1960	-100	1	Distal
TSS3_1653219	AT3G05670	AT3G05670	TSS3_1657188		-0.308941	2.47621	3968	-9	1	Distal
TSS5_1706724	AT5G05690	CPD	TSS5_1705511	HOMER_RNA_00147667	-0.389744	3.56017	1212	3097	0.281272	Proximal
TSS1_1148382	AT1G04290	AT1G04290	TSS1_1147715	AT1G04295	0.777894	7.02021	666	571	0.538399	Distal
TSS2_18552065	AT2G44970	AT2G44970	TSS2_18548728		-0.35244	29.8875	3336	23	0.993153	Distal
TSS4_16384205	AT4G34220	AT4G34220	TSS4_16382389	STRINGTIE_RNA_00104436	-0.682335	2.98308	1815	1181	0.605808	Distal
TSS3_8085558	AT3G22840	ELIP1	TSS3_8084630	HOMER_RNA_00091166	0.851606	53.0356	927	338	0.732806	Distal
TSS1_4526065	AT1G13245	RTFL17	TSS1_4525519	HOMER_RNA_00027954	0.634469	9.87632	545	246	0.689001	Distal
TSS5_8448095	AT5G24670	EMB2820	TSS5_8447782		-0.511361	5.38597	312	3880	0.0744275	Proximal
TSS1_29345941	AT1G78040	AT1G78040	TSS1_29347081	HOMER_RNA_00043879	0.428029	72.2878	1139	1506	0.430624	Proximal
TSS3_19126172	AT3G51560	AT3G51560	TSS3_19125603		0.675769	1.10823	568	3659	0.134374	Proximal
TSS3_16956825	AT3G46180	UTR5	TSS3_16954002	HOMER_RNA_00074170	0.579362	4.61058	2822	67	0.976809	Distal
TSS2_18953301	AT2G46100	AT2G46100	TSS2_18954026	HOMER_RNA_00053881	0.0578697	2.76065	724	621	0.53829	Distal
TSS5_9798965	AT5G27680	RECQSIM	TSS5_9793920	HOMER_RNA_00153553	0.630114	1.23326	5044	361	0.93321	Distal
TSS2_183328	AT2G01420	PIN4	TSS2_181574	HOMER_RNA_00059831	0.996806	19.951	1753	1979	0.469721	Proximal
TSS5_24252138	AT5G60250	AT5G60250	TSS5_24255872		0.263156	12.3589	3733	30	0.992028	Distal
TSS1_5647845	AT1G16515	AT1G16515	TSS1_5647388		0.498514	4.89288	456	197	0.698315	Distal
TSS5_3931641	AT5G12170	CLT3	TSS5_3932538	HOMER_RNA_00155404	0.504797	21.886	896	2898	0.236162	Proximal
TSS3_9932119	AT3G26932	DRB3	TSS3_9930211	HOMER_RNA_00095220	-0.217299	13.3128	1907	347	0.846051	Distal
TSS2_14325162	AT2G33855	AT2G33855	TSS2_14324620	HOMER_RNA_00057198	0.375617	6.27692	541	356	0.603122	Distal
TSS3_7008770	AT3G20080	CYP705A15	TSS3_7008639		0.278812	1.74695	130	5696	0.0223138	Proximal
TSS2_7200808	AT2G16600	ROC3	TSS2_7201612	HOMER_RNA_00061643	0.769062	92.7254	803	530	0.602401	Distal
TSS5_15262795	AT5G38210	AT5G38210	TSS5_15265374	AT5G38212	-0.306787	3.81619	2578	2303	0.52817	Distal
TSS5_24066165	AT5G59730	EXO70H7	TSS5_24064389	AT5G59732	0.67001	3.45322	1775	521	0.773084	Distal
TSS1_6409815	AT1G18620	TRM3	TSS1_6414297		-0.398367	2.45154	4481	434	0.911699	Distal
TSS1_6698125	AT1G19380	AT1G19380	TSS1_6698593		0.462728	2.20718	467	518	0.474112	Distal
TSS3_1156752	AT3G04350	AT3G04350	TSS3_1156258	HOMER_RNA_00090458	-0.4005	3.06469	493	2661	0.156309	Proximal
TSS5_652073	AT5G02850	AT5G02850	TSS5_653770		0.0929973	7.37366	1696	20	0.988345	Distal
TSS1_2443859	AT1G07902	AT1G07902	TSS1_2445244	HOMER_RNA_00036039	0.402687	5.24201	1384	-161	1	Distal
TSS1_30007029	AT1G79740	AT1G79740	TSS1_30004215	HOMER_RNA_00035660	0.814393	18.5331	2813	321	0.897575	Distal
TSS4_13214849	AT4G26055	AT4G26055	TSS4_13213744		0.821829	0.780984	1104	-363	1	Distal
TSS1_7958380	AT1G22530	PATL2	TSS1_7955343		-0.437517	100.338	3036	84	0.973077	Distal
TSS4_1889473	AT4G03965	AT4G03965	TSS4_1890046	HOMER_RNA_00107983	0.837877	1.1441	572	481	0.54321	Distal
TSS4_7156132	AT4G11910	AT4G11910	TSS4_7156169		-0.0656029	28.0852	36	1862	0.0189673	Proximal
TSS1_26397435	AT1G70080	AT1G70080	TSS1_26394654	HOMER_RNA_00035261	0.312894	1.20715	2780	332	0.893316	Distal
TSS3_2232329	AT3G07050	NSN1	TSS3_2229292	HOMER_RNA_00094435	-0.0808984	10.5553	3036	-29	1	Distal
TSS3_2229062	AT3G07040	RPM1	TSS3_2229292	HOMER_RNA_00094435	0.556773	5.8345	229	3472	0.0618752	Proximal
TSS5_16468451	AT5G41140	AT5G41140	TSS5_16472586		0.990275	4.93318	4134	350	0.921945	Distal
TSS4_1128426	AT4G02560	LD	TSS4_1123305		0.125195	5.56595	5120	-104	1	Distal
TSS2_17438032	AT2G41800	AT2G41800	TSS2_17436791		0.808626	3.47359	1240	486	0.718424	Distal
TSS1_30358199	AT1G80780	AT1G80780	TSS1_30359305	HOMER_RNA_00041528	-0.749374	10.7082	1105	502	0.687617	Distal
TSS1_2955690	AT1G09160	AT1G09160	TSS1_2953070	HOMER_RNA_00027780	0.687256	18.4014	2619	530	0.831693	Distal
TSS4_16553408	AT4G34680	GATA3	TSS4_16554546	HOMER_RNA_00126529	0.622427	15.8823	1137	591	0.657986	Distal
TSS5_3831664	AT5G11890	EMB3135	TSS5_3832749	HOMER_RNA_00166351	0.90131	5.95403	1084	568	0.656174	Distal
TSS1_26702691	AT1G70800	EHB1	TSS1_26703977		-0.105906	15.2119	1285	149	0.896095	Distal
TSS1_26704162	AT1G70810	AT1G70810	TSS1_26703977		0.130924	39.8355	184	1211	0.1319	Proximal
TSS4_6864097	AT4G11280	ACS6	TSS4_6865933		0.573221	10.2036	1835	303	0.858279	Distal
TSS5_15634586	AT5G39050	PMAT1	TSS5_15636155		-0.0691952	19.2841	1568	469	0.769759	Distal
TSS5_22694988	AT5G56040	AT5G56040	TSS5_22698814		0.312607	1.54497	3825	-2	1	Distal
TSS2_18744109	AT2G45470	FLA8	TSS2_18744258		-0.0530434	113.002	148	1698	0.0801733	Proximal
TSS1_23667327	AT1G63780	IMP4	TSS1_23664947	HOMER_RNA_00042417	0.0942804	31.4091	2379	164	0.935509	Distal
TSS4_15988219	AT4G33150	AT4G33150	TSS4_15988756	HOMER_RNA_00119521	0.590379	8.26174	536	5924	0.0829721	Proximal
TSS5_23842673	AT5G59050	AT5G59050	TSS5_23841585		0.566783	9.19207	1087	2764	0.282264	Proximal
TSS2_11545760	AT2G27050	EIL1	TSS2_11548454		0.391147	24.4045	2693	-55	1	Distal
TSS4_13985585	AT4G28190	ULT1	TSS4_13985259	HOMER_RNA_00120904	0.928113	5.40055	325	2491	0.115412	Proximal
TSS3_3091733	AT3G10020	AT3G10020	TSS3_3090948	HOMER_RNA_00099005	-0.0833291	125.972	784	333	0.70188	Distal
TSS4_11180744	AT4G20880	AT4G20880	TSS4_11179205	HOMER_RNA_00122384	0.0790217	6.84844	1538	520	0.747328	Distal
TSS5_18776731	AT5G46290	KASI	TSS5_18774249		-0.349921	9.90252	2481	303	0.891164	Distal
TSS4_9081319	AT4G16024	AT4G16024	TSS4_9080891	HOMER_RNA_00122182	0.771839	18.5475	427	-21	1	Distal
TSS1_7337835	AT1G21000	AT1G21000	TSS1_7339100	HOMER_RNA_00024052	-0.504252	33.8024	1264	584	0.683983	Distal
TSS2_15298450	AT2G36460	FBA6	TSS2_15296801	HOMER_RNA_00057274	0.257687	60.4474	1648	494	0.769374	Distal
TSS2_19640762	AT2G48000	AT2G48000	TSS2_19638834		0.64592	7.15618	1927	284	0.871551	Distal
TSS5_24916141	AT5G62020	HSFB2A	TSS5_24917226	HOMER_RNA_00167122	-0.0601478	13.1773	1084	753	0.590093	Distal
TSS1_26316030	AT1G69870	NRT1.7	TSS1_26317394		-0.335173	20.4634	1363	3084	0.306499	Proximal
TSS1_3323548	AT1G10140	AT1G10140	TSS1_3323052	HOMER_RNA_00033234	-0.283691	2.18335	495	687	0.418782	Distal
TSS3_20879568	AT3G56290	AT3G56290	TSS3_20879005	HOMER_RNA_00091944	0.993688	7.85297	562	776	0.42003	Distal
TSS4_13133654	AT4G25830	AT4G25830	TSS4_13135302	STRINGTIE_RNA_00106156	-0.312363	11.4286	1647	238	0.87374	Distal
TSS2_18186987	AT2G43910	HOL1	TSS2_18186391	HOMER_RNA_00061195	0.634339	14.9111	595	2355	0.201695	Proximal
TSS1_24023168	AT1G64640	ENODL8	TSS1_24022486	HOMER_RNA_00029461	0.271273	19.7586	681	459	0.597368	Distal
TSS4_11450396	AT4G21520	AT4G21520	TSS4_11447516	HOMER_RNA_00119031	-0.239067	7.0093	2879	264	0.916004	Distal
TSS3_10338408	AT3G27880	AT3G27880	TSS3_10339025	HOMER_RNA_00097631	-0.00783175	15.0746	616	765	0.446054	Distal
TSS1_7550521	AT1G21540	AT1G21540	TSS1_7548253		-0.363099	NA	2267	25	0.989092	Distal
TSS1_24734199	AT1G66340	ETR1	TSS1_24737628		0.118477	1.73378	3428	167	0.953547	Distal
TSS3_8641613	AT3G23920	BAM1	TSS3_8641313	HOMER_RNA_00097447	0.220256	208.591	299	2970	0.0914653	Proximal
TSS3_201722	AT3G01510	LSF1	TSS3_198398	HOMER_RNA_00090346	0.845846	7.5844	3323	166	0.952422	Distal
TSS2_18062467	AT2G43500	AT2G43500	TSS2_18062158	HOMER_RNA_00053542	0.51568	14.6829	308	4685	0.0616864	Proximal
TSS4_11313656	AT4G21215	AT4G21215	TSS4_11310897		0.598218	8.85772	2758	745	0.787325	Distal
TSS2_163958	AT2G01340	At17.1	TSS2_164816		0.419853	60.3357	857	480	0.640987	Distal
TSS5_1672120	AT5G05600	AT5G05600	TSS5_1672731	HOMER_RNA_00136748	0.523974	14.3134	610	2091	0.225842	Proximal
TSS2_18556633	AT2G44980	ASG3	TSS2_18552405	STRINGTIE_RNA_00055615	-0.594964	4.0352	4227	275	0.938916	Distal
TSS3_708866	AT3G03110	XPO1B	TSS3_716866	HOMER_RNA_00092285	-0.524275	5.87096	7999	397	0.952716	Distal
TSS5_8668361	AT5G25130	CYP71B12	TSS5_8670356	HOMER_RNA_00155977	0.506567	4.38399	1994	12	0.994018	Distal
TSS3_4379809	AT3G13445	TBP1	TSS3_4379839		0.545203	58.2375	29	2403	0.0119243	Proximal
TSS1_1662184	AT1G05575	AT1G05575	TSS1_1661591	AT1G04397	0.11717	62.0672	592	118	0.833803	Distal
TSS1_5940419	AT1G17345	AT1G17345	TSS1_5940911	HOMER_RNA_00036455	-0.287768	2.16832	491	743	0.397893	Distal
TSS2_11834366	AT2G27770	AT2G27770	TSS2_11833191	HOMER_RNA_00068710	-0.206714	2.01818	1174	711	0.622812	Distal
TSS1_6008620	AT1G17490	AT1G17490	TSS1_6009404		-0.532137	23.74	783	201	0.795732	Distal
TSS1_3733110	AT1G11160	AT1G11160	TSS1_3735422		-0.427948	7.4	2311	4490	0.339803	Proximal
TSS1_7613005	AT1G21680	AT1G21680	TSS1_7613477	HOMER_RNA_00036640	0.156507	24.4395	471	2070	0.18536	Proximal
TSS1_5290835	AT1G15380	GLYI4	TSS1_5290773		0.713134	8.9718	61	1940	0.0304848	Proximal
TSS2_17791725	AT2G42740	RPL16A	TSS2_17793035	HOMER_RNA_00066530	-0.0280696	14.2966	1309	142	0.902136	Distal
TSS1_17911434	AT1G48460	AT1G48460	TSS1_17913409	HOMER_RNA_00026958	0.827354	5.9955	1974	592	0.769291	Distal
TSS2_7481484	AT2G17190	AT2G17190	TSS2_7481537		0.222014	56.1451	52	3794	0.0135205	Proximal
TSS5_1609228	AT5G05440	PYL5	TSS5_1610066	HOMER_RNA_00136739	-0.662976	35.6716	837	703	0.543506	Distal
TSS3_20958588	AT3G56570	AT3G56570	TSS3_20961250		0.0253733	5.53863	2661	70	0.974368	Distal
TSS1_6268821	AT1G18210	AT1G18210	TSS1_6267461		-0.363261	8.78671	1359	972	0.583012	Distal
TSS1_25964490	AT1G69060	AT1G69060	TSS1_25967077	HOMER_RNA_00024992	-0.243792	10.8719	2586	546	0.82567	Distal
TSS1_28695881	AT1G76490	HMG1	TSS1_28698113	HOMER_RNA_00032616	-0.0508326	7.33847	2231	862	0.721306	Distal
TSS2_150352	AT2G01290	RPI2	TSS2_149001	AT2G03925	0.569518	3.7947	1350	317	0.809838	Distal
TSS2_15073827	AT2G35910	AT2G35910	TSS2_15072932	HOMER_RNA_00068867	0.0877632	3.97976	894	360	0.712919	Distal
TSS5_23322708	AT5G57590	BIO1	TSS5_23318595	HOMER_RNA_00165938	0.656882	1.54501	4112	260	0.940531	Distal
TSS3_4476031	AT3G13677	AT3G13677	TSS3_4476430	HOMER_RNA_00092729	0.636323	17.5398	398	808	0.330017	Distal
TSS3_9981120	AT3G27060	TSO2	TSS3_9980220	HOMER_RNA_00095225	0.484782	10.0281	899	881	0.505056	Distal
TSS1_756265	AT1G03140	AT1G03140	TSS1_754467	HOMER_RNA_00027494	-0.50742	51.4685	1797	246	0.879589	Distal
TSS2_18866098	AT2G45830	DTA2	TSS2_18866678	HOMER_RNA_00053837	0.884995	3.31618	579	2041	0.220992	Proximal
TSS2_6155025	AT2G14460	AT2G14460	TSS2_6154637		0.789967	27.3204	387	287	0.574184	Distal
TSS5_17825708	AT5G44250	AT5G44250	TSS5_17823891		0.595491	15.7005	1816	233	0.886286	Distal
TSS1_19762544	AT1G53035	AT1G53035	TSS1_19761611	HOMER_RNA_00034716	0.360632	0.569079	932	80	0.920949	Distal
TSS4_18119043	AT4G38810	AT4G38810	TSS4_18118163	HOMER_RNA_00119754	-0.383659	9.26013	879	2999	0.226663	Proximal
TSS5_18964008	AT5G46730	AT5G46730	TSS5_18964936		0.564282	2.35155	927	319	0.743981	Distal
TSS4_17815158	AT4G37890	EDA40	TSS4_17813754	AT4G37895	-0.580786	0.254902	1403	995	0.585071	Distal
TSS5_144638	AT5G01340	mSFC1	TSS5_143273		-0.0307046	10.6905	1364	445	0.754008	Distal
TSS3_295434	AT3G01820	AT3G01820	TSS3_294214		0.766607	15.1554	1219	752	0.618468	Distal
TSS1_4389752	AT1G12880	NUDT12	TSS1_4390997		0.431267	0.822738	1244	423	0.746251	Distal
TSS3_826529	AT3G03470	CYP89A9	TSS3_825268	HOMER_RNA_00094264	0.182945	2.41081	1260	774	0.619469	Distal
TSS1_63815	AT1G01130	AT1G01130	TSS1_63410	HOMER_RNA_00027411	0.445139	2.59314	404	1503	0.211851	Proximal
TSS5_19644744	AT5G48480	AT5G48480	TSS5_19645697		-0.177321	5.95055	952	1350	0.413553	Proximal
TSS5_3122756	AT5G09980	PROPEP4	TSS5_3124102	HOMER_RNA_00160235	0.38808	1.01509	1345	-72	1	Distal
TSS5_587568	AT5G02610	AT5G02610	TSS5_588783		-0.358584	68.3567	1214	254	0.826975	Distal
TSS4_1939156	AT4G04040	MEE51	TSS4_1939887	HOMER_RNA_00119978	0.366408	16.5239	730	3182	0.186605	Proximal
TSS1_5817667	AT1G17010	AT1G17010	TSS1_5819345		-0.312869	4.79253	1677	109	0.93897	Distal
TSS5_5337969	AT5G16300	AT5G16300	TSS5_5341169		0.206506	9.2058	3199	1339	0.704936	Distal
TSS5_6457262	AT5G19190	AT5G19190	TSS5_6458276	HOMER_RNA_00155700	0.788568	1.75673	1013	466	0.684922	Distal
TSS1_9544265	AT1G27470	AT1G27470	TSS1_9539901		0.0194775	29.0898	4363	-108	1	Distal
TSS1_22871277	AT1G61890	AT1G61890	TSS1_22869763		-0.357402	56.2348	1513	2157	0.412262	Proximal
TSS1_30151042	AT1G80160	GLYI7	TSS1_30151229	HOMER_RNA_00038727	0.271997	141.947	186	1532	0.108265	Proximal
TSS1_182171	AT1G01490	AT1G01490	TSS1_181277		-0.058065	26.4806	893	1840	0.326747	Proximal
TSS3_19753165	AT3G53270	AT3G53270	TSS3_19749957	HOMER_RNA_00091822	-0.108956	3.29103	3207	27	0.991651	Distal
TSS5_15929188	AT5G39785	AT5G39785	TSS5_15930097	HOMER_RNA_00156210	-0.812577	3.83589	908	2675	0.253419	Proximal
TSS4_13193904	AT4G25990	CIL	TSS4_13192130	HOMER_RNA_00119206	0.056244	4.13586	1773	1267	0.583224	Distal
TSS4_16752604	AT4G35220	AT4G35220	TSS4_16754133	HOMER_RNA_00118278	-0.725345	1.8111	1528	380	0.800839	Distal
TSS5_8723928	AT5G25210	AT5G25210	TSS5_8724613	HOMER_RNA_00155979	0.260355	4.13589	684	1222	0.358867	Proximal
TSS5_2652486	AT5G08240	AT5G08240	TSS5_2651275		0.43685	4.10204	1210	489	0.712184	Distal
TSS1_2877676	AT1G08940	AT1G08940	TSS1_2878137	HOMER_RNA_00040303	0.749303	2.95933	460	1280	0.264368	Proximal
TSS2_18873895	AT2G45850	AT2G45850	TSS2_18873655	AT2G00940	0.675097	1.39664	239	2255	0.09583	Proximal
TSS5_338952	AT5G01880	AT5G01880	TSS5_340230		-0.475436	0.501166	1277	81	0.940353	Distal
TSS5_339816	AT5G01881	AT5G01881	TSS5_340230		0.800879	3.7789	413	16	0.962704	Distal
TSS5_740016	AT5G03140	AT5G03140	TSS5_737752	STRINGTIE_RNA_00130650	-0.482939	2.23945	2263	589	0.793478	Distal
TSS3_17724592	AT3G48020	AT3G48020	TSS3_17725033	HOMER_RNA_00100511	0.665402	4.58145	440	359	0.550688	Distal
TSS3_2905722	AT3G09440	AT3G09440	TSS3_2903433		0.843173	13.4658	2288	1305	0.636794	Distal
TSS1_3172118	AT1G09794	AT1G09794	TSS1_3173384	HOMER_RNA_00036132	0.61758	12.8614	1265	341	0.787671	Distal
TSS1_29899358	AT1G79480	AT1G79480	TSS1_29898944		0.809173	1.03215	413	1595	0.205677	Proximal
TSS4_10272929	AT4G18660	AT4G18660	TSS4_10274092	HOMER_RNA_00124140	0.564161	5.37039	1162	231	0.834171	Distal
TSS3_20048561	AT3G54140	PTR1	TSS3_20048014	HOMER_RNA_00101488	0.840605	15.8156	546	2597	0.173719	Proximal
TSS5_7654789	AT5G22890	AT5G22890	TSS5_7653697	HOMER_RNA_00165422	0.857538	2.16385	1091	488	0.690944	Distal
TSS3_4602478	AT3G13940	AT3G13940	TSS3_4600625		0.269364	14.0437	1852	309	0.857011	Distal
TSS5_23287728	AT5G57500	AT5G57500	TSS5_23286188		-0.494862	NA	1539	4	0.997408	Distal
TSS2_15412051	AT2G36750	UGT73C1	TSS2_15410241		0.156956	1.31145	1809	-120	1	Distal
TSS3_744031	AT3G03220	EXPA13	TSS3_743356	HOMER_RNA_00098868	0.131857	0.599359	674	1288	0.343527	Proximal
TSS4_14579705	AT4G29780	AT4G29780	TSS4_14579644		0.630417	92.2481	60	2435	0.0240481	Proximal
TSS3_1477351	AT3G05200	ATL6	TSS3_1478411	HOMER_RNA_00096623	0.741663	13.9241	1059	832	0.560021	Distal
TSS5_25703929	AT5G64260	EXL2	TSS5_25704965	HOMER_RNA_00164958	0.0185072	54.6246	1035	656	0.612064	Distal
TSS1_27629032	AT1G73480	AT1G73480	TSS1_27629872	HOMER_RNA_00041353	0.272788	1.44091	839	3324	0.201537	Proximal
TSS5_7553467	AT5G22730	AT5G22730	TSS5_7551460		-0.198731	17.833	2006	168	0.922723	Distal
TSS1_20056527	AT1G53720	CYP59	TSS1_20059409	HOMER_RNA_00031759	-0.484673	2.21806	2881	397	0.87889	Distal
TSS2_15528863	AT2G36970	AT2G36970	TSS2_15529943	HOMER_RNA_00066261	0.484673	5.83673	1079	824	0.566999	Distal
TSS4_18339337	AT4G39420	AT4G39420	TSS4_18354475	HOMER_RNA_00121380	-0.174525	3.61672	15137	886	0.944704	Distal
TSS2_13775462	AT2G32440	KAO2	TSS2_13775511	HOMER_RNA_00062283	-0.249118	11.2462	48	3391	0.0139575	Proximal
TSS4_17640656	AT4G37540	LBD39	TSS4_17639628		0.784637	3.54332	1027	506	0.669928	Distal
TSS3_2329827	AT3G07310	AT3G07310	TSS3_2327932		-0.41859	6.55599	1894	215	0.898056	Distal
TSS2_14568519	AT2G34585	AT2G34585	TSS2_14567907	HOMER_RNA_00060820	-0.782356	19.8866	611	223	0.732614	Distal
TSS3_4330115	AT3G13330	PA200	TSS3_4319567		-0.0438319	56.4261	10547	182	0.983037	Distal
TSS4_16285058	AT4G33980	AT4G33980	TSS4_16282952	HOMER_RNA_00122928	0.299121	32.877	2105	844	0.713801	Distal
TSS1_24951290	AT1G66880	AT1G66880	TSS1_24955420		0.0849519	2.18095	4129	4638	0.470971	Proximal
TSS3_20132849	AT3G54363	AT3G54363	TSS3_20132181	HOMER_RNA_00084245	0.107402	4.24874	667	-199	1	Distal
TSS5_20070743	AT5G49480	CP1	TSS5_20071350	HOMER_RNA_00161842	0.605718	19.9797	606	588	0.507538	Distal
TSS1_7886540	AT1G22330	AT1G22330	TSS1_7888719	HOMER_RNA_00043093	0.860917	1.13875	2178	1034	0.678082	Distal
TSS1_18626361	AT1G50280	AT1G50280	TSS1_18624996	HOMER_RNA_00028969	0.827861	0.631662	1364	1380	0.497085	Proximal
TSS3_22597285	AT3G61050	NTMC2T4	TSS3_22601355		-0.131698	21.5548	4069	128	0.969502	Distal
TSS2_19125762	AT2G46560	AT2G46560	TSS2_19115561	HOMER_RNA_00067508	0.389653	10.0574	10200	335	0.968201	Distal
TSS5_4254905	AT5G13290	CRN	TSS5_4254842	HOMER_RNA_00147874	0.291267	1.32345	62	2475	0.0244383	Proximal
TSS3_1376210	AT3G04970	AT3G04970	TSS3_1376576	HOMER_RNA_00099878	-0.0724755	8.3665	365	1982	0.155518	Proximal
TSS5_23071050	AT5G57015	ckl12	TSS5_23074601	HOMER_RNA_00164802	-0.0302543	4.07407	3550	266	0.930294	Distal
TSS5_8570316	AT5G24910	CYP714A1	TSS5_8569848	HOMER_RNA_00158099	-0.245538	15.305	467	2397	0.163059	Proximal
TSS3_18997821	AT3G51140	AT3G51140	TSS3_18999468	HOMER_RNA_00093676	0.355579	7.67929	1646	659	0.7141	Distal
TSS4_18034451	AT4G38580	FP6	TSS4_18035044	HOMER_RNA_00125015	0.371275	7.92236	592	1200	0.330357	Proximal
TSS1_20070956	AT1G53760	AT1G53760	TSS1_20070671	HOMER_RNA_00034758	-0.0842207	19.7814	284	1923	0.128681	Proximal
TSS4_10007422	AT4G18020	APRR2	TSS4_10006533	HOMER_RNA_00118918	-0.280877	25.7747	888	3893	0.185735	Proximal
TSS1_11200111	AT1G31310	AT1G31310	TSS1_11199262	HOMER_RNA_00034026	0.711922	1.02917	848	941	0.474008	Distal
TSS2_15092274	AT2G35940	BLH1	TSS2_15090867	AT2G35945	0.758646	3.14073	1406	2248	0.384784	Proximal
TSS2_257490	AT2G01570	RGA1	TSS2_255873	HOMER_RNA_00062963	0.252378	11.3672	1616	706	0.695952	Distal
TSS5_3709191	AT5G11550	AT5G11550	TSS5_3708285	HOMER_RNA_00129519	-0.380001	1.05455	905	538	0.627166	Distal
TSS3_19510506	AT3G52610	AT3G52610	TSS3_19511283	AT3G52605	0.308565	2.18903	776	1493	0.342001	Proximal
TSS2_505456	AT2G02070	IDD5	TSS2_506517	HOMER_RNA_00061406	-0.316355	2.78761	1060	4347	0.196042	Proximal
TSS5_26544338	AT5G66470	AT5G66470	TSS5_26541392		0.477747	2.2803	2945	-147	1	Distal
TSS5_26540871	AT5G66460	MAN7	TSS5_26541392		0.376628	6.86062	520	2778	0.157671	Proximal
TSS1_11000902	AT1G30910	AT1G30910	TSS1_11002634		0.0836396	1.71775	1731	634	0.731924	Distal
TSS4_10625633	AT4G19500	AT4G19500	TSS4_10625926	HOMER_RNA_00116605	0.312169	6.19236	292	4580	0.0599343	Proximal
TSS4_873071	AT4G01995	AT4G01995	TSS4_873602		-0.00865038	6.31819	530	1320	0.286486	Proximal
TSS1_2269680	AT1G07390	RLP1	TSS1_2274749		0.563814	2.0285	5068	212	0.959848	Distal
TSS1_29627985	AT1G78800	AT1G78800	TSS1_29625816		0.00260196	10.4959	2168	270	0.889253	Distal
TSS3_6240855	AT3G18215	AT3G18215	TSS3_6243048		-0.67938	6.85022	2192	118	0.948918	Distal
TSS4_1499876	AT4G03400	DFL2	TSS4_1500471		-0.191363	1.63256	594	3470	0.146161	Proximal
TSS2_1918335	AT2G05260	AT2G05260	TSS2_1920055		-0.76172	7.09456	1719	51	0.971186	Distal
TSS2_8477383	AT2G19590	ACO1	TSS2_8475592	STRINGTIE_RNA_00051038	0.825131	1.92081	1790	668	0.728234	Distal
TSS3_10132693	AT3G27380	SDH2-1	TSS3_10130227		-0.507681	97.3934	2465	808	0.753132	Distal
TSS4_7946212	AT4G13660	PRR2	TSS4_7946730	HOMER_RNA_00108754	0.755188	1.32063	517	2244	0.187251	Proximal
TSS3_17575816	AT3G47670	AT3G47670	TSS3_17575142	AT3G07795	0.373772	4.64194	673	423	0.614051	Distal
TSS3_9358884	AT3G25700	AT3G25700	TSS3_9359502		0.875974	4.29467	617	1247	0.331009	Proximal
TSS3_7595806	AT3G21560	UGT84A2	TSS3_7597344	HOMER_RNA_00097361	-0.170355	8.59384	1537	391	0.797199	Distal
TSS5_7250402	AT5G21940	AT5G21940	TSS5_7249233		-0.0872627	216.39	1168	589	0.664769	Distal
TSS1_3100266	AT1G09570	PHYA	TSS1_3100180	HOMER_RNA_00038967	-0.238222	69.5306	85	5575	0.0150177	Proximal
TSS1_6123657	AT1G17780	AT1G17780	TSS1_6125069	HOMER_RNA_00030815	-0.19501	7.13317	1411	362	0.795826	Distal
TSS3_600701	AT3G02760	AT3G02760	TSS3_596960		-0.293588	9.8875	3740	-61	1	Distal
TSS2_15151374	AT2G36080	ABS2	TSS2_15150625		0.599766	7.37446	748	2628	0.221564	Proximal
TSS1_3241576	AT1G09950	RAS1	TSS1_3240554	HOMER_RNA_00033224	-0.0173854	6.51956	1021	312	0.765941	Distal
TSS3_4657609	AT3G14060	AT3G14060	TSS3_4656744	HOMER_RNA_00090799	0.919272	7.76095	864	78	0.917197	Distal
TSS2_19104802	AT2G46530	ARF11	TSS2_19107999	HOMER_RNA_00069797	0.294201	2.23265	3196	659	0.829053	Distal
TSS1_1191349	AT1G04410	c-NAD-MDH1	TSS1_1189340		0.770462	307.811	2008	456	0.814935	Distal
TSS4_15393748	AT4G31820	ENP	TSS4_15390763	HOMER_RNA_00122816	-0.263784	NA	2984	1124	0.726388	Distal
TSS1_26330054	AT1G69910	AT1G69910	TSS1_26331971	STRINGTIE_RNA_00025714	-0.54447	1	1916	648	0.74727	Distal
TSS1_20387060	AT1G54575	AT1G54575	TSS1_20387525		-0.176979	0.416667	464	438	0.514412	Distal
TSS4_12731103	AT4G24670	TAR2	TSS4_12727684		0.669501	11.7243	3418	383	0.899237	Distal
TSS1_9852332	AT1G28200	FIP1	TSS1_9850158		0.112418	17.952	2173	433	0.833845	Distal
TSS5_26970594	AT5G67640	AT5G67640	TSS5_26969873	HOMER_RNA_00159915	0.407152	1.27769	720	433	0.624458	Distal
TSS1_11972590	AT1G33055	AT1G33055	TSS1_11972023		0.400051	23.8921	566	707	0.444619	Distal
TSS1_5202858	AT1G15120	AT1G15120	TSS1_5204259		-0.465269	133.603	1400	502	0.736067	Distal
TSS5_24462532	AT5G60800	AT5G60800	TSS5_24461152		0.440272	39.8305	1379	498	0.734683	Distal
TSS4_6374736	AT4G10270	AT4G10270	TSS4_6375351	AT4G05775	-0.0951509	37.754	614	-137	1	Distal
TSS5_24661024	AT5G61330	AT5G61330	TSS5_24660520	HOMER_RNA_00154672	0.0591853	39.2339	503	3642	0.121351	Proximal
TSS4_16394637	AT4G34250	KCS16	TSS4_16396214		0.867143	3.30578	1576	528	0.749049	Distal
TSS1_5003507	AT1G14600	AT1G14600	TSS1_5003155	HOMER_RNA_00033401	0.255689	0.580952	351	2301	0.132353	Proximal
TSS1_5787057	AT1G16916	AT1G16916	TSS1_5786467	HOMER_RNA_00028090	0.769478	8.83695	589	184	0.761966	Distal
TSS4_9331470	AT4G16563	AT4G16563	TSS4_9330267		-0.396502	11.1091	1202	825	0.592995	Distal
TSS2_17854558	AT2G42900	AT2G42900	TSS2_17855402	HOMER_RNA_00069744	0.668104	6.17725	843	112	0.882723	Distal
TSS1_17484367	AT1G47578	AT1G47578	TSS1_17485460	HOMER_RNA_00031531	0.775096	0.684762	1092	31	0.972395	Distal
TSS3_18469586	AT3G49790	AT3G49790	TSS3_18468387	HOMER_RNA_00084101	0.866806	20.0379	1198	806	0.597804	Distal
TSS2_14181218	AT2G33480	NAC041	TSS2_14182007		0.803649	4.15338	788	674	0.538988	Distal
TSS3_18941976	AT3G50980	XERO1	TSS3_18942953		-0.248422	40.4362	976	40	0.96063	Distal
TSS4_17041081	AT4G36010	AT4G36010	TSS4_17039856	HOMER_RNA_00123003	0.869272	93.8998	1224	1040	0.540636	Distal
TSS4_793390	AT4G01840	KCO5	TSS4_794071	HOMER_RNA_00127376	0.36555	3.39012	680	1381	0.329937	Proximal
TSS3_15660873	AT3G43800	GSTU27	TSS3_15661507		0.847731	0.653955	633	585	0.519704	Distal
TSS5_24979885	AT5G62180	CXE20	TSS5_24978914	HOMER_RNA_00154700	0.940677	1.83688	970	388	0.714286	Distal
TSS4_15522535	AT4G32130	AT4G32130	TSS4_15522554		-0.484092	32.7659	18	2653	0.00673905	Proximal
TSS4_15574618	AT4G32260	PDE334	TSS4_15573528	HOMER_RNA_00119461	0.865427	44.9547	1089	96	0.918987	Distal
TSS3_18514347	AT3G49940	LBD38	TSS3_18516150	HOMER_RNA_00093620	0.959536	22.2097	1802	64	0.965702	Distal
TSS1_21859643	AT1G59510	CF9	TSS1_21861028		0.119778	7.79954	1384	371	0.788604	Distal
TSS1_4899168	AT1G14345	AT1G14345	TSS1_4899970	HOMER_RNA_00030672	0.818303	6.14753	801	209	0.793069	Distal
TSS3_17306287	AT3G46970	PHS2	TSS3_17301617		0.700441	36.8013	4669	571	0.891031	Distal
TSS5_2635914	AT5G08190	NF-YB12	TSS5_2637102		-0.717703	4.49348	1187	415	0.740949	Distal
TSS2_11620258	AT2G27180	AT2G27180	TSS2_11620377		-0.423367	3.41481	118	981	0.10737	Distal
TSS1_410786	AT1G02160	AT1G02160	TSS1_411620		-0.721618	48.8073	833	56	0.937008	Distal
TSS1_28193802	AT1G75100	JAC1	TSS1_28193337		-0.198567	0.700328	464	2865	0.139381	Proximal
TSS5_13902964	AT5G35735	AT5G35735	TSS5_13902306	HOMER_RNA_00148312	0.704724	23.9598	657	1867	0.260301	Proximal
TSS1_20357723	AT1G54500	AT1G54500	TSS1_20357222		0.240297	31.8909	500	426	0.539957	Distal
TSS3_22348239	AT3G60480	AT3G60480	TSS3_22347610		-0.492187	8.26944	628	273	0.697003	Distal
TSS4_16277430	AT4G33960	AT4G33960	TSS4_16277837	HOMER_RNA_00121119	0.818142	18.4155	406	209	0.660163	Distal
TSS5_3863662	AT5G11970	AT5G11970	TSS5_3862695	HOMER_RNA_00152957	-0.378659	21.0903	966	10	0.989754	Distal
TSS1_18322284	AT1G49500	AT1G49500	TSS1_18321646		0.393517	65.5008	637	1379	0.315972	Proximal
TSS3_3660377	AT3G11590	AT3G11590	TSS3_3661095	HOMER_RNA_00092642	0.0462645	4.0985	717	2720	0.208612	Proximal
TSS3_17757734	AT3G48090	EDS1	TSS3_17758040		0.98882	1.37091	305	2514	0.108194	Proximal
TSS1_19492769	AT1G52342	AT1G52342	TSS1_19492324	HOMER_RNA_00029048	-0.154029	1.55647	444	912	0.327434	Distal
TSS5_3316318	AT5G10510	AIL6	TSS5_3315681	HOMER_RNA_00149430	-0.125111	60.9998	636	4287	0.12919	Proximal
TSS3_8179892	AT3G23020	AT3G23020	TSS3_8177083		-0.588651	NA	2808	313	0.899712	Distal
TSS1_20447343	AT1G54820	AT1G54820	TSS1_20448104	HOMER_RNA_00031795	0.964491	2.80504	760	3000	0.202128	Proximal
TSS1_29993726	AT1G79700	WRI4	TSS1_29993196	HOMER_RNA_00030073	0.944455	6.60238	529	2902	0.154182	Proximal
TSS5_17917270	AT5G44460	CML43	TSS5_17918080		0.932403	15.2643	809	200	0.801784	Distal
TSS2_10113217	AT2G23760	BLH4	TSS2_10109415		0.137321	4.92939	3801	1820	0.676214	Distal
TSS3_7906795	AT3G22370	AOX1A	TSS3_7907514	HOMER_RNA_00093079	0.741196	7.86751	718	1508	0.322552	Proximal
TSS3_23173069	AT3G62660	GATL7	TSS3_23174921	HOMER_RNA_00098773	0.254166	10.39	1851	389	0.826339	Distal
TSS1_17266511	AT1G46768	RAP2.1	TSS1_17266681		-0.0318441	54.3394	169	1070	0.1364	Proximal
TSS5_11611989	AT5G30490	AT5G30490	TSS5_11614265	HOMER_RNA_00140005	0.217481	13.1467	2275	475	0.827273	Distal
TSS4_12708129	AT4G24610	AT4G24610	TSS4_12707334	HOMER_RNA_00125505	0.647656	4.74083	794	7314	0.097928	Proximal
TSS5_25444402	AT5G63540	RMI1	TSS5_25441011	STRINGTIE_RNA_00141986	0.83807	0.333333	3390	299	0.918948	Distal
TSS5_2266888	AT5G07220	BAG3	TSS5_2266100		-0.0211543	27.0578	787	993	0.442135	Distal
TSS3_4660784	AT3G14067	AT3G14067	TSS3_4658412		0.293174	40.5859	2371	536	0.815617	Distal
TSS3_10231502	AT3G27630	AT3G27630	TSS3_10231162		0.72188	8.32321	339	337	0.501479	Distal
TSS4_12992453	AT4G25420	GA20OX1	TSS4_12991831		0.555665	4.25053	621	1114	0.357925	Proximal
TSS1_9825286	AT1G28130	GH3.17	TSS1_9827897	HOMER_RNA_00024197	0.151916	0.85	2610	340	0.884746	Distal
TSS4_13910837	AT4G27950	CRF4	TSS4_13909642	HOMER_RNA_00122664	-0.157581	4.51952	1194	260	0.821183	Distal
TSS1_27348411	AT1G72645	AT1G72645	TSS1_27349080		0.868153	4.72992	668	291	0.696559	Distal
TSS4_769857	AT4G01790	AT4G01790	TSS4_770412		-0.342393	4.34339	554	483	0.534233	Distal
TSS4_16266114	AT4G33940	AT4G33940	TSS4_16267864		-0.417099	7.38696	1749	133	0.92933	Distal
TSS1_8350781	AT1G23550	SRO2	TSS1_8352292	HOMER_RNA_00043116	0.132537	21.8835	1510	554	0.731589	Distal
TSS4_7591100	AT4G12980	AT4G12980	TSS4_7590131	HOMER_RNA_00118726	0.36548	3.00255	968	1045	0.480874	Proximal
TSS4_2506163	AT4G04925	AT4G04925	TSS4_2506702	HOMER_RNA_00108054	-0.0979397	1.4051	538	270	0.665842	Distal
TSS5_2474050	AT5G07770	AT5G07770	TSS5_2479285		-0.216744	2.04605	5234	174	0.967825	Distal
TSS4_7758453	AT4G13340	LRX3	TSS4_7760908		0.276863	12.1293	2454	634	0.794689	Distal
TSS5_6595708	AT5G19540	AT5G19540	TSS5_6597801	HOMER_RNA_00164245	0.24467	24.6769	2092	2183	0.489357	Proximal
TSS3_6901255	AT3G19850	AT3G19850	TSS3_6899845		0.926093	2.10026	1409	1763	0.444199	Proximal
TSS1_5048055	AT1G14687	HB32	TSS1_5048470	HOMER_RNA_00010700	0.23493	1.01976	414	558	0.425926	Distal
TSS2_4305793	AT2G10931	AT2G10931	TSS2_4304986		0.600573	5.94894	806	320	0.715808	Distal
TSS5_6947848	AT5G20540	BRXL4	TSS5_6948487	HOMER_RNA_00164272	0.558871	3.02106	638	3612	0.150118	Proximal
TSS1_1922393	AT1G06290	ACX3	TSS1_1923087		-0.185156	36.864	693	3378	0.170228	Proximal
TSS4_18479078	AT4G39830	AT4G39830	TSS4_18481156	HOMER_RNA_00121391	0.671698	NA	2077	377	0.846373	Distal
TSS5_26797273	AT5G67150	AT5G67150	TSS5_26796373	STRINGTIE_RNA_00119672	0.37883	2.4133	899	729	0.552211	Distal
TSS1_28223673	AT1G75200	AT1G75200	TSS1_28220618		-0.318295	8.5454	3054	106	0.966456	Distal
TSS4_15067057	AT4G30960	SIP3	TSS4_15068897		0.476455	452.782	1839	317	0.852968	Distal
TSS2_15165432	AT2G36120	DOT1	TSS2_15166299		0.142212	12.5372	866	458	0.654079	Distal
TSS4_16944925	AT4G35770	SEN1	TSS4_16945825		0.386888	27.4006	899	490	0.647228	Distal
TSS1_27088248	AT1G71960	ABCG25	TSS1_27085346		0.70784	14.0015	2901	2954	0.495474	Proximal
TSS1_26872152	AT1G71280	AT1G71280	TSS1_26871326	HOMER_RNA_00035322	0.319792	0.555556	825	1235	0.400485	Proximal
TSS4_15001169	AT4G30800	AT4G30800	TSS4_15001107		-0.276007	22.5556	61	1651	0.0356308	Proximal
TSS1_24361891	AT1G65520	ECI1	TSS1_24361348	HOMER_RNA_00026083	0.720265	7.4002	542	481	0.529814	Distal
TSS2_9427759	AT2G22170	PLAT2	TSS2_9427003	HOMER_RNA_00045610	0.992478	175.755	755	620	0.549091	Distal
TSS4_13785112	AT4G27600	NARA5	TSS4_13782185	AT4G07875	0.0159488	14.7636	2926	-4	1	Distal
TSS3_5614345	AT3G16500	PAP1	TSS3_5612753	HOMER_RNA_00090905	0.763515	13.7259	1591	1010	0.611688	Distal
TSS2_19151651	AT2G46650	CB5-C	TSS2_19152430		0.668737	3.97981	778	481	0.617951	Distal
TSS5_26688960	AT5G66820	AT5G66820	TSS5_26691085		-0.147876	5.78162	2124	114	0.949062	Distal
TSS1_23791645	AT1G64100	AT1G64100	TSS1_23794770	STRINGTIE_RNA_00018928	0.0292961	2.92382	3124	855	0.785122	Distal
TSS4_10282762	AT4G18690	AT4G18690	TSS4_10283626		0.859622	9.69087	863	179	0.828215	Distal
TSS2_17935708	AT2G43140	AT2G43140	TSS2_17933312		0.410606	0.833333	2395	2100	0.532814	Distal
TSS3_1831944	AT3G06070	AT3G06070	TSS3_1830927	HOMER_RNA_00090533	0.926717	5.27996	1016	205	0.832105	Distal
TSS3_560214	AT3G02620	AT3G02620	TSS3_561636		-0.443057	NA	1421	377	0.790323	Distal
TSS1_12109524	AT1G33400	TPR9	TSS1_12104963		0.0108811	3.84091	4560	264	0.945274	Distal
TSS2_172236	AT2G01390	EMB3111	TSS2_174092		0.421727	8.0528	1855	107	0.945464	Distal
TSS1_9004631	AT1G25682	AT1G25682	TSS1_9002312		-0.294911	25.0327	2318	160	0.935432	Distal
TSS2_16432618	AT2G39350	ABCG1	TSS2_16430733		0.0225284	2.99204	1884	783	0.706412	Distal
TSS2_282952	AT2G01640	AT2G01640	TSS2_284232		0.411582	2.93437	1279	490	0.723007	Distal
TSS1_2701220	AT1G08530	AT1G08530	TSS1_2703140	HOMER_RNA_00030432	0.328818	24.9873	1919	263	0.879468	Distal
TSS3_9464304	AT3G25870	AT3G25870	TSS3_9463327	HOMER_RNA_00086752	-0.286947	12.4709	976	396	0.71137	Distal
TSS4_14008942	AT4G28270	RMA2	TSS4_14007530		0.277578	17.8529	1411	402	0.778268	Distal
TSS1_5016568	AT1G14620	DECOY	TSS1_5014775		0.752466	24.1415	1792	242	0.881023	Distal
TSS5_241010	AT5G01630	BRCA2B	TSS5_235141		0.460153	0.501889	5868	388	0.93798	Distal
TSS1_26638077	AT1G70650	AT1G70650	TSS1_26640060	HOMER_RNA_00032376	0.383181	2.6913	1982	2212	0.47258	Proximal
TSS4_7795866	AT4G13410	ATCSLA15	TSS4_7795398	HOMER_RNA_00118743	0.958645	2.35262	467	3559	0.115996	Proximal
TSS1_262829	AT1G01710	AT1G01710	TSS1_263457		-0.287046	1.66369	627	2870	0.179297	Proximal
TSS1_1013720	AT1G03960	AT1G03960	TSS1_1017702		-0.409071	4.51604	3981	334	0.922596	Distal
TSS4_592590	AT4G01435	AT4G01435	TSS4_592054	HOMER_RNA_00118437	0.254101	1.25261	535	233	0.696615	Distal
TSS3_5667774	AT3G16630	KINESIN-13A	TSS3_5662616		0.633772	11.4866	5157	420	0.924691	Distal
TSS4_7641507	AT4G13110	AT4G13110	TSS4_7642297		0.574022	4.57917	789	541	0.593233	Distal
TSS3_5220245	AT3G15470	AT3G15470	TSS3_5216442		-0.0400023	32.6169	3802	211	0.947421	Distal
TSS4_17181246	AT4G36360	BGAL3	TSS4_17176663		-0.467279	3.09076	4582	543	0.894049	Distal
TSS3_7024111	AT3G20120	CYP705A21	TSS3_7023971		0.724141	16.5773	139	2551	0.0516729	Proximal
TSS3_4744088	AT3G14240	AT3G14240	TSS3_4741552	HOMER_RNA_00090805	0.683934	27.1156	2535	442	0.851528	Distal
TSS5_20169696	AT5G49665	AT5G49665	TSS5_20169053		0.815522	38.626	642	2391	0.211672	Proximal
TSS1_28549387	AT1G76080	CDSP32	TSS1_28548912		0.860939	47.664	474	1327	0.263187	Proximal
TSS1_1625013	AT1G05500	NTMC2T2.1	TSS1_1629297	HOMER_RNA_00026442	-0.154293	51.6887	4283	88	0.979867	Distal
TSS5_6516237	AT5G19340	AT5G19340	TSS5_6515126	HOMER_RNA_00153233	0.886452	5.9294	1110	496	0.691158	Distal
TSS1_20430810	AT1G54740	AT1G54740	TSS1_20431673		0.867966	3.01218	862	356	0.707718	Distal
TSS3_498819	AT3G02420	AT3G02420	TSS3_496148	HOMER_RNA_00070054	-0.227768	21.8982	2670	411	0.866602	Distal
TSS1_24615005	AT1G66130	AT1G66130	TSS1_24615374	HOMER_RNA_00032176	0.928312	7.15703	368	1776	0.171642	Proximal
TSS5_26519806	AT5G66410	PLP3b	TSS5_26520531		0.00547932	7.87611	724	1536	0.320354	Proximal
TSS4_13161382	AT4G25900	AT4G25900	TSS4_13163403	HOMER_RNA_00120794	0.970873	5.22437	2020	380	0.841667	Distal
TSS4_12426615	AT4G23910	AT4G23910	TSS4_12427161		0.674158	29.5756	545	2371	0.1869	Proximal
TSS5_1169210	AT5G04240	ELF6	TSS5_1175011		-0.346464	8.37263	5800	40	0.993151	Distal
TSS2_10610843	AT2G24945	AT2G24945	TSS2_10610911		0.102789	1.89048	67	1333	0.0478571	Proximal
TSS3_19033579	AT3G51270	AT3G51270	TSS3_19036699		-0.218199	7.90236	3119	352	0.898588	Distal
TSS5_3183865	AT5G10150	AT5G10150	TSS5_3182240	HOMER_RNA_00129300	0.176438	31.2769	1624	549	0.747354	Distal
TSS1_26450232	AT1G70230	TBL27	TSS1_26450992		0.871666	2.84517	759	1115	0.405016	Proximal
TSS2_15421866	AT2G36790	UGT73C6	TSS2_15420367	AT2G36792	0.44494	4.80444	1498	196	0.884298	Distal
TSS3_23051653	AT3G62290	ARFA1E	TSS3_23053628	HOMER_RNA_00082886	-0.475588	129.889	1974	376	0.84	Distal
TSS5_15256275	AT5G38200	AT5G38200	TSS5_15257779	HOMER_RNA_00156178	0.0296888	354.581	1503	1069	0.58437	Distal
TSS1_3880360	AT1G11545	XTH8	TSS1_3878697	HOMER_RNA_00001550	0.408691	8.88471	1662	235	0.87612	Distal
TSS1_2096240	AT1G06820	CRTISO	TSS1_2096388		0.909059	15.3449	147	3692	0.0382912	Proximal
TSS4_9928678	AT4G17870	PYR1	TSS4_9929371	HOMER_RNA_00109445	-0.192825	10.1829	692	597	0.53685	Distal
TSS4_7316665	AT4G12320	CYP706A6	TSS4_7314970		0.991741	1.60848	1694	1399	0.547688	Distal
TSS5_4495785	AT5G13940	AT5G13940	TSS5_4495448	AT5G02125	0.588075	NA	336	5155	0.061191	Proximal
TSS2_16846058	AT2G40330	PYL6	TSS2_16844926		0.340305	6.59514	1131	476	0.703796	Distal
TSS3_649814	AT3G02910	AT3G02910	TSS3_650522	AT3G01205	0.799155	8.9561	707	401	0.638087	Distal
TSS3_19564240	AT3G52780	PAP20	TSS3_19563227		-0.18888	3.03619	1012	2079	0.327402	Proximal
TSS2_19481421	AT2G47470	UNE5	TSS2_19483784		0.644868	15.3949	2362	400	0.855177	Distal
TSS1_5869836	AT1G17170	GSTU24	TSS1_5870176	HOMER_RNA_00036451	0.159994	2.77672	339	1002	0.252796	Proximal
TSS4_16000241	AT4G33180	AT4G33180	TSS4_16000613	HOMER_RNA_00124783	-0.528871	8.32277	371	1884	0.164523	Proximal
TSS2_18598402	AT2G45100	AT2G45100	TSS2_18595381	HOMER_RNA_00064682	-0.168717	6.86071	3020	284	0.914044	Distal
TSS2_17409463	AT2G41730	AT2G41730	TSS2_17410121	STRINGTIE_RNA_00054356	0.245073	16.6323	657	308	0.680829	Distal
TSS1_20588431	AT1G55190	PRA7	TSS1_20589070	AT1G08037	0.328886	20.8725	638	165	0.794521	Distal
TSS3_5349157	AT3G15810	AT3G15810	TSS3_5348297	HOMER_RNA_00090872	0.893257	1.6608	859	701	0.550641	Distal
TSS3_631917	AT3G02875	ILR1	TSS3_633857	HOMER_RNA_00092279	-0.324571	19.0652	1939	312	0.861395	Distal
TSS2_18237188	AT2G44080	ARL	TSS2_18236896		0.342645	46.9223	291	1094	0.210108	Proximal
TSS1_5137055	AT1G14890	AT1G14890	TSS1_5137722	HOMER_RNA_00020141	0.870859	0.58349	666	443	0.600541	Distal
TSS3_19056441	AT3G51330	AT3G51330	TSS3_19053439	HOMER_RNA_00091737	-0.350788	2.14881	3001	175	0.944899	Distal
TSS1_18802701	AT1G50732	AT1G50732	TSS1_18803385	HOMER_RNA_00031654	0.573422	5.5724	683	521	0.567276	Distal
TSS1_9289938	AT1G26810	GALT1	TSS1_9286533		0.903855	1.54654	3404	50	0.985524	Distal
TSS5_2720705	AT5G08440	AT5G08440	TSS5_2727231		-0.122079	1.04308	6525	17	0.997401	Distal
TSS1_2229217	AT1G07260	UGT71C3	TSS1_2227767	STRINGTIE_RNA_00029966	-0.0385918	0.910218	1449	315	0.821429	Distal
TSS2_16563353	AT2G39710	AT2G39710	TSS2_16561980	HOMER_RNA_00068930	0.851202	1.15826	1372	282	0.829504	Distal
TSS3_22810747	AT3G61640	AGP20	TSS3_22810225	HOMER_RNA_00092152	0.546365	36.2914	521	463	0.529472	Distal
TSS1_787124	AT1G03220	AT1G03220	TSS1_788201		0.604991	390.225	1076	815	0.569011	Distal
TSS1_11262696	AT1G31460	AT1G31460	TSS1_11261745	STRINGTIE_RNA_00002928	0.140813	1.06481	950	972	0.494277	Distal
TSS5_23934712	AT5G59340	WOX2	TSS5_23934297	HOMER_RNA_00159564	0.126022	47.6917	414	1299	0.241681	Proximal
TSS4_18324663	AT4G39400	BRI1	TSS4_18326294		-0.502853	12.4577	1630	2745	0.372571	Proximal
TSS1_4644366	AT1G13570	AT1G13570	TSS1_4642628	HOMER_RNA_00033364	-0.250584	2.3555	1737	562	0.755546	Distal
TSS1_17766874	AT1G48100	AT1G48100	TSS1_17769585	AT1G07477	0.958238	0.58028	2710	504	0.843186	Distal
TSS5_23709351	AT5G58680	AT5G58680	TSS5_23708276	HOMER_RNA_00159551	-0.404548	0.75	1074	342	0.758475	Distal
TSS3_6180856	AT3G18050	AT3G18050	TSS3_6182550	HOMER_RNA_00092917	0.909356	13.1215	1693	586	0.74287	Distal
TSS4_8854334	AT4G15490	UGT84A3	TSS4_8852860	HOMER_RNA_00125343	0.776491	10.3298	1473	578	0.718186	Distal
TSS3_19825307	AT3G53480	ABCG37	TSS3_19830017	STRINGTIE_RNA_00081714	0.0523281	14.8695	4709	1905	0.711975	Distal
TSS5_23241441	AT5G57360	ZTL	TSS5_23244413		-0.511136	7.41581	2971	300	0.908285	Distal
TSS3_17182485	AT3G46630	AT3G46630	TSS3_17180715		-0.166258	13.7471	1769	114	0.939458	Distal
TSS2_19090508	AT2G46505	SDH4	TSS2_19089508		-0.326526	21.3476	999	292	0.773819	Distal
TSS1_28771292	AT1G76660	AT1G76660	TSS1_28769067	HOMER_RNA_00035513	0.243694	1.88839	2224	556	0.8	Distal
TSS5_25089589	AT5G62480	GSTU9	TSS5_25088770		-0.394789	4.40308	818	282	0.743636	Distal
TSS1_27741213	AT1G73760	AT1G73760	TSS1_27739143		-0.00945796	3.05	2069	772	0.728265	Distal
TSS3_7066197	AT3G20260	AT3G20260	TSS3_7063716		0.00834191	2.19308	2480	340	0.879433	Distal
TSS1_3226977	AT1G09920	AT1G09920	TSS1_3226692		-0.0403556	24.8624	284	2116	0.118333	Proximal
TSS2_16260913	AT2G38950	AT2G38950	TSS2_16265045		0.113285	15.5753	4131	337	0.924575	Distal
TSS5_24494592	AT5G60890	MYB34	TSS5_24495336	HOMER_RNA_00156972	0.861588	1.51727	743	1338	0.35704	Proximal
TSS1_21178993	AT1G56520	AT1G56520	TSS1_21174952	STRINGTIE_RNA_00004485	0.626277	0.884191	4040	429	0.904005	Distal
TSS1_2195794	AT1G07150	MAPKKK13	TSS1_2194778		-0.195446	50.745	1015	1041	0.493677	Proximal
TSS2_9645292	AT2G22680	WAVH1	TSS2_9646598	HOMER_RNA_00065681	0.315801	17.7037	1305	1081	0.54694	Distal
TSS5_25248798	AT5G62900	AT5G62900	TSS5_25249716		-0.718777	22.926	917	426	0.6828	Distal
TSS1_21999574	AT1G59780	AT1G59780	TSS1_21998841	STRINGTIE_RNA_00017205	0.475172	3.76856	732	5681	0.114143	Proximal
TSS3_4274447	AT3G13235	DDI1	TSS3_4271537	HOMER_RNA_00090759	0.193959	56.2836	2909	367	0.887973	Distal
TSS5_5916933	AT5G17890	DAR4	TSS5_5917262		-0.123065	2.9256	328	6305	0.0494497	Proximal
TSS5_26910315	AT5G67430	AT5G67430	TSS5_26910583	STRINGTIE_RNA_00136680	0.11623	NA	267	1632	0.1406	Proximal
TSS3_17867316	AT3G48240	AT3G48240	TSS3_17868043	HOMER_RNA_00098268	-0.173446	5.7294	726	604	0.545865	Distal
TSS1_28705329	AT1G76500	SOB3	TSS1_28706561	HOMER_RNA_00025168	0.58378	16.2918	1231	498	0.711972	Distal
TSS4_10481788	AT4G19170	NCED4	TSS4_10483583	HOMER_RNA_00109617	-0.19187	35.3997	1794	467	0.793454	Distal
TSS1_30311594	AT1G80640	AT1G80640	TSS1_30314411		0.80863	16.0598	2816	108	0.963064	Distal
TSS5_17321169	AT5G43130	TAF4	TSS5_17315618	HOMER_RNA_00144899	-0.529159	1.1008	5550	356	0.939722	Distal
TSS1_25049275	AT1G67090	RBCS1A	TSS1_25048090		0.426039	308.486	1184	326	0.784106	Distal
TSS1_22649550	AT1G61380	SD1-29	TSS1_22649734		0.476144	2.16829	183	3967	0.0440964	Proximal
TSS1_4157736	AT1G12244	AT1G12244	TSS1_4159085	HOMER_RNA_00030580	0.898422	18.2225	1348	45	0.967696	Distal
TSS1_10218952	AT1G29240	AT1G29240	TSS1_10219375		0.817232	13.882	422	2742	0.133375	Proximal
TSS1_7146730	AT1G20630	CAT1	TSS1_7146981	HOMER_RNA_00036590	-0.280863	3.37937	250	3295	0.0705219	Proximal
TSS1_316204	AT1G01920	AT1G01920	TSS1_319300	HOMER_RNA_00030145	-0.655693	2.27893	3095	590	0.839891	Distal
TSS5_23343201	AT5G57630	CIPK21	TSS5_23340773		0.270409	14.8051	2427	317	0.884475	Distal
TSS1_10195183	AT1G29170	WAVE2	TSS1_10194179	HOMER_RNA_00042042	0.095679	5.86494	1003	4074	0.197558	Proximal
TSS1_5652889	AT1G16530	ASL9	TSS1_5651644		-0.341075	0.428571	1244	372	0.769802	Distal
TSS4_9474885	AT4G16840	AT4G16840	TSS4_9475284	HOMER_RNA_00120378	0.645432	2.91113	398	417	0.488344	Distal
TSS1_22658454	AT1G61400	AT1G61400	TSS1_22658143		0.747924	4.57667	310	3653	0.0782236	Proximal
TSS2_15522997	AT2G36960	TKI1	TSS2_15527708	HOMER_RNA_00068123	-0.413148	0.933974	4710	280	0.943888	Distal
TSS4_17618421	AT4G37470	KAI2	TSS4_17617060	HOMER_RNA_00119692	0.846759	9.6367	1360	638	0.680681	Distal
TSS3_4937354	AT3G14690	CYP72A15	TSS3_4939819	HOMER_RNA_00092784	-0.683761	6.37743	2464	236	0.912593	Distal
TSS1_9351454	AT1G26945	KDR	TSS1_9352059	HOMER_RNA_00031140	-0.286501	0.636364	604	1070	0.360812	Proximal
TSS3_7638671	AT3G21690	AT3G21690	TSS3_7639809	HOMER_RNA_00097373	0.26262	11.5421	1137	2669	0.298739	Proximal
TSS1_29292183	AT1G77890	AT1G77890	TSS1_29295325	STRINGTIE_RNA_00026018	0.0689529	2.57955	3141	945	0.768722	Distal
TSS5_17466745	AT5G43470	RPP8	TSS5_17466990		0.960766	1.70556	244	4658	0.0497756	Proximal
TSS3_20826732	AT3G56130	AT3G56130	TSS3_20829129	HOMER_RNA_00093893	0.740711	17.1462	2396	299	0.889054	Distal
TSS2_9677907	AT2G22760	AT2G22760	TSS2_9678962		0.838739	0.431373	1054	605	0.635322	Distal
TSS3_1533869	AT3G05350	AT3G05350	TSS3_1533457	HOMER_RNA_00100876	0.47317	8.36323	411	6536	0.0591622	Proximal
TSS5_5718738	AT5G17350	AT5G17350	TSS5_5719478	HOMER_RNA_00160558	0.438671	4.51984	739	372	0.665167	Distal
TSS1_7238800	AT1G20823	AT1G20823	TSS1_7239227		-0.207908	16.275	426	580	0.423459	Distal
TSS4_1041148	AT4G02360	AT4G02360	TSS4_1041602		0.527148	4.31062	453	264	0.631799	Distal
TSS1_5085236	AT1G14760	KNATM	TSS1_5084712	HOMER_RNA_00022214	0.881019	3.72554	523	426	0.551106	Distal
TSS5_25191969	AT5G62720	AT5G62720	TSS5_25192445		0.211634	13.8559	475	3195	0.129428	Proximal
TSS1_24036043	AT1G64680	AT1G64680	TSS1_24037590		0.988646	4.24295	1546	-57	1	Distal
TSS3_21121108	AT3G57060	AT3G57060	TSS3_21114909		0.367224	1.64579	6198	165	0.974069	Distal
TSS5_18819450	AT5G46400	PRP39-2	TSS5_18824480		-0.302916	2.11066	5029	-179	1	Distal
TSS1_26654782	AT1G70700	TIFY7	TSS1_26655074	HOMER_RNA_00032377	0.23144	2.10636	291	2531	0.103118	Proximal
TSS1_12361149	AT1G34010	AT1G34010	TSS1_12359766	HOMER_RNA_00028742	0.869753	3.13441	1382	478	0.743011	Distal
TSS5_26923876	AT5G67460	AT5G67460	TSS5_26921953	STRINGTIE_RNA_00142121	-0.49504	NA	1922	-17	1	Distal
TSS3_8405127	AT3G23440	EDA6	TSS3_8404933	HOMER_RNA_00095089	0.145719	1.78274	193	1035	0.157166	Proximal
TSS1_5789224	AT1G16920	RABA1b	TSS1_5787226		0.630061	8.49177	1997	166	0.923255	Distal
TSS5_16636169	AT5G41600	BTI3	TSS5_16638059		-0.535218	0.744444	1889	-9	1	Distal
TSS1_3914829	AT1G11650	RBP45B	TSS1_3918304		-0.533059	75.8431	3474	-4	1	Distal
TSS4_12789681	AT4G24810	AT4G24810	TSS4_12786824	HOMER_RNA_00119158	0.624844	5.01855	2856	806	0.779902	Distal
TSS3_7664580	AT3G21750	UGT71B1	TSS3_7665984		0.335709	2.25271	1403	558	0.715451	Distal
TSS3_2529048	AT3G07940	AT3G07940	TSS3_2531547		0.185366	3.65265	2498	79	0.969344	Distal
TSS5_5765999	AT5G17490	RGL3	TSS5_5764117	HOMER_RNA_00148007	0.607435	9.90625	1881	377	0.833038	Distal
TSS2_19011503	AT2G46310	CRF5	TSS2_19012806		0.524886	9.25143	1302	255	0.836224	Distal
TSS5_26546918	AT5G66480	AT5G66480	TSS5_26546451		0.622191	2.89188	466	1994	0.189431	Proximal
TSS1_28428742	AT1G75710	AT1G75710	TSS1_28430093	HOMER_RNA_00032575	0.784523	2.30359	1350	1319	0.505807	Distal
TSS5_23187995	AT5G57220	CYP81F2	TSS5_23188878		0.633301	3.16159	882	1181	0.427533	Proximal
TSS5_4196576	AT5G13180	NAC083	TSS5_4197565		-0.111762	26.6324	988	697	0.58635	Distal
TSS1_28516636	AT1G75950	SKP1	TSS1_28517821	HOMER_RNA_00032590	-0.453712	95.7989	1184	194	0.859216	Distal
TSS1_12256664	AT1G33790	AT1G33790	TSS1_12257481		0.620678	26.1543	816	3349	0.195918	Proximal
TSS3_2347524	AT3G07350	AT3G07350	TSS3_2348908	HOMER_RNA_00092490	0.840328	6.20942	1383	223	0.861146	Distal
TSS4_8869234	AT4G15530	PPDK	TSS4_8869990		0.2993	13.3889	755	5610	0.118617	Proximal
TSS5_17814262	AT5G44230	AT5G44230	TSS5_17816465		-0.521385	12.6779	2202	344	0.864886	Distal
TSS3_149836	AT3G01380	AT3G01380	TSS3_143724		0.522036	3.95048	6111	-110	1	Distal
TSS1_10076266	AT1G28670	ARAB-1	TSS1_10074402	HOMER_RNA_00028532	0.972543	81.9535	1863	236	0.887566	Distal
TSS5_16725877	AT5G41790	CIP1	TSS5_16726775	HOMER_RNA_00156264	0.662975	28.1014	897	6198	0.126427	Proximal
TSS1_2040464	AT1G06670	NIH	TSS1_2047637	HOMER_RNA_00030347	-0.342332	10.7455	7172	74	0.989787	Distal
TSS4_11880143	AT4G22560	AT4G22560	TSS4_11881151		0.719291	5.35588	1007	2	0.998018	Distal
TSS3_2141523	AT3G06778	AT3G06778	TSS3_2140979	HOMER_RNA_00100898	0.977428	7.29304	543	979	0.356767	Distal
TSS1_26324604	AT1G69890	AT1G69890	TSS1_26323931	HOMER_RNA_00035257	0.108277	9.64747	672	1189	0.361096	Proximal
TSS3_1860646	AT3G06145	AT3G06145	TSS3_1859868		0.807745	5.38869	777	199	0.796107	Distal
TSS5_18974110	AT5G46760	MYC3	TSS5_18976251		0.528168	1.2627	2140	429	0.833009	Distal
TSS2_229562	AT2G01505	CLE16	TSS2_229009		0.241411	1.8512	552	771	0.417234	Distal
TSS3_18029593	AT3G48660	AT3G48660	TSS3_18030249		-0.25466	20.2014	655	-180	1	Distal
TSS3_2299774	AT3G07230	AT3G07230	TSS3_2300718		0.587354	1210.87	943	-184	1	Distal
TSS4_16234170	AT4G33865	AT4G33865	TSS4_16233125		0.48538	411.31	1044	185	0.849471	Distal
TSS3_17340376	AT3G47080	AT3G47080	TSS3_17338048		-0.56249	18.4835	2327	115	0.952907	Distal
TSS5_3447121	AT5G10930	CIPK5	TSS5_3445623	HOMER_RNA_00152919	-0.298997	1.56167	1497	753	0.665333	Distal
TSS1_9631271	AT1G27680	APL2	TSS1_9634695		0.129066	5.95114	3423	-15	1	Distal
TSS4_6756528	AT4G11060	MTSSB	TSS4_6754349		0.219915	2.05303	2178	-97	1	Distal
TSS5_5403241	AT5G16540	ZFN3	TSS5_5405113	STRINGTIE_RNA_00142527	-0.239549	3.37113	1871	234	0.888836	Distal
TSS5_22896576	AT5G56550	OXS3	TSS5_22895554	HOMER_RNA_00163593	0.21261	243.531	1021	98	0.912422	Distal
TSS3_3098086	AT3G10040	AT3G10040	TSS3_3096773		-0.0576266	22.7713	1312	761	0.632899	Distal
TSS4_11768446	AT4G22250	AT4G22250	TSS4_11767599		-0.0547077	3.50748	846	263	0.762849	Distal
TSS2_18910392	AT2G45960	PIP1B	TSS2_18911692	HOMER_RNA_00056521	0.731748	57.349	1299	603	0.682965	Distal
TSS5_23585344	AT5G58350	WNK4	TSS5_23587939	HOMER_RNA_00164833	0.316115	21.4992	2594	419	0.860936	Distal
TSS4_17055076	AT4G36050	AT4G36050	TSS4_17052351	AT4G36052	-0.178415	3.26111	2724	558	0.829982	Distal
TSS4_5648697	AT4G08870	ARGAH2	TSS4_5647458	HOMER_RNA_00118592	0.96478	0.733005	1238	1236	0.500404	Distal
TSS4_12917023	AT4G25200	HSP23.6-MITO	TSS4_12917916	HOMER_RNA_00124393	0.112954	20.6462	892	293	0.752743	Distal
TSS2_10049272	AT2G23620	MES1	TSS2_10048289	HOMER_RNA_00058874	-0.529104	7.97534	982	1124	0.466287	Proximal
TSS2_11852177	AT2G27810	NAT12	TSS2_11856444	HOMER_RNA_00062093	-0.311235	24.1368	4266	-8	1	Distal
TSS1_7645722	AT1G21750	PDIL1-1	TSS1_7648638		0.658977	55.7538	2915	331	0.898028	Distal
TSS4_16842217	AT4G35460	NTRB	TSS4_16844141		-0.176397	8.96002	1923	263	0.879689	Distal
TSS5_1772527	AT5G05890	AT5G05890	TSS5_1773187	HOMER_RNA_00166249	0.909015	4.76214	659	1114	0.371686	Proximal
TSS3_18089152	AT3G48780	SPT1	TSS3_18092368	HOMER_RNA_00093571	-0.614614	25.5713	3215	1018	0.759509	Distal
TSS3_20776359	AT3G55980	SZF1	TSS3_20776686	HOMER_RNA_00098545	0.616758	4.01389	326	2407	0.119283	Proximal
TSS1_8558823	AT1G24170	LGT9	TSS1_8557078		-0.0394725	1.021	1744	108	0.941685	Distal
TSS1_20286882	AT1G54350	ABCD2	TSS1_20290424	AT1G54355	0.506328	13.3262	3541	5	0.99859	Distal
TSS4_10304551	AT4G18740	AT4G18740	TSS4_10303565		-0.0699901	13.8069	985	297	0.768331	Distal
TSS5_26710615	AT5G66880	SNRK2.3	TSS5_26711312	AT5G09785	-0.136453	19.0687	696	1974	0.260674	Proximal
TSS4_14806336	AT4G30230	AT4G30230	TSS4_14807070		0.789709	0.724638	733	442	0.62383	Distal
TSS2_7767725	AT2G17880	AT2G17880	TSS2_7767152	HOMER_RNA_00068539	0.456038	16.1848	572	704	0.448276	Distal
TSS5_1207374	AT5G04310	AT5G04310	TSS5_1206251	HOMER_RNA_00162695	-0.185457	1.59444	1122	3858	0.225301	Proximal
TSS3_2385713	AT3G07460	AT3G07460	TSS3_2384561	HOMER_RNA_00090589	0.99367	11.4931	1151	457	0.715796	Distal
TSS2_18070060	AT2G43530	AT2G43530	TSS2_18070532		0.961995	6.45837	471	-57	1	Distal
TSS1_23684372	AT1G63820	AT1G63820	TSS1_23683365	HOMER_RNA_00035028	0.708233	4.45753	1006	1090	0.479962	Proximal
TSS3_20148094	AT3G54430	SRS6	TSS3_20147226		0.575093	2.35536	867	729	0.543233	Distal
TSS5_2501052	AT5G07820	AT5G07820	TSS5_2498704		0.712023	1.59746	2347	357	0.867973	Distal
TSS3_267832	AT3G01740	AT3G01740	TSS3_268935	HOMER_RNA_00092245	-0.62698	16.0211	1102	792	0.581837	Distal
TSS1_24839172	AT1G66580	SAG24	TSS1_24840725		0.647648	190.886	1552	165	0.903902	Distal
TSS1_19767454	AT1G53040	AT1G53040	TSS1_19764519	HOMER_RNA_00034717	-0.607926	1.61538	2934	329	0.899173	Distal
TSS3_16548276	AT3G45190	AT3G45190	TSS3_16541617		-0.702492	2.05909	6658	95	0.985932	Distal
TSS1_8003338	AT1G22630	AT1G22630	TSS1_8004139	HOMER_RNA_00031008	0.978399	2.55952	800	282	0.739372	Distal
TSS2_10322215	AT2G24260	LRL1	TSS2_10319462	HOMER_RNA_00056955	0.239226	19.2906	2752	459	0.857054	Distal
TSS2_10426550	AT2G24540	AFR	TSS2_10427376	AT2G24545	0.805406	1.85724	825	517	0.614754	Distal
TSS1_23812683	AT1G64150	AT1G64150	TSS1_23809138		-0.466417	2.05556	3544	347	0.91082	Distal
TSS1_25765947	AT1G68620	AT1G68620	TSS1_25766973	HOMER_RNA_00043687	0.325041	3.17231	1025	498	0.673014	Distal
TSS3_6948795	AT3G19960	ATM1	TSS3_6957486	HOMER_RNA_00101978	0.536182	1.89269	8690	263	0.970624	Distal
TSS1_5645274	AT1G16510	AT1G16510	TSS1_5645333		0.436642	17.8604	58	814	0.0665138	Distal
TSS3_23411968	AT3G63390	AT3G63390	TSS3_23411454		0.188269	27.9173	513	423	0.548077	Distal
TSS3_4142548	AT3G12970	AT3G12970	TSS3_4141414		0.303487	3.2729	1133	538	0.678037	Distal
TSS1_227237	AT1G01620	PIP1C	TSS1_226265		0.524682	275.143	971	908	0.516764	Distal
TSS5_4432498	AT5G13740	ZIF1	TSS5_4435726		-0.0065703	35.252	3227	1625	0.665087	Distal
TSS5_22581233	AT5G55790	AT5G55790	TSS5_22580925	HOMER_RNA_00154443	0.614538	0.887946	307	2314	0.117131	Proximal
TSS1_8661916	AT1G24440	AT1G24440	TSS1_8662462	HOMER_RNA_00036723	0.392315	55.8846	545	1625	0.251152	Proximal
TSS3_3695065	AT3G11690	AT3G11690	TSS3_3696348		0.143368	29.9661	1282	512	0.714604	Distal
TSS5_26818944	AT5G67210	IRX15-L	TSS5_26819834	HOMER_RNA_00162610	0.459955	1.87662	889	320	0.735318	Distal
TSS5_18181932	AT5G45050	TTR1	TSS5_18181443	HOMER_RNA_00148522	0.188376	1.38957	488	4592	0.096063	Proximal
TSS2_11727504	AT2G27420	AT2G27420	TSS2_11726418	HOMER_RNA_00054727	0.897464	0.570166	1085	436	0.713346	Distal
TSS1_11164928	AT1G31240	AT1G31240	TSS1_11164146	HOMER_RNA_00022588	0.677334	1.8375	781	290	0.729225	Distal
TSS5_3668186	AT5G11470	AT5G11470	TSS5_3662665		0.0928436	1.78778	5520	61	0.98907	Distal
TSS4_16292736	AT4G33990	EMB2758	TSS4_16290207	HOMER_RNA_00127247	0.370368	1.93302	2528	766	0.767456	Distal
TSS1_25648938	AT1G68400	AT1G68400	TSS1_25645855		-0.0649984	7.48025	3082	134	0.958333	Distal
TSS1_29564253	AT1G78590	NADK3	TSS1_29566123	HOMER_RNA_00032708	-0.0933167	7.55597	1869	703	0.726672	Distal
TSS3_5812621	AT3G17040	HCF107	TSS3_5809387	HOMER_RNA_00099145	-0.515008	NA	3233	882	0.785662	Distal
TSS1_5590904	AT1G16350	AT1G16350	TSS1_5592900	HOMER_RNA_00010964	0.480359	84.9317	1995	348	0.851472	Distal
TSS1_10491675	AT1G29950	AT1G29950	TSS1_10491832	HOMER_RNA_00036906	-0.284747	5.24333	156	2745	0.0537746	Proximal
TSS5_2865491	AT5G09210	AT5G09210	TSS5_2862647		0.306062	0.464286	2843	134	0.954988	Distal
TSS1_7605655	AT1G21660	AT1G21660	TSS1_7609235		0.329709	23.7583	3579	25	0.993063	Distal
TSS1_26636188	AT1G70640	AT1G70640	TSS1_26637495		0.69862	3.42311	1306	461	0.739106	Distal
TSS2_19418500	AT2G47300	POP1	TSS2_19422392		0.350693	7.40117	3891	-92	1	Distal
TSS3_19431539	AT3G52430	PAD4	TSS3_19431255		0.518026	2.19567	283	3073	0.0843266	Proximal
TSS4_13398044	AT4G26540	AT4G26540	TSS4_13395421	AT4G26542	0.669753	2.60336	2622	1239	0.679099	Distal
TSS2_11764794	AT2G27530	PGY1	TSS2_11763378		0.830195	512.714	1415	304	0.823153	Distal
TSS5_4393452	AT5G13640	PDAT	TSS5_4397589		0.875268	8.85412	4136	469	0.898154	Distal
TSS4_463324	AT4G01070	GT72B1	TSS4_462662	HOMER_RNA_00118422	0.761581	1.37093	661	1383	0.323386	Proximal
TSS5_8419027	AT5G24590	TIP	TSS5_8417023		0.681948	7.2	2003	699	0.741303	Distal
TSS4_18579314	AT4G40080	AT4G40080	TSS4_18580281	AT4G40085	-0.20589	1.84271	966	438	0.688034	Distal
TSS3_1582579	AT3G05470	AT3G05470	TSS3_1582017		0.486064	1.2631	561	3094	0.153488	Proximal
TSS1_7989221	AT1G22600	AT1G22600	TSS1_7988290		-0.166458	46.1595	930	1147	0.447761	Proximal
TSS2_8920467	AT2G20680	MAN2	TSS2_8923099		0.322407	2.94962	2631	150	0.946063	Distal
TSS5_23256526	AT5G57390	AIL5	TSS5_23255474		-0.139973	26.5744	1051	2664	0.282907	Proximal
TSS3_15524083	AT3G43610	AT3G43610	TSS3_15517811	HOMER_RNA_00091478	0.965087	4.90769	6271	250	0.961662	Distal
TSS1_12323646	AT1G33930	AT1G33930	TSS1_12324088	HOMER_RNA_00031405	0.822168	0.465121	441	3397	0.114904	Proximal
TSS5_7336814	AT5G22120	AT5G22120	TSS5_7334535		-0.5673	45.0847	2278	427	0.842144	Distal
TSS1_8296923	AT1G23360	MENG	TSS1_8294993		0.889044	27.481	1929	-65	1	Distal
TSS1_29329735	AT1G78000	SULTR1;2	TSS1_29332917		0.859719	7.56624	3181	2525	0.557483	Distal
TSS3_4037174	AT3G12700	NANA	TSS3_4037961	HOMER_RNA_00092681	0.984428	5.83269	786	1455	0.350736	Proximal
TSS1_27179609	AT1G72210	AT1G72210	TSS1_27180528	HOMER_RNA_00038382	0.108947	14.1419	918	2081	0.306102	Proximal
TSS4_16268077	AT4G33945	AT4G33945	TSS4_16270943		0.497305	3.4171	2865	177	0.941815	Distal
TSS5_2167660	AT5G06980	AT5G06980	TSS5_2169124		0.624053	40.2541	1463	855	0.631148	Distal
TSS5_18025945	AT5G44680	AT5G44680	TSS5_18024495	HOMER_RNA_00153964	0.923027	11.6175	1449	644	0.692308	Distal
TSS2_16804605	AT2G40230	AT2G40230	TSS2_16803490		-0.325713	0.625	1114	630	0.638761	Distal
TSS5_5411498	AT5G16560	KAN	TSS5_5409947		-0.389931	4.16745	1550	3354	0.316069	Proximal
TSS2_11247383	AT2G26440	AT2G26440	TSS2_11249362	HOMER_RNA_00051078	0.332919	1.18154	1978	483	0.803738	Distal
TSS4_18098564	AT4G38770	PRP4	TSS4_18096511		-0.154114	154.819	2052	-24	1	Distal
TSS5_20239341	AT5G49810	MMT	TSS5_20239928		0.547969	15.6963	586	6520	0.0824655	Proximal
TSS5_23940782	AT5G59350	AT5G59350	TSS5_23941875		-0.208957	5.9246	1092	1789	0.379035	Proximal
TSS3_6032234	AT3G17640	AT3G17640	TSS3_6032089		0.196013	1.77786	144	1646	0.0804469	Proximal
TSS1_23199916	AT1G62660	AT1G62660	TSS1_23200660	HOMER_RNA_00032032	0.965163	19.4107	743	3454	0.177031	Proximal
TSS3_21303295	AT3G57540	AT3G57540	TSS3_21301610	HOMER_RNA_00091983	-0.0432223	3.75917	1684	150	0.918212	Distal
TSS1_4070124	AT1G12040	LRX1	TSS1_4072625		-0.317882	NA	2500	190	0.929368	Distal
TSS1_20283476	AT1G54340	ICDH	TSS1_20286697	HOMER_RNA_00043453	-0.797136	14.6515	3220	241	0.930367	Distal
TSS5_26671321	AT5G66800	AT5G66800	TSS5_26672471	STRINGTIE_RNA_00144297	0.803284	3.01485	1149	163	0.875762	Distal
TSS5_21110374	AT5G51960	AT5G51960	TSS5_21111550	HOMER_RNA_00156648	0.120689	110.508	1175	-83	1	Distal
TSS2_298090	AT2G01670	NUDT17	TSS2_296684		0.928639	4.78779	1405	446	0.759049	Distal
TSS3_3551909	AT3G11325	AT3G11325	TSS3_3551274		0.562457	2.4369	634	1396	0.312315	Proximal
TSS5_23100709	AT5G57090	EIR1	TSS5_23102403	HOMER_RNA_00162158	0.149309	4.74141	1693	3020	0.359219	Proximal
TSS2_16042317	AT2G38290	AMT2	TSS2_16041516		0.370793	10.5475	800	2292	0.258732	Proximal
TSS3_17183087	AT3G46640	PCL1	TSS3_17185165	HOMER_RNA_00093502	-0.327663	4.23614	2077	1841	0.530117	Distal
TSS3_21707276	AT3G58680	MBF1B	TSS3_21708690		-0.254212	142.818	1413	313	0.818656	Distal
TSS5_10856733	AT5G28830	AT5G28830	TSS5_10857082	HOMER_RNA_00161105	0.402311	26.7029	348	1679	0.171682	Proximal
TSS3_9823687	AT3G26730	AT3G26730	TSS3_9827447	HOMER_RNA_00093241	-0.51798	28.181	3759	265	0.934145	Distal
TSS1_1629513	AT1G05510	AT1G05510	TSS1_1630671		-0.178398	57.661	1157	261	0.815938	Distal
TSS2_6792927	AT2G15570	ATHM3	TSS2_6791158		-0.216987	1.23737	1768	107	0.942933	Distal
TSS5_16820195	AT5G42070	AT5G42070	TSS5_16819146		0.370472	6.35297	1048	164	0.864686	Distal
TSS1_1400908	AT1G04945	AT1G04945	TSS1_1401348	HOMER_RNA_00035907	0.468255	22.4167	439	3500	0.11145	Proximal
TSS4_1344011	AT4G03050	AOP3	TSS4_1345937		0.466843	1.36772	1925	667	0.74267	Distal
TSS1_6714517	AT1G19400	AT1G19400	TSS1_6712648	HOMER_RNA_00028203	-0.238454	12.6547	1868	594	0.758733	Distal
TSS5_20940891	AT5G51550	EXL3	TSS5_20939976	HOMER_RNA_00154268	-0.231437	233.631	914	619	0.596217	Distal
TSS5_25987460	AT5G65060	MAF3	TSS5_25987941	HOMER_RNA_00164980	0.524478	4.32571	480	3624	0.116959	Proximal
TSS4_15401111	AT4G31830	AT4G31830	TSS4_15400571	HOMER_RNA_00122817	-0.374449	21.7883	539	83	0.866559	Distal
TSS4_1573345	AT4G03550	GSL05	TSS4_1579747		-0.353493	40.9338	6401	154	0.976506	Distal
TSS3_20342391	AT3G54900	CXIP1	TSS3_20341247	HOMER_RNA_00091879	0.934359	22.9313	1143	-35	1	Distal
TSS1_18360282	AT1G49600	RBP47A	TSS1_18357967	HOMER_RNA_00028941	-0.307012	28.6479	2314	1335	0.634146	Distal
TSS4_8102875	AT4G14040	SBP2	TSS4_8100611	HOMER_RNA_00118762	-0.0674201	129.847	2263	483	0.824108	Distal
TSS3_17541243	AT3G47600	MYB94	TSS3_17540913		0.115574	2.29484	329	1690	0.162952	Proximal
TSS1_9178378	AT1G26560	BGLU40	TSS1_9178319		0.563803	14.0806	58	3698	0.015442	Proximal
TSS3_8174217	AT3G23010	RLP36	TSS3_8176748	HOMER_RNA_00093092	-0.226051	NA	2530	41	0.984053	Distal
TSS4_14341067	AT4G29100	AT4G29100	TSS4_14342419		-0.484255	2.66578	1351	2712	0.332513	Proximal
TSS3_4955665	AT3G14750	AT3G14750	TSS3_4953663		-0.435834	4.94194	2001	207	0.90625	Distal
TSS3_5764657	AT3G16870	GATA17	TSS3_5763575		0.0146053	11.217	1081	183	0.855222	Distal
TSS5_6056790	AT5G18290	SIP1;2	TSS5_6055937		0.769768	1.27295	852	2489	0.255013	Proximal
TSS3_5254485	AT3G15530	AT3G15530	TSS3_5252824		-0.159234	14.4429	1660	204	0.890558	Distal
TSS3_6762709	AT3G19508	AT3G19508	TSS3_6761862		0.916825	16.7861	846	-125	1	Distal
TSS5_16529249	AT5G41315	GL3	TSS5_16530155	HOMER_RNA_00156253	-0.382726	NA	905	3293	0.215579	Proximal
TSS1_19121902	AT1G51560	AT1G51560	TSS1_19120014	HOMER_RNA_00029017	0.397753	3.773	1887	546	0.775586	Distal
TSS1_1978350	AT1G06490	CalS7	TSS1_1989229		0.344838	1.11111	10878	154	0.986041	Distal
TSS3_4922159	AT3G14650	CYP72A11	TSS3_4924438		-0.0606239	4.70801	2278	286	0.888456	Distal
TSS1_26515060	AT1G70370	PG2	TSS1_26513271	STRINGTIE_RNA_00022298	0.823263	15.1729	1788	787	0.694369	Distal
TSS4_13777269	AT4G27595	AT4G27595	TSS4_13772177		0.921413	1.95909	5091	283	0.947339	Distal
TSS1_17451691	AT1G47530	AT1G47530	TSS1_17451622		-0.276632	9.75852	68	2841	0.0233757	Proximal
TSS3_21783605	AT3G58940	AT3G58940	TSS3_21780840		0.425194	5.20673	2764	128	0.95574	Distal
TSS1_1421603	AT1G04990	AT1G04990	TSS1_1419187	HOMER_RNA_00025416	-0.287148	1.5	2415	837	0.74262	Distal
TSS4_1101625	AT4G02500	XT2	TSS4_1103774		0.359958	24.1293	2148	87	0.961074	Distal
TSS3_22630615	AT3G61150	HDG1	TSS3_22633824	HOMER_RNA_00098718	0.530466	12.1818	3208	1617	0.66487	Distal
TSS2_19650059	AT2G48030	AT2G48030	TSS2_19649169		0.936914	3.20266	889	1902	0.318524	Proximal
TSS1_22645162	AT1G61370	AT1G61370	TSS1_22645516	HOMER_RNA_00039719	0.0156502	3.20597	353	3727	0.0865196	Proximal
TSS5_270463	AT5G01720	AT5G01720	TSS5_266939	AT5G01715	-0.326486	3.69597	3523	846	0.806363	Distal
TSS5_24975546	AT5G62170	TRM25	TSS5_24973295	HOMER_RNA_00166019	-0.206167	2.00164	2250	573	0.797024	Distal
TSS5_6414569	AT5G19120	AT5G19120	TSS5_6415642	HOMER_RNA_00160648	-0.00575687	64.569	1072	348	0.75493	Distal
TSS2_11999832	AT2G28150	AT2G28150	TSS2_12002405		0.927324	18.4809	2572	431	0.856477	Distal
TSS5_23308281	AT5G57560	TCH4	TSS5_23307298	HOMER_RNA_00154508	0.402598	20.3312	982	693	0.586269	Distal
TSS3_5175469	AT3G15356	AT3G15356	TSS3_5174321		0.913649	10.5575	1147	-25	1	Distal
TSS1_21007809	AT1G56140	AT1G56140	TSS1_21007514	HOMER_RNA_00029201	0.100596	1.4553	294	6293	0.0446334	Proximal
TSS5_21548475	AT5G53140	AT5G53140	TSS5_21549558		0.0958357	7.64394	1082	3116	0.257742	Proximal
TSS1_7906666	AT1G22400	UGT85A1	TSS1_7904013		-0.0980142	9.35536	2652	658	0.801208	Distal
TSS5_19358004	AT5G47810	PFK2	TSS5_19357656	HOMER_RNA_00159082	-0.0629924	53.6389	347	1487	0.189204	Proximal
TSS3_2861357	AT3G09310	AT3G09310	TSS3_2860812		-0.32372	2.47835	544	414	0.56785	Distal
TSS3_2713447	AT3G08930	AT3G08930	TSS3_2717510		-0.04806	4.69421	4062	-7	1	Distal
TSS4_15599475	AT4G32300	SD2-5	TSS4_15602433		-0.147026	10.8631	2957	166	0.946846	Distal
TSS5_147168	AT5G01350	AT5G01350	TSS5_145658		0.0405339	189.273	1509	461	0.76599	Distal
TSS5_26346057	AT5G65840	AT5G65840	TSS5_26343953		-0.348785	9.7897	2103	293	0.877713	Distal
TSS1_16963160	AT1G44890	AT1G44890	TSS1_16964909	HOMER_RNA_00043297	-0.415966	5.19034	1748	147	0.922427	Distal
TSS2_12706717	AT2G29740	UGT71C2	TSS2_12707729		0.601315	6.16462	1011	730	0.580701	Distal
TSS1_27148511	AT1G72150	PATL1	TSS1_27151061	HOMER_RNA_00032431	0.483038	308.244	2549	185	0.932334	Distal
TSS3_18502706	AT3G49900	AT3G49900	TSS3_18501371		0.924604	1.3403	1334	870	0.605263	Distal
TSS4_15676405	AT4G32480	AT4G32480	TSS4_15677894	HOMER_RNA_00124733	0.0521024	12.6593	1488	250	0.856157	Distal
TSS5_3112066	AT5G09970	CYP78A7	TSS5_3114163		0.582301	38.1245	2096	199	0.91329	Distal
TSS2_8045021	AT2G18540	AT2G18540	TSS2_8042384		0.0138903	335.133	2636	302	0.897209	Distal
TSS1_6612764	AT1G19150	Lhca6	TSS1_6613287		0.598295	3.85807	522	821	0.388682	Distal
TSS1_18649787	AT1G50360	VIIIA	TSS1_18650523	HOMER_RNA_00043374	0.216098	0.823587	735	6960	0.0955166	Proximal
TSS3_8992330	AT3G24640	AT3G24640	TSS3_8992970		0.359524	3.21289	639	45	0.934211	Distal
TSS5_20891171	AT5G51440	AT5G51440	TSS5_20892543		0.670742	7.25357	1371	-117	1	Distal
TSS3_10284794	AT3G27750	EMB3123	TSS3_10285378	AT3G05285	-0.241713	3.49048	583	484	0.546392	Distal
TSS5_24076461	AT5G59760	AT5G59760	TSS5_24075914	HOMER_RNA_00148956	0.0810122	5.16667	546	516	0.514124	Distal
TSS1_23104647	AT1G62420	AT1G62420	TSS1_23103868	HOMER_RNA_00039727	-0.218621	81.8505	778	1202	0.392929	Proximal
TSS4_14225203	AT4G28811	AT4G28811	TSS4_14226475	HOMER_RNA_00124571	0.600745	38.5087	1271	1593	0.443785	Proximal
TSS3_3499803	AT3G11170	FAD7	TSS3_3499738		-0.145689	47.0073	64	2852	0.0219479	Proximal
TSS4_8713689	AT4G15260	AT4G15260	TSS4_8715199	HOMER_RNA_00120306	-0.455344	3.38698	1509	183	0.891844	Distal
TSS1_5765633	AT1G16850	AT1G16850	TSS1_5765093	STRINGTIE_RNA_00026476	-0.185229	24.7	539	453	0.543347	Distal
TSS5_19653210	AT5G48500	AT5G48500	TSS5_19654056		0.833066	7.42083	845	531	0.614099	Distal
TSS2_11759471	AT2G27510	FD3	TSS2_11758198	HOMER_RNA_00063989	0.831252	90.026	1272	362	0.778458	Distal
TSS5_15641661	AT5G39080	AT5G39080	TSS5_15642827		0.532153	8.65575	1165	610	0.656338	Distal
TSS3_2622880	AT3G08640	AT3G08640	TSS3_2624059		-0.282095	16.8803	1178	282	0.806849	Distal
TSS1_8143544	AT1G23000	AT1G23000	TSS1_8145100		0.489826	2.03743	1555	393	0.798255	Distal
TSS2_12907509	AT2G30260	U2B''	TSS2_12905556	HOMER_RNA_00054811	-0.667392	23.3066	1952	369	0.841017	Distal
TSS4_12795907	AT4G24830	AT4G24830	TSS4_12792986	HOMER_RNA_00119159	0.388971	22.1972	2920	285	0.911076	Distal
TSS5_19294713	AT5G47570	AT5G47570	TSS5_19292581	HOMER_RNA_00163412	-0.117103	129.509	2131	83	0.962511	Distal
TSS5_8603210	AT5G24960	CYP71A14	TSS5_8602777		0.564983	1.33175	432	3155	0.120435	Proximal
TSS4_12571814	AT4G24240	WRKY7	TSS4_12572867		0.905642	15.8477	1052	1194	0.468388	Proximal
TSS3_23424164	AT3G63440	CKX6	TSS3_23426414	AT3G63445	0.0594449	3.05	2249	131	0.944958	Distal
TSS1_29446979	AT1G78260	AT1G78260	TSS1_29448271	HOMER_RNA_00032694	0.816994	4.81434	1291	2364	0.353215	Proximal
TSS5_4438292	AT5G13750	ZIFL1	TSS5_4441753		-0.378793	3.88889	3460	438	0.887635	Distal
TSS4_15165155	AT4G31210	AT4G31210	TSS4_15165660		-0.0173347	8.32812	504	7179	0.0655994	Proximal
TSS4_9301916	AT4G16500	AT4G16500	TSS4_9301332		0.156416	48.0954	583	1131	0.34014	Proximal
TSS1_20160812	AT1G54010	AT1G54010	TSS1_20158698	HOMER_RNA_00005533	0.863412	628.355	2113	163	0.928383	Distal
TSS5_22301831	AT5G54910	AT5G54910	TSS5_22298575	HOMER_RNA_00159370	0.0574588	22.1482	3255	152	0.955386	Distal
TSS4_2660352	AT4G05150	AT4G05150	TSS4_2662110		-0.402616	5.63599	1757	996	0.638213	Distal
TSS1_2689066	AT1G08500	ENODL18	TSS1_2689826	HOMER_RNA_00009788	0.856447	15.4349	759	612	0.553611	Distal
TSS1_9720554	AT1G27900	AT1G27900	TSS1_9715630		-0.642382	9.44659	4923	365	0.930976	Distal
TSS1_6165466	AT1G17920	HDG12	TSS1_6165662	AT1G05357	0.289382	5.69393	195	3756	0.0493546	Proximal
TSS1_1086163	AT1G04160	XIB	TSS1_1096156	HOMER_RNA_00042771	0.344926	0.377778	9992	349	0.966251	Distal
TSS3_18353635	AT3G49500	RDR6	TSS3_18349185	HOMER_RNA_00099530	0.360614	1.37758	4449	251	0.946596	Distal
TSS1_19775912	AT1G53060	AT1G53060	TSS1_19776751	HOMER_RNA_00031738	0.0866379	12.4306	838	270	0.756318	Distal
TSS3_6479745	AT3G18800	AT3G18800	TSS3_6480305	HOMER_RNA_00092935	0.821565	14.2596	559	318	0.6374	Distal
TSS5_3464249	AT5G10960	AT5G10960	TSS5_3466510		-0.634991	16.29	2260	-43	1	Distal
TSS1_7760554	AT1G22030	AT1G22030	TSS1_7759336	HOMER_RNA_00033693	0.525594	0.821825	1217	636	0.656773	Distal
TSS3_5711007	AT3G16785	PLDP1	TSS3_5711711		0.455468	20.4323	703	7601	0.084658	Proximal
TSS1_1779399	AT1G05890	ARI5	TSS1_1779443		0.49299	58.8755	43	5377	0.00793358	Proximal
TSS3_505657	AT3G02460	AT3G02460	TSS3_508248	HOMER_RNA_00092266	0.705038	6.73543	2590	700	0.787234	Distal
TSS5_15175365	AT5G38030	AT5G38030	TSS5_15171327		-0.119254	NA	4037	387	0.912523	Distal
TSS4_13210410	AT4G26050	PIRL8	TSS4_13210982	HOMER_RNA_00124435	-0.0615886	53.9937	571	2677	0.1758	Proximal
TSS2_18938448	AT2G46040	AT2G46040	TSS2_18938369		-0.364071	3.85617	78	3134	0.0242839	Proximal
TSS2_15014154	AT2G35710	PGSIP7	TSS2_15013544		0.254992	0.627273	609	2969	0.170207	Proximal
TSS5_1079812	AT5G04000	AT5G04000	TSS5_1078908	HOMER_RNA_00165104	-0.198543	21.1458	903	-36	1	Distal
TSS3_704770	AT3G03090	VGT1	TSS3_704089		-0.501466	4.75082	680	3716	0.154686	Proximal
TSS4_17806536	AT4G37870	PCK1	TSS4_17802829		-0.0705399	165.097	3706	310	0.922809	Distal
TSS5_19290398	AT5G47560	TDT	TSS5_19289915	HOMER_RNA_00154084	0.784461	5.60795	482	3253	0.12905	Proximal
TSS5_7884339	AT5G23405	AT5G23405	TSS5_7883030		0.318432	1.19167	1308	683	0.656956	Distal
TSS2_19096745	AT2G46520	AT2G46520	TSS2_19096547		0.669573	19.9147	197	3764	0.0497349	Proximal
TSS4_9317168	AT4G16540	AT4G16540	TSS4_9316537		0.0606124	NA	630	3031	0.172084	Proximal
TSS1_17572417	AT1G47760	AGL102	TSS1_17573117	HOMER_RNA_00031535	0.560698	1.7	699	261	0.728125	Distal
TSS2_10122083	AT2G23770	LYK4	TSS2_10120327		0.17747	1.48737	1755	752	0.70004	Distal
TSS4_12945003	AT4G25290	AT4G25290	TSS4_12941399		-0.236577	1.68718	3603	208	0.945421	Distal
TSS2_2902292	AT2G07000	AT2G07000	TSS2_2902011	AT2G07010	0.801872	10.537	280	141	0.665083	Distal
TSS3_2564108	AT3G08030	AT3G08030	TSS3_2564907	HOMER_RNA_00087586	0.954676	472.802	798	1442	0.35625	Proximal
TSS2_19243689	AT2G46820	PSI-P	TSS2_19245059	HOMER_RNA_00069808	0.0326712	236.498	1369	425	0.763099	Distal
TSS2_11963242	AT2G28080	AT2G28080	TSS2_11961014	HOMER_RNA_00060555	0.498769	8.00165	2227	643	0.775958	Distal
TSS5_16410828	AT5G40950	RPL27	TSS5_16411888		0.567651	106.771	1059	274	0.794449	Distal
TSS1_26790177	AT1G71015	AT1G71015	TSS1_26789505		0.922549	6.3404	671	731	0.478602	Distal
TSS1_18150524	AT1G49050	AT1G49050	TSS1_18151098		0.690604	5.0997	573	2326	0.197654	Proximal
TSS1_27696918	AT1G73660	AT1G73660	TSS1_27692014	HOMER_RNA_00029814	0.666708	3.4253	4903	577	0.894708	Distal
TSS5_21883212	AT5G53900	AT5G53900	TSS5_21882599	HOMER_RNA_00154367	0.365044	24.9188	612	1680	0.267016	Proximal
TSS2_9369310	AT2G22010	RKP	TSS2_9363886	AT2G07495	-0.359086	26.5423	5423	930	0.853612	Distal
TSS4_17558806	AT4G37310	CYP81H1	TSS4_17558351	HOMER_RNA_00119688	0.954388	1.42165	454	2752	0.141609	Proximal
TSS4_16919051	AT4G35685	AT4G35685	TSS4_16919671		0.224195	3.24034	619	387	0.615308	Distal
TSS3_6740775	AT3G19440	AT3G19440	TSS3_6743057		-0.587557	0.4375	2281	323	0.87596	Distal
TSS5_6122867	AT5G18460	AT5G18460	TSS5_6124775		0.581935	4.51242	1907	2111	0.474614	Proximal
TSS3_3585792	AT3G11410	PP2CA	TSS3_3584215		-0.708883	10.8542	1576	493	0.761721	Distal
TSS1_580664	AT1G02680	TAF13	TSS1_582021		-0.712124	5.24909	1356	330	0.80427	Distal
TSS4_14382922	AT4G29170	ATMND1	TSS4_14385230	HOMER_RNA_00120923	0.619872	2.45278	2307	340	0.871553	Distal
TSS1_6437549	AT1G18700	AT1G18700	TSS1_6443014	HOMER_RNA_00030872	-0.510115	2.77778	5464	1139	0.827503	Distal
TSS4_16529213	AT4G34600	AT4G34600	TSS4_16529375		0.333068	0.35255	161	1010	0.137489	Proximal
TSS4_6435067	AT4G10380	NIP5;1	TSS4_6433794		0.701293	10.5507	1272	2964	0.300283	Proximal
TSS5_25755051	AT5G64410	OPT4	TSS5_25754484	HOMER_RNA_00159753	-0.0106085	51.0333	566	4091	0.121537	Proximal
TSS3_2394620	AT3G07510	AT3G07510	TSS3_2394621		0.805484	8.73347	0	1009	0	Proximal
TSS4_16708623	AT4G35100	PIP3	TSS4_16710246	HOMER_RNA_00127904	0.176069	46.4336	1622	425	0.792379	Distal
TSS2_18190619	AT2G43920	HOL2	TSS2_18189103		0.980726	1.48333	1515	830	0.646055	Distal
TSS1_26295798	AT1G69840	AT1G69840	TSS1_26293871		-0.580269	6.1604	1926	409	0.824839	Distal
TSS1_4934348	AT1G14430	AT1G14430	TSS1_4935297		-0.299014	1	948	1127	0.456867	Proximal
TSS5_21582845	AT5G53200	TRY	TSS5_21583854		0.722489	1.51755	1008	622	0.618405	Distal
TSS3_21038955	AT3G56810	AT3G56810	TSS3_21037046		-0.469584	NA	1908	456	0.807107	Distal
TSS1_8484938	AT1G23985	AT1G23985	TSS1_8486537		-0.195246	NA	1598	95	0.943887	Distal
TSS1_3264970	AT1G10000	AT1G10000	TSS1_3263913	HOMER_RNA_00033225	0.591623	3.34322	1056	271	0.79578	Distal
TSS3_9195499	AT3G25250	AGC2-1	TSS3_9196448		0.248978	0.832723	948	845	0.528723	Distal
TSS3_892241	AT3G03660	WOX11	TSS3_890559		0.809043	8.21944	1681	1383	0.548629	Distal
TSS1_5346166	AT1G15550	GA3OX1	TSS1_5345407		0.623452	2.87897	758	1197	0.387724	Proximal
TSS2_18031225	AT2G43410	FPA	TSS2_18030847		0.316422	61.3652	377	5632	0.0627392	Proximal
TSS5_787428	AT5G03280	EIN2	TSS5_793235		-0.416312	36.3033	5806	171	0.97139	Distal
TSS1_9329504	AT1G26920	AT1G26920	TSS1_9330101		-0.116872	18.2898	596	524	0.532143	Distal
TSS4_15496551	AT4G32050	AT4G32050	TSS4_15500820		0.0728414	12.69	4268	139	0.968459	Distal
TSS3_4888026	AT3G14550	GGPS3	TSS3_4884407	HOMER_RNA_00090815	-0.48638	0.762771	3618	-693	1	Distal
TSS3_18620523	AT3G50230	AT3G50230	TSS3_18622164	HOMER_RNA_00098323	0.808939	6.22787	1640	1162	0.585296	Distal
TSS4_13230754	AT4G26100	CK1	TSS4_13227482		-0.135027	2.47347	3271	77	0.977001	Distal
TSS3_17133338	AT3G46530	RPP13	TSS3_17130539		0.651114	11.4646	2798	365	0.884603	Distal
TSS4_12760883	AT4G24750	AT4G24750	TSS4_12758074		-0.188948	5.99206	2808	169	0.943231	Distal
TSS5_2748192	AT5G08500	AT5G08500	TSS5_2751428		-0.558559	2.24211	3235	521	0.861289	Distal
TSS5_20395789	AT5G50140	AT5G50140	TSS5_20396459		-0.1906	NA	669	1673	0.285653	Proximal
TSS5_23087719	AT5G57050	ABI2	TSS5_23089212		-0.517356	9.71131	1492	1018	0.594422	Distal
TSS3_16818540	AT3G45780	PHOT1	TSS3_16819856		-0.0110519	61.0169	1315	6175	0.175567	Proximal
TSS1_7706135	AT1G21920	AT1G21920	TSS1_7704651		-0.131095	1.91652	1483	599	0.712296	Distal
TSS2_14909766	AT2G35470	AT2G35470	TSS2_14908825	HOMER_RNA_00068858	0.831891	11.0514	940	437	0.682643	Distal
TSS2_16103612	AT2G38460	IREG1	TSS2_16103394	HOMER_RNA_00062531	0.338725	5.76591	217	2828	0.0712644	Proximal
TSS1_6824067	AT1G19730	ATTRX4	TSS1_6822937	HOMER_RNA_00028212	-0.489991	67.7265	1129	96	0.921633	Distal
TSS4_13375970	AT4G26480	AT4G26480	TSS4_13376036		0.223521	0.811111	65	3846	0.0166198	Proximal
TSS5_1912699	AT5G06270	AT5G06270	TSS5_1913861	HOMER_RNA_00166254	0.650331	5.26533	1161	555	0.676573	Distal
TSS3_20805955	AT3G56060	AT3G56060	TSS3_20805167	HOMER_RNA_00091930	0.724441	3.7825	787	2509	0.238774	Proximal
TSS1_22594998	AT1G61260	AT1G61260	TSS1_22593775		0.765345	2.8218	1222	652	0.652081	Distal
TSS1_10501452	AT1G29970	RPL18AA	TSS1_10499653		0.114811	37.5708	1798	1350	0.571156	Distal
TSS3_9470086	AT3G25880	AT3G25880	TSS3_9469378	HOMER_RNA_00091295	0.749447	2.12928	707	222	0.761033	Distal
TSS1_3200227	AT1G09840	SK41	TSS1_3195659	HOMER_RNA_00041713	0.609957	5.39019	4567	118	0.974813	Distal
TSS5_251976	AT5G01670	AT5G01670	TSS5_252393		-0.143636	69.3619	416	1871	0.181898	Proximal
TSS5_14819287	AT5G37380	AT5G37380	TSS5_14816690		0.0829947	29.4534	2596	17	0.993494	Distal
TSS4_6906019	AT4G11360	RHA1B	TSS4_6906507		-0.542986	26.7808	487	522	0.482656	Distal
TSS1_1744780	AT1G05805	AT1G05805	TSS1_1745589		0.574834	1.55019	808	2483	0.245518	Proximal
TSS4_8320644	AT4G14465	AHL20	TSS4_8322021	HOMER_RNA_00126096	-0.149447	6.27846	1376	439	0.758127	Distal
TSS3_19239432	AT3G51860	CAX3	TSS3_19239998		-0.0878274	136.996	565	3044	0.156553	Proximal
TSS3_386493	AT3G02140	TMAC2	TSS3_385434		-0.572102	2.31746	1058	757	0.58292	Distal
TSS1_28032763	AT1G74640	AT1G74640	TSS1_28034634		-0.153048	21.9204	1870	432	0.812337	Distal
TSS1_12059489	AT1G33250	AT1G33250	TSS1_12057282	HOMER_RNA_00028716	-0.475067	5.04432	2206	389	0.850096	Distal
TSS3_3453791	AT3G11010	RLP34	TSS3_3452866	HOMER_RNA_00100950	0.706044	3.52955	924	2566	0.264756	Proximal
TSS2_12776518	AT2G29970	AT2G29970	TSS2_12776943	HOMER_RNA_00065978	-0.148837	1.28889	424	3438	0.109788	Proximal
TSS3_6875856	AT3G19790	AT3G19790	TSS3_6875096	HOMER_RNA_00091040	-0.10567	22.2139	759	550	0.579832	Distal
TSS4_6763487	AT4G11080	3xHMG-box1	TSS4_6760481		0.232387	3.31806	3005	217	0.932651	Distal
TSS4_524214	AT4G01250	WRKY22	TSS4_522830	HOMER_RNA_00121447	0.354621	35.6667	1383	337	0.80407	Distal
TSS1_28458789	AT1G75800	AT1G75800	TSS1_28459665		0.154741	77.9441	875	1396	0.385293	Proximal
TSS4_16388719	AT4G34230	CAD5	TSS4_16388147		0.296333	1.2359	571	1739	0.247186	Proximal
TSS5_4002523	AT5G12360	AT5G12360	TSS5_4002201	HOMER_RNA_00147856	0.285356	1.90889	321	1723	0.157045	Proximal
TSS5_23701492	AT5G58660	AT5G58660	TSS5_23701947	HOMER_RNA_00156890	0.223844	2.29778	454	2277	0.166239	Proximal
TSS1_2547858	AT1G08130	LIG1	TSS1_2542575		0.0672435	8.01779	5282	2	0.999621	Distal
TSS5_26150384	AT5G65430	GRF8	TSS5_26149304	HOMER_RNA_00154848	-0.637558	6.38435	1079	1365	0.441489	Proximal
TSS5_25948341	AT5G64930	CPR5	TSS5_25945558		0.666922	4.6856	2782	-67	1	Distal
TSS3_23375107	AT3G63260	ATMRK1	TSS3_23375192		0.689143	28.2946	84	2444	0.0332278	Proximal
TSS4_7189867	AT4G11990	AT4G11990	TSS4_7189497	HOMER_RNA_00122005	0.886557	7.25907	369	3582	0.0933941	Proximal
TSS5_26275917	AT5G65685	AT5G65685	TSS5_26277605	AT5G09435	-0.272504	2.07353	1687	3392	0.332152	Proximal
TSS5_26343258	AT5G65830	RLP57	TSS5_26342061		-0.116536	4.93819	1196	388	0.755051	Distal
TSS5_24831573	AT5G61800	AT5G61800	TSS5_24830091		0.375531	1.41205	1481	148	0.909147	Distal
TSS1_1583662	AT1G05385	LPA19	TSS1_1582615		0.830175	8.45098	1046	44	0.959633	Distal
TSS3_5121425	AT3G15210	ERF4	TSS3_5122332	HOMER_RNA_00097098	0.509528	26.55	906	354	0.719048	Distal
TSS4_15819630	AT4G32800	AT4G32800	TSS4_15820628	HOMER_RNA_00121035	-0.0181227	2.04452	997	394	0.716751	Distal
TSS5_23999728	AT5G59550	RDUF2	TSS5_23998186		0.036024	37.4532	1541	462	0.769346	Distal
TSS2_18463274	AT2G44790	UCC2	TSS2_18462175	HOMER_RNA_00055287	0.952262	4.35417	1098	573	0.657092	Distal
TSS1_24560796	AT1G65980	TPX1	TSS1_24559266	HOMER_RNA_00039795	0.14498	491.486	1529	199	0.884838	Distal
TSS2_16529489	AT2G39650	AT2G39650	TSS2_16528083		-0.246148	20.7204	1405	360	0.796034	Distal
TSS5_5473504	AT5G16680	AT5G16680	TSS5_5467528		-0.429041	7.89095	5975	390	0.938727	Distal
TSS2_17161009	AT2G41170	AT2G41170	TSS2_17159317		0.767666	3.20744	1691	530	0.761369	Distal
TSS5_15974399	AT5G39890	AT5G39890	TSS5_15976064	HOMER_RNA_00164523	0.380135	82.5533	1664	337	0.831584	Distal
TSS4_11604329	AT4G21870	AT4G21870	TSS4_11603339	HOMER_RNA_00127001	0.902414	166.7	989	168	0.854797	Distal
TSS4_17794	AT4G00050	UNE10	TSS4_19853	HOMER_RNA_00119816	0.935718	1.55129	2058	487	0.808644	Distal
TSS4_18018070	AT4G38520	AT4G38520	TSS4_18015975		-0.368834	8.0375	2094	787	0.726831	Distal
TSS2_18907820	AT2G45950	SK20	TSS2_18907090	HOMER_RNA_00064719	0.645961	3.88839	729	3069	0.191943	Proximal
TSS2_13878491	AT2G32720	CB5-B	TSS2_13877000		0.833467	58.2074	1490	1409	0.51397	Distal
TSS3_9816654	AT3G26720	AT3G26720	TSS3_9823171	HOMER_RNA_00097564	-0.449292	5.21873	6516	249	0.963193	Distal
TSS4_10280973	AT4G18680	AT4G18680	TSS4_10281679		0.687202	11.9524	705	3	0.995763	Distal
TSS3_18863202	AT3G50750	BEH1	TSS3_18862058	HOMER_RNA_00084124	0.789718	2.98475	1143	506	0.693147	Distal
TSS5_2185702	AT5G07030	AT5G07030	TSS5_2183594		-0.356326	NA	2107	538	0.796597	Distal
TSS5_6387575	AT5G19090	AT5G19090	TSS5_6389902		0.335055	41.6044	2326	513	0.819303	Distal
TSS1_7481330	AT1G21360	GLTP2	TSS1_7481741	HOMER_RNA_00030958	0.699228	1.54545	410	1920	0.175966	Proximal
TSS4_15237370	AT4G31400	CTF7	TSS4_15237659		-0.54089	1	288	1845	0.135021	Proximal
TSS3_2055414	AT3G06590	AT3G06590	TSS3_2052840	HOMER_RNA_00090548	0.579319	9.85528	2573	401	0.865165	Distal
TSS4_12563589	AT4G24210	SLY1	TSS4_12564223	HOMER_RNA_00120708	0.126463	7.10979	633	571	0.525748	Distal
TSS3_5808490	AT3G17030	AT3G17030	TSS3_5804475	HOMER_RNA_00101061	-0.382592	5.66656	4014	274	0.936101	Distal
TSS5_209049	AT5G01530	LHCB4.1	TSS5_210210	HOMER_RNA_00154964	0.632215	672.088	1160	523	0.689245	Distal
TSS1_28208577	AT1G75150	AT1G75150	TSS1_28204509	STRINGTIE_RNA_00032110	0.896521	1.59659	4067	137	0.967412	Distal
TSS1_19851942	AT1G53230	TCP3	TSS1_19849879	AT1G53233	-0.177072	9.03767	2062	-124	1	Distal
TSS5_1239035	AT5G04390	AT5G04390	TSS5_1240249	HOMER_RNA_00155069	0.934531	1.83504	1213	485	0.71437	Distal
TSS4_13675791	AT4G27310	BBX28	TSS4_13676990		0.930401	21.2603	1198	321	0.788677	Distal
TSS1_8189031	AT1G23090	AST91	TSS1_8188225	HOMER_RNA_00033732	0.355804	1.2742	805	3505	0.186775	Proximal
TSS1_7366775	AT1G21050	AT1G21050	TSS1_7367606	HOMER_RNA_00011552	0.658283	3.77	830	784	0.51425	Distal
TSS1_18269399	AT1G49360	AT1G49360	TSS1_18269104	AT1G07547	-0.323791	22.0915	294	1941	0.131544	Proximal
TSS3_6407906	AT3G18610	NUC-L2	TSS3_6404569		-0.132575	1.0875	3336	558	0.856703	Distal
TSS5_5286640	AT5G16190	CSLA11	TSS5_5285404		0.832242	1.78754	1235	2161	0.363663	Proximal
TSS3_22027883	AT3G59630	AT3G59630	TSS3_22028074		0.627409	14.2158	190	3331	0.0539619	Proximal
TSS5_20644643	AT5G50760	AT5G50760	TSS5_20644584		0.213926	1.14583	58	1116	0.0494037	Proximal
TSS5_8076070	AT5G23930	AT5G23930	TSS5_8075243		0.700784	4.10625	826	927	0.471192	Distal
TSS2_16658699	AT2G39900	WLIM2a	TSS2_16660382		-0.237627	5.73882	1682	294	0.851215	Distal
TSS2_1140186	AT2G03730	ACR5	TSS2_1140159		0.638704	67.8009	26	2607	0.00987467	Proximal
TSS4_1392241	AT4G03140	AT4G03140	TSS4_1392560	HOMER_RNA_00107916	0.674652	6.57018	318	1404	0.184669	Proximal
TSS1_25334661	AT1G67590	AT1G67590	TSS1_25333571		0.733847	9.33169	1089	879	0.553354	Distal
TSS3_6575942	AT3G19040	HAF2	TSS3_6572919		0.740421	3.54035	3022	5571	0.351682	Proximal
TSS1_30420105	AT1G80970	AT1G80970	TSS1_30421237		0.531961	1.17778	1131	763	0.597149	Distal
TSS5_22441003	AT5G55340	AT5G55340	TSS5_22439987		0.959429	4.63636	1015	387	0.723966	Distal
TSS4_13136107	AT4G25835	AT4G25835	TSS4_13137864	HOMER_RNA_00120791	0.904238	2.25977	1756	475	0.787091	Distal
TSS2_11650358	AT2G27230	LHW	TSS2_11651017		0.346279	1.08141	658	3128	0.173798	Proximal
TSS5_22032063	AT5G54260	MRE11	TSS5_22037491	HOMER_RNA_00156706	-0.211537	1.32625	5427	588	0.902244	Distal
TSS1_10073387	AT1G28660	AT1G28660	TSS1_10072317	HOMER_RNA_00042041	0.81347	226.588	1069	872	0.550747	Distal
TSS4_16764584	AT4G35240	AT4G35240	TSS4_16762457		-0.433208	0.382353	2126	4025	0.345635	Proximal
TSS5_25037424	AT5G62350	AT5G62350	TSS5_25038084	HOMER_RNA_00157022	0.855905	98.6773	659	575	0.534036	Distal
TSS4_15970438	AT4G33090	APM1	TSS4_15965468		0.290858	21.0605	4969	-4	1	Distal
TSS3_22255844	AT3G60220	ATL4	TSS3_22255995		0.0703027	15.3872	150	1465	0.0928793	Proximal
TSS4_18217339	AT4G39090	RD19	TSS4_18215785	HOMER_RNA_00119774	0.237465	367.644	1553	522	0.748434	Distal
TSS3_23165195	AT3G62630	AT3G62630	TSS3_23163654	HOMER_RNA_00092178	0.65017	51.6342	1540	101	0.938452	Distal
TSS4_15101356	AT4G30996	NKS1	TSS4_15102956		0.904978	20.74	1599	125	0.927494	Distal
TSS1_9951847	AT1G28360	ERF12	TSS1_9953211		-0.024752	7.14379	1363	-19	1	Distal
TSS4_14423420	AT4G29260	AT4G29260	TSS4_14423040	HOMER_RNA_00125609	0.682077	8.06095	379	1073	0.261019	Proximal
TSS1_28746884	AT1G76600	AT1G76600	TSS1_28747453		0.913987	100.944	568	448	0.559055	Distal
TSS1_3102925	AT1G09575	AT1G09575	TSS1_3101527		0.293529	15.2348	1397	1132	0.552392	Distal
TSS1_30234976	AT1G80410	EMB2753	TSS1_30234463		0.413115	15.3815	512	7091	0.0673418	Proximal
TSS2_11093172	AT2G26030	AT2G26030	TSS2_11092657		-0.261281	23.7176	514	1601	0.243026	Proximal
TSS1_23019279	AT1G62300	WRKY6	TSS1_23019355		0.801333	53.4623	75	2851	0.0256323	Proximal
TSS4_10896685	AT4G20170	GALS3	TSS4_10897113		0.0566483	78.5396	427	2136	0.166602	Proximal
TSS4_16105481	AT4G33470	HDA14	TSS4_16102744		-0.30514	6.29059	2736	220	0.925575	Distal
TSS3_1632343	AT3G05625	AT3G05625	TSS3_1633821		0.430143	8.2202	1477	516	0.741094	Distal
TSS3_21868919	AT3G59140	ABCC10	TSS3_21863531	HOMER_RNA_00092047	0.0630697	1.2381	5387	302	0.946915	Distal
TSS5_21438598	AT5G52882	AT5G52882	TSS5_21438033	HOMER_RNA_00165863	0.569244	6.74603	564	4711	0.106919	Proximal
TSS2_13633242	AT2G32030	AT2G32030	TSS2_13632672		0.765924	1.4224	569	515	0.524908	Distal
TSS1_18117566	AT1G48970	AT1G48970	TSS1_18116987		-0.534341	7.49548	578	3542	0.140291	Proximal
TSS4_1270481	AT4G02860	AT4G02860	TSS4_1268974		0.611645	8.77249	1506	416	0.783559	Distal
TSS3_645810	AT3G02900	AT3G02900	TSS3_647439	HOMER_RNA_00096525	-0.32613	5.47922	1628	347	0.824304	Distal
TSS1_24647188	AT1G66180	AT1G66180	TSS1_24647691		0.266332	25.0346	502	1217	0.29203	Proximal
TSS1_18926878	AT1G51060	HTA10	TSS1_18927739	HOMER_RNA_00031655	0.782755	285.647	860	76	0.918803	Distal
TSS3_1736768	AT3G05830	AT3G05830	TSS3_1738945		0.512571	2.62963	2176	267	0.890708	Distal
TSS2_18438565	AT2G44730	AT2G44730	TSS2_18437468	HOMER_RNA_00059189	-0.609065	1.96178	1096	137	0.888889	Distal
TSS5_6088970	AT5G18370	AT5G18370	TSS5_6085867		-0.480265	2.63195	3102	2539	0.549902	Distal
TSS4_18459192	AT4G39780	AT4G39780	TSS4_18458061	HOMER_RNA_00127344	0.431174	2.45848	1130	222	0.835799	Distal
TSS2_14310339	AT2G33830	AT2G33830	TSS2_14309770		0.312418	17.9303	568	1287	0.306199	Proximal
TSS1_29051512	AT1G77310	AT1G77310	TSS1_29056366		0.456637	7.18727	4853	81	0.983583	Distal
TSS1_28234365	AT1G75230	AT1G75230	TSS1_28237187	HOMER_RNA_00016640	-0.365327	6.45167	2821	384	0.880187	Distal
TSS5_4427017	AT5G13710	SMT1	TSS5_4426464	HOMER_RNA_00153012	0.966903	15.9524	552	3218	0.146419	Proximal
TSS4_11555186	AT4G21750	ATML1	TSS4_11556497		-0.292667	7.99306	1310	4423	0.228502	Proximal
TSS5_2361905	AT5G07460	PMSR2	TSS5_2360775		0.652723	53.7563	1129	470	0.706066	Distal
TSS3_19197322	AT3G51750	AT3G51750	TSS3_19196728	HOMER_RNA_00101437	-0.390882	5.00535	593	402	0.59598	Distal
TSS3_10518078	AT3G28200	AT3G28200	TSS3_10519465		0.461424	47.1062	1386	154	0.9	Distal
TSS5_8243207	AT5G24270	SOS3	TSS5_8242464	HOMER_RNA_00153419	-0.105657	5.1625	742	4274	0.147927	Proximal
TSS1_5929909	AT1G17330	AT1G17330	TSS1_5931571		-0.348447	0.736607	1661	440	0.790576	Distal
TSS3_2360415	AT3G07370	CHIP	TSS3_2358199		-0.304306	31.57	2215	428	0.838063	Distal
TSS1_26822836	AT1G71130	CRF8	TSS1_26823444	HOMER_RNA_00032399	0.679693	3.29018	607	548	0.525541	Distal
TSS1_23770228	AT1G64060	RBOH F	TSS1_23776477		-0.0928621	5.44602	6248	963	0.866454	Distal
TSS2_18626347	AT2G45180	AT2G45180	TSS2_18627014	HOMER_RNA_00062800	0.439761	154.109	666	304	0.686598	Distal
TSS1_12984645	AT1G35350	AT1G35350	TSS1_12984005	HOMER_RNA_00028776	0.990469	5.84511	639	3413	0.1577	Proximal
TSS1_27734291	AT1G73740	AT1G73740	TSS1_27736377		0.0734701	6.94286	2085	255	0.891026	Distal
TSS4_1490246	AT4G03380	AT4G03380	TSS4_1487752		0.00808985	1.6	2493	2687	0.481274	Proximal
TSS3_16448764	AT3G44990	XTH31	TSS3_16447140	HOMER_RNA_00091524	0.879638	25.0189	1623	287	0.849738	Distal
TSS5_8953519	AT5G25754	AT5G25754	TSS5_8956080		0.0998815	50.6532	2560	1405	0.645649	Distal
TSS4_6947190	AT4G11410	AT4G11410	TSS4_6945079		0.285561	1.89216	2110	413	0.836306	Distal
TSS1_17998016	AT1G48660	AT1G48660	TSS1_17997513		0.418389	33.9763	502	1751	0.222814	Proximal
TSS4_9295625	AT4G16490	AT4G16490	TSS4_9293852		-0.229668	2.73936	1772	775	0.69572	Distal
TSS4_11321886	AT4G21230	CRK27	TSS4_11319225		0.837966	2.19095	2660	-119	1	Distal
TSS1_6099052	AT1G17730	VPS46.1	TSS1_6100553		0.330179	3.83786	1500	-141	1	Distal
TSS5_3799424	AT5G11790	NDL2	TSS5_3799514		0.00932152	19.2667	89	3720	0.0233657	Proximal
TSS2_7153339	AT2G16500	ADC1	TSS2_7150734		0.198532	47.9024	2604	313	0.892698	Distal
TSS1_27640393	AT1G73500	MKK9	TSS1_27639416		0.306371	11.3606	976	577	0.628461	Distal
TSS3_18217861	AT3G49142	AT3G49142	TSS3_18215805	STRINGTIE_RNA_00083100	-0.170704	2.87652	2055	42	0.979971	Distal
TSS3_1774493	AT3G05936	AT3G05936	TSS3_1773906		0.868852	5.65238	586	197	0.748404	Distal
TSS1_5287063	AT1G15370	AT1G15370	TSS1_5287603	HOMER_RNA_00030724	0.447581	40.6447	539	1236	0.303662	Proximal
TSS1_23169138	AT1G62570	FMO GS-OX4	TSS1_23169937		0.295282	7.65278	798	2611	0.234086	Proximal
TSS2_9284641	AT2G21770	CESA9	TSS2_9284997		-0.0991628	1.36264	355	4999	0.0663056	Proximal
TSS1_18507989	AT1G49980	AT1G49980	TSS1_18512501	HOMER_RNA_00043364	-0.473637	8.28415	4511	908	0.832441	Distal
TSS5_9295586	AT5G26731	AT5G26731	TSS5_9295934	HOMER_RNA_00164391	0.504258	15.0762	347	693	0.333654	Distal
TSS2_17639205	AT2G42350	AT2G42350	TSS2_17639561	HOMER_RNA_00066512	-0.16171	1.8267	355	945	0.273077	Distal
TSS3_21261934	AT3G57450	AT3G57450	TSS3_21262556	HOMER_RNA_00098586	0.589667	61.8833	621	1097	0.361467	Proximal
TSS2_9840526	AT2G23110	AT2G23110	TSS2_9841282		-0.388963	197.783	755	156	0.82876	Distal
TSS2_14454391	AT2G34224	AT2G34224	TSS2_14453822		0.930441	1.33528	568	21	0.964346	Distal
TSS5_1151042	AT5G04190	PKS4	TSS5_1152600		0.863563	1.81774	1557	185	0.8938	Distal
TSS1_1418438	AT1G04985	AT1G04985	TSS1_1418698	HOMER_RNA_00027565	-0.552611	18.088	259	2427	0.0964259	Proximal
TSS5_18860352	AT5G46510	AT5G46510	TSS5_18866816		0.379427	0.783824	6463	319	0.952964	Distal
TSS5_4154625	AT5G13090	AT5G13090	TSS5_4153457	HOMER_RNA_00152979	0.66157	14.0345	1167	195	0.856828	Distal
TSS1_27009706	AT1G71820	SEC6	TSS1_27016878	HOMER_RNA_00038366	-0.531365	13.8496	7171	390	0.94842	Distal
TSS1_16847768	AT1G44414	AT1G44414	TSS1_16848115	HOMER_RNA_00040851	-0.358075	6.86699	346	314	0.524242	Distal
TSS1_3945737	AT1G11700	AT1G11700	TSS1_3946431		0.000645489	78.5554	693	481	0.59029	Distal
TSS3_9813531	AT3G26710	CCB1	TSS3_9813378	HOMER_RNA_00093240	0.903064	26.2312	152	1378	0.0993464	Proximal
TSS5_1306116	AT5G04550	AT5G04550	TSS5_1303074		0.711647	24.531	3041	-62	1	Distal
TSS2_7316889	AT2G16890	AT2G16890	TSS2_7317980	HOMER_RNA_00065467	0.673632	600.87	1090	1365	0.443992	Proximal
TSS3_20275869	AT3G54770	ARP1	TSS3_20274257		0.424917	6.91078	1611	734	0.686994	Distal
TSS5_5450725	AT5G16620	TIC40	TSS5_5454360		0.182481	13.0042	3634	324	0.91814	Distal
TSS5_9674148	AT5G27395	AT5G27395	TSS5_9671490	HOMER_RNA_00153538	-0.266958	5.1431	2657	218	0.924174	Distal
TSS5_23318100	AT5G57580	AT5G57580	TSS5_23314634		-0.182828	31.7553	3465	41	0.988306	Distal
TSS1_7085772	AT1G20440	COR47	TSS1_7084750	HOMER_RNA_00028229	0.129813	13.2404	1021	1444	0.414199	Proximal
TSS5_20506335	AT5G50360	AT5G50360	TSS5_20505639	HOMER_RNA_00148680	-0.19407	38.1019	695	571	0.548973	Distal
TSS4_17473070	AT4G37080	AT4G37080	TSS4_17476790		0.011168	7.40964	3719	281	0.92975	Distal
TSS5_18079915	AT5G44790	RAN1	TSS5_18079492		-0.412182	8.9	422	4177	0.0917591	Proximal
TSS3_22142901	AT3G59940	AT3G59940	TSS3_22144234	AT3G09275	-0.609421	33.4828	1332	252	0.840909	Distal
TSS4_13095925	AT4G25700	BETA-OHASE 1	TSS4_13094993	HOMER_RNA_00125521	0.217172	16.7074	931	1250	0.426868	Proximal
TSS3_509087	AT3G02470	SAMDC	TSS3_511454		0.197859	35.8806	2366	310	0.884155	Distal
TSS4_6100760	AT4G09650	ATPD	TSS4_6101205	HOMER_RNA_00127453	-0.357559	5.85354	444	707	0.385752	Distal
TSS5_26104614	AT5G65310	HB5	TSS5_26104153		0.252209	30.9774	460	2337	0.164462	Proximal
TSS2_8370393	AT2G19310	AT2G19310	TSS2_8369898	HOMER_RNA_00063656	0.270123	200.625	494	614	0.445848	Distal
TSS5_23524443	AT5G58140	PHOT2	TSS5_23524256	HOMER_RNA_00167049	0.892081	23.1257	186	9101	0.020028	Proximal
TSS1_309129	AT1G01880	AT1G01880	TSS1_306545		0.230363	2.28477	2583	492	0.84	Distal
TSS2_9743374	AT2G22890	AT2G22890	TSS2_9742489	HOMER_RNA_00045710	0.954809	10.0291	884	360	0.710611	Distal
TSS1_958132	AT1G03800	ERF10	TSS1_957223	HOMER_RNA_00027516	0.0972279	1.25	908	372	0.709375	Distal
TSS2_18821895	AT2G45680	TCP9	TSS2_18820719	AT2G45685	0.708923	67.2931	1175	473	0.712985	Distal
TSS4_15718833	AT4G32570	TIFY8	TSS4_15718049	HOMER_RNA_00119478	0.431796	19.5273	783	1853	0.297041	Proximal
TSS2_2289307	AT2G05940	RIPK	TSS2_2287500	HOMER_RNA_00068434	0.0317859	2	1806	593	0.752814	Distal
TSS4_16398093	AT4G34260	FUC95A	TSS4_16402111	HOMER_RNA_00111745	0.676978	9.47643	4017	107	0.974054	Distal
TSS1_2646274	AT1G08410	AT1G08410	TSS1_2649598		-0.221045	48.1481	3323	-26	1	Distal
TSS1_2649754	AT1G08420	BSL2	TSS1_2649598		-0.329771	75.7005	155	7507	0.0202297	Proximal
TSS5_4423033	AT5G13700	PAO1	TSS5_4423094		0.595654	91.5167	60	2967	0.0198216	Proximal
TSS2_10046440	AT2G23610	MES3	TSS2_10046039		0.489618	19.505	400	2404	0.142653	Proximal
TSS1_27548084	AT1G73260	KTI1	TSS1_27547188	HOMER_RNA_00029800	0.976239	2.08526	895	290	0.755274	Distal
TSS3_17598898	AT3G47730	ABCA2	TSS3_17598376	AT3G07805	0.185106	1.88333	521	4503	0.103702	Proximal
TSS5_8038061	AT5G23850	AT5G23850	TSS5_8038372		0.403395	6.1713	310	2834	0.0986005	Proximal
TSS4_10974468	AT4G20320	AT4G20320	TSS4_10975293		0.502831	16.9458	824	4348	0.159319	Proximal
TSS1_29138187	AT1G77540	AT1G77540	TSS1_29137764		-0.245268	123.379	422	235	0.642314	Distal
TSS4_1512109	AT4G03420	AT4G03420	TSS4_1511708		-0.330712	5.00833	400	2076	0.161551	Proximal
TSS3_10941692	AT3G28920	HB34	TSS3_10940556	HOMER_RNA_00089106	0.221637	22.075	1135	394	0.742315	Distal
TSS3_4297350	AT3G13290	VCR	TSS3_4303540		-0.237867	45.8086	6189	164	0.974185	Distal
TSS4_16138365	AT4G33580	BCA5	TSS4_16138662	HOMER_RNA_00121101	-0.0970184	26.3208	296	3078	0.0877297	Proximal
TSS2_8678050	AT2G20100	AT2G20100	TSS2_8679235	HOMER_RNA_00061783	-0.253526	5.2083	1184	3032	0.280835	Proximal
TSS1_1333510	AT1G04750	VAMP721	TSS1_1331314		-0.154396	124.192	2195	-9	1	Distal
TSS4_17044394	AT4G36020	CSDP1	TSS4_17043264		0.112495	9.00694	1129	702	0.616603	Distal
TSS1_25053745	AT1G67100	LBD40	TSS1_25054302		0.956755	146.433	556	636	0.466443	Distal
TSS4_9871540	AT4G17750	HSF1	TSS4_9869881		-0.599981	3.86831	1658	171	0.906506	Distal
TSS5_5726746	AT5G17380	AT5G17380	TSS5_5724887		-0.622371	144.354	1858	296	0.862581	Distal
TSS2_13473464	AT2G31670	AT2G31670	TSS2_13472140		0.816701	21.1144	1323	-12	1	Distal
TSS5_26916060	AT5G67440	NPY3	TSS5_26915327	HOMER_RNA_00159901	0.186603	15.7778	732	3015	0.195356	Proximal
TSS1_3931588	AT1G11670	AT1G11670	TSS1_3930343		0.156966	40.6545	1244	2343	0.346808	Proximal
TSS3_20500402	AT3G55280	RPL23AB	TSS3_20501853		0.383015	83.8504	1450	55	0.963455	Distal
TSS2_15300587	AT2G36470	AT2G36470	TSS2_15299817	HOMER_RNA_00060895	-0.045912	0.75	769	1191	0.392347	Proximal
TSS1_21043359	AT1G56220	AT1G56220	TSS1_21044547		-0.332723	11.0186	1187	861	0.57959	Distal
TSS5_16855579	AT5G42190	AT5G42190	TSS5_16854445	HOMER_RNA_00153835	-0.448676	44.691	1133	418	0.730496	Distal
TSS2_19679835	AT2G48120	PAC	TSS2_19680393		-0.601015	10.1067	557	1260	0.306549	Proximal
TSS3_4208195	AT3G13090	ABCC6	TSS3_4202939		-0.185923	2.43478	5255	196	0.964043	Distal
TSS5_2215784	AT5G07150	AT5G07150	TSS5_2218011	AT5G07152	0.208774	2.92857	2226	319	0.874656	Distal
TSS1_25214045	AT1G67330	AT1G67330	TSS1_25215032	AT1G67328	0.961277	3.41667	986	337	0.745276	Distal
TSS1_27372253	AT1G72710	CKL2	TSS1_27373241		-0.627488	135.413	987	3547	0.217689	Proximal
TSS1_25541693	AT1G68140	AT1G68140	TSS1_25541203	HOMER_RNA_00042481	-0.544983	25.984	489	2411	0.168621	Proximal
TSS4_10366132	AT4G18910	NIP1;2	TSS4_10368059		0.391743	98.9171	1926	541	0.780705	Distal
TSS5_7943124	AT5G23570	SGS3	TSS5_7946332		0.244582	8.1746	3207	33	0.989815	Distal
TSS5_7946447	AT5G23575	AT5G23575	TSS5_7946332		-0.7551	75.9048	114	3855	0.0287226	Proximal
TSS1_5381113	AT1G15660	CENP-C	TSS1_5385173		-0.283594	2.50122	4059	290	0.933318	Distal
TSS5_2340678	AT5G07400	AT5G07400	TSS5_2345234	HOMER_RNA_00155212	-0.211071	NA	4555	368	0.925249	Distal
TSS5_20544747	AT5G50450	AT5G50450	TSS5_20543876		0.291811	8.39352	870	763	0.532762	Distal
TSS4_18499844	AT4G39860	AT4G39860	TSS4_18498537	AT4G09945	-0.111054	2.23333	1306	2175	0.37518	Proximal
TSS2_12178417	AT2G28480	AT2G28480	TSS2_12176617	HOMER_RNA_00060580	-0.565997	4.17144	1799	217	0.892361	Distal
TSS3_23429142	AT3G63450	AT3G63450	TSS3_23427299	HOMER_RNA_00092205	0.501276	2.89196	1842	959	0.657622	Distal
TSS3_3369446	AT3G10760	AT3G10760	TSS3_3371529	HOMER_RNA_00092605	0.142639	4.22917	2082	15	0.992847	Distal
TSS1_1141365	AT1G04260	MPI7	TSS1_1140450		-0.507105	29.7115	914	373	0.710179	Distal
TSS2_10456958	AT2G24610	CNGC14	TSS2_10460706		0.864993	7.44242	3747	-54	1	Distal
TSS4_923100	AT4G02090	AT4G02090	TSS4_923696		-0.220811	NA	595	177	0.770725	Distal
TSS4_200882	AT4G00450	CCT	TSS4_201206	AT4G03615	-0.526761	11.1101	323	10113	0.0309506	Proximal
TSS2_9056199	AT2G21130	AT2G21130	TSS2_9055650	HOMER_RNA_00063747	0.148745	40.4393	548	536	0.505535	Distal
TSS2_19629519	AT2G47970	AT2G47970	TSS2_19629973		0.576187	38.23	453	1519	0.229716	Proximal
TSS1_9086805	AT1G26260	CIB5	TSS1_9088190		0.471342	2.32857	1384	1188	0.538103	Distal
TSS5_7358844	AT5G22210	AT5G22210	TSS5_7359850		0.317427	71.1348	1005	269	0.788854	Distal
TSS5_7909487	AT5G23450	LCBK1	TSS5_7904536		-0.183239	4.46965	4950	381	0.928531	Distal
TSS1_22572752	AT1G61215	BRD4	TSS1_22573019	HOMER_RNA_00043553	-0.198606	2.24583	266	2709	0.0894118	Proximal
TSS5_862290	AT5G03450	AT5G03450	TSS5_858875		-0.6232	15.3042	3414	197	0.945444	Distal
TSS3_1083974	AT3G04130	AT3G04130	TSS3_1086067		-0.474513	3.04726	2092	555	0.790329	Distal
TSS4_9739680	AT4G17460	HAT1	TSS4_9740568		0.960562	9.5606	887	830	0.516599	Distal
TSS3_11191728	AT3G29240	AT3G29240	TSS3_11192697	HOMER_RNA_00085384	0.797693	96.9373	968	814	0.54321	Distal
TSS5_9984048	AT5G27950	AT5G27950	TSS5_9987516		0.944259	3.18333	3467	1457	0.704102	Distal
TSS3_2808268	AT3G09162	AT3G09162	TSS3_2807814	HOMER_RNA_00098988	0.210905	3.0582	453	661	0.406643	Distal
TSS3_22575302	AT3G61010	AT3G61010	TSS3_22575074	AT3G61020	0.519262	8.37944	227	4126	0.0521479	Proximal
TSS1_4542303	AT1G13260	RAV1	TSS1_4543847	HOMER_RNA_00030625	0.824729	0.861538	1543	260	0.855796	Distal
TSS5_6833799	AT5G20250	DIN10	TSS5_6835574		0.914725	109.463	1774	1525	0.537739	Distal
TSS2_14577178	AT2G34620	AT2G34620	TSS2_14578175		0.976875	16.8422	996	304	0.766154	Distal
TSS5_19297326	AT5G47580	ASG7	TSS5_19294972		-0.537139	0.916667	2353	259	0.900842	Distal
TSS1_18379800	AT1G49660	CXE5	TSS1_18378817	HOMER_RNA_00042225	0.658152	24.4471	982	286	0.774448	Distal
TSS1_2120749	AT1G06900	AT1G06900	TSS1_2115179	HOMER_RNA_00033093	-0.514952	14.4467	5569	412	0.931115	Distal
TSS3_21419599	AT3G57830	AT3G57830	TSS3_21421052		0.853823	3.58939	1452	1702	0.460368	Proximal
TSS5_3032375	AT5G09760	AT5G09760	TSS5_3032684		0.284098	8.17182	308	2252	0.120313	Proximal
TSS5_14919735	AT5G37550	AT5G37550	TSS5_14918818		0.815925	1.3	916	209	0.814222	Distal
TSS4_15692808	AT4G32520	SHM3	TSS4_15692630	HOMER_RNA_00125667	-0.439963	39.2556	177	3377	0.049803	Proximal
TSS5_25581839	AT5G63930	AT5G63930	TSS5_25582230		-0.123101	17.3466	390	4545	0.0790274	Proximal
TSS3_2365472	AT3G07390	AIR12	TSS3_2366275	HOMER_RNA_00101764	0.165359	32.9991	802	394	0.670569	Distal
TSS1_7802444	AT1G22110	AT1G22110	TSS1_7801644		0.425641	2.17333	799	2756	0.224754	Proximal
TSS3_2334026	AT3G07320	AT3G07320	TSS3_2332318		-0.359704	NA	1707	475	0.78231	Distal
TSS3_19841528	AT3G53520	UXS1	TSS3_19844172		0.41202	31.55	2643	396	0.869694	Distal
TSS2_15290204	AT2G36430	AT2G36430	TSS2_15291374		0.957197	0.717172	1169	620	0.653438	Distal
TSS5_19366412	AT5G47820	FRA1	TSS5_19366251		-0.401262	20.128	160	6523	0.0239413	Proximal
TSS1_24861901	AT1G66650	AT1G66650	TSS1_24861480	HOMER_RNA_00035126	0.567376	4.01042	420	1485	0.220472	Proximal
TSS5_1557998	AT5G05250	AT5G05250	TSS5_1557128	HOMER_RNA_00157383	-0.446659	34.5056	869	631	0.579333	Distal
TSS5_16733826	AT5G41800	AT5G41800	TSS5_16734251		-0.466753	20.5819	424	2007	0.174414	Proximal
TSS4_7386757	AT4G12450	AT4G12450	TSS4_7385889		0.729697	0.583333	867	370	0.700889	Distal
TSS1_6313931	AT1G18340	AT1G18340	TSS1_6311560		-0.350768	4.29375	2370	119	0.95219	Distal
TSS2_4317862	AT2G10950	AT2G10950	TSS2_4314179		-0.436683	4.36625	3682	-42	1	Distal
TSS4_12594287	AT4G24290	AT4G24290	TSS4_12595071	HOMER_RNA_00120718	-0.491345	6.63857	783	3270	0.19319	Proximal
TSS2_9977962	AT2G23430	ICK1	TSS2_9977779		0.357783	3.92183	182	1319	0.121252	Proximal
TSS2_18253610	AT2G44130	AT2G44130	TSS2_18254947		0.0442496	5.1	1336	109	0.924567	Distal
TSS5_2120587	AT5G06839	TGA10	TSS5_2121658		-0.259412	1.25806	1070	4916	0.17875	Proximal
TSS1_26540762	AT1G70420	AT1G70420	TSS1_26539937	HOMER_RNA_00029666	0.0172438	15.6626	824	453	0.645262	Distal
TSS3_10243758	AT3G27660	OLEO4	TSS3_10244892	HOMER_RNA_00088101	0.637046	8704.21	1133	647	0.636517	Distal
TSS3_5539876	AT3G16340	ABCG29	TSS3_5546631		0.24616	NA	6754	349	0.950866	Distal
TSS1_18758396	AT1G50640	ERF3	TSS1_18757096		-0.558655	10.9131	1299	438	0.747841	Distal
TSS5_1379080	AT5G04770	CAT6	TSS5_1380211	HOMER_RNA_00155090	0.198573	1.52	1130	2728	0.292898	Proximal
TSS4_9052175	AT4G15975	AT4G15975	TSS4_9053034		0.382571	0.690385	858	513	0.625821	Distal
TSS4_15446900	AT4G31920	RR10	TSS4_15446328		-0.435912	0.65	571	2419	0.19097	Proximal
TSS5_13666720	AT5G35450	AT5G35450	TSS5_13666570		0.659154	5.80258	149	4528	0.031858	Proximal
TSS3_5456172	AT3G16090	Hrd1A	TSS3_5458722	HOMER_RNA_00101913	0.359455	2.39899	2549	365	0.874743	Distal
TSS2_18781922	AT2G45570	CYP76C2	TSS2_18779467	STRINGTIE_RNA_00061084	-0.47419	5.68386	2454	199	0.924991	Distal
TSS1_9935249	AT1G28330	DYL1	TSS1_9934670		0.207426	24.859	578	1077	0.349245	Proximal
TSS4_4798049	AT4G07950	AT4G07950	TSS4_4798387		-0.299694	7.3	337	1618	0.172379	Proximal
TSS2_17827480	AT2G42840	PDF1	TSS2_17826082		0.832075	440.14	1397	181	0.885298	Distal
TSS2_13436572	AT2G31560	AT2G31560	TSS2_13437741	HOMER_RNA_00062234	0.943695	1.57912	1168	359	0.764898	Distal
TSS1_29152222	AT1G77590	LACS9	TSS1_29148547		-0.111237	15.1775	3674	562	0.867328	Distal
TSS5_26829692	AT5G67245	AT5G67245	TSS5_26829347		-0.599366	NA	344	353	0.493544	Distal
TSS1_6230202	AT1G18100	E12A11	TSS1_6228614	AT1G05383	-0.030996	55.2449	1587	1391	0.532908	Distal
TSS5_3971370	AT5G12270	AT5G12270	TSS5_3970431	HOMER_RNA_00152969	0.507334	NA	938	590	0.613874	Distal
TSS3_19581116	AT3G52840	BGAL2	TSS3_19582646	STRINGTIE_RNA_00088511	-0.00610976	NA	1529	3777	0.288164	Proximal
TSS2_6542256	AT2G15090	KCS8	TSS2_6543727	HOMER_RNA_00069211	0.878546	73.1874	1470	483	0.752688	Distal
TSS5_6571502	AT5G19480	AT5G19480	TSS5_6572462	HOMER_RNA_00155712	-0.390564	4.59077	959	1193	0.445632	Proximal
TSS5_24615281	AT5G61190	AT5G61190	TSS5_24619796	HOMER_RNA_00156985	0.47453	4.89052	4514	287	0.940221	Distal
TSS1_17773482	AT1G48110	ECT7	TSS1_17769851		0.4946	32.1083	3630	-49	1	Distal
TSS4_9290858	AT4G16480	INT4	TSS4_9293280		0.91618	3.05321	2421	556	0.813235	Distal
TSS2_18796027	AT2G45630	AT2G45630	TSS2_18796963	HOMER_RNA_00062819	0.553795	1.43849	935	403	0.698804	Distal
TSS3_4143726	AT3G12977	AT3G12977	TSS3_4145028	HOMER_RNA_00092687	0.842596	3.56349	1301	1213	0.517502	Distal
TSS4_16108550	AT4G33480	AT4G33480	TSS4_16105619	HOMER_RNA_00119529	-0.375606	5.29348	2930	147	0.952226	Distal
TSS5_18588462	AT5G45820	CIPK20	TSS5_18587382	HOMER_RNA_00165718	0.955319	1.11806	1079	844	0.561102	Distal
TSS3_682054	AT3G03030	AT3G03030	TSS3_683757	HOMER_RNA_00092284	-0.422988	2.5	1702	328	0.838424	Distal
TSS5_1961159	AT5G06410	AT5G06410	TSS5_1959614	AT5G01265	-0.179155	9.29028	1544	248	0.861607	Distal
TSS5_17550382	AT5G43700	ATAUX2-11	TSS5_17550934		-0.120439	6.83889	551	986	0.358491	Distal
TSS2_14884145	AT2G35350	PLL1	TSS2_14881163	STRINGTIE_RNA_00051759	0.169239	1.36667	2981	264	0.918644	Distal
TSS1_30304013	AT1G80610	AT1G80610	TSS1_30303021		-0.414542	1.66581	991	2724	0.266756	Proximal
TSS1_18870139	AT1G50920	AT1G50920	TSS1_18873144		-0.35351	14.6701	3004	-94	1	Distal
TSS3_9914478	AT3G26900	SKL1	TSS3_9912286		-0.110851	14.5496	2191	455	0.828042	Distal
TSS1_3093845	AT1G09560	GLP5	TSS1_3094867	HOMER_RNA_00042890	0.2262	4.63333	1021	290	0.778795	Distal
TSS1_6779023	AT1G19600	AT1G19600	TSS1_6781238		0.726272	83.1157	2214	122	0.947774	Distal
TSS1_9024172	AT1G26100	AT1G26100	TSS1_9023507	AT1G05977	0.929548	10.5536	664	876	0.431169	Distal
TSS5_18093365	AT5G44800	CHR4	TSS5_18093431	HOMER_RNA_00153967	-0.52106	7.93333	65	10566	0.00611419	Proximal
TSS1_11858151	AT1G32760	AT1G32760	TSS1_11859523		-0.706773	4.88455	1371	18	0.987041	Distal
TSS5_2680752	AT5G08330	TCP11	TSS5_2682091	HOMER_RNA_00155243	0.876317	1.76508	1338	255	0.839925	Distal
TSS5_2682250	AT5G08335	ATSTE14B	TSS5_2682091	HOMER_RNA_00155243	-0.22843	5.91429	158	1627	0.0885154	Proximal
TSS1_30237684	AT1G80420	ATXRCC1	TSS1_30235419		-0.144795	5.67778	2264	1108	0.671412	Distal
TSS3_8467620	AT3G23590	RFR1	TSS3_8473575		-0.451624	7.86944	5954	276	0.955698	Distal
TSS1_19956627	AT1G53460	AT1G53460	TSS1_19954418	HOMER_RNA_00005464	-0.404206	11.5135	2208	318	0.874109	Distal
TSS2_9938095	AT2G23340	DEAR3	TSS2_9938703		0.772857	22.5905	607	599	0.503317	Distal
TSS2_9786426	AT2G22990	SNG1	TSS2_9786706		0.293597	21.6355	279	3970	0.0656625	Proximal
TSS3_8550115	AT3G23730	XTH16	TSS3_8551256		0.593924	105.318	1140	227	0.833943	Distal
TSS3_1635260	AT3G05630	PLDP2	TSS3_1635519		0.838831	50.0556	258	4906	0.0499613	Proximal
TSS5_4908651	AT5G15140	AT5G15140	TSS5_4910252		-0.215374	NA	1600	670	0.704846	Distal
TSS1_10790266	AT1G30480	DRT111	TSS1_10792579		0.0899489	34.5227	2312	392	0.85503	Distal
TSS3_2012079	AT3G06500	A/N-InvC	TSS3_2015484		-0.306854	4.97222	3404	435	0.886689	Distal
TSS1_20748698	AT1G55550	AT1G55550	TSS1_20749113		0.149184	0.777778	414	4027	0.0932222	Proximal
TSS1_20812849	AT1G55690	AT1G55690	TSS1_20812386		0.724142	8.35294	462	4401	0.0950031	Proximal
TSS3_10073301	AT3G27270	AT3G27270	TSS3_10073980		0.533393	1.38889	678	2598	0.20696	Proximal
TSS1_28551726	AT1G76090	SMT3	TSS1_28550185	HOMER_RNA_00029901	0.297206	77.8532	1540	95	0.941896	Distal
TSS2_19133140	AT2G46590	DAG2	TSS2_19134928	HOMER_RNA_00069800	0.655514	1.14424	1787	672	0.726718	Distal
TSS2_13704197	AT2G32270	ZIP3	TSS2_13706489		0.00506542	NA	2291	570	0.800769	Distal
TSS2_15050901	AT2G35820	AT2G35820	TSS2_15051814	HOMER_RNA_00062425	-0.489294	3.54412	912	830	0.523536	Distal
TSS3_1354742	AT3G04910	WNK1	TSS3_1354803		0.600785	23.7962	60	3640	0.0162162	Proximal
TSS3_20736588	AT3G55880	SUE4	TSS3_20737586	HOMER_RNA_00102350	0.117675	6.00192	997	1463	0.405285	Proximal
TSS3_4614812	AT3G13970	APG12B	TSS3_4613559		0.222965	46.0603	1252	114	0.916545	Distal
TSS1_16446852	AT1G43650	UMAMIT22	TSS1_16446262	HOMER_RNA_00034428	-0.0925991	8.40685	589	2748	0.176506	Proximal
TSS2_17621191	AT2G42300	AT2G42300	TSS2_17622176		0.123832	30.3987	984	2976	0.248485	Proximal
TSS4_9393436	AT4G16690	MES16	TSS4_9392227	HOMER_RNA_00118871	0.749861	15.6023	1208	479	0.716064	Distal
TSS5_18679080	AT5G46050	PTR3	TSS5_18677412		-0.0532746	1.06667	1667	2557	0.39465	Proximal
TSS4_11785816	AT4G22290	AT4G22290	TSS4_11783065		-0.268324	17.6476	2750	348	0.887669	Distal
TSS5_26035949	AT5G65165	SDH2-3	TSS5_26034517		-0.399492	44.8294	1431	205	0.874694	Distal
TSS5_14968927	AT5G37670	AT5G37670	TSS5_14969394	HOMER_RNA_00156163	0.0306887	7.39286	466	368	0.558753	Distal
TSS2_632471	AT2G02400	AT2G02400	TSS2_631400		0.535686	4.76786	1070	428	0.714286	Distal
TSS2_19469788	AT2G47440	AT2G47440	TSS2_19470328	HOMER_RNA_00069812	0.0712479	7.50417	539	1897	0.221264	Proximal
TSS3_8761415	AT3G24220	NCED6	TSS3_8762319	HOMER_RNA_00100308	0.673981	3.075	903	982	0.479045	Distal
TSS4_16802088	AT4G35310	CPK5	TSS4_16801815		0.64725	27.2	272	3129	0.0799765	Proximal
TSS4_6907717	AT4G11370	RHA1A	TSS4_6908036	HOMER_RNA_00120122	-0.0918771	4.11232	318	637	0.332984	Distal
TSS1_12091867	AT1G33350	AT1G33350	TSS1_12091540	HOMER_RNA_00039419	0.10133	1.4375	326	2169	0.130661	Proximal
TSS5_16209826	AT5G40470	AT5G40470	TSS5_16207902		-0.695539	5.08371	1923	-4	1	Distal
TSS1_20156416	AT1G54000	GLL22	TSS1_20154346		0.731659	34.3125	2069	298	0.874102	Distal
TSS5_26572637	AT5G66580	AT5G66580	TSS5_26573515	HOMER_RNA_00157190	0.132066	71.81	877	285	0.754733	Distal
TSS1_6653128	AT1G19250	FMO1	TSS1_6652148		-0.165084	0.777778	979	1741	0.359926	Proximal
TSS4_17169375	AT4G36280	CRH1	TSS4_17165405	STRINGTIE_RNA_00101364	0.527296	1.22308	3969	154	0.962649	Distal
TSS2_8371097	AT2G19320	AT2G19320	TSS2_8370616		-0.418906	11.8721	480	-62	1	Distal
TSS5_20146505	AT5G49630	AAP6	TSS5_20142570		0.962681	7.72348	3934	327	0.923257	Distal
TSS1_29436392	AT1G78240	TSD2	TSS1_29435861		-0.55411	6.35185	530	3316	0.137806	Proximal
TSS1_5782331	AT1G16900	EBS3	TSS1_5778866		0.225107	44.03	3464	-38	1	Distal
TSS1_18753669	AT1G50630	AT1G50630	TSS1_18753133	HOMER_RNA_00005129	0.841793	3.16667	535	1951	0.215205	Proximal
TSS2_10745215	AT2G25220	AT2G25220	TSS2_10745425	HOMER_RNA_00045967	0.866234	1.51576	209	2988	0.0653738	Proximal
TSS3_20157138	AT3G54440	AT3G54440	TSS3_20148270		0.385907	3.36676	8867	125	0.986099	Distal
TSS3_2890228	AT3G09390	MT2A	TSS3_2889751	HOMER_RNA_00094520	-0.34858	126.1	476	693	0.407186	Distal
TSS5_20430596	AT5G50180	AT5G50180	TSS5_20430814	HOMER_RNA_00156600	0.378972	5.71559	217	2477	0.0805494	Proximal
TSS5_18518836	AT5G45650	AT5G45650	TSS5_18515085	HOMER_RNA_00132940	0.938909	27.0932	3750	2096	0.641464	Distal
TSS1_6056629	AT1G17600	AT1G17600	TSS1_6052753		0.391425	1	3875	1304	0.748214	Distal
TSS3_4504305	AT3G13740	AT3G13740	TSS3_4506168		0.0741675	12.6065	1862	392	0.826087	Distal
TSS5_9828238	AT5G27750	AT5G27750	TSS5_9830130		0.630777	311.172	1891	140	0.931068	Distal
TSS3_18241207	AT3G49210	AT3G49210	TSS3_18240937		0.52375	2.64375	269	3212	0.0772766	Proximal
TSS2_7954668	AT2G18300	HBI1	TSS2_7952803	HOMER_RNA_00060147	0.843729	4.86538	1864	518	0.782536	Distal
TSS3_16984791	AT3G46230	HSP17.4	TSS3_16984527	AT3G07365	0.164439	1044.23	263	487	0.350667	Distal
TSS3_23276357	AT3G62980	TIR1	TSS3_23275963		-0.628952	10.4951	393	3173	0.110208	Proximal
TSS5_25537174	AT5G63810	BGAL10	TSS5_25541430	HOMER_RNA_00162417	-0.0761772	117.507	4255	201	0.954892	Distal
TSS5_3418513	AT5G10800	AT5G10800	TSS5_3412928		0.225369	1.38889	5584	316	0.946441	Distal
TSS3_21746237	AT3G58790	GAUT15	TSS3_21745563	AT3G58795	0.589781	20.6667	673	3581	0.158204	Proximal
TSS5_25080988	AT5G62470	MYB96	TSS5_25079422	HOMER_RNA_00154712	-0.0280577	1	1565	586	0.727569	Distal
TSS2_18875586	AT2G45860	AT2G45860	TSS2_18874410		0.526477	97.2388	1175	-87	1	Distal
TSS4_6522917	AT4G10560	MEE53	TSS4_6522000	HOMER_RNA_00103459	0.988868	8.39784	916	1328	0.4082	Proximal
TSS2_15192556	AT2G36220	AT2G36220	TSS2_15193292	AT2G08780	0.894761	10.1556	735	484	0.602953	Distal
TSS5_1341414	AT5G04670	AT5G04670	TSS5_1337187		-0.723392	3.80278	4226	1436	0.746379	Distal
TSS1_24217328	AT1G65190	AT1G65190	TSS1_24215569		-0.141749	NA	1758	88	0.952329	Distal
TSS3_3334857	AT3G10660	CPK2	TSS3_3331332		-0.101692	0.8	3524	399	0.898292	Distal
TSS5_16060767	AT5G40150	AT5G40150	TSS5_16059629		0.640199	17.5542	1137	403	0.738312	Distal
TSS1_25829117	AT1G68760	NUDX1	TSS1_25829553	HOMER_RNA_00032289	0.547756	10.4341	435	489	0.470779	Distal
TSS2_15235790	AT2G36340	AT2G36340	TSS2_15237622		0.50567	33.1262	1831	587	0.757237	Distal
TSS1_28984035	AT1G77140	VPS45	TSS1_28987646		0.102379	52.225	3610	492	0.880059	Distal
TSS1_24366463	AT1G65540	LETM2	TSS1_24362314		-0.209484	26.6667	4148	274	0.938037	Distal
TSS1_28313623	AT1G75440	UBC16	TSS1_28313391		0.298054	52.5366	231	1513	0.132454	Proximal
TSS1_2165193	AT1G07050	AT1G07050	TSS1_2164441	HOMER_RNA_00027668	0.970989	1.41053	751	936	0.445169	Distal
TSS5_24146720	AT5G59970	AT5G59970	TSS5_24146117		0.771853	3.51939	602	297	0.669633	Distal
TSS2_17719984	AT2G42570	TBL39	TSS2_17719599	HOMER_RNA_00061139	0.912446	6.27646	384	2651	0.126524	Proximal
TSS4_17989067	AT4G38440	IYO	TSS4_17994626	HOMER_RNA_00127968	-0.715275	5.24792	5558	103	0.981805	Distal
TSS1_12542863	AT1G34360	AT1G34360	TSS1_12545988	HOMER_RNA_00037085	-0.278319	12.5417	3124	325	0.90577	Distal
TSS3_20870065	AT3G56270	AT3G56270	TSS3_20872279		0.660656	1.34375	2213	-105	1	Distal
TSS2_13689415	AT2G32240	AT2G32240	TSS2_13690043		-0.0387349	9.59762	627	6230	0.0914394	Proximal
TSS3_16383829	AT3G44880	ACD1	TSS3_16384273	HOMER_RNA_00093427	-0.534964	3.44	443	2307	0.161091	Proximal
TSS4_16648608	AT4G34960	AT4G34960	TSS4_16650699		0.702468	19.2612	2090	412	0.835332	Distal
TSS5_26311440	AT5G65780	ATBCAT-5	TSS5_26315983	HOMER_RNA_00162544	0.471682	32.1929	4542	3005	0.601829	Distal
TSS4_13966852	AT4G28100	AT4G28100	TSS4_13965402	HOMER_RNA_00127116	0.926143	15.0103	1449	529	0.732558	Distal
TSS1_37853	AT1G01060	LHY	TSS1_33825	HOMER_RNA_00032822	0.621195	23.8381	4027	480	0.893499	Distal
TSS2_19472778	AT2G47450	CAO	TSS2_19473873		0.794656	161.868	1094	721	0.602755	Distal
TSS1_28557510	AT1G76110	AT1G76110	TSS1_28555351		0.408968	1.23454	2158	424	0.835786	Distal
TSS5_5121760	AT5G15700	AT5G15700	TSS5_5115574		0.312724	10.1369	6185	896	0.873464	Distal
TSS3_5508311	AT3G16250	PnsB3	TSS3_5507778	AT3G03275	0.9405	19.3205	532	952	0.358491	Distal
TSS5_19071849	AT5G47010	LBA1	TSS5_19079093		-0.44719	8.94444	7243	387	0.949279	Distal
TSS2_9444234	AT2G22200	AT2G22200	TSS2_9443155		0.770783	2.97538	1078	278	0.794985	Distal
TSS1_7696536	AT1G21910	DREB26	TSS1_7697488	HOMER_RNA_00030978	0.931249	21.8096	951	454	0.676868	Distal
TSS1_20578465	AT1G55160	AT1G55160	TSS1_20579984		-0.148924	53.1157	1518	1116	0.57631	Distal
TSS2_12847658	AT2G30100	AT2G30100	TSS2_12849581		-0.361787	8.04304	1922	269	0.877225	Distal
TSS5_17189919	AT5G42870	PAH2	TSS5_17185568		-0.559123	11.0569	4350	189	0.958361	Distal
TSS1_23650927	AT1G63750	AT1G63750	TSS1_23655201		0.887968	4.17857	4273	341	0.926094	Distal
TSS4_14776054	AT4G30190	HA2	TSS4_14775590		0.877327	45.9365	463	5390	0.0791047	Proximal
TSS2_18825713	AT2G45690	SSE1	TSS2_18823252	HOMER_RNA_00061260	-0.311982	3.84066	2460	137	0.947247	Distal
TSS1_11630645	AT1G32240	KAN2	TSS1_11629661		0.0121066	10.4792	983	4147	0.191618	Proximal
TSS1_97452	AT1G01230	AT1G01230	TSS1_99173		-0.191223	7.66477	1720	109	0.940405	Distal
TSS1_20254946	AT1G54250	NRPB8A	TSS1_20256755		0.241995	20.5312	1808	-57	1	Distal
TSS1_30093027	AT1G80000	AT1G80000	TSS1_30097314		-0.51148	33.125	4286	231	0.94886	Distal
TSS2_75513	AT2G01070	AT2G01070	TSS2_77676		0.187824	9	2162	184	0.921569	Distal
TSS3_2923654	AT3G09520	EXO70H4	TSS3_2925627		0.176456	11.3222	1972	400	0.831366	Distal
TSS1_29187821	AT1G77660	AT1G77660	TSS1_29186184		0.927114	1.91667	1636	459	0.780907	Distal
TSS4_9945933	AT4G17900	AT4G17900	TSS4_9947833	HOMER_RNA_00120441	-0.0318119	11.4603	1899	481	0.797899	Distal
TSS1_27721129	AT1G73710	AT1G73710	TSS1_27724794		-0.559765	2.78151	3664	101	0.973174	Distal
TSS1_29635813	AT1G78820	AT1G78820	TSS1_29634680	HOMER_RNA_00030030	0.4763	66.3765	1132	704	0.616558	Distal
TSS3_824545	AT3G03460	AT3G03460	TSS3_822736		0.782642	10.9834	1808	-157	1	Distal
TSS5_4087715	AT5G12940	AT5G12940	TSS5_4088859	HOMER_RNA_00166372	0.63896	5.32738	1143	315	0.783951	Distal
TSS3_22210450	AT3G60130	BGLU16	TSS3_22212465		0.754163	3.13333	2014	1843	0.522167	Distal
TSS3_3576021	AT3G11397	PRA1.A3	TSS3_3578083		-0.552495	21.3027	2061	5	0.99758	Distal
TSS5_3516995	AT5G11070	AT5G11070	TSS5_3516001		0.972104	19.2611	993	-49	1	Distal
TSS3_20361051	AT3G54950	pPLAIIIbeta	TSS3_20360748		0.0900164	4.39444	302	2363	0.113321	Proximal
TSS5_22243875	AT5G54760	AT5G54760	TSS5_22245880		0.503075	20.5	2004	7	0.996519	Distal
TSS3_4409003	AT3G13520	AGP12	TSS3_4409478		0.82995	285.37	474	336	0.585185	Distal
TSS5_8188560	AT5G24165	AT5G24165	TSS5_8189160	HOMER_RNA_00155911	0.66951	67.622	599	706	0.459004	Distal
TSS2_15307778	AT2G36480	AT2G36480	TSS2_15302794		-0.354201	53.4598	4983	-40	1	Distal
TSS2_18641568	AT2G45210	SAUR36	TSS2_18642059		0.128575	12.15	490	687	0.416313	Distal
TSS3_20756404	AT3G55950	CCR3	TSS3_20753923		0.902459	3.57	2480	646	0.793346	Distal
TSS3_1488582	AT3G05220	AT3G05220	TSS3_1491714		0.436992	40.2361	3131	313	0.909117	Distal
TSS1_2976696	AT1G09210	CRT1b	TSS1_2972597		0.966034	477.247	4098	267	0.938832	Distal
TSS2_2362178	AT2G06050	OPR3	TSS2_2361667	HOMER_RNA_00063147	0.0699478	8.1	510	2752	0.156346	Proximal
TSS3_19099301	AT3G51470	AT3G51470	TSS3_19097911		-0.20467	6.625	1389	739	0.652726	Distal
TSS2_8125597	AT2G18750	AT2G18750	TSS2_8128579		0.757709	11.1067	2981	594	0.833846	Distal
TSS4_18576417	AT4G40070	AT4G40070	TSS4_18576416		0.42818	3.61953	0	1559	0	Proximal
TSS5_21154178	AT5G52060	BAG1	TSS5_21152343	HOMER_RNA_00154292	0.740976	45.0817	1834	551	0.768973	Distal
TSS1_12660506	AT1G34580	AT1G34580	TSS1_12662249	HOMER_RNA_00037103	0.616951	2.95833	1742	1632	0.516301	Distal
TSS5_21673563	AT5G53420	AT5G53420	TSS5_21673942		0.744327	4.65465	378	1994	0.159359	Proximal
TSS3_4030352	AT3G12685	AT3G12685	TSS3_4029317		0.337761	2.23748	1034	139	0.8815	Distal
TSS4_2543527	AT4G04972	AT4G04972	TSS4_2543902		0.136415	4.96667	374	454	0.451691	Distal
TSS5_26455830	AT5G66200	ARO2	TSS5_26453456		-0.167181	36.1242	2373	506	0.824245	Distal
TSS1_26258951	AT1G69780	ATHB13	TSS1_26260554	HOMER_RNA_00043722	0.936838	1.31313	1602	392	0.80341	Distal
TSS5_16894018	AT5G42250	AT5G42250	TSS5_16894468	HOMER_RNA_00140632	-0.037311	31.15	449	3393	0.116866	Proximal
TSS1_22096569	AT1G60010	AT1G60010	TSS1_22095305	HOMER_RNA_00029312	0.993632	32.6702	1263	73	0.945359	Distal
TSS5_20327805	AT5G49960	AT5G49960	TSS5_20323880		0.598198	3.14583	3924	173	0.957774	Distal
TSS5_19031319	AT5G46880	HB-7	TSS5_19035503	HOMER_RNA_00161751	-0.326745	NA	4183	933	0.817631	Distal
TSS1_8940310	AT1G25450	KCS5	TSS1_8938735	HOMER_RNA_00028413	0.710378	29.1214	1574	653	0.70678	Distal
TSS1_27265669	AT1G72430	AT1G72430	TSS1_27264738	HOMER_RNA_00029765	0.0233581	208.642	930	275	0.771784	Distal
TSS5_16431375	AT5G41040	RWP1	TSS5_16433056	HOMER_RNA_00156243	0.731441	0.375	1680	322	0.839161	Distal
TSS5_395658	AT5G02030	RPL	TSS5_396266		-0.561787	1.66667	607	2952	0.170554	Proximal
TSS4_14790500	AT4G30200	VEL1	TSS4_14790295		0.385895	29.2929	204	3766	0.0513854	Proximal
TSS1_8102814	AT1G22890	AT1G22890	TSS1_8103318		0.349735	30.8103	503	358	0.584204	Distal
TSS5_26845190	AT5G67280	RLK	TSS5_26843616		0.650209	11.97	1573	1608	0.494499	Proximal
TSS3_7319823	AT3G20890	AT3G20890	TSS3_7321283		-0.206807	8.23512	1459	556	0.724069	Distal
TSS1_25417041	AT1G67785	AT1G67785	TSS1_25417222	AT1G67792	-0.0923693	162.825	180	1272	0.123967	Proximal
TSS1_18363198	AT1G49610	AT1G49610	TSS1_18362450	STRINGTIE_RNA_00014069	-0.39973	21.0266	747	767	0.493395	Distal
TSS5_6530454	AT5G19380	CLT1	TSS5_6529878	HOMER_RNA_00157903	-0.696778	2.98889	575	3332	0.147172	Proximal
TSS2_16818573	AT2G40260	AT2G40260	TSS2_16816833		0.391768	2.14286	1739	462	0.790095	Distal
TSS1_4884800	AT1G14300	AT1G14300	TSS1_4882646	HOMER_RNA_00027989	-0.68779	4.07602	2153	330	0.867096	Distal
TSS3_2998005	AT3G09770	LOG2	TSS3_2996089		0.444853	28.4583	1915	162	0.922003	Distal
TSS3_8268588	AT3G23170	AT3G23170	TSS3_8268208		-0.361554	18.3294	379	663	0.363724	Distal
TSS4_17289600	AT4G36670	PMT6	TSS4_17288194	HOMER_RNA_00123030	-0.146891	22.5238	1405	828	0.629198	Distal
TSS1_11908893	AT1G32860	AT1G32860	TSS1_11907952		-0.352396	5.28238	940	1066	0.468594	Proximal
TSS3_15953184	AT3G44260	CAF1a	TSS3_15952441	HOMER_RNA_00095701	0.166524	6.22917	742	597	0.554145	Distal
TSS3_21134775	AT3G57110	AT3G57110	TSS3_21135285		0.105865	7.11699	509	248	0.672391	Distal
TSS1_25714807	AT1G68530	KCS6	TSS1_25713691		-0.403962	5.15278	1115	1496	0.427039	Proximal
TSS3_17941319	AT3G48440	AT3G48440	TSS3_17941727	HOMER_RNA_00093561	0.498122	1.67917	407	2403	0.14484	Proximal
TSS5_26303439	AT5G65740	AT5G65740	TSS5_26301611	HOMER_RNA_00154870	0.312656	4.5774	1827	250	0.879634	Distal
TSS3_7004441	AT3G20060	UBC19	TSS3_7002640		-0.0996124	18.0375	1800	12	0.993377	Distal
TSS2_16710638	AT2G40010	AT2G40010	TSS2_16708608	AT2G40008	0.101323	2.37222	2029	365	0.847536	Distal
TSS2_14211600	AT2G33550	AT2G33550	TSS2_14210316		-0.121689	1.16017	1283	429	0.749416	Distal
TSS3_21645547	AT3G58530	AT3G58530	TSS3_21645919	HOMER_RNA_00082394	0.26058	20.7222	371	2451	0.131467	Proximal
TSS2_18859116	AT2G45800	PLIM2a	TSS2_18858136	AT2G09665	-0.352458	3.78205	979	359	0.731689	Distal
TSS5_20292208	AT5G49890	CLC-C	TSS5_20291890	HOMER_RNA_00154193	0.434893	18.4786	317	4061	0.0724075	Proximal
TSS1_28740840	AT1G76590	AT1G76590	TSS1_28741485		-0.266435	118.822	644	1048	0.380615	Proximal
TSS1_26727829	AT1G70895	CLE17	TSS1_26728384		-0.0308247	1.44444	554	1266	0.304396	Proximal
TSS1_5835492	AT1G17060	CYP72C1	TSS1_5835395		0.121888	3.32468	96	3299	0.0282769	Proximal
TSS3_9128417	AT3G25060	AT3G25060	TSS3_9130333		-0.336525	3.20779	1915	117	0.942421	Distal
TSS4_10165486	AT4G18390	TCP2	TSS4_10163821	HOMER_RNA_00125398	0.118579	15.1429	1664	998	0.625094	Distal
TSS5_22980722	AT5G56840	AT5G56840	TSS5_22981936		0.696511	1.38624	1213	575	0.678412	Distal
TSS2_11649146	AT2G27229	AT2G27229	TSS2_11649828		0.0130998	1.08889	681	261	0.72293	Distal
TSS5_20638051	AT5G50740	AT5G50740	TSS5_20636016		0.355722	5.63929	2034	245	0.892497	Distal
TSS3_7086773	AT3G20310	ERF7	TSS3_7085151		0.632557	29.7752	1621	547	0.747694	Distal
TSS5_26369043	AT5G65925	AT5G65925	TSS5_26369845		0.615866	14.2934	801	9	0.988889	Distal
TSS1_6088340	AT1G17690	NOF1	TSS1_6086737		-0.302718	29.1643	1602	4058	0.283039	Proximal
TSS1_17721849	AT1G48040	AT1G48040	TSS1_17719610		-0.296375	1.95238	2238	70	0.969671	Distal
TSS2_10906503	AT2G25625	AT2G25625	TSS2_10907413		-0.344359	1.27407	909	227	0.800176	Distal
TSS1_26743054	AT1G70940	PIN3	TSS1_26745977		0.339612	20.8325	2922	608	0.827762	Distal
TSS4_995092	AT4G02280	SUS3	TSS4_994870		0.120551	330.903	221	4045	0.051805	Proximal
TSS5_14978613	AT5G37710	AT5G37710	TSS5_14979173		-0.401077	7.62143	559	2496	0.182979	Proximal
TSS1_26093338	AT1G69420	AT1G69420	TSS1_26093445		0.245782	3.08333	106	4036	0.0255915	Proximal
TSS1_9427834	AT1G27140	GSTU14	TSS1_9428643		-0.351443	NA	808	303	0.727273	Distal
TSS4_6696734	AT4G10910	AT4G10910	TSS4_6697385		0.834185	5.40833	650	94	0.873656	Distal
TSS4_15494194	AT4G32040	KNAT5	TSS4_15496376		0.0778718	20.1566	2181	212	0.911408	Distal
TSS5_2856550	AT5G08770	AT5G08770	TSS5_2855684		0.0141595	6.59084	865	65	0.930108	Distal
TSS1_452715	AT1G02290	AT1G02290	TSS1_450622		-0.575763	2.25	2092	191	0.916338	Distal
TSS5_24245800	AT5G60210	RIP5	TSS5_24246836		0.870326	96.1663	1035	3845	0.21209	Proximal
TSS4_7603140	AT4G13020	MHK	TSS4_7607024		0.361435	7.25	3883	284	0.931845	Distal
TSS4_310336	AT4G00740	QUA3	TSS4_307739	HOMER_RNA_00118410	0.410408	30.1985	2596	1053	0.711428	Distal
TSS1_7850070	AT1G22230	AT1G22230	TSS1_7851026	HOMER_RNA_00030987	0.919885	1.97593	955	434	0.687545	Distal
TSS1_1122585	AT1G04220	KCS2	TSS1_1121651		0.767215	1.59834	933	2155	0.302137	Proximal
TSS3_8152091	AT3G22970	AT3G22970	TSS3_8153602	HOMER_RNA_00089891	0.102285	2.78571	1510	602	0.714962	Distal
TSS5_25733316	AT5G64340	SAC51	TSS5_25730899	HOMER_RNA_00163744	0.332439	32.9017	2416	563	0.81101	Distal
TSS1_1501786	AT1G05180	AXR1	TSS1_1498194		-0.123314	10.2738	3591	249	0.935156	Distal
TSS5_2638122	AT5G08200	AT5G08200	TSS5_2641049		0.76333	23.6278	2926	23	0.992201	Distal
[truncated: 1,987 more rows]
