# Supplementary material for: Interplay between coding and non-coding regulation drives the Arabidopsis seed-to-seedling transition
Source: Nat Commun. 2024 Feb 26;15:1724. doi: 10.1038/s41467-024-46082-5 (PMC10897432; doi:10.1038/s41467-024-46082-5)
Supplement: Supplementary file 12 — Supplementary Dataset 9 [file 41467_2024_46082_MOESM12_ESM.xlsx]

## Sheet: Supplementary Dataset 9
Supplementary Dataset 9: Detected bidirectional promoters in the csRNA-seq
Divergent promoters					Bidirectional non-coding promoters
Promoter width (bp)	Divergent ncTSS	Divergent pcTSS	Pearson Correlation		Promoter width (bp)	First ncTSS	Second ncTSS	Pearson Correlation
1	TSS3_2394621	TSS3_2394620	0.805484		5	TSS5_5643670	TSS5_5643675	0.0622794
1	TSS4_10813280	TSS4_10813281	0.192408		10	TSS2_13496379	TSS2_13496389	0.819336
1	TSS4_18576416	TSS4_18576417	0.42818		13	TSS5_19273633	TSS5_19273646	0.192865
6	TSS5_6715858	TSS5_6715852	-0.0832657		14	TSS1_5268602	TSS1_5268616	-0.101419
7	TSS2_14125300	TSS2_14125293	0.385466		28	TSS3_1428998	TSS3_1429026	0.496897
8	TSS2_18073134	TSS2_18073142	0.301503		32	TSS4_9096330	TSS4_9096362	0.276483
9	TSS1_9887521	TSS1_9887512	0.168352		34	TSS4_10134876	TSS4_10134910	-0.215728
10	TSS2_11380482	TSS2_11380492	0.17591		37	TSS1_29243646	TSS1_29243683	0.461085
12	TSS5_26573658	TSS5_26573670	0.257348		39	TSS4_17660460	TSS4_17660499	-0.18079
16	TSS1_23919850	TSS1_23919834	0.22991		57	TSS5_16598724	TSS5_16598781	-0.104791
17	TSS1_29446962	TSS1_29446979	0.911267		58	TSS1_9261359	TSS1_9261417	-0.0694615
19	TSS1_12091540	TSS1_12091521	-0.149458		58	TSS3_2321365	TSS3_2321307	-0.278758
19	TSS4_15522554	TSS4_15522535	-0.484092		58	TSS3_17646425	TSS3_17646483	-0.187161
30	TSS1_8544261	TSS1_8544291	0.453288		58	TSS5_25066506	TSS5_25066564	-0.247638
31	TSS2_14480040	TSS2_14480009	0.821712		59	TSS1_9257382	TSS1_9257441	0.911445
33	TSS5_6539942	TSS5_6539975	0.551049		59	TSS3_2178337	TSS3_2178396	0.545164
35	TSS5_23108830	TSS5_23108795	-0.0782605		59	TSS5_10301150	TSS5_10301209	0.275427
36	TSS1_27179218	TSS1_27179254	0.97327		60	TSS1_6762884	TSS1_6762944	0.531332
51	TSS2_14980943	TSS2_14980994	0.206488		60	TSS2_2931458	TSS2_2931518	0.0815781
53	TSS2_7481537	TSS2_7481484	0.222014		60	TSS5_2075143	TSS5_2075203	0.849961
54	TSS1_27329961	TSS1_27329907	0.680449		61	TSS1_1941323	TSS1_1941384	0.88186
55	TSS1_18218690	TSS1_18218745	0.0959612		61	TSS4_12726434	TSS4_12726495	0.941763
55	TSS4_15599420	TSS4_15599475	-0.275346		61	TSS5_142703	TSS5_142764	-0.283329
56	TSS1_10174434	TSS1_10174490	-0.0668231		62	TSS1_26476122	TSS1_26476184	0.535154
57	TSS1_6763858	TSS1_6763915	0.58421		62	TSS1_30217499	TSS1_30217561	0.13726
57	TSS3_7666677	TSS3_7666734	0.249592		62	TSS5_25762164	TSS5_25762226	0.0996245
57	TSS4_12864585	TSS4_12864642	0.372999		62	TSS5_26909587	TSS5_26909525	-0.0245423
58	TSS1_5469403	TSS1_5469461	0.158533		63	TSS1_5067197	TSS1_5067260	-0.337518
58	TSS1_6414297	TSS1_6414355	0.929971		63	TSS1_6644854	TSS1_6644917	0.446162
58	TSS1_11844755	TSS1_11844813	0.148123		63	TSS4_14655610	TSS4_14655673	0.129169
58	TSS1_21237830	TSS1_21237888	0.0354207		64	TSS2_7605223	TSS2_7605287	0.0126686
58	TSS1_26093445	TSS1_26093503	0.145628		64	TSS5_17474958	TSS5_17475022	-0.374976
58	TSS2_16702083	TSS2_16702025	0.710496		64	TSS5_23838780	TSS5_23838844	0.659286
58	TSS3_1192421	TSS3_1192363	0.298079		65	TSS1_23219402	TSS1_23219467	-0.0920214
58	TSS3_10877562	TSS3_10877504	0.637153		65	TSS2_9129400	TSS2_9129465	0.0441127
58	TSS4_8484973	TSS4_8484915	0.714015		66	TSS1_12359700	TSS1_12359766	0.65059
58	TSS5_16166306	TSS5_16166364	-0.607182		67	TSS5_13611636	TSS5_13611703	0.949349
59	TSS1_4366059	TSS1_4366118	0.81376		68	TSS2_55417	TSS2_55485	0.445027
59	TSS1_5645333	TSS1_5645274	0.436642		68	TSS5_24818294	TSS5_24818362	0.112189
59	TSS1_9178319	TSS1_9178378	0.563803		69	TSS5_7891582	TSS5_7891651	NA
59	TSS1_26796345	TSS1_26796286	0.675966		71	TSS3_22078354	TSS3_22078425	0.475592
59	TSS3_10538046	TSS3_10538105	-0.105372		72	TSS2_7105171	TSS2_7105099	0.585568
59	TSS4_75282	TSS4_75223	0.319591		86	TSS5_7264306	TSS5_7264392	0.326395
59	TSS5_6458276	TSS5_6458335	0.837259		94	TSS2_15423892	TSS2_15423986	0.841415
59	TSS5_17831284	TSS5_17831225	0.657088		98	TSS2_2201551	TSS2_2201649	0.394374
59	TSS5_20644584	TSS5_20644643	0.213926		113	TSS1_7341773	TSS1_7341886	-0.10091
60	TSS1_9425475	TSS1_9425535	0.0722125		113	TSS5_19047239	TSS5_19047352	-0.164728
60	TSS1_24385843	TSS1_24385903	0.834508		115	TSS3_16600062	TSS3_16600177	0.145718
60	TSS2_12548550	TSS2_12548490	0.373355		117	TSS4_8322021	TSS4_8322138	0.281078
60	TSS3_8734869	TSS3_8734809	0.903233		118	TSS2_15420714	TSS2_15420832	0.928593
60	TSS3_20729688	TSS3_20729628	0.126026		119	TSS2_14623005	TSS2_14623124	0.402174
60	TSS5_2133858	TSS5_2133918	0.555654		120	TSS5_6452218	TSS5_6452338	-0.250615
60	TSS5_20430814	TSS5_20430874	0.502498		122	TSS4_9316415	TSS4_9316537	-0.0984167
61	TSS1_1104432	TSS1_1104493	-0.0856927		125	TSS3_5809262	TSS3_5809387	0.665553
61	TSS1_13900800	TSS1_13900739	-0.24077		128	TSS5_18556649	TSS5_18556777	0.556627
61	TSS1_26636127	TSS1_26636188	0.87791		128	TSS5_23934169	TSS5_23934297	-0.372428
61	TSS3_20471146	TSS3_20471085	0.651954		129	TSS1_18511962	TSS1_18512091	0.475771
61	TSS4_14447387	TSS4_14447448	0.244611		130	TSS1_7339621	TSS1_7339751	0.4857
61	TSS4_14579644	TSS4_14579705	0.630417		130	TSS3_23013102	TSS3_23013232	0.801004
61	TSS5_556499	TSS5_556438	0.371987		133	TSS1_26728384	TSS1_26728517	0.271164
61	TSS5_1563347	TSS5_1563408	0.958701		134	TSS1_17572792	TSS1_17572926	0.839541
61	TSS5_4423094	TSS5_4423033	0.595654		135	TSS1_6712513	TSS1_6712648	0.843438
61	TSS5_8458709	TSS5_8458648	-0.40871		139	TSS3_18516150	TSS3_18516289	0.918476
62	TSS1_5290773	TSS1_5290835	0.713134		140	TSS2_12108373	TSS2_12108513	0.586716
62	TSS1_8310704	TSS1_8310642	0.136227		141	TSS5_10799519	TSS5_10799660	0.558295
62	TSS1_19698531	TSS1_19698469	-0.247624		141	TSS5_24039697	TSS5_24039838	-0.0703656
62	TSS1_21507518	TSS1_21507456	0.801704		143	TSS1_23844217	TSS1_23844360	0.762275
62	TSS1_30062784	TSS1_30062722	0.686305		144	TSS5_8076792	TSS5_8076936	-0.470365
62	TSS1_30097314	TSS1_30097376	0.106527		145	TSS5_8554754	TSS5_8554899	0.669997
62	TSS3_5518269	TSS3_5518331	0.621877		146	TSS4_13676990	TSS4_13677136	0.72727
62	TSS3_16448826	TSS3_16448764	0.750441		148	TSS1_2673832	TSS1_2673980	0.987061
62	TSS4_13664594	TSS4_13664532	-0.338745		148	TSS2_15527708	TSS2_15527856	0.58177
62	TSS4_15001107	TSS4_15001169	-0.276007		151	TSS2_15788433	TSS2_15788584	0.0900515
62	TSS4_16563031	TSS4_16562969	-0.105012		151	TSS5_23407322	TSS5_23407473	0.219379
63	TSS1_27331026	TSS1_27331089	-0.0972796		152	TSS4_669828	TSS4_669980	0.66415
63	TSS5_2693610	TSS5_2693547	0.145026		154	TSS4_9080143	TSS4_9080297	0.132379
63	TSS5_23244413	TSS5_23244476	0.411992		155	TSS1_7887679	TSS1_7887834	0.719975
63	TSS5_26949658	TSS5_26949595	-0.426892		157	TSS1_9071693	TSS1_9071850	-0.427145
64	TSS1_3416446	TSS1_3416382	0.278184		157	TSS1_28640256	TSS1_28640413	0.93496
64	TSS3_17772036	TSS3_17772100	0.679118		157	TSS5_16084581	TSS5_16084738	0.470723
64	TSS3_18268334	TSS3_18268270	-0.0600856		159	TSS3_22371194	TSS3_22371353	0.441717
64	TSS4_8669529	TSS4_8669465	0.547614		159	TSS4_17533647	TSS4_17533806	0.510865
64	TSS5_4301808	TSS5_4301744	-0.224099		160	TSS4_11964769	TSS4_11964929	-0.313826
64	TSS5_20861974	TSS5_20861910	0.300469		162	TSS3_8443779	TSS3_8443941	0.305187
65	TSS1_20876630	TSS1_20876695	-0.346963		162	TSS4_13957182	TSS4_13957344	0.83287
65	TSS3_3499738	TSS3_3499803	-0.145689		163	TSS1_17836396	TSS1_17836559	0.597575
65	TSS4_1511708	TSS4_1511773	-0.130002		163	TSS1_21262131	TSS1_21262294	0.41806
65	TSS5_1967346	TSS5_1967281	0.676669		163	TSS5_20138424	TSS5_20138587	0.845945
66	TSS3_8044392	TSS3_8044458	0.694862		164	TSS2_14007975	TSS2_14008139	0.631125
66	TSS4_13376036	TSS4_13375970	0.223521		165	TSS1_28447838	TSS1_28448003	0.887024
66	TSS5_18093431	TSS5_18093365	-0.52106		165	TSS3_18240772	TSS3_18240937	-0.105349
66	TSS5_21771740	TSS5_21771806	0.927806		165	TSS5_16440203	TSS5_16440368	0.843354
67	TSS2_18874410	TSS2_18874343	0.45096		166	TSS3_4774044	TSS3_4774210	0.751952
67	TSS5_26506487	TSS5_26506420	0.420627		167	TSS1_11190686	TSS1_11190853	0.909014
68	TSS3_3357675	TSS3_3357607	0.130717		168	TSS4_1036577	TSS4_1036745	-0.0105695
69	TSS1_7007630	TSS1_7007561	-0.422907		169	TSS3_20878836	TSS3_20879005	0.718034
69	TSS1_17451622	TSS1_17451691	-0.276632		169	TSS5_15620803	TSS5_15620972	0.875643
72	TSS2_163886	TSS2_163958	0.436794		170	TSS5_17128407	TSS5_17128577	0.855335
73	TSS5_17734694	TSS5_17734767	-0.174264		171	TSS3_17838431	TSS3_17838602	0.78
74	TSS3_9812992	TSS3_9813066	0.651158		171	TSS4_17355179	TSS4_17355350	0.509001
75	TSS4_1306436	TSS4_1306511	-0.168319		171	TSS5_26411198	TSS5_26411369	0.709494
76	TSS1_23019355	TSS1_23019279	0.801333		172	TSS1_28216840	TSS1_28217012	0.584381
79	TSS4_8687297	TSS4_8687376	0.742947		173	TSS2_16103688	TSS2_16103861	0.9204
80	TSS2_1876801	TSS2_1876881	-0.329828		173	TSS5_23353902	TSS5_23354075	0.598291
81	TSS5_4034462	TSS5_4034381	0.189047		174	TSS2_6025931	TSS2_6026105	0.00600851
82	TSS1_4959490	TSS1_4959408	0.387701		176	TSS1_21007338	TSS1_21007514	0.0606421
83	TSS1_27910259	TSS1_27910342	-0.171997		176	TSS4_5668969	TSS4_5669145	0.681713
85	TSS3_23375192	TSS3_23375107	0.689143		177	TSS1_21425526	TSS1_21425703	0.545583
87	TSS1_10400479	TSS1_10400392	0.621772		177	TSS2_7080084	TSS2_7080261	0.583677
87	TSS4_10329852	TSS4_10329939	0.510429		177	TSS4_15780865	TSS4_15781042	0.250483
92	TSS4_17388722	TSS4_17388814	-0.216864		178	TSS1_155199	TSS1_155377	-0.132359
94	TSS4_8517083	TSS4_8517177	-0.410646		178	TSS2_10676863	TSS2_10677041	0.667153
95	TSS3_6037505	TSS3_6037600	-0.509352		180	TSS1_5895717	TSS1_5895897	0.739764
97	TSS1_4326393	TSS1_4326296	-0.575682		180	TSS4_2506702	TSS4_2506882	0.301852
97	TSS2_10446339	TSS2_10446242	0.92123		180	TSS4_16657896	TSS4_16658076	-0.308164
97	TSS3_18447658	TSS3_18447755	0.78656		180	TSS5_16975852	TSS5_16976032	0.895754
97	TSS4_15394206	TSS4_15394109	0.408614		181	TSS2_13498248	TSS2_13498429	0.904137
99	TSS5_17970469	TSS5_17970568	0.844873		183	TSS5_14979173	TSS5_14979356	-0.333555
101	TSS5_23004128	TSS5_23004229	0.725307		183	TSS5_15273810	TSS5_15273993	0.0389833
102	TSS2_8094141	TSS2_8094243	0.195127		184	TSS5_9832746	TSS5_9832930	-0.404831
102	TSS3_2016297	TSS3_2016399	-0.0869568		185	TSS2_13676668	TSS2_13676853	0.537049
102	TSS3_17513117	TSS3_17513219	0.280256		185	TSS2_18018688	TSS2_18018873	-0.198012
103	TSS2_18670019	TSS2_18670122	-0.61531		185	TSS3_1657188	TSS3_1657373	-0.193705
103	TSS3_8101016	TSS3_8100913	-0.344136		186	TSS2_9363700	TSS2_9363886	-0.193864
104	TSS5_10610804	TSS5_10610908	-0.343692		187	TSS4_1874713	TSS4_1874900	0.668607
106	TSS3_2651204	TSS3_2651098	0.251495		189	TSS1_20521807	TSS1_20521996	0.965243
107	TSS2_11877373	TSS2_11877480	-0.2724		190	TSS5_26762663	TSS5_26762853	-0.032441
108	TSS5_25250564	TSS5_25250672	-0.00359934		191	TSS4_8680025	TSS4_8680216	0.696751
109	TSS1_9801263	TSS1_9801372	-0.152998		191	TSS5_17098335	TSS5_17098526	0.34248
110	TSS2_19033680	TSS2_19033790	0.544634		191	TSS5_22330941	TSS5_22331132	0.895125
110	TSS4_14619290	TSS4_14619180	0.00777848		192	TSS4_1392560	TSS4_1392752	0.760945
112	TSS2_10017270	TSS2_10017158	-0.184833		193	TSS1_10275727	TSS1_10275920	0.0469736
114	TSS1_2805229	TSS1_2805343	-0.2496		193	TSS2_13659782	TSS2_13659975	0.182023
114	TSS4_12503574	TSS4_12503688	-0.248806		193	TSS3_11528685	TSS3_11528878	0.937619
114	TSS4_18385671	TSS4_18385557	0.170381		198	TSS1_6958483	TSS1_6958681	0.142798
114	TSS5_22038243	TSS5_22038357	0.405271		199	TSS3_6343868	TSS3_6344067	0.689619
115	TSS3_8151976	TSS3_8152091	0.462713		199	TSS5_6572462	TSS5_6572661	0.961121
115	TSS4_13578166	TSS4_13578051	-0.0397331		200	TSS4_17378204	TSS4_17378404	0.396765
115	TSS5_7946332	TSS5_7946447	-0.7551		202	TSS1_5268414	TSS1_5268616	0.268234
117	TSS4_201206	TSS4_201323	0.0469064		204	TSS3_11757086	TSS3_11757290	-0.280562
118	TSS1_4556780	TSS1_4556898	0.93148		204	TSS5_5216152	TSS5_5216356	0.397927
121	TSS1_4361394	TSS1_4361273	0.154417		205	TSS1_4488460	TSS1_4488665	0.0398152
121	TSS1_19603657	TSS1_19603778	0.202214		205	TSS4_8679001	TSS4_8679206	0.811184
121	TSS2_17331196	TSS2_17331075	0.128721		205	TSS4_16314869	TSS4_16315074	0.679626
121	TSS5_9984554	TSS5_9984675	0.0650023		206	TSS3_19176131	TSS3_19176337	0.568744
122	TSS1_12118978	TSS1_12118856	0.0104189		206	TSS4_4644440	TSS4_4644646	0.166732
122	TSS1_19964251	TSS1_19964129	-0.0338778		207	TSS1_17252745	TSS1_17252952	-0.159539
122	TSS4_15988341	TSS4_15988219	-0.411739		208	TSS1_29448271	TSS1_29448479	0.604096
122	TSS5_10649712	TSS5_10649590	-0.0519819		208	TSS1_29906462	TSS1_29906670	0.134271
123	TSS1_826447	TSS1_826570	-0.59789		208	TSS1_30421237	TSS1_30421445	0.810009
123	TSS4_10453292	TSS4_10453415	-0.685472		208	TSS5_18848983	TSS5_18849191	0.8889
123	TSS5_19590335	TSS5_19590458	0.314798		209	TSS2_11159334	TSS2_11159543	0.410634
124	TSS3_22575074	TSS3_22574950	0.878343		209	TSS2_19470328	TSS2_19470537	0.405426
125	TSS2_11093297	TSS2_11093172	0.130106		210	TSS2_6798372	TSS2_6798582	0.0561875
125	TSS5_27632	TSS5_27507	0.878662		210	TSS3_18702655	TSS3_18702865	NA
126	TSS1_27137099	TSS1_27137225	-0.260796		211	TSS2_19602200	TSS2_19602411	-0.220889
126	TSS5_26950010	TSS5_26950136	0.0840785		211	TSS5_670782	TSS5_670993	0.877952
127	TSS1_10178772	TSS1_10178899	0.442136		211	TSS5_1205423	TSS5_1205634	NA
128	TSS1_6213501	TSS1_6213373	0.726553		211	TSS5_9947491	TSS5_9947702	0.712369
129	TSS4_9869881	TSS4_9869752	0.854846		211	TSS5_19624212	TSS5_19624423	-0.417775
129	TSS5_6089099	TSS5_6088970	-0.058375		212	TSS5_10018679	TSS5_10018891	0.654182
129	TSS5_20192299	TSS5_20192428	0.374808		213	TSS4_12164215	TSS4_12164428	0.805269
130	TSS3_16217442	TSS3_16217572	-0.494231		213	TSS4_15965255	TSS4_15965468	0.591225
131	TSS1_15976953	TSS1_15977084	0.856917		213	TSS5_2121658	TSS5_2121871	-0.147389
131	TSS3_6699184	TSS3_6699315	0.407307		214	TSS2_263252	TSS2_263466	0.692502
131	TSS3_7008639	TSS3_7008770	0.278812		214	TSS4_13333495	TSS4_13333709	0.541403
131	TSS3_20132980	TSS3_20132849	0.0328937		214	TSS5_63375	TSS5_63589	0.346901
131	TSS5_5192928	TSS5_5193059	0.164168		214	TSS5_7083231	TSS5_7083445	-0.162349
131	TSS5_24980016	TSS5_24979885	0.86177		214	TSS5_26909739	TSS5_26909525	0.496087
132	TSS1_29056366	TSS1_29056498	0.705608		216	TSS1_26655561	TSS1_26655777	0.755034
132	TSS4_11245811	TSS4_11245943	0.32747		216	TSS3_19073144	TSS3_19073360	0.977159
132	TSS4_15790233	TSS4_15790365	-0.223229		216	TSS4_15216140	TSS4_15216356	0.0375193
132	TSS5_22752876	TSS5_22752744	0.8311		216	TSS5_24952270	TSS5_24952486	0.443226
133	TSS1_5987930	TSS1_5987797	0.195922		217	TSS1_24537619	TSS1_24537836	0.899958
133	TSS5_7069355	TSS5_7069222	-0.293756		217	TSS3_3587792	TSS3_3588009	0.0477323
134	TSS1_1188477	TSS1_1188343	-0.60477		217	TSS3_6404352	TSS3_6404569	0.855026
135	TSS4_7121378	TSS4_7121243	0.029947		219	TSS1_11002634	TSS1_11002853	0.53201
136	TSS1_22658590	TSS1_22658454	0.378753		219	TSS2_5913892	TSS2_5914111	0.854684
136	TSS3_9112697	TSS3_9112561	0.889518		219	TSS3_36847	TSS3_37066	0.3605
136	TSS4_6777692	TSS4_6777828	0.301339		220	TSS4_1875220	TSS4_1875440	0.0309988
137	TSS1_17456302	TSS1_17456165	0.957865		221	TSS1_3264517	TSS1_3264738	0.0151464
137	TSS3_19099438	TSS3_19099301	0.964932		222	TSS1_1028313	TSS1_1028535	0.466753
138	TSS3_2297762	TSS3_2297900	0.0369758		222	TSS1_22175388	TSS1_22175610	0.9434
138	TSS3_6611217	TSS3_6611079	-0.37144		222	TSS3_1836482	TSS3_1836704	-0.249476
138	TSS4_16105619	TSS4_16105481	0.947254		223	TSS1_10577001	TSS1_10577224	0.461687
138	TSS5_20701260	TSS5_20701122	0.381566		223	TSS3_10737686	TSS3_10737909	0.862395
139	TSS1_27484350	TSS1_27484489	-0.200126		223	TSS5_16674273	TSS5_16674496	0.590344
139	TSS2_18548728	TSS2_18548589	0.753259		224	TSS1_2224501	TSS1_2224725	-0.723978
139	TSS5_3124102	TSS5_3124241	0.0120809		224	TSS1_24883614	TSS1_24883838	0.713119
140	TSS1_27100087	TSS1_27100227	-0.572242		224	TSS1_27415994	TSS1_27416218	-0.141685
140	TSS3_7023971	TSS3_7024111	0.724141		224	TSS3_19207160	TSS3_19207384	-0.0548339
141	TSS1_7588564	TSS1_7588705	-0.326734		225	TSS5_19666	TSS5_19891	0.979532
141	TSS2_18383491	TSS2_18383632	-0.146633		226	TSS5_3173231	TSS5_3173457	0.815358
141	TSS2_18874036	TSS2_18873895	0.607124		227	TSS4_6619316	TSS4_6619543	-0.555989
142	TSS1_2820493	TSS1_2820351	0.962175		228	TSS1_27170508	TSS1_27170736	0.803852
142	TSS2_8192679	TSS2_8192537	-0.252378		228	TSS5_23195409	TSS5_23195637	0.210825
143	TSS2_17087411	TSS2_17087268	0.696834		230	TSS5_2651045	TSS5_2651275	0.541596
143	TSS3_4156022	TSS3_4156165	0.249		231	TSS1_28888904	TSS1_28889135	0.135518
144	TSS1_3611465	TSS1_3611609	0.852039		231	TSS5_6055706	TSS5_6055937	0.614618
144	TSS3_17474385	TSS3_17474241	0.686751		233	TSS5_2727231	TSS5_2727464	-0.00803268
144	TSS4_13860833	TSS4_13860689	0.693531		234	TSS3_2485071	TSS3_2485305	-0.187683
144	TSS5_18899813	TSS5_18899669	0.356568		234	TSS4_9340842	TSS4_9341076	0.895563
145	TSS1_20290424	TSS1_20290569	-0.375499		234	TSS5_21982608	TSS5_21982842	0.700601
145	TSS2_13222223	TSS2_13222078	0.06571		235	TSS1_28430093	TSS1_28430328	0.441244
145	TSS2_18186391	TSS2_18186246	0.519597		237	TSS1_21998604	TSS1_21998841	0.375971
145	TSS3_6032089	TSS3_6032234	0.196013		237	TSS4_17244935	TSS4_17245172	0.802054
145	TSS4_18377429	TSS4_18377284	0.811968		238	TSS3_3081067	TSS3_3081305	-0.351047
146	TSS1_17812041	TSS1_17811895	-0.123343		238	TSS3_17646245	TSS3_17646483	0.315233
146	TSS3_5756404	TSS3_5756550	-0.103866		239	TSS1_7481741	TSS1_7481980	0.803614
146	TSS4_11319225	TSS4_11319079	0.409965		239	TSS5_26546212	TSS5_26546451	0.830233
146	TSS5_18769142	TSS5_18768996	0.91432		240	TSS1_8049911	TSS1_8050151	0.483592
146	TSS5_25945558	TSS5_25945412	0.807775		241	TSS2_14389384	TSS2_14389625	0.350136
147	TSS1_22093167	TSS1_22093020	0.0807042		243	TSS4_17617493	TSS4_17617736	0.541343
147	TSS3_5456025	TSS3_5456172	-0.180513		243	TSS5_23258529	TSS5_23258772	0.653594
147	TSS5_15121482	TSS5_15121629	0.525472		245	TSS2_880722	TSS2_880967	-0.278795
147	TSS5_24884374	TSS5_24884227	0.420628		245	TSS3_4560859	TSS3_4561104	-0.0201286
148	TSS1_1240266	TSS1_1240414	0.0639506		245	TSS3_19053194	TSS3_19053439	0.944372
148	TSS1_2096388	TSS1_2096240	0.909059		246	TSS4_794071	TSS4_794317	0.0581022
148	TSS1_2458129	TSS1_2458277	0.618085		246	TSS4_9545752	TSS4_9545998	0.90009
148	TSS1_11418456	TSS1_11418308	0.957208		246	TSS5_26112047	TSS5_26112293	0.55522
148	TSS1_18927739	TSS1_18927887	0.818847		247	TSS1_2123876	TSS1_2124123	0.699956
148	TSS5_2563495	TSS5_2563643	0.339057		248	TSS5_24989130	TSS5_24989378	0.178754
148	TSS5_3242414	TSS5_3242266	0.722975		248	TSS5_24991163	TSS5_24991411	-0.177184
149	TSS1_1333659	TSS1_1333510	0.66659		249	TSS3_16503050	TSS3_16503299	0.116185
149	TSS1_24737628	TSS1_24737777	0.433035		253	TSS5_8529490	TSS5_8529743	0.0877741
149	TSS1_29114550	TSS1_29114401	-0.24656		254	TSS1_3937601	TSS1_3937855	0.873239
149	TSS2_15004948	TSS2_15005097	0.431014		255	TSS1_16887958	TSS1_16888213	0.809945
149	TSS2_18744258	TSS2_18744109	-0.0530434		258	TSS2_13988869	TSS2_13989127	-0.00160883
149	TSS4_11470320	TSS4_11470171	0.2921		260	TSS1_4694922	TSS1_4695182	0.952186
150	TSS1_28549537	TSS1_28549387	0.889632		260	TSS2_7607546	TSS2_7607806	0.312585
150	TSS2_10375328	TSS2_10375478	-0.323759		261	TSS1_7938536	TSS1_7938797	0.167853
150	TSS2_12049475	TSS2_12049625	0.328416		261	TSS5_793235	TSS5_793496	-0.0601655
150	TSS5_1911883	TSS5_1912033	0.52525		261	TSS5_4553956	TSS5_4554217	0.702193
150	TSS5_6495424	TSS5_6495574	-0.257577		262	TSS5_20728119	TSS5_20728381	0.170692
150	TSS5_13666570	TSS5_13666720	0.659154		263	TSS1_16836378	TSS1_16836641	0.806278
151	TSS1_7324439	TSS1_7324590	-0.210538		263	TSS5_7103939	TSS5_7104202	0.152749
151	TSS3_22255995	TSS3_22255844	0.0703027		266	TSS1_17769585	TSS1_17769851	-0.134602
152	TSS2_7509943	TSS2_7510095	-0.491015		266	TSS2_2901745	TSS2_2902011	0.686655
152	TSS2_19638834	TSS2_19638682	-0.490616		267	TSS1_8147599	TSS1_8147866	-0.280063
152	TSS3_18404986	TSS3_18404834	-0.383285		267	TSS2_7525380	TSS2_7525647	0.548988
153	TSS1_10102914	TSS1_10103067	0.522446		270	TSS5_25434838	TSS5_25435108	0.0343701
153	TSS3_2998158	TSS3_2998005	-0.19256		272	TSS5_16748447	TSS5_16748719	-0.248256
153	TSS3_9813378	TSS3_9813531	0.903064		273	TSS2_11898451	TSS2_11898724	0.993241
154	TSS1_27736377	TSS1_27736531	0.653426		273	TSS2_16776458	TSS2_16776731	0.897649
154	TSS5_5950	TSS5_5796	0.997637		274	TSS2_13774787	TSS2_13775061	0.601543
155	TSS2_6354497	TSS2_6354652	0.754114		275	TSS1_1043142	TSS1_1043417	0.819909
155	TSS4_17927046	TSS4_17927201	-0.403232		275	TSS2_18938094	TSS2_18938369	0.336498
155	TSS5_733827	TSS5_733982	0.834299		276	TSS5_13948808	TSS5_13949084	0.944347
155	TSS5_26573515	TSS5_26573670	0.496602		277	TSS3_12599751	TSS3_12600028	0.0038936
156	TSS1_2649598	TSS1_2649754	-0.329771		278	TSS3_16318637	TSS3_16318915	0.550581
156	TSS5_4047571	TSS5_4047415	-0.0717704		279	TSS1_7869131	TSS1_7869410	0.947769
156	TSS5_15827806	TSS5_15827650	0.107315		282	TSS1_6082287	TSS1_6082569	0.673611
157	TSS1_21468580	TSS1_21468423	-0.200849		282	TSS4_15415865	TSS4_15416147	0.120308
157	TSS2_9786706	TSS2_9786863	0.0676864		282	TSS5_25014501	TSS5_25014783	0.65117
157	TSS2_9821386	TSS2_9821543	-0.280891		282	TSS5_26118426	TSS5_26118708	-0.191884
158	TSS1_8326840	TSS1_8326998	0.00327976		283	TSS1_7341603	TSS1_7341886	0.790136
158	TSS2_18613242	TSS2_18613400	0.321426		283	TSS3_4613276	TSS3_4613559	0.0704572
158	TSS3_11104000	TSS3_11103842	-0.0846273		283	TSS4_17217183	TSS4_17217466	0.429988
158	TSS5_16004086	TSS5_16004244	0.741229		285	TSS4_15717764	TSS4_15718049	0.920939
158	TSS5_17923706	TSS5_17923864	0.738677		292	TSS3_10934764	TSS3_10935056	0.169139
159	TSS1_3104424	TSS1_3104583	-0.164706		292	TSS3_17540621	TSS3_17540913	0.435042
159	TSS1_6948949	TSS1_6949108	0.861095		293	TSS3_4319274	TSS3_4319567	0.236751
159	TSS1_21601812	TSS1_21601653	-0.295284		298	TSS2_2891486	TSS2_2891784	0.459125
159	TSS3_9182504	TSS3_9182663	-0.235409		300	TSS2_11070561	TSS2_11070861	0.415298
159	TSS4_11157743	TSS4_11157902	0.858804		301	TSS4_14591163	TSS4_14591464	-0.124494
159	TSS5_2682091	TSS5_2682250	-0.22843		302	TSS2_8021833	TSS2_8022135	0.653613
160	TSS1_3173384	TSS1_3173544	0.746931		302	TSS4_13250178	TSS4_13250480	0.0178845
160	TSS4_10448350	TSS4_10448190	-0.259543		303	TSS3_18861755	TSS3_18862058	0.928638
160	TSS5_14540423	TSS5_14540263	0.807378		304	TSS2_16028614	TSS2_16028918	-0.334798
160	TSS5_19250563	TSS5_19250723	-0.118117		304	TSS3_16434314	TSS3_16434618	0.966739
160	TSS5_19661050	TSS5_19661210	-0.248573		304	TSS4_17708957	TSS4_17709261	-0.229535
161	TSS1_19759636	TSS1_19759475	0.733062		306	TSS4_6744049	TSS4_6744355	0.452925
161	TSS3_267671	TSS3_267832	-0.803683		306	TSS5_10940726	TSS5_10941032	0.243542
161	TSS3_4208356	TSS3_4208195	0.646422		309	TSS4_18035044	TSS4_18035353	-0.0819044
161	TSS3_22783998	TSS3_22783837	0.363457		311	TSS1_21579628	TSS1_21579939	0.899719
161	TSS5_6531378	TSS5_6531539	0.614073		312	TSS2_17588072	TSS2_17588384	0.966881
161	TSS5_17643757	TSS5_17643596	-0.222585		313	TSS2_1920055	TSS2_1920368	-0.617649
161	TSS5_19366251	TSS5_19366412	-0.401262		313	TSS3_12448537	TSS3_12448850	-0.0463649
162	TSS1_6326759	TSS1_6326921	0.831058		313	TSS5_973509	TSS5_973822	0.794526
162	TSS1_27521959	TSS1_27522121	0.0729663		314	TSS2_7194898	TSS2_7195212	0.982865
162	TSS5_8953357	TSS5_8953519	-0.660354		315	TSS5_4572468	TSS5_4572783	0.483498
164	TSS4_17454984	TSS4_17455148	-0.494521		315	TSS5_16433056	TSS5_16433371	0.820818
165	TSS2_7576080	TSS2_7575915	0.365949		315	TSS5_23188878	TSS5_23189193	0.881704
165	TSS2_12100922	TSS2_12100757	-0.256507		316	TSS2_11248270	TSS2_11248586	0.731743
165	TSS4_5740139	TSS4_5740304	-0.177077		317	TSS1_1545895	TSS1_1546212	0.84084
166	TSS1_23469238	TSS1_23469072	0.186532		317	TSS5_1336870	TSS5_1337187	0.754993
166	TSS1_24183340	TSS1_24183174	-0.375008		319	TSS4_17607985	TSS4_17608304	0.662182
166	TSS3_1649219	TSS3_1649053	0.0896787		320	TSS5_21939859	TSS5_21940179	-0.20371
166	TSS3_2717510	TSS3_2717676	0.0216586		323	TSS2_18255381	TSS2_18255704	0.987834
166	TSS3_3365517	TSS3_3365351	-0.143329		323	TSS5_4443611	TSS5_4443934	0.933269
166	TSS3_9528685	TSS3_9528851	0.542174		324	TSS1_11013449	TSS1_11013773	-0.115487
166	TSS5_9480407	TSS5_9480573	0.411571		326	TSS2_19483784	TSS2_19484110	0.407443
167	TSS2_8478301	TSS2_8478134	0.839377		326	TSS5_19938511	TSS5_19938837	-0.00351625
167	TSS4_13430126	TSS4_13429959	0.31305		331	TSS4_7589800	TSS4_7590131	0.84253
167	TSS5_1428412	TSS5_1428579	0.265084		332	TSS2_15845465	TSS2_15845797	0.884461
167	TSS5_3057611	TSS5_3057444	0.860665		333	TSS1_3133478	TSS1_3133811	0.405752
167	TSS5_22667106	TSS5_22667273	0.123553		333	TSS5_5955663	TSS5_5955996	0.318555
168	TSS1_22646245	TSS1_22646077	0.275348		335	TSS3_8176748	TSS3_8177083	0.717669
168	TSS3_4172165	TSS3_4171997	0.631552		335	TSS4_13957009	TSS4_13957344	0.563134
168	TSS3_6546073	TSS3_6546241	0.0700523		335	TSS5_12618825	TSS5_12619160	-0.204019
168	TSS4_14507164	TSS4_14507332	-0.241592		335	TSS5_14609774	TSS5_14610109	0.510886
168	TSS4_17975245	TSS4_17975077	0.0393014		342	TSS1_263457	TSS1_263799	0.864986
168	TSS5_13361558	TSS5_13361390	-0.269308		344	TSS1_17464297	TSS1_17464641	0.109297
169	TSS1_1944914	TSS1_1945083	0.524137		344	TSS1_23260946	TSS1_23261290	0.21867
169	TSS1_5787226	TSS1_5787057	0.644594		344	TSS3_12655895	TSS3_12656239	0.972766
169	TSS1_9732647	TSS1_9732478	0.413855		345	TSS5_20095205	TSS5_20095550	0.0407298
169	TSS1_17485460	TSS1_17485629	0.905204		346	TSS1_120454	TSS1_120800	0.690358
169	TSS3_1533457	TSS3_1533288	-0.292817		346	TSS4_12136074	TSS4_12136420	0.866564
169	TSS4_16402111	TSS4_16402280	0.732904		347	TSS3_18622164	TSS3_18622511	0.827661
169	TSS5_3550348	TSS5_3550517	0.896967		348	TSS1_29911895	TSS1_29912243	0.525507
169	TSS5_16819146	TSS5_16818977	-0.0883263		350	TSS5_10861172	TSS5_10861522	-0.143807
170	TSS1_4072625	TSS1_4072795	-0.549737		353	TSS4_11042803	TSS4_11043156	0.123891
170	TSS1_17266681	TSS1_17266511	-0.0318441		355	TSS5_141320	TSS5_141675	0.40443
170	TSS1_18276551	TSS1_18276721	0.464613		357	TSS1_20146326	TSS1_20146683	0.562272
170	TSS1_22380149	TSS1_22379979	0.420424		357	TSS2_7997192	TSS2_7997549	-0.662108
170	TSS1_27784925	TSS1_27785095	-0.0363402		357	TSS5_4564598	TSS5_4564955	0.451222
170	TSS3_8741728	TSS3_8741558	-0.527128		361	TSS5_22580564	TSS5_22580925	0.692709
170	TSS4_6454960	TSS4_6454790	0.642524		361	TSS5_26566775	TSS5_26567136	-0.115661
170	TSS5_6357277	TSS5_6357107	0.083994		362	TSS1_13040538	TSS1_13040900	0.826246
170	TSS5_14816690	TSS5_14816520	-0.165924		365	TSS3_4039041	TSS3_4039406	0.759219
170	TSS5_21111550	TSS5_21111720	-0.39413		366	TSS5_5814703	TSS5_5815069	0.0912634
171	TSS1_12534285	TSS1_12534456	0.926218		367	TSS2_9720317	TSS2_9720684	0.576309
171	TSS1_26235136	TSS1_26235307	0.122685		367	TSS2_15529565	TSS2_15529932	0.0933616
171	TSS2_12056038	TSS2_12056209	-0.326734		372	TSS2_12405315	TSS2_12405687	0.384484
171	TSS3_5491389	TSS3_5491218	0.382673		380	TSS2_10266433	TSS2_10266813	0.506025
172	TSS1_29745998	TSS1_29745826	0.59475		380	TSS4_12488944	TSS4_12489324	-0.362002
172	TSS2_11262635	TSS2_11262463	0.0498078		382	TSS4_12060683	TSS4_12061065	0.473067
172	TSS2_17590074	TSS2_17590246	-0.0763184		389	TSS1_6865584	TSS1_6865973	0.320547
172	TSS5_2892253	TSS5_2892081	0.871026		390	TSS4_13633608	TSS4_13633998	0.273206
172	TSS5_2921090	TSS5_2921262	-0.41341		393	TSS5_9519362	TSS5_9519755	0.686046
172	TSS5_6782505	TSS5_6782677	0.505577		397	TSS4_18069054	TSS4_18069451	-0.0963148
173	TSS1_712022	TSS1_711849	0.374843		399	TSS1_27453728	TSS1_27454127	0.240946
173	TSS1_7554632	TSS1_7554805	-0.48101		403	TSS2_10048378	TSS2_10048781	0.307057
173	TSS4_6964275	TSS4_6964448	0.593304		403	TSS3_1428623	TSS3_1429026	0.718152
173	TSS5_3089142	TSS5_3088969	0.0828668		407	TSS1_12083483	TSS1_12083890	0.377966
174	TSS3_10465373	TSS3_10465547	0.715675		407	TSS4_18766	TSS4_19173	0.890378
174	TSS3_18942953	TSS3_18943127	0.320535		408	TSS5_24387519	TSS5_24387927	0.713269
174	TSS5_2498704	TSS5_2498530	0.345527		411	TSS3_17927196	TSS3_17927607	0.88871
175	TSS1_5027522	TSS1_5027697	0.375615		412	TSS2_15150213	TSS2_15150625	0.83308
175	TSS2_7325712	TSS2_7325537	0.995066		414	TSS1_2573167	TSS1_2573581	0.0932185
175	TSS4_1206022	TSS4_1205847	-0.423551		414	TSS4_9930198	TSS4_9930612	-0.0263872
175	TSS4_11202205	TSS4_11202380	0.243048		417	TSS4_17706112	TSS4_17706529	-0.0383659
175	TSS4_15496376	TSS4_15496551	0.542684		418	TSS3_4359361	TSS3_4359779	0.63978
175	TSS5_5584277	TSS5_5584102	0.239974		420	TSS2_10076198	TSS2_10076618	-0.247097
176	TSS1_4147890	TSS1_4148066	0.609436		420	TSS4_7305171	TSS4_7305591	0.92666
176	TSS3_7839643	TSS3_7839467	0.881175		424	TSS2_8933060	TSS2_8933484	0.63408
176	TSS3_20148270	TSS3_20148094	0.443769		424	TSS4_9353315	TSS4_9353739	0.144261
176	TSS4_7304223	TSS4_7304399	-0.292194		426	TSS2_13437741	TSS2_13438167	0.695828
177	TSS1_9072158	TSS1_9072335	0.887379		430	TSS3_21362842	TSS3_21363272	-0.281705
177	TSS1_17961081	TSS1_17960904	0.727293		434	TSS4_17358158	TSS4_17358592	0.14914
177	TSS1_19783484	TSS1_19783661	-0.0898276		435	TSS4_8035206	TSS4_8035641	0.99939
177	TSS2_12849581	TSS2_12849758	0.460086		435	TSS4_9879039	TSS4_9879474	0.910337
177	TSS3_23142356	TSS3_23142533	0.353682		436	TSS4_17410526	TSS4_17410962	0.635169
178	TSS3_4951551	TSS3_4951373	0.71897		437	TSS4_16641864	TSS4_16642301	0.990648
178	TSS3_9956091	TSS3_9955913	-0.0242762		440	TSS5_23475158	TSS5_23475598	0.958642
178	TSS3_19639499	TSS3_19639677	-0.378687		442	TSS4_2587204	TSS4_2587646	-0.143539
179	TSS1_411620	TSS1_411799	-0.610419		443	TSS1_3744446	TSS1_3744889	-0.449031
179	TSS1_2156187	TSS1_2156008	0.241766		444	TSS5_18787741	TSS5_18788185	0.534056
179	TSS5_2940516	TSS5_2940695	0.404118		455	TSS1_5137722	TSS1_5138177	0.483647
179	TSS5_21362242	TSS5_21362063	0.123952		462	TSS1_23800587	TSS1_23801049	-0.0746143
180	TSS1_22573019	TSS1_22573199	0.63669		464	TSS1_23367130	TSS1_23367594	-0.0610172
180	TSS1_27990998	TSS1_27991178	0.109078		464	TSS2_6651285	TSS2_6651749	0.126482
180	TSS2_221057	TSS2_221237	-0.126996		469	TSS4_15415678	TSS4_15416147	0.0599811
180	TSS2_5936578	TSS2_5936398	0.794127		474	TSS1_8495654	TSS1_8496128	-0.0206881
180	TSS2_17044961	TSS2_17045141	0.543685		474	TSS5_17631057	TSS5_17631531	0.88156
180	TSS3_21932528	TSS3_21932708	0.573326		475	TSS1_25533150	TSS1_25533625	-0.234716
180	TSS5_5448493	TSS5_5448313	0.666627		480	TSS3_5722921	TSS3_5723401	-0.203182
180	TSS5_5724887	TSS5_5724707	-0.458911		482	TSS1_210585	TSS1_211067	-0.0150079
180	TSS5_23967142	TSS5_23967322	-0.161471		483	TSS2_10686681	TSS2_10687164	0.361166
181	TSS1_9393501	TSS1_9393682	-0.430242		483	TSS4_18040886	TSS4_18041369	0.992771
181	TSS1_20256755	TSS1_20256936	-0.0683125		484	TSS5_26189462	TSS5_26189946	-0.576394
181	TSS1_22610432	TSS1_22610251	0.886704		485	TSS1_1880812	TSS1_1881297	0.498382
181	TSS1_24298751	TSS1_24298570	-0.762635		486	TSS5_23169490	TSS5_23169976	0.526058
181	TSS1_25417222	TSS1_25417041	-0.0923693		488	TSS1_565852	TSS1_566340	0.306226
181	TSS2_14477585	TSS2_14477404	0.732801		488	TSS1_24037590	TSS1_24038078	0.952005
181	TSS3_1956568	TSS3_1956387	-0.671336		488	TSS4_17617981	TSS4_17617493	0.895839
181	TSS3_20571430	TSS3_20571249	0.138862		497	TSS2_12342984	TSS2_12343481	-0.0652265
181	TSS4_15106486	TSS4_15106667	-0.471695		497	TSS5_16433553	TSS5_16433056	0.989402
181	TSS5_2995756	TSS5_2995575	0.951526		498	TSS3_22574576	TSS3_22575074	-0.435028
181	TSS5_14839911	TSS5_14840092	0.669285		498	TSS5_2561932	TSS5_2562430	-0.263896
182	TSS1_4159085	TSS1_4159267	0.921075		498	TSS5_8777239	TSS5_8777737	0.155294
182	TSS1_9943855	TSS1_9944037	0.735362
182	TSS5_1615322	TSS5_1615504	0.0796362
182	TSS5_16789555	TSS5_16789737	-0.373408
183	TSS3_5581500	TSS3_5581683	0.907756
183	TSS3_6479562	TSS3_6479745	0.718614
183	TSS3_6970599	TSS3_6970782	0.729234
183	TSS4_18390769	TSS4_18390586	0.242346
183	TSS5_9425024	TSS5_9425207	0.886748
184	TSS1_7448636	TSS1_7448452	-0.0387372
184	TSS1_9047147	TSS1_9046963	-0.0104483
184	TSS1_22649734	TSS1_22649550	0.476144
184	TSS4_18361352	TSS4_18361168	0.400326
184	TSS5_21748748	TSS5_21748564	-0.126238
185	TSS1_20286697	TSS1_20286882	0.908157
185	TSS1_26703977	TSS1_26704162	0.130924
185	TSS2_19563576	TSS2_19563391	0.954148
185	TSS3_4029317	TSS3_4029132	0.505421
185	TSS3_19341863	TSS3_19342048	-0.0120046
185	TSS3_23108608	TSS3_23108423	-0.697105
185	TSS5_7551460	TSS5_7551275	0.815369
186	TSS1_22650254	TSS1_22650068	-0.0467103
186	TSS1_28032577	TSS1_28032763	0.833237
186	TSS3_4607874	TSS3_4608060	0.621018
186	TSS3_7584954	TSS3_7584768	0.148119
187	TSS1_2169853	TSS1_2170040	-0.325874
187	TSS2_145266	TSS2_145453	0.124247
187	TSS2_10863077	TSS2_10863264	0.370103
187	TSS3_6545656	TSS3_6545469	0.482396
187	TSS4_455603	TSS4_455790	0.937531
187	TSS5_23524256	TSS5_23524443	0.892081
187	TSS5_25987273	TSS5_25987460	-0.120149
188	TSS2_4802644	TSS2_4802832	-0.327187
188	TSS2_10285218	TSS2_10285030	0.456602
188	TSS3_1892948	TSS3_1892760	0.572239
188	TSS3_2890416	TSS3_2890228	-0.415919
188	TSS4_17080974	TSS4_17080786	-0.060943
188	TSS5_2887078	TSS5_2886890	-0.0112097
188	TSS5_4397589	TSS5_4397777	0.929415
189	TSS1_22080623	TSS1_22080812	0.360035
189	TSS1_27488028	TSS1_27488217	0.484859
189	TSS3_14085112	TSS3_14085301	0.374443
189	TSS3_21233609	TSS3_21233798	0.531096
189	TSS4_16781927	TSS4_16781738	NA
189	TSS5_23997774	TSS5_23997585	0.870763
190	TSS1_17854060	TSS1_17853870	-0.316426
190	TSS2_9103236	TSS2_9103046	-0.406134
191	TSS1_6822937	TSS1_6822746	0.888327
191	TSS1_27491033	TSS1_27491224	0.602484
191	TSS1_30314411	TSS1_30314602	0.518943
191	TSS2_15030510	TSS2_15030319	0.124508
191	TSS2_16417005	TSS2_16416814	-0.00845904
191	TSS3_579447	TSS3_579638	0.131241
191	TSS3_1732538	TSS3_1732347	0.147106
191	TSS3_3639243	TSS3_3639434	0.393885
191	TSS3_22028074	TSS3_22027883	0.627409
191	TSS4_8713498	TSS4_8713689	0.137183
191	TSS4_14627822	TSS4_14627631	0.934235
191	TSS5_7738695	TSS5_7738504	0.714209
191	TSS5_23549413	TSS5_23549604	0.00758873
191	TSS5_25423857	TSS5_25424048	0.509392
191	TSS5_26797464	TSS5_26797273	0.184662
192	TSS1_2748128	TSS1_2747936	0.959986
192	TSS1_19761611	TSS1_19761419	0.618218
192	TSS1_27902090	TSS1_27901898	0.613978
192	TSS1_30276241	TSS1_30276433	0.495884
192	TSS2_12928102	TSS2_12927910	0.525922
192	TSS3_5588267	TSS3_5588459	0.534287
193	TSS5_1684363	TSS5_1684556	0.596296
193	TSS5_19772890	TSS5_19772697	-0.423813
193	TSS5_21987232	TSS5_21987039	0.51166
194	TSS3_4538661	TSS3_4538855	0.424712
194	TSS3_6214931	TSS3_6214737	-0.207346
194	TSS5_16550954	TSS5_16551148	-0.131925
195	TSS3_7168001	TSS3_7168196	0.102406
195	TSS3_18003772	TSS3_18003577	-0.230566
195	TSS3_20998845	TSS3_20998650	-0.305212
196	TSS1_450622	TSS1_450426	0.51467
196	TSS1_6165662	TSS1_6165466	0.289382
196	TSS3_824741	TSS3_824545	0.663075
197	TSS1_18671966	TSS1_18672163	-0.137693
197	TSS2_17262947	TSS2_17262750	0.113672
197	TSS3_2745565	TSS3_2745762	-0.106607
197	TSS4_2717992	TSS4_2718189	-0.0136469
198	TSS1_2703140	TSS1_2703338	0.516071
198	TSS1_20845380	TSS1_20845182	0.428325
198	TSS2_19096547	TSS2_19096745	0.669573
198	TSS3_22726597	TSS3_22726399	-0.493919
198	TSS4_575876	TSS4_575678	0.441587
198	TSS5_8607	TSS5_8409	-0.200467
198	TSS5_20892543	TSS5_20892741	-0.110257
199	TSS1_2194313	TSS1_2194114	0.83302
199	TSS2_18572157	TSS2_18572356	0.24061
199	TSS3_20296166	TSS3_20296365	0.659835
199	TSS4_17300544	TSS4_17300345	-0.321329
199	TSS5_5860261	TSS5_5860062	NA
200	TSS1_3038533	TSS1_3038333	0.802264
200	TSS2_174092	TSS2_174292	-0.820919
200	TSS2_11220632	TSS2_11220432	0.852515
201	TSS1_6369065	TSS1_6369266	-0.382978
201	TSS2_12985159	TSS2_12984958	0.628248
201	TSS2_15023543	TSS2_15023342	-0.769885
201	TSS3_6907252	TSS3_6907453	0.545599
201	TSS3_7333924	TSS3_7334125	0.512039
201	TSS4_6995447	TSS4_6995246	0.87534
201	TSS5_24640449	TSS5_24640248	0.750596
202	TSS1_8132410	TSS1_8132208	0.328276
202	TSS2_18778574	TSS2_18778372	0.394062
202	TSS3_1704809	TSS3_1705011	0.878913
202	TSS3_7007098	TSS3_7006896	0.326504
202	TSS4_1371423	TSS4_1371221	0.757246
202	TSS4_8383568	TSS4_8383770	-0.623152
202	TSS5_6498548	TSS5_6498750	0.703125
203	TSS1_8069284	TSS1_8069487	-0.489278
203	TSS1_10501655	TSS1_10501452	-0.718743
203	TSS1_17171642	TSS1_17171439	-0.221722
203	TSS2_13486263	TSS2_13486060	0.910569
203	TSS3_242288	TSS3_242491	0.834296
203	TSS3_8011017	TSS3_8010814	0.292405
203	TSS3_18215805	TSS3_18215602	0.328005
203	TSS3_22244264	TSS3_22244061	0.134456
203	TSS4_15102956	TSS4_15103159	0.229691
203	TSS5_22379723	TSS5_22379926	-0.183399
204	TSS1_10300213	TSS1_10300009	0.650776
204	TSS1_12961497	TSS1_12961293	0.194808
205	TSS1_27692014	TSS1_27691809	0.624498
205	TSS1_28728839	TSS1_28729044	-0.0276351
205	TSS3_1990402	TSS3_1990197	-0.712237
205	TSS4_15277507	TSS4_15277302	0.020815
206	TSS5_5841921	TSS5_5841715	0.180324
206	TSS5_21509766	TSS5_21509560	0.624261
206	TSS5_23211295	TSS5_23211089	0.0310795
207	TSS1_6052753	TSS1_6052546	0.299642
207	TSS1_9483091	TSS1_9483298	-0.172883
207	TSS1_27724794	TSS1_27725001	-0.188679
207	TSS3_7021143	TSS3_7021350	0.371276
207	TSS5_8031110	TSS5_8031317	0.386805
207	TSS5_8589175	TSS5_8589382	0.768656
207	TSS5_20819896	TSS5_20820103	-0.328084
208	TSS1_22149682	TSS1_22149474	-0.142629
208	TSS1_28200122	TSS1_28199914	0.10125
208	TSS2_13073381	TSS2_13073589	0.526131
208	TSS4_13489602	TSS4_13489810	0.0311529
208	TSS5_20454200	TSS5_20453992	-0.801193
209	TSS1_1762015	TSS1_1762224	0.705759
209	TSS1_3048815	TSS1_3049024	0.0361112
209	TSS1_16127278	TSS1_16127487	0.992436
209	TSS2_13446048	TSS2_13445839	-0.277211
209	TSS5_22716912	TSS5_22717121	0.181027
209	TSS5_24640907	TSS5_24640698	0.583977
209	TSS5_26200064	TSS5_26199855	0.549299
210	TSS1_8480526	TSS1_8480316	-0.420007
210	TSS1_17484157	TSS1_17484367	0.307299
210	TSS2_10745425	TSS2_10745215	0.866234
210	TSS4_7221538	TSS4_7221328	-0.105583
210	TSS4_8890729	TSS4_8890939	0.713721
211	TSS1_3384117	TSS1_3383906	0.452898
211	TSS1_7121973	TSS1_7121762	0.938209
211	TSS2_8128579	TSS2_8128790	0.830423
211	TSS2_10122294	TSS2_10122083	0.128438
211	TSS4_535030	TSS4_535241	-0.183871
211	TSS5_22233230	TSS5_22233019	-0.14539
212	TSS1_5461104	TSS1_5461316	0.813739
212	TSS2_16049842	TSS2_16050054	0.374007
212	TSS4_10337131	TSS4_10337343	-0.018214
212	TSS5_2088745	TSS5_2088533	-0.0512395
213	TSS1_25276649	TSS1_25276862	0.791187
213	TSS1_30287585	TSS1_30287798	-0.0404664
213	TSS3_17656161	TSS3_17655948	-0.166034
213	TSS4_16267864	TSS4_16268077	0.362453
213	TSS4_17165405	TSS4_17165192	0.588286
214	TSS1_21030610	TSS1_21030824	-0.385112
214	TSS3_2330544	TSS3_2330330	0.516638
214	TSS3_20354138	TSS3_20354352	-0.119487
214	TSS3_20620254	TSS3_20620468	0.0728411
214	TSS4_17243377	TSS4_17243591	0.854203
215	TSS1_12451236	TSS1_12451451	0.738665
215	TSS1_28981489	TSS1_28981274	0.570915
215	TSS3_821531	TSS3_821316	0.431841
215	TSS3_3173092	TSS3_3172877	0.328227
215	TSS4_2030144	TSS4_2030359	-0.236772
215	TSS5_7601923	TSS5_7601708	0.688097
216	TSS1_1629297	TSS1_1629513	0.318403
216	TSS1_9215777	TSS1_9215993	-0.319205
216	TSS2_14025413	TSS2_14025629	0.373096
216	TSS4_13099721	TSS4_13099505	-0.599542
217	TSS1_30073428	TSS1_30073645	-0.241186
217	TSS2_6758418	TSS2_6758635	0.163928
217	TSS3_2192600	TSS3_2192817	-0.413982
217	TSS3_4162188	TSS3_4161971	0.281131
217	TSS3_4195670	TSS3_4195453	-0.457648
217	TSS3_16195716	TSS3_16195933	0.926171
217	TSS5_4158567	TSS5_4158784	0.70669
217	TSS5_9450831	TSS5_9451048	0.789875
218	TSS2_10367109	TSS2_10366891	0.489391
218	TSS2_14576960	TSS2_14577178	0.994847
218	TSS2_15185588	TSS2_15185370	-0.148737
218	TSS2_16103394	TSS2_16103612	0.338725
218	TSS3_22959144	TSS3_22958926	0.356104
218	TSS4_1494960	TSS4_1494742	0.0123613
218	TSS4_9262807	TSS4_9262589	0.921993
218	TSS4_9604290	TSS4_9604508	0.819893
218	TSS4_10780638	TSS4_10780420	-0.512888
218	TSS4_18229070	TSS4_18228852	-0.180284
218	TSS5_2975327	TSS5_2975545	0.191459
219	TSS2_12871852	TSS2_12872071	0.948301
219	TSS2_15358847	TSS2_15358628	-0.151277
219	TSS3_1397663	TSS3_1397444	0.201057
219	TSS3_6965472	TSS3_6965691	-0.25683
219	TSS3_7844778	TSS3_7844559	0.43919
219	TSS5_24113824	TSS5_24113605	0.84925
219	TSS5_26555798	TSS5_26555579	-0.447746
219	TSS5_26691085	TSS5_26691304	0.315233
220	TSS1_30004215	TSS1_30003995	0.319726
220	TSS3_4241910	TSS3_4242130	-0.495595
220	TSS3_4937134	TSS3_4937354	0.0834415
220	TSS3_7002640	TSS3_7002420	0.280949
220	TSS4_13991981	TSS4_13992201	0.425825
220	TSS5_17559531	TSS5_17559311	-0.623007
221	TSS1_27053959	TSS1_27054180	0.860501
221	TSS2_94882	TSS2_94661	0.708293
221	TSS3_19505421	TSS3_19505642	0.246338
221	TSS5_4608700	TSS5_4608921	0.14274
221	TSS5_25550998	TSS5_25551219	-0.363902
222	TSS1_150015	TSS1_149793	0.884202
222	TSS1_5629245	TSS1_5629023	0.000780891
222	TSS1_29715291	TSS1_29715069	-0.258007
222	TSS2_8923099	TSS2_8923321	0.393081
222	TSS3_4290082	TSS3_4289860	0.496105
222	TSS3_22197797	TSS3_22198019	-0.043183
222	TSS4_994870	TSS4_995092	0.120551
222	TSS5_23577187	TSS5_23577409	0.305043
223	TSS2_8370616	TSS2_8370393	-0.27873
223	TSS2_16810813	TSS2_16811036	0.331291
224	TSS3_7666677	TSS3_7666901	0.658511
224	TSS3_8473575	TSS3_8473799	0.129464
224	TSS5_1034767	TSS5_1034543	-0.0833107
224	TSS5_2011265	TSS5_2011041	0.892889
224	TSS5_25158564	TSS5_25158788	-0.301882
224	TSS5_25415731	TSS5_25415507	-0.605918
225	TSS1_29121318	TSS1_29121543	0.505209
225	TSS3_7963318	TSS3_7963543	-0.514891
225	TSS3_9598088	TSS3_9597863	0.127272
225	TSS5_4222265	TSS5_4222490	0.778323
225	TSS5_7011240	TSS5_7011465	-0.284383
225	TSS5_24047196	TSS5_24047421	0.848883
225	TSS5_24474674	TSS5_24474449	0.071687
226	TSS1_463821	TSS1_463595	0.082696
226	TSS1_23701178	TSS1_23700952	0.590965
226	TSS1_26909598	TSS1_26909824	0.862269
226	TSS3_20829129	TSS3_20829355	0.879087
226	TSS4_15573528	TSS4_15573302	-0.722183
226	TSS5_2133858	TSS5_2134084	0.933565
226	TSS5_6290450	TSS5_6290676	0.379657
226	TSS5_7147649	TSS5_7147875	-0.33395
227	TSS1_580437	TSS1_580664	0.0226771
227	TSS2_13000511	TSS2_13000284	0.419435
227	TSS3_22406165	TSS3_22406392	0.294686
228	TSS1_24292250	TSS1_24292478	-0.0266968
228	TSS2_14125300	TSS2_14125072	0.784494
228	TSS3_2519151	TSS3_2518923	-0.668856
228	TSS5_18842436	TSS5_18842664	0.968455
229	TSS2_10727198	TSS2_10726969	0.685905
229	TSS2_11860344	TSS2_11860573	-0.280556
229	TSS2_18151998	TSS2_18152227	0.119812
229	TSS3_7015412	TSS3_7015641	0.720619
229	TSS3_19108881	TSS3_19109110	-0.666713
229	TSS4_4074782	TSS4_4074553	0.0775994
229	TSS4_13107009	TSS4_13106780	0.47619
229	TSS4_16110884	TSS4_16110655	0.624358
230	TSS1_18802471	TSS1_18802701	0.853921
230	TSS2_17963955	TSS2_17964185	0.430298
230	TSS3_2229292	TSS3_2229062	0.556773
230	TSS4_9376521	TSS4_9376751	0.898396
231	TSS2_7767956	TSS2_7767725	0.514052
231	TSS3_1585047	TSS3_1585278	0.488262
232	TSS1_23585959	TSS1_23585727	0.693602
232	TSS1_28204509	TSS1_28204277	0.561115
232	TSS1_28313391	TSS1_28313623	0.298054
232	TSS4_13542659	TSS4_13542891	0.438965
232	TSS4_13940609	TSS4_13940841	0.907899
232	TSS5_22246363	TSS5_22246595	0.109379
233	TSS1_2184318	TSS1_2184085	-0.157083
233	TSS5_7838674	TSS5_7838907	-0.30355
233	TSS5_19711309	TSS5_19711542	0.909112
234	TSS1_25442158	TSS1_25442392	0.554392
234	TSS3_21114909	TSS3_21114675	-0.601362
234	TSS3_21331660	TSS3_21331426	-0.376253
234	TSS4_17646195	TSS4_17646429	0.793565
234	TSS5_793740	TSS5_793974	0.226698
235	TSS2_12586285	TSS2_12586520	0.994239
235	TSS2_18933684	TSS2_18933449	-0.150158
235	TSS3_4376995	TSS3_4377230	0.137925
235	TSS5_1080047	TSS5_1079812	0.215969
236	TSS1_22668737	TSS1_22668501	0.502444
237	TSS1_22911024	TSS1_22911261	-0.0430333
237	TSS2_15737616	TSS2_15737853	-0.267703
237	TSS3_4912306	TSS3_4912543	0.961618
237	TSS3_6523730	TSS3_6523967	0.587928
237	TSS4_18022933	TSS4_18023170	0.10236
238	TSS3_4496423	TSS3_4496185	0.503418
238	TSS4_11211714	TSS4_11211952	0.276555
238	TSS5_4448878	TSS5_4448640	0.725133
238	TSS5_7538213	TSS5_7537975	0.768096
239	TSS1_20728329	TSS1_20728090	0.115119
239	TSS2_587641	TSS2_587402	-0.452402
239	TSS3_512075	TSS3_512314	0.520381
239	TSS4_1553756	TSS4_1553517	0.508586
239	TSS5_4647667	TSS5_4647428	0.108471
239	TSS5_9830130	TSS5_9830369	0.528612
239	TSS5_18945376	TSS5_18945615	0.526367
239	TSS5_21523164	TSS5_21523403	NA
240	TSS2_13020392	TSS2_13020152	0.99093
240	TSS2_15235550	TSS2_15235790	0.210854
240	TSS3_5216442	TSS3_5216202	-0.18767
240	TSS4_15006258	TSS4_15006498	0.745616
241	TSS4_2727859	TSS4_2727618	0.257766
241	TSS4_7333803	TSS4_7334044	-0.188174
241	TSS5_2906342	TSS5_2906101	0.909321
242	TSS3_22871832	TSS3_22871590	0.609526
242	TSS4_10683102	TSS4_10682860	0.236553
242	TSS4_13486908	TSS4_13486666	0.334522
242	TSS5_7103242	TSS5_7103484	0.742743
243	TSS1_22699821	TSS1_22700064	0.848977
243	TSS1_26147847	TSS1_26147604	-0.143814
243	TSS1_28339508	TSS1_28339265	0.292134
243	TSS4_18096511	TSS4_18096268	0.35964
243	TSS5_2284742	TSS5_2284985	-0.473235
243	TSS5_15957195	TSS5_15957438	0.309975
244	TSS1_7233481	TSS1_7233725	0.0883658
244	TSS5_21135	TSS5_20891	0.624222
244	TSS5_2028164	TSS5_2027920	-0.410931
244	TSS5_19717096	TSS5_19717340	0.145279
244	TSS5_20323880	TSS5_20323636	0.535999
245	TSS1_21902019	TSS1_21902264	-0.458397
245	TSS3_3203951	TSS3_3204196	0.680072
245	TSS3_20709326	TSS3_20709571	0.720868
245	TSS4_13454447	TSS4_13454692	0.0119863
245	TSS5_4553710	TSS5_4553465	0.573891
245	TSS5_17466990	TSS5_17466745	0.960766
246	TSS1_2047637	TSS1_2047883	0.978842
246	TSS2_6922237	TSS2_6921991	0.455325
246	TSS5_2204052	TSS5_2204298	0.874037
246	TSS5_3315681	TSS5_3315927	-0.0461299
246	TSS5_8014398	TSS5_8014152	0.466761
247	TSS1_10499653	TSS1_10499406	-0.313413
247	TSS1_21181383	TSS1_21181630	0.272616
247	TSS2_9207366	TSS2_9207119	-0.239876
247	TSS2_10057303	TSS2_10057550	-0.272468
247	TSS2_16660382	TSS2_16660629	0.0876104
247	TSS2_16976502	TSS2_16976749	-0.316944
247	TSS5_26952078	TSS5_26952325	-0.483233
248	TSS1_1369025	TSS1_1368777	-0.340346
248	TSS1_11840667	TSS1_11840915	-0.162108
248	TSS4_8157021	TSS4_8156773	0.0543977
248	TSS5_4062198	TSS5_4061950	0.347258
249	TSS1_138188	TSS1_138437	0.0369297
249	TSS1_12088924	TSS1_12089173	-0.102877
249	TSS3_1780500	TSS3_1780251	0.262885
249	TSS4_12144043	TSS4_12143794	0.657386
250	TSS1_9834669	TSS1_9834419	0.224194
250	TSS2_7485470	TSS2_7485220	-0.271923
250	TSS4_97237	TSS4_97487	-0.0140095
250	TSS5_21003413	TSS5_21003163	0.15758
250	TSS5_24915891	TSS5_24916141	-0.35704
251	TSS1_7106153	TSS1_7105902	0.909202
251	TSS1_22308402	TSS1_22308151	0.744689
251	TSS4_761535	TSS4_761284	0.622755
251	TSS4_11405361	TSS4_11405110	0.674883
251	TSS5_16810801	TSS5_16810550	-0.0859072
252	TSS1_29903200	TSS1_29903452	0.322822
252	TSS3_18225031	TSS3_18224779	-0.191577
252	TSS4_14135511	TSS4_14135259	-0.520243
252	TSS4_17326365	TSS4_17326617	0.804539
252	TSS5_3430718	TSS5_3430466	-0.320351
252	TSS5_20110886	TSS5_20110634	-0.471394
252	TSS5_26363687	TSS5_26363435	-0.208559
253	TSS1_12466251	TSS1_12465998	-0.0773627
253	TSS2_9219023	TSS2_9219276	0.457234
253	TSS3_7187772	TSS3_7187519	0.278933
254	TSS1_3093421	TSS1_3093675	-0.534306
254	TSS1_7168267	TSS1_7168013	-0.367403
254	TSS2_16413324	TSS2_16413070	-0.0757112
254	TSS4_15394363	TSS4_15394109	0.911489
254	TSS5_18415968	TSS5_18416222	0.776344
254	TSS5_20795596	TSS5_20795342	-0.0259301
255	TSS3_2240855	TSS3_2241110	0.815172
255	TSS5_26349314	TSS5_26349059	0.747078
256	TSS1_6345662	TSS1_6345918	0.643074
256	TSS1_27353625	TSS1_27353881	-0.484054
256	TSS4_11555799	TSS4_11556055	0.848448
256	TSS4_12670148	TSS4_12669892	-0.052209
256	TSS5_5924152	TSS5_5924408	-0.125855
257	TSS3_15207195	TSS3_15207452	-0.102235
257	TSS4_13313026	TSS4_13312769	0.762805
257	TSS5_25771643	TSS5_25771900	0.715841
258	TSS1_18701116	TSS1_18701374	-0.0496135
258	TSS2_15548790	TSS2_15549048	-0.211364
258	TSS3_1548617	TSS3_1548359	-0.0961014
258	TSS3_3115852	TSS3_3116110	0.376632
258	TSS4_10625926	TSS4_10626184	0.753708
258	TSS4_15500820	TSS4_15501078	0.462333
258	TSS4_18071613	TSS4_18071355	0.579789
258	TSS5_16317459	TSS5_16317201	-0.0186996
259	TSS1_6504402	TSS1_6504143	0.947297
259	TSS2_12596858	TSS2_12597117	-0.198333
259	TSS2_19531717	TSS2_19531976	0.123982
259	TSS3_2946128	TSS3_2946387	-0.151879
259	TSS3_20341247	TSS3_20340988	0.934566
259	TSS4_10989712	TSS4_10989971	-0.0222458
259	TSS5_19294972	TSS5_19294713	0.393994
260	TSS1_1418698	TSS1_1418438	-0.552611
260	TSS1_10722002	TSS1_10722262	0.758842
260	TSS3_21720161	TSS3_21719901	-0.292404
260	TSS5_4866240	TSS5_4865980	-0.577566
260	TSS5_20112068	TSS5_20111808	0.684473
261	TSS1_3732849	TSS1_3733110	-0.241807
261	TSS2_7508311	TSS2_7508572	0.343351
261	TSS3_5493841	TSS3_5493580	-0.921307
261	TSS3_10537844	TSS3_10538105	0.982173
261	TSS5_653770	TSS5_654031	0.143797
262	TSS1_1989229	TSS1_1989491	-0.354643
262	TSS1_4242719	TSS1_4242457	-0.208891
262	TSS1_6311560	TSS1_6311298	-0.0924909
262	TSS2_7623529	TSS2_7623791	0.0356362
262	TSS3_9526625	TSS3_9526887	0.130458
262	TSS4_10353183	TSS4_10353445	0.738558
263	TSS1_306545	TSS1_306282	0.16906
263	TSS2_77676	TSS2_77939	-0.363068
263	TSS2_7939644	TSS2_7939907	0.0145997
264	TSS1_10905973	TSS1_10905709	0.800885
264	TSS1_22444250	TSS1_22444514	0.969769
264	TSS2_7512942	TSS2_7513206	0.591056
264	TSS5_18835322	TSS5_18835586	0.908059
265	TSS2_18749411	TSS2_18749146	-0.30902
265	TSS2_19079141	TSS2_19079406	-0.109679
265	TSS3_17674015	TSS3_17673750	-0.0834299
266	TSS1_1215832	TSS1_1216098	-0.0465345
266	TSS1_25895237	TSS1_25894971	0.810328
266	TSS2_13690043	TSS2_13689777	0.745617
266	TSS3_9794913	TSS3_9795179	0.909922
266	TSS3_10982973	TSS3_10982707	0.499513
266	TSS4_13992752	TSS4_13993018	0.473691
267	TSS1_1183970	TSS1_1183703	-0.400046
267	TSS1_3817506	TSS1_3817239	0.913687
267	TSS2_19594292	TSS2_19594025	0.236136
268	TSS1_2712659	TSS1_2712927	-0.107609
268	TSS1_6129878	TSS1_6130146	0.0700264
268	TSS1_10840224	TSS1_10839956	-0.198303
268	TSS1_22658143	TSS1_22657875	0.143491
268	TSS2_14465581	TSS2_14465849	0.642149
268	TSS3_18107227	TSS3_18107495	-0.133513
268	TSS4_12521083	TSS4_12520815	0.543338
268	TSS4_17388722	TSS4_17388990	0.144341
268	TSS5_17987083	TSS5_17987351	-0.316769
269	TSS2_18300439	TSS2_18300170	-0.173592
269	TSS5_3410199	TSS5_3410468	-0.458366
269	TSS5_13925720	TSS5_13925451	0.471453
270	TSS1_11163544	TSS1_11163274	-0.363347
270	TSS1_20839515	TSS1_20839245	-0.238674
270	TSS1_27562339	TSS1_27562069	NA
270	TSS3_6766881	TSS3_6766611	-0.285265
270	TSS4_11186266	TSS4_11185996	0.077773
270	TSS4_17288194	TSS4_17287924	-0.217397
271	TSS1_5380842	TSS1_5381113	-0.143628
271	TSS4_9040445	TSS4_9040716	0.0998498
271	TSS4_15101085	TSS4_15101356	0.0957635
271	TSS5_853364	TSS5_853093	0.231574
271	TSS5_10673968	TSS5_10674239	0.514857
272	TSS1_5104961	TSS1_5104689	-0.0428943
272	TSS1_5686338	TSS1_5686610	0.324631
272	TSS3_16504182	TSS3_16504454	-0.464551
272	TSS4_10698958	TSS4_10698686	0.0312246
272	TSS4_13725319	TSS4_13725591	0.944223
272	TSS5_16366242	TSS5_16366514	0.431292
273	TSS1_5139654	TSS1_5139381	0.612944
273	TSS1_24245009	TSS1_24245282	0.0862971
273	TSS3_1660590	TSS3_1660317	0.522095
273	TSS4_16801815	TSS4_16802088	0.64725
273	TSS5_23286188	TSS5_23285915	0.518517
274	TSS4_8696366	TSS4_8696640	0.0958613
275	TSS1_22866887	TSS1_22866612	-0.407591
275	TSS1_27719997	TSS1_27719722	-0.0373497
275	TSS2_15528588	TSS2_15528863	0.190272
275	TSS4_11795017	TSS4_11794742	0.504569
275	TSS5_16887989	TSS5_16888264	-0.545228
276	TSS1_26153714	TSS1_26153438	0.383913
276	TSS2_19536912	TSS2_19537188	0.238959
277	TSS1_24149066	TSS1_24149343	0.804815
277	TSS1_30111517	TSS1_30111240	-0.417889
277	TSS2_9841807	TSS2_9842084	-0.20036
277	TSS2_16101760	TSS2_16102037	-0.191617
277	TSS3_21884239	TSS3_21884516	0.780271
278	TSS3_1499268	TSS3_1498990	0.405423
278	TSS5_19805337	TSS5_19805059	0.0914216
279	TSS3_5556614	TSS3_5556893	0.608819
279	TSS4_8688013	TSS4_8688292	0.152292
279	TSS4_9670773	TSS4_9671052	0.673934
280	TSS1_20979605	TSS1_20979325	0.786316
280	TSS1_23794770	TSS1_23795050	0.510949
280	TSS2_16771741	TSS2_16772021	-0.117182
280	TSS3_10470156	TSS3_10470436	0.164405
280	TSS5_15262515	TSS5_15262795	-0.34643
281	TSS1_6466443	TSS1_6466724	-0.218629
281	TSS1_28925641	TSS1_28925360	0.00738677
281	TSS2_1800670	TSS2_1800389	0.580747
281	TSS2_6644316	TSS2_6644035	0.578951
281	TSS4_8432185	TSS4_8431904	-0.511878
281	TSS5_19669082	TSS5_19668801	0.0926797
281	TSS5_24571248	TSS5_24570967	0.66135
282	TSS1_11556478	TSS1_11556760	0.77474
282	TSS1_27741495	TSS1_27741213	0.89951
282	TSS3_1983888	TSS3_1984170	0.439248
282	TSS5_24301332	TSS5_24301614	0.137116
283	TSS1_17478416	TSS1_17478699	-0.246825
283	TSS2_10064136	TSS2_10063853	0.96209
283	TSS5_5923622	TSS5_5923905	0.285036
284	TSS1_3100550	TSS1_3100266	0.675106
284	TSS1_25541203	TSS1_25540919	0.709094
284	TSS1_26640343	TSS1_26640627	0.904764
284	TSS2_12326703	TSS2_12326987	-0.0437539
284	TSS3_8309089	TSS3_8309373	-0.334461
284	TSS3_9541996	TSS3_9542280	-0.0235733
284	TSS3_19431255	TSS3_19431539	0.518026
284	TSS4_6803310	TSS4_6803594	-0.64553
284	TSS5_18850492	TSS5_18850776	0.878231
284	TSS5_23451209	TSS5_23450925	0.223532
285	TSS3_9666203	TSS3_9666488	-0.200595
285	TSS3_17951378	TSS3_17951663	-0.241573
285	TSS5_9819950	TSS5_9820235	-0.367867
286	TSS1_4849931	TSS1_4850217	0.727484
286	TSS2_8971592	TSS2_8971306	0.687979
286	TSS2_16780542	TSS2_16780256	-0.224226
286	TSS4_2452522	TSS4_2452808	0.216704
286	TSS4_16376910	TSS4_16376624	-0.662816
287	TSS5_15554873	TSS5_15555160	-0.274984
288	TSS2_8637208	TSS2_8636920	NA
288	TSS2_9390808	TSS2_9390520	-0.677286
289	TSS1_4593897	TSS1_4593608	-0.583201
289	TSS1_19903551	TSS1_19903840	0.596677
289	TSS2_10403130	TSS2_10402841	-0.336062
289	TSS2_14060905	TSS2_14060616	0.386715
289	TSS4_9137621	TSS4_9137332	-0.0440356
289	TSS5_21026629	TSS5_21026918	-0.302976
290	TSS1_1940749	TSS1_1940459	0.742966
290	TSS1_3745499	TSS1_3745789	-0.132223
290	TSS3_5808780	TSS3_5808490	-0.0337622
290	TSS3_10130227	TSS3_10129937	0.454159
290	TSS4_14907899	TSS4_14907609	0.501701
290	TSS5_7946157	TSS5_7946447	-0.0413727
290	TSS5_8697393	TSS5_8697103	0.291421
290	TSS5_17508932	TSS5_17508642	0.936718
291	TSS3_9912286	TSS3_9911995	0.0627534
292	TSS1_754467	TSS1_754175	0.946762
292	TSS1_3931880	TSS1_3931588	0.19536
292	TSS2_18236896	TSS2_18237188	0.342645
292	TSS3_15502549	TSS3_15502841	-0.0407625
292	TSS4_6407852	TSS4_6408144	0.755294
292	TSS5_5306515	TSS5_5306807	-0.100337
293	TSS1_373241	TSS1_373534	-0.193456
293	TSS2_6983872	TSS2_6983579	0.648818
293	TSS3_18882265	TSS3_18881972	-0.00263978
293	TSS3_20961250	TSS3_20961543	0.240007
293	TSS5_4441753	TSS5_4442046	-0.202447
293	TSS5_5581217	TSS5_5580924	0.628151
293	TSS5_8116387	TSS5_8116680	0.456304
293	TSS5_21240556	TSS5_21240849	-0.177445
293	TSS5_25629765	TSS5_25629472	0.987624
293	TSS5_26185979	TSS5_26186272	0.365178
294	TSS1_5014775	TSS1_5014481	0.501728
294	TSS2_12706423	TSS2_12706717	0.564211
294	TSS3_1448276	TSS3_1448570	0.725699
294	TSS4_1540230	TSS4_1539936	0.278907
294	TSS4_6073889	TSS4_6073595	0.871818
294	TSS5_704432	TSS5_704726	0.24618
295	TSS1_9864904	TSS1_9864609	-0.135135
295	TSS3_2487074	TSS3_2487369	0.220031
295	TSS4_14859800	TSS4_14859505	0.385082
295	TSS5_20152572	TSS5_20152867	-0.82242
296	TSS1_3338356	TSS1_3338060	0.866192
296	TSS1_18378817	TSS1_18378521	-0.589096
296	TSS3_9835535	TSS3_9835239	0.205637
296	TSS4_10075856	TSS4_10076152	0.2131
296	TSS5_1606609	TSS5_1606313	0.704797
296	TSS5_20752716	TSS5_20753012	-0.159309
297	TSS1_19954418	TSS1_19954121	0.487933
297	TSS4_9505998	TSS4_9505701	0.889934
297	TSS5_3300378	TSS5_3300081	0.787898
298	TSS3_9641155	TSS3_9640857	0.0252496
299	TSS1_282171	TSS1_282470	0.592833
299	TSS2_17649253	TSS2_17648954	0.864889
300	TSS1_6282397	TSS1_6282097	-0.485958
300	TSS1_6697825	TSS1_6698125	-0.0789491
300	TSS3_7586118	TSS3_7585818	0.375777
300	TSS3_8641313	TSS3_8641613	0.220256
301	TSS2_12905556	TSS2_12905255	0.862465
301	TSS3_3758211	TSS3_3758512	-0.641174
301	TSS4_11592539	TSS4_11592238	-0.154953
301	TSS4_13777570	TSS4_13777269	0.948031
302	TSS1_4139972	TSS1_4140274	-0.00128759
302	TSS1_17913409	TSS1_17913711	-0.0527755
302	TSS1_23664947	TSS1_23664645	0.2779
302	TSS3_223116	TSS3_222814	-0.159004
302	TSS3_22285016	TSS3_22285318	-0.651769
302	TSS4_16440906	TSS4_16441208	0.234857
302	TSS5_4961527	TSS5_4961829	0.997408
303	TSS1_25049578	TSS1_25049275	0.763269
303	TSS2_19350850	TSS2_19350547	-0.522959
303	TSS3_39310	TSS3_39007	-0.058753
303	TSS3_7703636	TSS3_7703333	-0.36332
303	TSS5_15201	TSS5_14898	0.279375
303	TSS5_270766	TSS5_270463	-0.333735
303	TSS5_2144696	TSS5_2144999	-0.316818
304	TSS4_289892	TSS4_290196	0.364248
304	TSS5_26916364	TSS5_26916060	0.148535
305	TSS5_24128435	TSS5_24128740	0.655349
306	TSS1_2542575	TSS1_2542269	0.112593
306	TSS3_17194686	TSS3_17194380	0.959632
306	TSS3_17758040	TSS3_17757734	0.98882
306	TSS4_15097832	TSS4_15098138	0.864723
307	TSS1_12104963	TSS1_12104656	-0.0230038
307	TSS1_20987254	TSS1_20986947	0.0779741
307	TSS3_775384	TSS3_775077	0.143758
308	TSS1_10322266	TSS1_10322574	0.744927
308	TSS1_20772179	TSS1_20771871	-0.522952
308	TSS3_19186454	TSS3_19186762	0.930912
309	TSS1_95519	TSS1_95828	0.559526
309	TSS1_11785497	TSS1_11785806	0.287392
309	TSS2_18062158	TSS2_18062467	0.51568
309	TSS3_6926079	TSS3_6926388	-0.107931
309	TSS4_16056851	TSS4_16056542	-0.142522
309	TSS4_18152501	TSS4_18152810	0.917456
310	TSS1_6169119	TSS1_6168809	-0.318166
310	TSS1_27786498	TSS1_27786808	0.283826
310	TSS3_20132181	TSS3_20131871	-0.296425
310	TSS3_22575612	TSS3_22575302	0.227548
311	TSS1_4526376	TSS1_4526065	0.485977
311	TSS2_14748586	TSS2_14748897	0.192986
311	TSS3_21791652	TSS3_21791341	-0.289344
311	TSS5_4337565	TSS5_4337876	0.817428
311	TSS5_23108830	TSS5_23108519	-0.133166
312	TSS1_2274749	TSS1_2275061	-0.604331
312	TSS1_19154054	TSS1_19154366	0.161721
312	TSS1_23262089	TSS1_23261777	-0.467936
312	TSS3_7993309	TSS3_7992997	0.0736437
312	TSS4_8879648	TSS4_8879336	0.929677
312	TSS5_1341726	TSS5_1341414	-0.363333
313	TSS1_30239256	TSS1_30238943	0.894949
313	TSS2_15743127	TSS2_15742814	-0.342218
313	TSS3_716866	TSS3_717179	-0.593849
313	TSS5_244403	TSS5_244090	0.0617473
313	TSS5_1168897	TSS5_1169210	0.805577
313	TSS5_1422582	TSS5_1422895	-0.42574
313	TSS5_5003469	TSS5_5003156	-0.252278
313	TSS5_8447782	TSS5_8448095	-0.511361
314	TSS1_8329638	TSS1_8329952	0.242603
314	TSS1_11372349	TSS1_11372035	-0.415483
314	TSS2_7863952	TSS2_7864266	-0.0808905
314	TSS2_14665503	TSS2_14665817	-0.272181
314	TSS5_7915687	TSS5_7916001	0.660967
314	TSS5_19644430	TSS5_19644744	0.154789
315	TSS1_26088923	TSS1_26089238	-0.332405
315	TSS2_14382784	TSS2_14382469	0.479799
315	TSS3_9470401	TSS3_9470086	-0.484633
316	TSS4_12649730	TSS4_12650046	0.19554
316	TSS5_1010769	TSS5_1010453	-0.22101
317	TSS1_28589978	TSS1_28590295	0.216595
317	TSS2_17282580	TSS2_17282897	0.241729
317	TSS4_8255823	TSS4_8255506	0.348786
317	TSS4_12869798	TSS4_12870115	0.747717
317	TSS5_1636071	TSS5_1636388	-0.655834
318	TSS1_17966081	TSS1_17966399	0.814411
318	TSS2_8595771	TSS2_8595453	0.642264
318	TSS2_17642975	TSS2_17643293	0.285757
318	TSS3_18470178	TSS3_18469860	0.0514834
318	TSS4_690710	TSS4_690392	-0.00736338
318	TSS4_17445358	TSS4_17445676	-0.33377
318	TSS5_1294006	TSS5_1293688	0.0174184
319	TSS1_2035495	TSS1_2035814	0.393021
319	TSS1_11373801	TSS1_11373482	0.0437124
319	TSS1_29413740	TSS1_29414059	-0.193778
319	TSS1_30261020	TSS1_30260701	0.0973514
319	TSS2_9273503	TSS2_9273822	-0.226972
319	TSS3_19837330	TSS3_19837011	-0.0805104
319	TSS5_24363305	TSS5_24363624	-0.182396
320	TSS1_9191137	TSS1_9191457	-0.168382
320	TSS1_26608307	TSS1_26608627	-0.302912
320	TSS2_17793035	TSS2_17793355	0.0557548
321	TSS3_23437658	TSS3_23437337	-0.0243906
322	TSS1_6342088	TSS1_6341766	-0.14595
322	TSS3_4732683	TSS3_4733005	0.794325
322	TSS3_6231786	TSS3_6232108	-0.319918
322	TSS5_147490	TSS5_147168	-0.25899
322	TSS5_1601495	TSS5_1601173	0.411821
322	TSS5_7855751	TSS5_7856073	0.822891
322	TSS5_18390786	TSS5_18391108	0.404801
323	TSS1_21092980	TSS1_21092657	0.841975
323	TSS1_27749581	TSS1_27749258	0.0729063
323	TSS3_2952694	TSS3_2952371	0.177222
323	TSS5_21673942	TSS5_21674265	0.688612
324	TSS5_3428157	TSS5_3427833	0.794724
325	TSS1_5055581	TSS1_5055256	0.373153
325	TSS1_27804982	TSS1_27804657	-0.0497503
325	TSS3_4953663	TSS3_4953338	-0.0306243
325	TSS5_2941487	TSS5_2941812	0.825692
326	TSS1_25340245	TSS1_25340571	0.766865
326	TSS1_27331026	TSS1_27331352	0.65638
326	TSS2_11856444	TSS2_11856770	-0.203031
326	TSS3_7608704	TSS3_7608378	-0.363668
326	TSS3_19666810	TSS3_19666484	-0.141756
326	TSS4_13985259	TSS4_13985585	0.928113
327	TSS2_8092889	TSS2_8093216	0.450676
327	TSS3_2327932	TSS3_2327605	-0.393393
327	TSS3_5096163	TSS3_5095836	0.951821
327	TSS3_22287403	TSS3_22287730	-0.491439
327	TSS5_20036550	TSS5_20036223	0.12169
328	TSS1_4351449	TSS1_4351777	0.444586
328	TSS1_9286533	TSS1_9286205	-0.468098
328	TSS2_12587872	TSS2_12588200	0.976045
328	TSS4_1229280	TSS4_1228952	-0.493773
328	TSS4_13861017	TSS4_13860689	0.12317
329	TSS1_395432	TSS1_395761	0.0875028
329	TSS2_15412380	TSS2_15412051	0.474051
329	TSS2_19629190	TSS2_19629519	-0.564779
329	TSS3_17026287	TSS3_17026616	0.994065
329	TSS3_19208612	TSS3_19208283	0.599394
329	TSS4_5391852	TSS4_5391523	0.195659
329	TSS4_7607024	TSS4_7607353	0.115631
329	TSS4_17562097	TSS4_17561768	-0.216077
329	TSS5_18264409	TSS5_18264738	-0.122779
330	TSS1_28783547	TSS1_28783217	-0.460602
330	TSS2_9599104	TSS2_9599434	0.0614993
330	TSS3_4493025	TSS3_4492695	-0.169604
331	TSS1_355144	TSS1_354813	0.0926415
331	TSS1_1096745	TSS1_1097076	-0.229802
331	TSS1_5709446	TSS1_5709777	0.460732
331	TSS1_19262110	TSS1_19261779	0.998332
331	TSS1_26591857	TSS1_26591526	-0.089379
331	TSS1_29474191	TSS1_29473860	0.397545
331	TSS3_9758570	TSS3_9758901	-0.203031
331	TSS3_20246213	TSS3_20246544	-0.312499
331	TSS3_22348570	TSS3_22348239	0.385833
331	TSS4_14385230	TSS4_14385561	0.0189614
332	TSS1_4001078	TSS1_4001410	0.937303
332	TSS1_23978346	TSS1_23978678	0.677961
332	TSS1_26049712	TSS1_26049380	0.594099
332	TSS2_7693347	TSS2_7693679	-0.198891
332	TSS3_21020746	TSS3_21020414	-0.286523
333	TSS2_13748086	TSS2_13747753	0.553402
333	TSS3_10759219	TSS3_10759552	-0.31885
333	TSS4_16569543	TSS4_16569210	0.0613761
334	TSS1_11568348	TSS1_11568682	0.556526
334	TSS1_26891574	TSS1_26891240	-0.657296
334	TSS4_15602433	TSS4_15602767	-0.716412
335	TSS5_16831512	TSS5_16831177	0.959237
336	TSS1_18360618	TSS1_18360282	0.691412
336	TSS2_8122931	TSS2_8123267	-0.111892
336	TSS4_13069788	TSS4_13069452	0.485955
337	TSS2_9896657	TSS2_9896320	0.842907
337	TSS3_7971111	TSS3_7970774	0.949906
338	TSS1_1491179	TSS1_1490841	0.613688
338	TSS2_15169510	TSS2_15169848	0.33438
338	TSS3_3267520	TSS3_3267858	-0.391931
338	TSS4_11767599	TSS4_11767261	0.42489
338	TSS5_24830091	TSS5_24829753	0.852749
339	TSS1_5764412	TSS1_5764073	0.0558255
339	TSS1_20579984	TSS1_20580323	0.4825
339	TSS1_29210210	TSS1_29210549	-0.578239
339	TSS4_12758074	TSS4_12757735	-0.112606
339	TSS4_17986157	TSS4_17986496	0.021909
340	TSS2_16265045	TSS2_16265385	0.429929
340	TSS2_18552405	TSS2_18552065	-0.549579
340	TSS4_2772592	TSS4_2772252	0.602689
340	TSS4_10491908	TSS4_10491568	-0.841865
340	TSS4_11556497	TSS4_11556837	0.0259581
341	TSS1_1129756	TSS1_1129415	0.761198
341	TSS1_28865071	TSS1_28865412	-0.390001
341	TSS2_17712391	TSS2_17712050	-0.00965257
341	TSS3_2531547	TSS3_2531888	0.718918
341	TSS3_10520167	TSS3_10520508	0.884689
341	TSS4_15479183	TSS4_15479524	0.101476
342	TSS1_4947926	TSS1_4947584	0.396542
342	TSS1_6308353	TSS1_6308011	0.861907
342	TSS1_9649415	TSS1_9649073	0.187617
342	TSS1_28194144	TSS1_28193802	0.843731
342	TSS3_20801197	TSS3_20800855	-0.0220394
342	TSS3_23458804	TSS3_23458462	0.59893
342	TSS4_17951089	TSS4_17951431	0.0412419
344	TSS3_2640798	TSS3_2641142	-0.17957
345	TSS1_402187	TSS1_401842	-0.144999
345	TSS1_5204259	TSS1_5204604	0.696523
345	TSS1_18132358	TSS1_18132703	0.777207
345	TSS4_17307378	TSS4_17307723	0.966278
345	TSS5_22455100	TSS5_22454755	-0.270755
346	TSS2_11259346	TSS2_11259000	-0.537171
346	TSS3_7087530	TSS3_7087184	0.278875
346	TSS4_14859821	TSS4_14860167	0.754538
347	TSS1_28932564	TSS1_28932911	0.466898
347	TSS2_8496098	TSS2_8495751	0.36814
347	TSS3_3680096	TSS3_3679749	-0.145387
348	TSS1_17385359	TSS1_17385707	0.771932
348	TSS2_10400836	TSS2_10400488	0.726455
348	TSS3_23289113	TSS3_23289461	0.145746
348	TSS4_6763835	TSS4_6763487	0.214467
348	TSS4_17909936	TSS4_17909588	-0.588931
348	TSS5_24674736	TSS5_24675084	-0.660299
349	TSS3_5708579	TSS3_5708928	0.499833
349	TSS4_12157287	TSS4_12156938	0.815093
350	TSS2_17918577	TSS2_17918927	-0.335619
350	TSS3_3092083	TSS3_3091733	0.334761
350	TSS4_15156329	TSS4_15156679	0.822999
350	TSS4_16829293	TSS4_16829643	0.325752
350	TSS5_4254842	TSS5_4254492	0.589796
351	TSS1_8048745	TSS1_8049096	-0.00448057
351	TSS1_10102716	TSS1_10103067	0.484006
351	TSS2_14547140	TSS2_14546789	0.331435
352	TSS1_5224059	TSS1_5224411	0.309681
352	TSS3_5804475	TSS3_5804123	0.0992263
352	TSS5_5405113	TSS5_5405465	-0.568594
353	TSS1_9801588	TSS1_9801941	0.12786
353	TSS5_4885836	TSS5_4886189	-0.23421
353	TSS5_26415773	TSS5_26416126	0.341064
354	TSS1_21024410	TSS1_21024764	0.112688
354	TSS1_22645516	TSS1_22645162	0.0156502
354	TSS1_30063076	TSS1_30062722	-0.821693
354	TSS3_17191413	TSS3_17191059	0.30557
354	TSS3_22159016	TSS3_22158662	-0.334553
354	TSS3_23185583	TSS3_23185937	0.105177
354	TSS4_13664594	TSS4_13664240	-0.0217787
354	TSS4_16471520	TSS4_16471874	-0.64998
354	TSS5_1620130	TSS5_1620484	0.220541
354	TSS5_25836286	TSS5_25836640	0.452301
355	TSS1_877916	TSS1_877561	-0.441076
355	TSS1_2212731	TSS1_2212376	0.777004
355	TSS1_4394666	TSS1_4394311	0.802179
355	TSS1_7881503	TSS1_7881148	0.741153
355	TSS1_24136313	TSS1_24135958	0.873648
355	TSS1_28461360	TSS1_28461715	-0.166654
355	TSS3_4303540	TSS3_4303895	-0.394593
355	TSS3_6200219	TSS3_6200574	-0.602085
355	TSS4_12851908	TSS4_12851553	-0.0439112
355	TSS4_13539333	TSS4_13539688	-0.556142
355	TSS4_16373930	TSS4_16373575	0.993642
355	TSS5_104986	TSS5_105341	0.635875
355	TSS5_24102620	TSS5_24102975	0.887066
356	TSS1_22034153	TSS1_22034509	-0.346509
356	TSS2_14524400	TSS2_14524756	0.973514
356	TSS2_15207847	TSS2_15207491	-0.123388
356	TSS4_1501828	TSS4_1501472	-0.0965274
357	TSS3_5920514	TSS3_5920157	0.65585
357	TSS4_12512328	TSS4_12512685	0.692818
357	TSS4_16740822	TSS4_16740465	0.0679558
357	TSS5_3123884	TSS5_3124241	0.78458
357	TSS5_4697285	TSS5_4696928	-0.279617
358	TSS1_1011314	TSS1_1010956	-0.0342244
358	TSS3_5252824	TSS3_5252466	0.017385
358	TSS5_26315983	TSS5_26316341	-0.324934
359	TSS3_4857162	TSS3_4857521	0.998447
359	TSS5_21201935	TSS5_21201576	-0.410482
360	TSS4_14110525	TSS4_14110885	0.171665
360	TSS5_13854105	TSS5_13853745	0.180203
361	TSS1_27799957	TSS1_27799596	0.00688284
361	TSS3_2706275	TSS3_2706636	0.214232
361	TSS4_12503574	TSS4_12503935	0.395102
362	TSS2_230757	TSS2_230395	0.736646
362	TSS2_497650	TSS2_498012	-0.492544
362	TSS3_3289348	TSS3_3289710	-0.329631
362	TSS5_1563046	TSS5_1563408	0.736962
363	TSS2_7839511	TSS2_7839874	0.453277
363	TSS3_21783968	TSS3_21783605	-0.0966378
364	TSS2_1040915	TSS2_1040551	-0.317891
364	TSS5_2226455	TSS5_2226091	0.15558
364	TSS5_20030336	TSS5_20030700	0.392704
365	TSS1_5525232	TSS1_5525597	-0.0246185
365	TSS3_3463237	TSS3_3463602	-0.522231
365	TSS4_15390763	TSS4_15390398	-0.280851
367	TSS3_691698	TSS3_692065	-0.12366
367	TSS4_8100611	TSS4_8100244	-0.404515
368	TSS1_4576999	TSS1_4576631	0.689245
368	TSS1_29593525	TSS1_29593893	0.271437
368	TSS3_10727354	TSS3_10727722	0.100938
368	TSS5_2090759	TSS5_2090391	-0.0240197
368	TSS5_22317945	TSS5_22318313	-0.418918
369	TSS1_7489030	TSS1_7488661	0.4351
369	TSS1_30359305	TSS1_30359674	0.878229
369	TSS3_892610	TSS3_892241	0.954706
369	TSS3_6290763	TSS3_6290394	0.29407
369	TSS4_16598677	TSS4_16599046	0.381812
370	TSS1_26059022	TSS1_26058652	0.57484
370	TSS3_15517811	TSS3_15517441	0.987743
370	TSS4_810816	TSS4_810446	0.753836
370	TSS4_1122429	TSS4_1122059	0.544374
370	TSS4_12792986	TSS4_12792616	-0.88986
371	TSS1_2538238	TSS1_2538609	-0.345661
371	TSS2_1966445	TSS2_1966816	0.908595
371	TSS4_12044019	TSS4_12043648	0.224057
372	TSS1_27596343	TSS1_27595971	0.577348
372	TSS3_21889265	TSS3_21889637	0.895259
372	TSS5_1767299	TSS5_1767671	-0.436445
373	TSS1_23352319	TSS1_23351946	0.732941
373	TSS2_17563172	TSS2_17562799	-0.134085
373	TSS3_6552140	TSS3_6551767	-0.152128
373	TSS4_1579747	TSS4_1580120	-0.135888
373	TSS5_23074601	TSS5_23074974	-0.149328
374	TSS3_18637471	TSS3_18637845	0.863909
374	TSS5_16820569	TSS5_16820195	0.955414
375	TSS2_15527996	TSS2_15528371	0.7533
375	TSS4_1268974	TSS4_1268599	0.997752
376	TSS4_16102572	TSS4_16102196	-0.301813
376	TSS5_7783394	TSS5_7783770	-0.0232951
376	TSS5_22309783	TSS5_22309407	0.434158
377	TSS5_7205290	TSS5_7205667	0.590989
378	TSS3_6173893	TSS3_6174271	0.255909
378	TSS4_11959847	TSS4_11960225	-0.138021
381	TSS2_977789	TSS2_977408	0.800418
382	TSS1_26026573	TSS1_26026191	-0.572
382	TSS2_14461712	TSS2_14462094	0.241754
382	TSS2_17533046	TSS2_17532664	0.0532437
382	TSS2_19139096	TSS2_19138714	0.126971
382	TSS3_673061	TSS3_673443	0.688059
382	TSS3_23108805	TSS3_23108423	0.252882
382	TSS5_25477369	TSS5_25477751	0.097384
382	TSS5_26379617	TSS5_26379235	-0.231095
383	TSS2_4416466	TSS2_4416849	0.0628517
384	TSS2_12631617	TSS2_12631233	0.846953
384	TSS2_16986559	TSS2_16986943	0.881724
384	TSS3_698491	TSS3_698107	-0.167561
385	TSS1_2060732	TSS1_2060347	-0.337872
385	TSS1_9428643	TSS1_9429028	0.349158
385	TSS1_23331297	TSS1_23331682	0.984259
385	TSS3_3454377	TSS3_3453992	0.736805
385	TSS3_3578083	TSS3_3578468	0.585705
385	TSS3_8036194	TSS3_8035809	0.872777
386	TSS2_7968928	TSS2_7969314	0.938992
386	TSS2_11080327	TSS2_11079941	0.796704
386	TSS4_8090431	TSS4_8090817	0.475925
386	TSS5_8661805	TSS5_8662191	0.199408
387	TSS2_7422024	TSS2_7422411	0.392525
387	TSS2_9086214	TSS2_9085827	0.984492
387	TSS3_21251792	TSS3_21251405	-0.0456866
387	TSS4_6744717	TSS4_6745104	0.884878
388	TSS1_15976696	TSS1_15977084	0.919562
388	TSS1_24196613	TSS1_24196225	0.640359
388	TSS5_10648931	TSS5_10648543	0.46611
388	TSS5_19886094	TSS5_19886482	-0.449364
389	TSS2_13752321	TSS2_13751932	0.933726
389	TSS4_8974935	TSS4_8974546	-0.0462523
389	TSS5_17107667	TSS5_17108056	-0.183986
389	TSS5_23244413	TSS5_23244802	-0.00635633
390	TSS1_11412538	TSS1_11412148	0.485904
390	TSS3_19783061	TSS3_19782671	0.117729
390	TSS5_5211516	TSS5_5211906	0.135174
391	TSS1_25254958	TSS1_25255349	0.407844
391	TSS1_27179218	TSS1_27179609	0.318207
391	TSS3_6143732	TSS3_6143341	0.12377
391	TSS5_18710984	TSS5_18710593	-0.109543
392	TSS1_27312541	TSS1_27312933	0.295677
392	TSS4_17634360	TSS4_17634752	0.624544
392	TSS4_17830735	TSS4_17830343	-0.0541928
392	TSS5_6597801	TSS5_6598193	0.682963
393	TSS1_26131060	TSS1_26131453	0.96889
393	TSS1_26637684	TSS1_26638077	0.542543
393	TSS3_16758822	TSS3_16759215	0.846253
394	TSS1_2322113	TSS1_2321719	-0.37483
394	TSS3_21860635	TSS3_21860241	0.589177
394	TSS4_18209007	TSS4_18209401	-0.437056
394	TSS4_18217733	TSS4_18217339	0.818804
395	TSS1_23112516	TSS1_23112911	-0.439855
395	TSS1_24840725	TSS1_24841120	0.316454
395	TSS3_2742574	TSS3_2742969	-0.410785
396	TSS2_19352484	TSS2_19352088	-0.480035
396	TSS4_12937101	TSS4_12936705	0.936041
396	TSS5_2429942	TSS5_2430338	-0.371624
397	TSS1_38250	TSS1_37853	-0.142179
397	TSS1_6366693	TSS1_6367090	0.236456
397	TSS1_28098463	TSS1_28098860	0.553832
397	TSS3_561636	TSS3_562033	-0.641904
397	TSS3_20505331	TSS3_20505728	0.504096
398	TSS1_2972597	TSS1_2972199	0.269955
398	TSS2_7074004	TSS2_7074402	0.742857
399	TSS2_14578175	TSS2_14578574	-0.47016
399	TSS3_9713052	TSS3_9712653	0.421246
400	TSS2_8062980	TSS2_8063380	-0.0579541
400	TSS5_18566958	TSS5_18566558	0.473139
401	TSS4_1511708	TSS4_1512109	-0.330712
401	TSS4_11783065	TSS4_11782664	0.932106
401	TSS5_23662974	TSS5_23663375	-0.252356
402	TSS1_267944	TSS1_268346	0.0379183
402	TSS1_4635550	TSS1_4635148	0.882791
402	TSS1_8067497	TSS1_8067899	0.643395
402	TSS1_10942231	TSS1_10941829	0.0075293
402	TSS1_29815430	TSS1_29815832	0.341319
402	TSS3_16778308	TSS3_16778710	0.926316
402	TSS5_6357509	TSS5_6357107	0.139548
403	TSS1_20876292	TSS1_20876695	-0.582664
403	TSS1_25238436	TSS1_25238033	-0.437816
404	TSS2_9444638	TSS2_9444234	0.831508
404	TSS5_8468592	TSS5_8468188	0.317462
405	TSS1_23644974	TSS1_23645379	0.276881
405	TSS2_15529943	TSS2_15530348	-0.471806
405	TSS2_16475895	TSS2_16476300	0.407456
406	TSS1_29853825	TSS1_29853419	0.0986084
406	TSS2_17784961	TSS2_17785367	0.0489078
406	TSS3_1767938	TSS3_1767532	0.584707
406	TSS3_17520624	TSS3_17521030	-0.357784
406	TSS5_339410	TSS5_339816	-0.150023
407	TSS1_17719610	TSS1_17719203	0.748691
407	TSS2_10610436	TSS2_10610843	NA
407	TSS3_8276634	TSS3_8277041	0.674402
407	TSS3_21780840	TSS3_21780433	0.710084
407	TSS5_26894428	TSS5_26894835	-0.176794
408	TSS4_552845	TSS4_553253	0.0346074
408	TSS5_21568359	TSS5_21567951	0.619896
409	TSS3_1010879	TSS3_1010470	-0.0992349
409	TSS3_10118942	TSS3_10118533	-0.28479
409	TSS3_10244892	TSS3_10245301	0.216586
410	TSS3_1595016	TSS3_1595426	-0.107644
410	TSS3_9827447	TSS3_9827857	0.472225
410	TSS4_8875510	TSS4_8875920	0.615619
410	TSS5_20796640	TSS5_20797050	-0.627115
411	TSS1_21008220	TSS1_21007809	-0.423854
411	TSS1_21652641	TSS1_21653052	0.695599
411	TSS1_23219467	TSS1_23219056	0.0330581
411	TSS4_10500801	TSS4_10501212	0.359551
411	TSS5_7799899	TSS5_7799488	0.198295
411	TSS5_25348600	TSS5_25349011	0.0402089
412	TSS1_3392961	TSS1_3392549	0.817588
412	TSS2_15481818	TSS2_15481406	0.917123
412	TSS3_17402134	TSS3_17401722	-0.137905
413	TSS2_13489049	TSS2_13488636	0.536644
413	TSS2_18571943	TSS2_18572356	0.453936
413	TSS3_20179383	TSS3_20178970	0.843123
413	TSS4_18025287	TSS4_18025700	-0.177685
414	TSS1_29419907	TSS1_29420321	0.149036
414	TSS4_12726495	TSS4_12726081	0.83697
415	TSS5_22828418	TSS5_22828003	0.409173
416	TSS5_19636071	TSS5_19635655	0.52699
416	TSS5_22564880	TSS5_22564464	-0.493105
417	TSS5_3367702	TSS5_3367285	-0.208034
417	TSS5_26453456	TSS5_26453039	0.202728
418	TSS3_5329904	TSS3_5330322	-0.346355
418	TSS4_12917916	TSS4_12918334	-0.339075
419	TSS2_8743030	TSS2_8742611	-0.106674
419	TSS3_9945987	TSS3_9945568	0.342514
419	TSS3_18613896	TSS3_18613477	0.519938
419	TSS5_21957816	TSS5_21958235	0.748102
420	TSS2_15737433	TSS2_15737853	0.0282097
420	TSS5_302367	TSS5_301947	-0.525485
420	TSS5_14066587	TSS5_14066167	-0.416903
421	TSS3_3331332	TSS3_3330911	-0.12641
422	TSS1_6409393	TSS1_6409815	0.93321
423	TSS1_4222629	TSS1_4223052	0.207965
423	TSS1_10219375	TSS1_10218952	0.817232
423	TSS1_10596072	TSS1_10596495	0.306957
423	TSS1_24362314	TSS1_24361891	-0.197022
423	TSS3_8742888	TSS3_8743311	0.141889
424	TSS1_3093421	TSS1_3093845	0.472349
424	TSS4_17041505	TSS4_17041081	0.907938
425	TSS1_9434029	TSS1_9434454	-0.312953
425	TSS2_13824413	TSS2_13824838	0.411265
425	TSS5_9792698	TSS5_9792273	0.717938
425	TSS5_25390488	TSS5_25390063	0.881034
426	TSS4_13839533	TSS4_13839959	-0.42433
427	TSS1_29957625	TSS1_29957198	-0.541858
428	TSS4_9496160	TSS4_9495732	0.900085
428	TSS5_15515068	TSS5_15514640	-0.0932837
429	TSS1_20563580	TSS1_20563151	0.36059
430	TSS3_5872777	TSS3_5873207	-0.129558
431	TSS1_24112870	TSS1_24113301	-0.440107
431	TSS2_16226708	TSS2_16227139	0.619919
431	TSS3_17228299	TSS3_17228730	0.705934
432	TSS4_13997743	TSS4_13997311	0.120907
432	TSS4_17326185	TSS4_17326617	0.91598
433	TSS4_18385990	TSS4_18385557	-0.430252
434	TSS1_7397205	TSS1_7396771	0.554518
434	TSS1_27790442	TSS1_27790876	0.830597
434	TSS2_15053175	TSS2_15053609	0.573451
434	TSS3_21178280	TSS3_21178714	0.763135
434	TSS5_9742143	TSS5_9742577	0.860199
436	TSS1_11873288	TSS1_11872852	0.312412
436	TSS3_17709916	TSS3_17710352	0.624572
437	TSS1_5139818	TSS1_5139381	0.360047
437	TSS1_26419586	TSS1_26420023	-0.492953
437	TSS2_13935352	TSS2_13934915	-0.171325
437	TSS4_2375769	TSS4_2375332	0.365193
437	TSS4_9200169	TSS4_9199732	0.79903
437	TSS5_26221514	TSS5_26221951	-0.330516
438	TSS2_19457039	TSS2_19457477	0.642852
438	TSS5_3247229	TSS5_3246791	0.0442211
439	TSS1_11414886	TSS1_11414447	-0.0172749
439	TSS4_14057353	TSS4_14057792	0.933006
440	TSS2_13614066	TSS2_13613626	-0.138535
440	TSS3_9595569	TSS3_9595129	0.310193
440	TSS3_19012959	TSS3_19013399	-0.153899
440	TSS4_11860605	TSS4_11860165	-0.327554
440	TSS5_16739813	TSS5_16740253	0.699639
441	TSS1_7550962	TSS1_7550521	0.740756
441	TSS2_11177648	TSS2_11178089	NA
441	TSS5_18530435	TSS5_18530876	0.263793
442	TSS3_16790377	TSS3_16790819	0.680119
442	TSS3_17634450	TSS3_17634892	0.615452
442	TSS4_15489661	TSS4_15490103	0.0758781
443	TSS1_30235419	TSS1_30234976	0.437752
443	TSS3_930358	TSS3_929915	-0.356851
443	TSS3_1720156	TSS3_1719713	0.065936
443	TSS4_12536850	TSS4_12537293	0.95657
443	TSS5_3258238	TSS5_3257795	0.0793587
443	TSS5_5454360	TSS5_5454803	-0.624026
444	TSS1_3058082	TSS1_3058526	-0.239024
445	TSS1_2564127	TSS1_2563682	-0.562857
445	TSS3_6128134	TSS3_6128579	-0.295385
447	TSS1_9715630	TSS1_9715183	-0.516235
447	TSS1_20734769	TSS1_20734322	0.053435
447	TSS1_23138020	TSS1_23137573	0.678719
447	TSS3_18349185	TSS3_18348738	-0.588391
447	TSS5_21469923	TSS5_21470370	-0.28137
448	TSS1_6283628	TSS1_6283180	0.672794
448	TSS3_7030907	TSS3_7031355	0.667452
448	TSS3_17800876	TSS3_17801324	-0.438608
448	TSS3_18972844	TSS3_18973292	0.613136
448	TSS5_14886406	TSS5_14885958	0.000820377
450	TSS1_28143098	TSS1_28142648	-0.0211842
450	TSS2_1149444	TSS2_1148994	0.810154
451	TSS3_3365802	TSS3_3365351	-0.209274
451	TSS5_858875	TSS5_858424	0.707475
451	TSS5_19202701	TSS5_19203152	-0.0867016
451	TSS5_26490776	TSS5_26490325	-0.567556
452	TSS3_19704412	TSS3_19703960	0.0432068
452	TSS5_6775717	TSS5_6776169	0.704791
453	TSS1_27444126	TSS1_27444579	0.0881047
453	TSS3_1157205	TSS3_1156752	0.726891
453	TSS3_17212787	TSS3_17212334	0.907303
453	TSS4_6024260	TSS4_6023807	-0.0645985
453	TSS4_13882777	TSS4_13883230	0.821724
453	TSS5_3779887	TSS5_3780340	0.51916
454	TSS1_24019000	TSS1_24019454	-0.14137
454	TSS3_193991	TSS3_193537	0.74423
455	TSS3_2996089	TSS3_2995634	0.0190635
455	TSS4_16063529	TSS4_16063074	NA
455	TSS5_2838498	TSS5_2838043	0.544588
456	TSS2_18324806	TSS2_18324350	0.998691
456	TSS5_21003619	TSS5_21003163	-0.228675
457	TSS1_4818470	TSS1_4818013	-0.712605
457	TSS1_20803893	TSS1_20803436	0.306993
458	TSS1_1017702	TSS1_1018160	-0.399101
458	TSS1_2577151	TSS1_2576693	0.925317
458	TSS2_15051814	TSS2_15052272	0.947116
458	TSS2_15235332	TSS2_15235790	-0.427051
458	TSS4_15394206	TSS4_15393748	0.231956
459	TSS3_7063716	TSS3_7063257	-0.354545
459	TSS5_241469	TSS5_241010	0.0314542
460	TSS1_6414297	TSS1_6414757	-0.17348
460	TSS1_21255885	TSS1_21256345	0.831797
461	TSS2_17379525	TSS2_17379064	0.0499619
462	TSS1_28722902	TSS1_28722440	0.69841
462	TSS3_4024761	TSS3_4024299	0.592558
462	TSS4_70288	TSS4_69826	-0.210964
462	TSS5_23577187	TSS5_23577649	-0.0988619
463	TSS5_9793920	TSS5_9793457	-0.398247
464	TSS1_17773946	TSS1_17773482	-0.0760111
464	TSS1_20839709	TSS1_20839245	0.376997
464	TSS1_27349080	TSS1_27349544	-0.595303
464	TSS2_7748928	TSS2_7748464	-0.0257294
465	TSS1_2013884	TSS1_2013419	-0.535993
465	TSS1_24884414	TSS1_24884879	-0.171566
465	TSS4_11447516	TSS4_11447051	0.42183
465	TSS5_22037892	TSS5_22038357	0.911454
466	TSS5_5467528	TSS5_5467062	-0.468283
466	TSS5_26664731	TSS5_26665197	-0.647213
467	TSS2_16850954	TSS2_16850487	0.808103
467	TSS4_18564292	TSS4_18563825	-0.477357
467	TSS5_22547455	TSS5_22546988	-0.73344
467	TSS5_23728318	TSS5_23728785	0.923431
469	TSS1_3611465	TSS1_3611934	0.938801
469	TSS2_11293921	TSS2_11293452	0.792669
469	TSS5_25647582	TSS5_25648051	0.153621
470	TSS3_198398	TSS3_197928	0.991938
470	TSS5_5956746	TSS5_5957216	0.0597596
471	TSS2_15237622	TSS2_15238093	-0.316314
471	TSS3_258408	TSS3_258879	-0.405986
471	TSS5_25832765	TSS5_25833236	0.762517
472	TSS1_4642467	TSS1_4641995	-0.573141
472	TSS1_5181857	TSS1_5181385	0.457546
472	TSS1_18946194	TSS1_18945722	0.661425
472	TSS3_20702884	TSS3_20703356	0.816249
473	TSS1_29585481	TSS1_29585954	0.43086
473	TSS5_3335570	TSS5_3335097	0.742718
474	TSS1_3296583	TSS1_3296109	0.615483
474	TSS1_27209892	TSS1_27209418	-0.112541
474	TSS3_6460069	TSS3_6459595	0.589001
475	TSS5_6821612	TSS5_6822087	0.828113
476	TSS2_9242373	TSS2_9242849	0.165144
476	TSS3_6039132	TSS3_6039608	-0.506844
477	TSS4_17476790	TSS4_17477267	-0.366532
477	TSS5_26230054	TSS5_26229577	0.592644
478	TSS1_30208708	TSS1_30208230	-0.229733
479	TSS3_18892841	TSS3_18892362	0.176876
479	TSS4_5618396	TSS4_5617917	-0.505496
479	TSS5_3124102	TSS5_3124581	-0.563796
479	TSS5_5818810	TSS5_5818331	0.0687372
481	TSS1_28740359	TSS1_28740840	0.263671
481	TSS2_15890564	TSS2_15891045	-0.458221
481	TSS5_2789760	TSS5_2790241	-0.447981
481	TSS5_24619796	TSS5_24620277	0.43019
482	TSS1_4983078	TSS1_4983560	-0.482653
482	TSS1_19915579	TSS1_19915097	0.914139
482	TSS2_18782404	TSS2_18781922	0.346799
482	TSS5_26447257	TSS5_26447739	0.887303
483	TSS1_5615313	TSS1_5615796	0.772271
483	TSS2_16068722	TSS2_16068239	0.670077
484	TSS4_16989460	TSS4_16988976	-0.421209
484	TSS4_18406289	TSS4_18406773	-0.321494
485	TSS2_12905556	TSS2_12905071	0.0248668
485	TSS3_1479106	TSS3_1479591	0.187575
485	TSS3_17338048	TSS3_17337563	-0.0396132
485	TSS4_12332148	TSS4_12331663	-0.113313
485	TSS4_12745827	TSS4_12745342	0.455446
486	TSS1_3648122	TSS1_3647636	0.508764
486	TSS1_26402582	TSS1_26403068	0.872029
486	TSS3_2314611	TSS3_2315097	-0.0771036
486	TSS4_2452522	TSS4_2453008	-0.474388
486	TSS4_14380313	TSS4_14380799	-0.31977
487	TSS1_10758590	TSS1_10759077	0.223956
487	TSS2_15725342	TSS2_15724855	0.933637
487	TSS5_6495087	TSS5_6495574	0.149349
487	TSS5_25582230	TSS5_25582717	0.342063
488	TSS1_7176377	TSS1_7176865	-0.725976
488	TSS1_12936988	TSS1_12936500	0.940767
488	TSS1_29518418	TSS1_29517930	0.635996
488	TSS2_10800833	TSS2_10801321	-0.35089
488	TSS3_6639176	TSS3_6639664	0.0614473
488	TSS3_8963248	TSS3_8963736	0.110105
489	TSS3_994831	TSS3_995320	0.599066
489	TSS3_23309619	TSS3_23310108	0.360067
489	TSS5_26969873	TSS5_26969384	-0.619653
490	TSS1_26394654	TSS1_26394164	-0.863856
490	TSS1_27619162	TSS1_27619652	-0.0544343
490	TSS2_12049475	TSS2_12049965	0.00713838
490	TSS2_17120886	TSS2_17121376	-0.0467043
490	TSS3_4924438	TSS3_4924928	-0.498901
491	TSS2_18132892	TSS2_18132401	0.779078
492	TSS1_892915	TSS1_892423	-0.186848
492	TSS1_5778866	TSS1_5778374	-0.123674
492	TSS2_17177174	TSS2_17177666	0.637322
492	TSS3_596960	TSS3_596468	-0.175265
492	TSS3_8734869	TSS3_8734377	0.577068
493	TSS5_5554754	TSS5_5555247	0.303544
494	TSS3_6136645	TSS3_6137139	-0.281722
495	TSS4_7112483	TSS4_7111988	-0.56089
495	TSS5_23318595	TSS5_23318100	0.160343
496	TSS1_1113889	TSS1_1114385	-0.431865
496	TSS1_20000715	TSS1_20001211	-0.35359
496	TSS3_20964361	TSS3_20964857	0.566819
497	TSS1_1502283	TSS1_1501786	0.0371425
498	TSS1_29649956	TSS1_29650454	-0.387115
498	TSS2_17921555	TSS2_17922053	0.68175
498	TSS3_207950	TSS3_208448	0.488257
498	TSS3_6545656	TSS3_6545158	0.00235459
499	TSS2_16485434	TSS2_16484935	-0.20258
499	TSS4_11425556	TSS4_11426055	0.367183
499	TSS5_20106617	TSS5_20106118	-0.122105
500	TSS4_14047854	TSS4_14048354	0.362023
500	TSS5_26950010	TSS5_26950510	0.180124
