# Supplementary material for: Interplay between coding and non-coding regulation drives the Arabidopsis seed-to-seedling transition
Source: Nat Commun. 2024 Feb 26;15:1724. doi: 10.1038/s41467-024-46082-5 (PMC10897432; doi:10.1038/s41467-024-46082-5)
Supplement: Supplementary file 13 — Supplementary Dataset 10 [file 41467_2024_46082_MOESM13_ESM.xlsx]

## Sheet: Supplementary Dataset 10
Supplementary Dataset 10: Detected enhancers and their activity during the seed-to-seedling transition
Chromosome	Start	End	Width	TSS ID	ACR ID	Intragenic	Bidirectional	name	DS (CPM)	S24 (CPM)	S72 (CPM)	L6 (CPM)	L26 (CPM)	L57 (CPM)	Timepoint at Max Activity
1	9564	10063	500	TSS1_9814		FALSE	FALSE	ENH1_9814	0	0	0	0	0.179025	0.204671	L57
1	14010	14509	500	TSS1_14282	ATAC1_14267	FALSE	FALSE	ENH1_14260	0	0	0	0.353987	0.0599779	0.306513	L6
1	20281	21760	1480	TSS1_21284	ATAC1_21181	FALSE	FALSE	ENH1_21020	1.11851	5.55686	2.49345	2.03543	1.49218	0.408354	S24
1	120280	121049	770	TSS1_120454,TSS1_120800	ATAC1_120686	TRUE	TRUE	ENH1_120664	8.39833	28.9047	18.1149	6.81426	3.46145	0.91855	S24
1	146077	146576	500	TSS1_146304	ATAC1_146387	FALSE	FALSE	ENH1_146327	0.840465	0.317476	0	0.265491	1.90838	0.817697	L26
1	155044	155671	628	TSS1_155199,TSS1_155377	ATAC1_155256	TRUE	TRUE	ENH1_155358	11.2057	49.0768	19.2732	4.60076	0.596144	1.94091	S24
1	210413	211214	802	TSS1_210585,TSS1_211067	ATAC1_210744	TRUE	TRUE	ENH1_210814	1.67935	13.8164	4.81915	3.45137	10.7888	0.305524	S24
1	263359	263858	500	TSS1_263457,TSS1_263799		TRUE	TRUE	ENH1_263608	3.36186	5.24041	1.82929	14.5977	0.537075	0	L6
1	342094	342610	517	TSS1_342511	ATAC1_342443	FALSE	FALSE	ENH1_342352	0.279628	0.317476	1.49493	1.85843	6.73207	3.06414	L26
1	367976	368518	543	TSS1_368340	ATAC1_368212	FALSE	FALSE	ENH1_368247	0.840465	0.952427	0.332082	0.973465	0.835147	0.613026	L6
1	369287	369861	575	TSS1_369854	ATAC1_369430	FALSE	FALSE	ENH1_369574	0	0.952427	1.49607	0.442484	1.07415	0.613025	S72
1	371384	371883	500	TSS1_371634		FALSE	FALSE	ENH1_371634	0	0	0	0	0	0.101841	L57
1	505702	506201	500	TSS1_505855	ATAC1_505933	FALSE	FALSE	ENH1_505952	0	1.11116	0.665297	0.530981	0.298072	0.919539	S24
1	565251	567629	2379	TSS1_565852,TSS1_566340	ATAC1_565501	TRUE	TRUE	ENH1_566440	10.6417	17.1509	7.47807	10.6196	31.4248	10.6202	L26
1	652143	652955	813	TSS1_652923	ATAC1_652686	FALSE	FALSE	ENH1_652549	0	3.65303	11.7963	1.23896	4.17028	4.18736	S72
1	788939	789438	500	TSS1_789101	ATAC1_789236	FALSE	FALSE	ENH1_789189	0	10.1643	22.0976	10.6175	4.93909	0.306513	S72
1	865083	865582	500	TSS1_865250	ATAC1_865282	FALSE	FALSE	ENH1_865333	0	2.3821	3.82291	0.619478	0.657031	0.511184	S72
1	952600	953302	703	TSS1_952735	ATAC1_953041	FALSE	FALSE	ENH1_952951	8.96074	6.03307	2.65892	5.13281	1.1314	0.204671	DS
1	975389	975888	500	TSS1_975853	ATAC1_975737	FALSE	FALSE	ENH1_975639	0	0.952427	2.32684	0.796471	0.893308	0.203683	S72
1	1028213	1028712	500	TSS1_1028313,TSS1_1028535	ATAC1_1028540	TRUE	TRUE	ENH1_1028463	3.36186	7.14424	2.82553	12.8299	21.971	22.2628	L57
1	1043077	1043582	506	TSS1_1043142,TSS1_1043417	ATAC1_1043404	TRUE	TRUE	ENH1_1043330	0	0.158738	0.498689	3.00889	6.60666	3.57532	L26
1	1470010	1470770	761	TSS1_1470366,TSS1_1470591	ATAC1_1470616	FALSE	FALSE	ENH1_1470390	1.12009	2.85831	3.15534	0.0884968	0.357141	3.26585	L57
1	1545720	1546695	976	TSS1_1545895,TSS1_1546212	ATAC1_1546274	TRUE	TRUE	ENH1_1546208	0.279628	4.76419	2.82326	0.176994	1.01235	0.408354	S24
1	1549539	1550038	500	TSS1_1549789		FALSE	FALSE	ENH1_1549788	0	0	0.166608	0.176994	0.77517	2.04276	L57
1	1874321	1874820	500	TSS1_1874571		FALSE	FALSE	ENH1_1874570	1.12009	0	0.498689	0.0884968	0.357141	0.714867	DS
1	1880709	1881324	616	TSS1_1880812,TSS1_1881297	ATAC1_1880854	FALSE	TRUE	ENH1_1881016	0	0	0	0.26549	0.714283	1.22309	L57
1	1941099	1941598	500	TSS1_1941323,TSS1_1941384		FALSE	TRUE	ENH1_1941348	0	0.317476	0.332082	4.51333	9.46833	1.93993	L26
1	1977153	1977652	500	TSS1_1977486	ATAC1_1977431	FALSE	FALSE	ENH1_1977402	0.279628	0.476213	0	0.973465	0.238094	0	L6
1	1998651	1999490	840	TSS1_1998651,TSS1_1998959	ATAC1_1999266	FALSE	FALSE	ENH1_1999070	2.5214	2.85728	2.65779	1.50445	0.953286	0.203683	S24
1	2123661	2124419	759	TSS1_2123876,TSS1_2124123	ATAC1_2124005	FALSE	TRUE	ENH1_2124040	0	8.25643	6.97711	18.0512	23.2851	7.04584	L26
1	2224259	2225307	1049	TSS1_2224501,TSS1_2224725	ATAC1_2224632	TRUE	TRUE	ENH1_2224783	24.65	50.5054	45.3512	7.60965	6.5485	12.7618	S24
1	2300244	2300743	500	TSS1_2300494		FALSE	FALSE	ENH1_2300494	0	0	0	0	0.119047	8.3767	L57
1	2340733	2341232	500	TSS1_2340911	ATAC1_2341011	FALSE	FALSE	ENH1_2340982	0	16.6757	5.31671	3.09739	2.44183	2.45111	S24
1	2476386	2476885	500	TSS1_2476636		FALSE	FALSE	ENH1_2476636	1.68093	6.98755	8.80753	2.47791	0.775169	0.101841	S72
1	2572762	2573612	851	TSS1_2573167,TSS1_2573581	ATAC1_2572943	TRUE	TRUE	ENH1_2573187	1.67777	20.3278	3.81951	3.80536	3.93128	0.612037	S24
1	2673654	2674153	500	TSS1_2673832,TSS1_2673980	ATAC1_2672392	TRUE	TRUE	ENH1_2673904	0	0.158738	0	0.176994	2.6772	23.4898	L57
1	2842067	2842804	738	TSS1_2842332	ATAC1_2842449	FALSE	FALSE	ENH1_2842436	0	0.158738	0.165474	0.884968	5.18173	1.52861	L26
1	2915810	2916309	500	TSS1_2916060		FALSE	FALSE	ENH1_2916060	0	0.158738	0.332082	0.0884968	0.298072	0.203683	S72
1	3133365	3133864	500	TSS1_3133478,TSS1_3133811		FALSE	TRUE	ENH1_3133615	24.3719	1.74612	1.16285	1.06196	0.118138	0	DS
1	3264313	3264852	540	TSS1_3264517,TSS1_3264738	ATAC1_3264766	TRUE	TRUE	ENH1_3264582	0.279628	9.52633	6.14521	6.19478	6.48853	1.12223	S24
1	3324322	3324821	500	TSS1_3324597	ATAC1_3324621	FALSE	FALSE	ENH1_3324572	0	1.74612	7.14259	0	1.84569	0.814731	S72
1	3423610	3424109	500	TSS1_3423895	ATAC1_3423850	FALSE	FALSE	ENH1_3423860	0	0	0.997378	0.530981	0	0	S72
1	3444602	3445101	500	TSS1_3444852		FALSE	FALSE	ENH1_3444852	0	0.317476	0.332082	0.530981	0.419846	1.83907	L57
1	3522233	3522732	500	TSS1_3522483		FALSE	FALSE	ENH1_3522482	0	0.158738	0.664163	1.06196	0.952377	1.12322	L57
1	3719182	3719992	811	TSS1_3719446	ATAC1_3719547	FALSE	FALSE	ENH1_3719587	0	1.58738	0.166608	1.94693	1.72573	0.713878	L6
1	3744321	3744951	631	TSS1_3744446,TSS1_3744889	ATAC1_3744457	TRUE	TRUE	ENH1_3744636	152.954	99.1111	56.4913	14.6873	13.5841	6.63946	DS
1	3764214	3765035	822	TSS1_3764967	ATAC1_3764632	FALSE	FALSE	ENH1_3764624	0	1.58738	0	0.619478	1.01326	1.53256	S24
1	3771912	3772411	500	TSS1_3772162		FALSE	FALSE	ENH1_3772162	0	1.58841	1.82815	0.26549	0.894217	2.4521	L57
1	3774342	3774841	500	TSS1_3774555	ATAC1_3774619	FALSE	FALSE	ENH1_3774592	0.840465	1.90485	4.82028	2.30092	2.08832	3.67815	S72
1	3774769	3775268	500	TSS1_3775019		FALSE	FALSE	ENH1_3775018	0.281208	7.30503	9.96698	15.2193	15.8324	8.06623	L26
1	3775519	3776359	841	TSS1_3775917	ATAC1_3775940	FALSE	FALSE	ENH1_3775939	1.4013	0.476213	1.32946	0.530981	0.356233	5.31157	L57
1	3828260	3828759	500	TSS1_3828469	ATAC1_3828495	FALSE	FALSE	ENH1_3828510	0	20.0103	19.9385	7.87408	7.15283	2.55295	S24
1	3887700	3888199	500	TSS1_3887935	ATAC1_3887949	FALSE	FALSE	ENH1_3887950	0	0	0.664163	1.76993	0.895125	0.407365	L6
1	3937187	3938293	1107	TSS1_3937601,TSS1_3937855	ATAC1_3937532	TRUE	TRUE	ENH1_3937740	0	4.28798	15.2893	1.41595	5.83785	0.510195	S72
1	3947640	3948139	500	TSS1_3947904	ATAC1_3947809	FALSE	FALSE	ENH1_3947890	0	0	0	0.0884968	0.0590692	0.407365	L57
1	3998245	3998744	500	TSS1_3998495		FALSE	FALSE	ENH1_3998494	0	0	0	0	0.417119	1.22506	L57
1	4030750	4031249	500	TSS1_4031000		FALSE	FALSE	ENH1_4031000	0	0	0	0.176994	0.296255	0.101841	L26
1	4058890	4059622	733	TSS1_4058984	ATAC1_4059247	FALSE	FALSE	ENH1_4059256	0	0.634951	0.498689	3.00889	6.66573	0.713878	L26
1	4317343	4317842	500	TSS1_4317593		FALSE	FALSE	ENH1_4317592	0	0	0	0	0.0599779	0.305524	L57
1	4488283	4488782	500	TSS1_4488460,TSS1_4488665		TRUE	TRUE	ENH1_4488532	4.20548	74.1729	23.4293	21.5005	5.24171	0.101841	S24
1	4504300	4504799	500	TSS1_4504550		FALSE	FALSE	ENH1_4504550	0	0.158738	0.831904	0	0.179025	0.204671	S72
1	4538419	4538918	500	TSS1_4538669		FALSE	FALSE	ENH1_4538668	0	0	0	0.176994	4.58468	3.57532	L26
1	4654575	4655074	500	TSS1_4654825		FALSE	FALSE	ENH1_4654824	0	0	0.665297	0.26549	0.239003	1.02237	L57
1	4656727	4657611	885	TSS1_4656852	ATAC1_4656923	FALSE	FALSE	ENH1_4657169	0	0	0	0	0.0599779	0.306512	L57
1	4680578	4681378	801	TSS1_4681349	ATAC1_4681265	FALSE	FALSE	ENH1_4680978	0	0.317476	0.498689	0.0884968	0.35805	0.919539	L57
1	4693953	4695254	1302	TSS1_4694922,TSS1_4695182	ATAC1_4694820	TRUE	TRUE	ENH1_4694604	2.52139	3.01602	2.16023	0	0.476189	10.112	L57
1	4760171	4760703	533	TSS1_4760421	ATAC1_4760445	FALSE	FALSE	ENH1_4760437	0	0.476213	0.664163	0.707974	1.00963	1.93993	L57
1	4894453	4895169	717	TSS1_4894996	ATAC1_4894733	FALSE	FALSE	ENH1_4894811	0	0.634951	0	0	0.179934	0.919539	L57
1	4936369	4936868	500	TSS1_4936619		FALSE	FALSE	ENH1_4936618	0	0	0.166608	0	3.99126	0.305524	L26
1	4937479	4937978	500	TSS1_4937729		FALSE	FALSE	ENH1_4937728	0	0	0	0.884968	8.74769	6.23111	L26
1	4938201	4938700	500	TSS1_4938663	ATAC1_4938378	FALSE	FALSE	ENH1_4938450	0	0	0	0.353987	1.97109	0.510196	L26
1	5066648	5067271	624	TSS1_5067197,TSS1_5067260	ATAC1_5066818	TRUE	TRUE	ENH1_5066960	17.3765	19.0568	19.11	1.41595	0.952377	0.305524	S72
1	5089411	5089910	500	TSS1_5089622	ATAC1_5089646	FALSE	FALSE	ENH1_5089660	0	0.952427	0	0.707974	0.477097	1.22605	L57
1	5137645	5138249	605	TSS1_5137722,TSS1_5138177		TRUE	TRUE	ENH1_5137947	0	0	1.82815	0.796471	4.10395	4.4909	L57
1	5145524	5146023	500	TSS1_5145719	ATAC1_5145767	FALSE	FALSE	ENH1_5145774	0	0.634951	0.498689	3.00889	2.37913	3.06315	L57
1	5268278	5268777	500	TSS1_5268414,TSS1_5268616	ATAC1_5268539	TRUE	TRUE	ENH1_5268528	17.3891	25.7258	32.5678	30.1731	31.0168	14.8076	S72
1	5268282	5268781	500	TSS1_5268602,TSS1_5268616	ATAC1_5268539	TRUE	TRUE	ENH1_5268532	17.3891	25.7258	32.5678	30.1731	31.0168	14.8076	S72
1	5359487	5360849	1363	TSS1_5360046,TSS1_5360215	ATAC1_5360317	FALSE	FALSE	ENH1_5360168	0	0.793689	1.16399	3.00889	0.834239	0	L6
1	5385916	5386869	954	TSS1_5386044	ATAC1_5386356	FALSE	FALSE	ENH1_5386392	1.12167	3.3335	4.82142	3.18589	5.12448	1.12223	L26
1	5451834	5452651	818	TSS1_5452398	ATAC1_5451965	FALSE	FALSE	ENH1_5452242	171.485	129.127	470.85	538.897	355.889	29.8237	L6
1	5608052	5608551	500	TSS1_5608302		FALSE	FALSE	ENH1_5608302	0	0	0	0.353987	1.84387	0.101841	L26
1	5836417	5836916	500	TSS1_5836667		FALSE	FALSE	ENH1_5836666	0.279628	2.54084	0.166608	0.796471	0.239912	0.613026	S24
1	5895549	5896048	500	TSS1_5895717,TSS1_5895897	ATAC1_5895770	TRUE	TRUE	ENH1_5895799	0	0.793689	1.49607	9.37959	17.3945	12.0529	L26
1	6014884	6015383	500	TSS1_6015134		FALSE	FALSE	ENH1_6015134	0	0	0.332082	0.176994	0.657031	1.12223	L57
1	6082164	6082663	500	TSS1_6082287,TSS1_6082569		FALSE	TRUE	ENH1_6082414	0.279628	0	0	0	0.35805	1.02039	L57
1	6174344	6174898	555	TSS1_6174506	ATAC1_6174560	FALSE	FALSE	ENH1_6174621	0.559257	0.793689	0.664163	1.06196	1.84387	0.306513	L26
1	6334272	6334957	686	TSS1_6334762	ATAC1_6334422	FALSE	FALSE	ENH1_6334614	0	0	0	0	1.07415	2.1446	L57
1	6452629	6453128	500	TSS1_6452887	ATAC1_6452976	FALSE	FALSE	ENH1_6452879	0	0	0	0	0	1.32493	L57
1	6644740	6645239	500	TSS1_6644854,TSS1_6644917		TRUE	TRUE	ENH1_6644990	3.09013	6.82882	10.6346	12.0345	1.48854	0.612036	L6
1	6712118	6712853	736	TSS1_6712513,TSS1_6712648	ATAC1_6712371	TRUE	TRUE	ENH1_6712486	0	0.158738	0.332082	0.265491	1.91111	11.1284	L57
1	6720210	6720781	572	TSS1_6720560	ATAC1_6720608	FALSE	FALSE	ENH1_6720496	0	0	0	0.353987	1.12958	0.305524	L26
1	6762879	6763443	565	TSS1_6762884,TSS1_6762944	ATAC1_6763252	TRUE	TRUE	ENH1_6763161	0.842044	2.54084	27.913	6.37177	16.7411	2.04177	S72
1	6865551	6866050	500	TSS1_6865584,TSS1_6865973		FALSE	TRUE	ENH1_6865801	0	0	0	0.0884968	0.536166	0.305524	L26
1	6910050	6910549	500	TSS1_6910300		FALSE	FALSE	ENH1_6910300	0	0	0	0	0	1.02039	L57
1	6958089	6958746	658	TSS1_6958483,TSS1_6958681	ATAC1_6958550	TRUE	TRUE	ENH1_6958418	487.226	202.988	121.452	51.584	11.4358	0.91855	DS
1	7151560	7152059	500	TSS1_7151810		FALSE	FALSE	ENH1_7151810	0	0	0	0.0884968	0.712465	0.81572	L57
1	7270115	7270936	822	TSS1_7270142	ATAC1_7270696	FALSE	FALSE	ENH1_7270526	0.559257	1.90485	11.1298	2.47791	8.70317	6.63748	S72
1	7271089	7271588	500	TSS1_7271339		FALSE	FALSE	ENH1_7271338	0	0	0.332082	0	0.357142	0.816708	L57
1	7311788	7312748	961	TSS1_7312264	ATAC1_7312332	FALSE	FALSE	ENH1_7312268	3.64622	24.2993	8.80754	8.22913	5.95235	1.63342	S24
1	7323182	7323681	500	TSS1_7323359	ATAC1_7323465	FALSE	FALSE	ENH1_7323432	0	0.634951	0.166608	0.265491	0.118138	0	S24
1	7334137	7334965	829	TSS1_7334638	ATAC1_7334412	FALSE	FALSE	ENH1_7334551	8.67953	10.4798	5.65106	7.87621	2.69719	0.101841	S24
1	7339384	7339883	500	TSS1_7339621,TSS1_7339751	ATAC1_7339536	FALSE	TRUE	ENH1_7339634	0.562416	1.58738	1.16399	3.98235	4.41837	1.42875	L26
1	7340264	7341275	1012	TSS1_7340874	ATAC1_7340660	FALSE	FALSE	ENH1_7340770	1.4013	4.28695	2.65892	2.03543	4.47835	0.612037	L26
1	7341461	7341960	500	TSS1_7341603,TSS1_7341886	ATAC1_7341622	FALSE	TRUE	ENH1_7341711	2.80418	11.1158	8.64093	46.2731	17.8216	0.713879	L6
1	7368321	7369341	1021	TSS1_7369157	ATAC1_7368508	FALSE	FALSE	ENH1_7368831	0	0	0	1.15046	1.84568	0.816708	L26
1	7461276	7461775	500	TSS1_7461526		FALSE	FALSE	ENH1_7461526	0	0	0	0	1.07779	0.714867	L26
1	7481609	7482108	500	TSS1_7481741,TSS1_7481980		TRUE	TRUE	ENH1_7481859	0	0.634951	0.498689	0.176994	2.56815	11.0315	L57
1	7514876	7515375	500	TSS1_7514999	ATAC1_7515120	FALSE	FALSE	ENH1_7515126	0	0.158738	0.498689	3.53987	1.24772	0.305524	L6
1	7518384	7518937	554	TSS1_7518657	ATAC1_7518519	FALSE	FALSE	ENH1_7518660	5.04121	3.65303	0.166608	3.71687	0.422572	1.83809	DS
1	7639778	7640579	802	TSS1_7640506	ATAC1_7640177	FALSE	FALSE	ENH1_7640178	0.281208	0.317476	0.498689	1.15046	2.03107	0.203682	L26
1	7699911	7700537	627	TSS1_7700069	ATAC1_7700306	FALSE	FALSE	ENH1_7700224	0	0.476213	1.33059	0.0884968	0.835147	0.407365	S72
1	7733014	7733513	500	TSS1_7733264		FALSE	FALSE	ENH1_7733264	0	0	0.498689	3.00889	1.01054	0.408354	L6
1	7733735	7734234	500	TSS1_7733985		FALSE	FALSE	ENH1_7733984	0	0	0	0.353987	0.953285	0.510196	L26
1	7762344	7762843	500	TSS1_7762594		FALSE	FALSE	ENH1_7762594	0	0	0	0	0	0.204671	L57
1	7847025	7848014	990	TSS1_7847605	ATAC1_7847651	FALSE	FALSE	ENH1_7847520	0	0	0.664163	1.23896	1.01145	1.02039	L6
1	7869023	7869522	500	TSS1_7869131,TSS1_7869410		TRUE	TRUE	ENH1_7869273	0	0	0	0.973465	4.89366	1.73427	L26
1	7872334	7873112	779	TSS1_7872548	ATAC1_7872675	FALSE	FALSE	ENH1_7872723	0	4.28902	1.82815	3.00889	4.52561	2.24545	L26
1	7887443	7887942	500	TSS1_7887679,TSS1_7887834	ATAC1_7887771	TRUE	TRUE	ENH1_7887693	0	0	0	0.973465	1.67666	6.83721	L57
1	7938479	7939020	542	TSS1_7938536,TSS1_7938797	ATAC1_7938778	TRUE	TRUE	ENH1_7938750	0	0	0.332082	0	0.298981	0.305524	S72
1	7979295	7980547	1253	TSS1_7979543	ATAC1_7979474	FALSE	FALSE	ENH1_7979921	0.838885	1.58738	3.6563	3.09739	3.1243	1.32789	S72
1	7992209	7992708	500	TSS1_7992432	ATAC1_7992373	FALSE	FALSE	ENH1_7992458	6.45041	22.0769	67.289	3.98236	1.42675	10.1129	S72
1	8004486	8005590	1105	TSS1_8004632,TSS1_8005329	ATAC1_8005369	FALSE	FALSE	ENH1_8005038	1.12325	1.42864	0.830771	0.707975	2.97618	4.18637	L57
1	8049748	8050247	500	TSS1_8049911,TSS1_8050151	ATAC1_8050740	TRUE	TRUE	ENH1_8049998	0	0	0	0.176994	0.239912	1.12223	L57
1	8140847	8141607	761	TSS1_8141084	ATAC1_8141198	FALSE	FALSE	ENH1_8141227	0.281208	0.634951	1.32946	0.884968	0.77426	0.407365	S72
1	8147567	8148101	535	TSS1_8147599,TSS1_8147866	ATAC1_8147887	TRUE	TRUE	ENH1_8147834	5.88167	2.85831	3.15874	5.30875	2.38185	1.42973	DS
1	8163899	8164398	500	TSS1_8164149		FALSE	FALSE	ENH1_8164148	0	3.49429	0.166608	0.619478	1.00963	0.101841	S24
1	8177739	8178316	578	TSS1_8178135	ATAC1_8178147	FALSE	FALSE	ENH1_8178028	0	0	0	0.442484	0.416211	0.407365	L6
1	8183955	8184454	500	TSS1_8184205		FALSE	FALSE	ENH1_8184204	0	1.42967	2.49345	2.29985	5.48617	4.49486	L26
1	8267844	8268343	500	TSS1_8268094		FALSE	FALSE	ENH1_8268094	0	4.44672	0.830771	0.707974	0.544345	0.203682	S24
1	8495507	8496135	629	TSS1_8495654,TSS1_8496128	ATAC1_8495678	FALSE	TRUE	ENH1_8495821	0	0	0.498689	1.68144	2.14285	1.12223	L26
1	8547787	8548286	500	TSS1_8548037		FALSE	FALSE	ENH1_8548036	0.279628	0.634951	0.166608	0	0.241729	0.306513	S24
1	8559593	8560092	500	TSS1_8559826	ATAC1_8559824	FALSE	FALSE	ENH1_8559842	0	1.2699	0.830771	1.32745	0.779713	3.57433	L57
1	8675670	8677059	1390	TSS1_8676448	ATAC1_8676135	FALSE	FALSE	ENH1_8676364	1.95898	4.12822	1.32946	1.23896	1.14231	1.22704	S24
1	8696576	8697075	500	TSS1_8696826		FALSE	FALSE	ENH1_8696826	0	0	0	0	0.119047	0.713878	L57
1	8711471	8712222	752	TSS1_8712187	ATAC1_8712040	FALSE	FALSE	ENH1_8711846	0.562416	0.476213	0	0.884968	2.13831	0.91855	L26
1	8727610	8728109	500	TSS1_8727754	ATAC1_8727807	FALSE	FALSE	ENH1_8727860	0	0.476213	0	0.176994	2.74444	2.24743	L26
1	8861371	8862150	780	TSS1_8861620	ATAC1_8861569	FALSE	FALSE	ENH1_8861760	0.559257	0.634951	2.16137	1.50444	2.98981	6.74131	L57
1	8883119	8883681	563	TSS1_8883337	ATAC1_8883304	FALSE	FALSE	ENH1_8883400	0	0.634951	0	0.353987	0.478914	0	S24
1	8936910	8937620	711	TSS1_8937530	ATAC1_8937362	FALSE	FALSE	ENH1_8937265	0	0.634951	0	0	0.541619	0.306513	S24
1	8983580	8984079	500	TSS1_8983880	ATAC1_8983764	FALSE	FALSE	ENH1_8983830	0	0	0	0.0884968	1.01872	3.16499	L57
1	9071512	9072011	500	TSS1_9071693,TSS1_9071850		TRUE	TRUE	ENH1_9071762	9.81385	14.7709	6.31409	8.49462	10.0681	8.17104	S24
1	9082157	9082656	500	TSS1_9082407		FALSE	FALSE	ENH1_9082406	0	3.01808	3.15648	0.707975	0.418937	0.306513	S72
1	9095100	9095631	532	TSS1_9095483	ATAC1_9095397	FALSE	FALSE	ENH1_9095366	0	7.14527	8.97528	2.56534	19.4682	0.306513	L26
1	9256613	9258166	1554	TSS1_9257382,TSS1_9257441	ATAC1_9257072	TRUE	TRUE	ENH1_9257390	0	7.62147	27.5832	6.45707	2.68901	1.12223	S72
1	9261197	9261696	500	TSS1_9261359,TSS1_9261417	ATAC1_9261454	FALSE	TRUE	ENH1_9261447	0	13.4999	40.5412	5.22024	5.83876	1.22605	S72
1	9262892	9263391	500	TSS1_9263175	ATAC1_9263144	FALSE	FALSE	ENH1_9263142	1.12009	0	0.166608	1.94693	1.73936	0.714867	L6
1	9326992	9327491	500	TSS1_9327216	ATAC1_9327207	FALSE	FALSE	ENH1_9327242	1.12325	0	0.830771	0.176994	0.656123	6.6365	L57
1	9390742	9391241	500	TSS1_9390992		FALSE	FALSE	ENH1_9390992	0	0	0	0	0.29989	0.306513	L57
1	9407352	9408087	736	TSS1_9407938	ATAC1_9407743	FALSE	FALSE	ENH1_9407720	1.67935	27.1586	13.2957	6.54663	8.53868	5.92262	S24
1	9411714	9412213	500	TSS1_9411972	ATAC1_9411895	FALSE	FALSE	ENH1_9411964	0.281208	0	0.166608	0.353988	0.954195	2.75664	L57
1	9478496	9478995	500	TSS1_9478625	ATAC1_9478757	FALSE	FALSE	ENH1_9478746	5.3319	6.35261	2.32684	12.477	13.8104	12.9684	L26
1	9708103	9708602	500	TSS1_9708353		FALSE	FALSE	ENH1_9708352	0.838885	0.317476	0	0.264424	0.237185	0.101841	DS
1	9725203	9725702	500	TSS1_9725445	ATAC1_9725515	FALSE	FALSE	ENH1_9725453	0	0.317476	4.32046	2.73914	3.45964	0.101841	S72
1	9725694	9726193	500	TSS1_9725944		FALSE	FALSE	ENH1_9725944	1.4013	0.952427	3.49083	0	0.536167	0.91855	S72
1	9726017	9726516	500	TSS1_9726267		FALSE	FALSE	ENH1_9726266	0.842045	13.1825	6.31409	2.9172	2.98526	6.02545	S24
1	9757975	9758474	500	TSS1_9758225		FALSE	FALSE	ENH1_9758224	0	0	0.498689	0	0.179934	0.204671	S72
1	9909160	9909659	500	TSS1_9909410		FALSE	FALSE	ENH1_9909410	0.562416	0.476214	0.997379	0.526716	0.959647	0	S72
1	9949866	9950509	644	TSS1_9950038	ATAC1_9950064	FALSE	FALSE	ENH1_9950188	0.281208	0.634951	0.332082	0.795405	1.01326	0.408354	L26
1	9950632	9951131	500	TSS1_9950858	ATAC1_9950916	FALSE	FALSE	ENH1_9950882	0.279628	2.53981	4.32047	2.03223	1.25135	0.305524	S72
1	9990183	9990682	500	TSS1_9990433		FALSE	FALSE	ENH1_9990432	0	0	0.166608	0.618411	2.26917	0.204671	L26
1	10001057	10002058	1002	TSS1_10001612	ATAC1_10001669	FALSE	FALSE	ENH1_10001558	0	0	0.333216	0.176994	0.296255	0.101841	S72
1	10064383	10064882	500	TSS1_10064618	ATAC1_10064629	FALSE	FALSE	ENH1_10064633	0.560836	1.11116	0.830771	1.94586	0.713374	0.612037	L6
1	10166857	10167356	500	TSS1_10167107		FALSE	FALSE	ENH1_10167106	0	0	0	0	0.302616	0.920527	L57
1	10172629	10173128	500	TSS1_10172954	ATAC1_10172951	FALSE	FALSE	ENH1_10172878	0	0	0	0	0.831512	4.48893	L57
1	10188812	10189379	568	TSS1_10189151	ATAC1_10189225	FALSE	FALSE	ENH1_10189096	0	0	0	0	0.179934	0	L26
1	10203904	10204403	500	TSS1_10204154		FALSE	FALSE	ENH1_10204154	0	0	0	0	0	0.408354	L57
1	10275461	10276034	574	TSS1_10275727,TSS1_10275920	ATAC1_10275775	FALSE	TRUE	ENH1_10275748	8.98286	10.6427	5.65219	6.19371	3.75498	4.28624	S24
1	10365019	10365770	752	TSS1_10365095,TSS1_10365753	ATAC1_10365226	FALSE	FALSE	ENH1_10365394	1.12009	0.317476	0.664163	0.352921	0.478915	3.06316	L57
1	10374638	10375137	500	TSS1_10374888		FALSE	FALSE	ENH1_10374888	0	0.317476	0.332082	0	0.118138	0.306513	S72
1	10406236	10406735	500	TSS1_10406486		FALSE	FALSE	ENH1_10406486	0	0	0	0.174861	1.20138	1.53158	L57
1	10407641	10408140	500	TSS1_10407864	ATAC1_10407874	FALSE	FALSE	ENH1_10407890	1.68409	0.317476	0.997378	3.44285	5.5416	2.34532	L26
1	10576281	10576780	500	TSS1_10576531		FALSE	FALSE	ENH1_10576530	0	2.22336	2.98987	5.57317	2.08196	0.101841	L6
1	10576890	10577491	602	TSS1_10577001,TSS1_10577224	ATAC1_10577120	FALSE	TRUE	ENH1_10577190	0.279628	1.11116	1.66154	4.24571	3.69955	0	L6
1	10581228	10581727	500	TSS1_10581252	ATAC1_10581457	FALSE	FALSE	ENH1_10581478	0	3.96947	3.48969	2.21242	1.07324	2.1446	S24
1	10679311	10679810	500	TSS1_10679561		FALSE	FALSE	ENH1_10679560	0.843625	5.0827	5.15123	1.15046	0.41712	0.408354	S72
1	10684825	10685324	500	TSS1_10685020	ATAC1_10685021	FALSE	FALSE	ENH1_10685074	0	0.317476	0	0	0.358958	0	L26
1	10703222	10703721	500	TSS1_10703472		FALSE	FALSE	ENH1_10703472	0	0	0.166608	0	0	0.101841	S72
1	10713461	10714203	743	TSS1_10713659,TSS1_10713858	ATAC1_10713651	FALSE	FALSE	ENH1_10713832	0.560836	0.793689	1.16285	0	0.659757	0.408354	S72
1	10757741	10758358	618	TSS1_10757994	ATAC1_10757921	FALSE	FALSE	ENH1_10758050	0	0.634951	0.997378	1.76354	1.91202	4.69953	L57
1	10826748	10827397	650	TSS1_10827196	ATAC1_10827185	FALSE	FALSE	ENH1_10827072	0	0.793689	0.498689	0.705842	1.01963	1.32789	L57
1	10851735	10852234	500	TSS1_10851915	ATAC1_10851989	FALSE	FALSE	ENH1_10851985	0	0.158738	0	0.707974	0.178116	0.408354	L6
1	10903493	10904417	925	TSS1_10904028	ATAC1_10904018	FALSE	FALSE	ENH1_10903955	0	0.634951	0.665297	0.353987	0.177208	1.32789	L57
1	10958589	10959157	569	TSS1_10958918	ATAC1_10958865	FALSE	FALSE	ENH1_10958873	0	0	0	0.176994	0.0590692	0.306513	L57
1	11002473	11002972	500	TSS1_11002634,TSS1_11002853		TRUE	TRUE	ENH1_11002722	0	5.23938	4.32046	1.05556	11.2731	0.509207	L26
1	11013403	11014365	963	TSS1_11013449,TSS1_11013773	ATAC1_11013632	FALSE	TRUE	ENH1_11013884	4.19916	8.41723	3.32308	33.8804	13.0516	1.83908	L6
1	11021315	11021814	500	TSS1_11021565		FALSE	FALSE	ENH1_11021564	0	0.634951	0	0.264425	0	0	S24
1	11023808	11024562	755	TSS1_11024216	ATAC1_11024110	FALSE	FALSE	ENH1_11024185	0	0.317476	0.831905	1.76673	1.43311	1.22407	L6
1	11067519	11068018	500	TSS1_11067822	ATAC1_11067765	FALSE	FALSE	ENH1_11067768	0	0.158738	0.166608	0.350789	1.26226	0	L26
1	11137937	11138436	500	TSS1_11138187		FALSE	FALSE	ENH1_11138186	0	0	0	0	0	1.93795	L57
1	11190506	11191720	1215	TSS1_11190686,TSS1_11190853	ATAC1_11190742	FALSE	TRUE	ENH1_11191113	0.279628	0	0.166608	0.794339	2.58541	11.7454	L57
1	11206409	11206908	500	TSS1_11206659		FALSE	FALSE	ENH1_11206658	0	0.158738	0.332082	0.0884968	0.356233	0.101841	L26
1	11219802	11220590	789	TSS1_11220066	ATAC1_11220269	FALSE	FALSE	ENH1_11220196	0.559257	6.51031	2.99327	0.795405	1.31679	0.611048	S24
1	11299632	11300131	500	TSS1_11299882		FALSE	FALSE	ENH1_11299882	0	0	0	0.352921	1.68574	0.817697	L26
1	11348159	11348664	506	TSS1_11348591	ATAC1_11348465	FALSE	FALSE	ENH1_11348412	0.279628	1.2699	0.665297	2.38302	0.8406	0.204671	L6
1	11453352	11453851	500	TSS1_11453602		FALSE	FALSE	ENH1_11453602	0.279628	1.2699	1.16399	1.49911	4.02034	10.8288	L57
1	11454323	11455244	922	TSS1_11454924	ATAC1_11454979	FALSE	FALSE	ENH1_11454784	81.8173	475.706	501.581	437.943	198.738	121.858	S72
1	11486834	11487333	500	TSS1_11487084		FALSE	FALSE	ENH1_11487084	0	0	0	0.353987	0.953286	0.305524	L26
1	11493370	11493869	500	TSS1_11493620		FALSE	FALSE	ENH1_11493620	0.279628	0.158738	1.82815	0.530981	0	0	S72
1	11549907	11550406	500	TSS1_11550157		FALSE	FALSE	ENH1_11550156	0	0.476213	0	0.527782	0.95783	1.43072	L57
1	11601117	11601616	500	TSS1_11601428	ATAC1_11601401	FALSE	FALSE	ENH1_11601366	0	0.79472	0.498689	0.351855	1.19956	2.04078	L57
1	11670553	11671168	616	TSS1_11670746	ATAC1_11670743	FALSE	FALSE	ENH1_11670860	17.931	91.4886	747.636	790.772	292.24	174.673	L6
1	11709784	11710283	500	TSS1_11710034		FALSE	FALSE	ENH1_11710034	0	0	0	0	0.118138	0.101841	L26
1	11726714	11727213	500	TSS1_11726938	ATAC1_11726990	FALSE	FALSE	ENH1_11726964	0	0.158738	0	0.0874306	0.120865	0.101841	S24
1	11729183	11729682	500	TSS1_11729433		FALSE	FALSE	ENH1_11729432	0	0	0	0	0.180842	1.12322	L57
1	11763173	11763931	759	TSS1_11763780	ATAC1_11763662	FALSE	FALSE	ENH1_11763552	0	0	0	0.617345	1.08596	0.918549	L26
1	11782047	11782546	500	TSS1_11782297		FALSE	FALSE	ENH1_11782296	0	0.317476	3.15648	2.12392	1.54489	0.71289	S72
1	11808373	11808872	500	TSS1_11808623		FALSE	FALSE	ENH1_11808622	0	0.158738	0.498689	0.617345	0.181751	0.204671	L6
1	11809709	11810731	1023	TSS1_11810242	ATAC1_11810000	FALSE	FALSE	ENH1_11810220	0	0.317476	0.166608	1.0577	0.841508	0.408354	L6
1	11815627	11816126	500	TSS1_11815877		FALSE	FALSE	ENH1_11815876	0	0	0	0.175927	0.596145	1.12223	L57
1	11973307	11973806	500	TSS1_11973508	ATAC1_11973523	FALSE	FALSE	ENH1_11973557	0.840465	0.317476	0	0	0.599779	0.306513	DS
1	12083408	12084259	852	TSS1_12083483,TSS1_12083890	ATAC1_12083953	FALSE	TRUE	ENH1_12083834	21.2818	6.66905	28.9115	39.6786	38.3604	30.848	L6
1	12168016	12168515	500	TSS1_12168373	ATAC1_12168310	FALSE	FALSE	ENH1_12168266	0	0.158738	0	0.176994	0.237185	0.611048	L57
1	12254548	12255617	1070	TSS1_12254907	ATAC1_12255064	FALSE	FALSE	ENH1_12255082	2.52298	1.58738	0.830771	4.06659	3.0407	0.203683	L6
1	12271464	12271963	500	TSS1_12271714		FALSE	FALSE	ENH1_12271714	0	0	0	0	0	0.917561	L57
1	12342616	12343115	500	TSS1_12342886	ATAC1_12342818	FALSE	FALSE	ENH1_12342866	0	0	0	0	0	0.204671	L57
1	12359458	12359957	500	TSS1_12359700,TSS1_12359766	ATAC1_12359675	TRUE	TRUE	ENH1_12359708	0.842045	0.79472	2.32797	2.47151	6.7357	7.35532	L57
1	12422257	12422756	500	TSS1_12422350	ATAC1_12422558	FALSE	FALSE	ENH1_12422506	0	0	0	0.0874306	0.0590692	0.814731	L57
1	12546288	12546787	500	TSS1_12546538		FALSE	FALSE	ENH1_12546538	0	1.58738	0.997378	0.0884968	0	0	S24
1	12839908	12841069	1162	TSS1_12840356	ATAC1_12840362	FALSE	FALSE	ENH1_12840488	43.6883	62.7324	90.3908	53.838	41.6892	23.6084	S72
1	12841553	12842052	500	TSS1_12841684	ATAC1_12841622	FALSE	FALSE	ENH1_12841802	3.36502	0.793689	0.49869	0.618412	0.239911	0.306513	DS
1	12889348	12889847	500	TSS1_12889598		FALSE	FALSE	ENH1_12889598	0.559257	0	0	0	0	0.204671	DS
1	12967455	12967954	500	TSS1_12967705		FALSE	FALSE	ENH1_12967704	0	0	0	0.0874306	0.241729	0.408354	L57
1	13028245	13028744	500	TSS1_13028495		FALSE	FALSE	ENH1_13028494	1.67777	5.0827	4.65254	10.0801	1.25499	2.86046	L6
1	13029517	13030185	669	TSS1_13030059	ATAC1_13030014	FALSE	FALSE	ENH1_13029851	0.279628	0	0	0.0874306	0.301707	2.55592	L57
1	13040439	13040938	500	TSS1_13040538,TSS1_13040900		TRUE	TRUE	ENH1_13040688	0	2.06359	1.16399	1.76674	12.5808	15.7221	L57
1	13065419	13066632	1214	TSS1_13065835	ATAC1_13065877	FALSE	FALSE	ENH1_13066026	2.80418	1.90485	2.99213	1.14833	3.50871	0.916572	L26
1	13115333	13116541	1209	TSS1_13116080	ATAC1_13115599	FALSE	FALSE	ENH1_13115937	0	4.12821	0.498689	7.41987	2.93983	2.35421	L6
1	13140364	13142042	1679	TSS1_13140629	ATAC1_13140650	FALSE	FALSE	ENH1_13141203	0	0.158738	0.332082	0.880703	0.543436	1.02138	L57
1	13224049	13224746	698	TSS1_13224485	ATAC1_13224563	FALSE	FALSE	ENH1_13224398	10.0982	39.5494	141.554	39.7276	47.5707	11.0275	S72
1	13230439	13230938	500	TSS1_13230689		FALSE	FALSE	ENH1_13230688	0.562416	1.42864	3.48969	0.973465	0.177208	0	S72
1	13258645	13259144	500	TSS1_13258895		FALSE	FALSE	ENH1_13258894	0	0	0	0	0	0	DS
1	13312516	13313015	500	TSS1_13312766		FALSE	FALSE	ENH1_13312766	0.281208	0.158738	1.99362	0	0.0590692	0	S72
1	13313400	13313899	500	TSS1_13313650		FALSE	FALSE	ENH1_13313650	1.95898	0	0	0.175927	0	0	DS
1	13462692	13463191	500	TSS1_13463126	ATAC1_13462896	FALSE	FALSE	ENH1_13462942	0	0.317476	0	0	0.0590692	0	S24
1	13475643	13476142	500	TSS1_13475893		FALSE	FALSE	ENH1_13475892	0	0	0	0	0	0	DS
1	13496647	13497146	500	TSS1_13496972	ATAC1_13496805	FALSE	FALSE	ENH1_13496897	0	2.22336	0	1.23469	0.419846	0.819675	S24
1	13497273	13497772	500	TSS1_13497523		FALSE	FALSE	ENH1_13497522	0	1.90589	0.665297	1.23789	0.0590692	0	S24
1	13559422	13559921	500	TSS1_13559642	ATAC1_13559693	FALSE	FALSE	ENH1_13559672	0.843625	0.317476	1.32946	0.883902	0.416211	1.02039	S72
1	13602859	13603358	500	TSS1_13603112	ATAC1_13603109	FALSE	FALSE	ENH1_13603109	7.00809	1.11116	1.82815	5.81733	6.39764	0.715856	DS
1	13603571	13604070	500	TSS1_13603821		FALSE	FALSE	ENH1_13603820	2.24492	1.42864	2.82553	3.53881	2.90711	1.22506	L6
1	14148788	14149287	500	TSS1_14149038		FALSE	FALSE	ENH1_14149038	0	0	0	0.0884968	0	0.917561	L57
1	14149444	14149943	500	TSS1_14149604	ATAC1_14149699	FALSE	FALSE	ENH1_14149694	0	0.317476	0.830771	0.263358	0	0.613026	S72
1	14150059	14150775	717	TSS1_14150432	ATAC1_14150424	FALSE	FALSE	ENH1_14150417	0	2.69957	0.332082	0.793272	2.02743	15.2218	L57
1	14156903	14157402	500	TSS1_14157153		FALSE	FALSE	ENH1_14157152	0	2.54084	0.332082	0	0.537075	0	S24
1	14163702	14164201	500	TSS1_14163952		FALSE	FALSE	ENH1_14163952	0	2.38313	2.32684	4.68606	1.19502	1.22506	L6
1	14163736	14164235	500	TSS1_14163986		FALSE	FALSE	ENH1_14163986	0	2.38313	2.32684	4.68606	1.19502	1.22506	L6
1	14285183	14285682	500	TSS1_14285433		FALSE	FALSE	ENH1_14285432	0.279628	0.634951	0.166608	2.82336	2.15103	2.04573	L6
1	15649997	15650641	645	TSS1_15650244	ATAC1_15650158	FALSE	FALSE	ENH1_15650319	0.279628	11.9115	6.48409	9.54059	15.4706	9.30119	L26
1	15880241	15880804	564	TSS1_15880381	ATAC1_15880476	FALSE	FALSE	ENH1_15880522	0.279628	0	0	0.0884968	0.118138	0.203683	DS
1	16559304	16559803	500	TSS1_16559539	ATAC1_16559557	FALSE	FALSE	ENH1_16559554	0.560836	0	1.99362	5.22131	1.90203	0.305524	L6
1	16712824	16713323	500	TSS1_16713074		FALSE	FALSE	ENH1_16713074	0	0	0	0	0	0.409343	L57
1	16835581	16836765	1185	TSS1_16836378,TSS1_16836641	ATAC1_16835794	TRUE	TRUE	ENH1_16836173	0.842045	2.69958	2.49231	3.17629	21.0413	12.9704	L26
1	16887292	16889080	1789	TSS1_16887958,TSS1_16888213	ATAC1_16888150	FALSE	TRUE	ENH1_16888186	0.842045	0.317476	0.333215	11.7562	11.6866	3.06315	L6
1	16934865	16935458	594	TSS1_16935268	ATAC1_16935284	FALSE	FALSE	ENH1_16935162	0	0	0	0.175927	0.65067	0	L26
1	16990191	16990690	500	TSS1_16990441		FALSE	FALSE	ENH1_16990440	0	0.158738	0	0	0.301707	0.20566	L26
1	17069441	17069940	500	TSS1_17069691		FALSE	FALSE	ENH1_17069690	0	0.158738	0	0.0884968	0.0590692	0.407365	L57
1	17246930	17247429	500	TSS1_17247325	ATAC1_17247179	FALSE	FALSE	ENH1_17247180	0	1.74715	0.166608	0	0.0590692	0.10283	S24
1	17252638	17253137	500	TSS1_17252745,TSS1_17252952		TRUE	TRUE	ENH1_17252888	242.303	77.3486	48.3593	49.5912	23.8748	10.018	DS
1	17430017	17430516	500	TSS1_17430267		FALSE	FALSE	ENH1_17430266	0	0.158738	0.499823	1.41382	0.478915	0.410332	L6
1	17447343	17447842	500	TSS1_17447452	ATAC1_17447544	FALSE	FALSE	ENH1_17447592	3.08855	1.42864	0.998512	1.32425	0.118138	0.204671	DS
1	17464115	17464891	777	TSS1_17464297,TSS1_17464641	ATAC1_17464453	TRUE	TRUE	ENH1_17464503	4.77106	10.4818	12.6327	9.09917	11.9701	0.409343	S72
1	17572578	17573077	500	TSS1_17572792,TSS1_17572926		TRUE	TRUE	ENH1_17572828	0	0.158738	0	0.707974	4.89274	2.65677	L26
1	17573936	17574435	500	TSS1_17574186		FALSE	FALSE	ENH1_17574186	0.559257	0.476213	0.498689	0	0.0608867	0	DS
1	17592100	17592599	500	TSS1_17592350		FALSE	FALSE	ENH1_17592350	1.12167	0	0.332082	0.973465	0.297163	0.510196	DS
1	17769309	17770823	1515	TSS1_17769585,TSS1_17769851	ATAC1_17769751	TRUE	TRUE	ENH1_17770066	1.40288	2.85831	1.66381	2.20815	1.96928	5.10493	L57
1	17836192	17836691	500	TSS1_17836396,TSS1_17836559		TRUE	TRUE	ENH1_17836442	0	1.42864	3.15648	6.19051	8.63319	7.55801	L26
1	18033925	18034430	506	TSS1_18034137	ATAC1_18034185	FALSE	FALSE	ENH1_18034178	0.281208	2.06462	0.166608	0.26549	0	0	S24
1	18077255	18077826	572	TSS1_18077330	ATAC1_18077716	FALSE	FALSE	ENH1_18077540	0.559257	0.793689	0.665297	1.41382	5.30623	9.09354	L57
1	18212641	18213241	601	TSS1_18212973	ATAC1_18213071	FALSE	FALSE	ENH1_18212941	0.559257	0	0	0	0.474371	0.407365	DS
1	18349991	18350490	500	TSS1_18350241		FALSE	FALSE	ENH1_18350240	0	2.54084	0.830771	1.32425	1.55579	2.45111	S24
1	18406135	18407271	1137	TSS1_18406355	ATAC1_18406475	FALSE	FALSE	ENH1_18406703	0	0.476214	0	0.264425	1.01963	2.04276	L57
1	18511891	18512692	802	TSS1_18511962,TSS1_18512091	ATAC1_18512434	TRUE	TRUE	ENH1_18512292	26.6058	15.0863	10.4713	17.8551	31.5911	24.6139	L26
1	18692158	18692786	629	TSS1_18692648	ATAC1_18692555	FALSE	FALSE	ENH1_18692472	2.23861	9.05115	5.49125	12.6359	7.82803	3.37065	L6
1	18692859	18693358	500	TSS1_18693019	ATAC1_18693065	FALSE	FALSE	ENH1_18693109	0.560836	38.7547	70.7787	20.2594	14.1621	16.8394	S72
1	18761619	18762118	500	TSS1_18761869		FALSE	FALSE	ENH1_18761868	0	0	0.998512	0.619478	0.893307	0.510195	S72
1	18955211	18955710	500	TSS1_18955552	ATAC1_18955523	FALSE	FALSE	ENH1_18955460	0.559257	0.158738	0	2.47472	0.899669	0.511184	L6
1	19307732	19308231	500	TSS1_19307982		FALSE	FALSE	ENH1_19307982	0	0	0	0	0.355324	1.32592	L57
1	19308366	19308865	500	TSS1_19308616		FALSE	FALSE	ENH1_19308616	0	0	0.166608	0	0.0608867	0	S72
1	19315386	19315885	500	TSS1_19315792	ATAC1_19315688	FALSE	FALSE	ENH1_19315636	0	0	0.333215	0.0874306	0.301707	0.305524	S72
1	19391478	19391977	500	TSS1_19391728		FALSE	FALSE	ENH1_19391728	0	0	0	0.175927	0.181751	1.02138	L57
1	19431148	19431647	500	TSS1_19431398		FALSE	FALSE	ENH1_19431398	0	0	0	0	0.416211	2.65183	L57
1	19470066	19470607	542	TSS1_19470253	ATAC1_19470264	FALSE	FALSE	ENH1_19470336	0	0	0	0.175927	0.605232	2.96131	L57
1	19641673	19642172	500	TSS1_19641923		FALSE	FALSE	ENH1_19641922	0	0	0	0	1.43311	0.510196	L26
1	19692481	19692980	500	TSS1_19692731		FALSE	FALSE	ENH1_19692730	0	0.317476	0.166608	0.0874306	0.180842	0.91855	L57
1	19729893	19730392	500	TSS1_19730143		FALSE	FALSE	ENH1_19730142	0	0.158738	0	0.702643	1.14322	0	L26
1	19730251	19730750	500	TSS1_19730501		FALSE	FALSE	ENH1_19730500	0	1.2699	0.830771	1.32745	0.831512	0.81572	L6
1	20013359	20013858	500	TSS1_20013609		FALSE	FALSE	ENH1_20013608	0	0	0	0	0	0.612037	L57
1	20094965	20095464	500	TSS1_20095215		FALSE	FALSE	ENH1_20095214	0	0	0	0.0874306	0.599779	0.511184	L26
1	20136344	20137409	1066	TSS1_20136740	ATAC1_20137033	FALSE	FALSE	ENH1_20136876	6.1534	2.38106	4.16179	4.75538	5.20899	2.44814	DS
1	20145496	20145995	500	TSS1_20145746		FALSE	FALSE	ENH1_20145746	0	1.42967	0.997378	2.38941	0.768808	0	L6
1	20146224	20146723	500	TSS1_20146326,TSS1_20146683	ATAC1_20146703	TRUE	TRUE	ENH1_20146474	0	0.476213	0.49869	0.88177	2.45001	2.24645	L26
1	20209726	20210471	746	TSS1_20209889	ATAC1_20209956	FALSE	FALSE	ENH1_20210098	2.52455	1.74715	4.31933	2.82976	3.22154	0.407365	S72
1	20436468	20437057	590	TSS1_20436671	ATAC1_20436891	FALSE	FALSE	ENH1_20436762	0.560836	23.1881	13.6255	2.21242	0.715192	0	S24
1	20456723	20457222	500	TSS1_20456973		FALSE	FALSE	ENH1_20456972	285.754	157.086	540.459	39.3694	2.02198	0.612037	S72
1	20521645	20522144	500	TSS1_20521807,TSS1_20521996		FALSE	TRUE	ENH1_20521895	0.279628	0	0	1.05983	7.02923	1.73427	L26
1	20669791	20670735	945	TSS1_20670474	ATAC1_20670017	FALSE	FALSE	ENH1_20670263	0	1.58738	0.997378	2.56534	3.57233	2.1446	L26
1	20762695	20763194	500	TSS1_20762945		FALSE	FALSE	ENH1_20762944	0	0	0	0	0	0.612037	L57
1	20817625	20818358	734	TSS1_20818088	ATAC1_20818211	FALSE	FALSE	ENH1_20817992	0	1.90588	2.32684	0.884968	1.8475	0.510196	S72
1	20954556	20955055	500	TSS1_20954806		FALSE	FALSE	ENH1_20954806	0	0	0	0	1.54489	1.73328	L57
1	20955966	20957167	1202	TSS1_20956742	ATAC1_20956357	FALSE	FALSE	ENH1_20956566	0.562416	1.74715	0.333216	1.76568	2.26735	2.65183	L57
1	21007203	21007702	500	TSS1_21007338,TSS1_21007514	ATAC1_21007967	TRUE	TRUE	ENH1_21007452	0.842045	5.08064	2.99214	5.5689	8.46235	2.04078	L26
1	21015222	21015721	500	TSS1_21015472		FALSE	FALSE	ENH1_21015472	0.562416	5.55892	5.48218	6.45813	2.5009	1.22506	L6
1	21124672	21125171	500	TSS1_21124922		FALSE	FALSE	ENH1_21124922	1.12325	2.54187	11.4687	16.7131	0.65794	0	L6
1	21126146	21126645	500	TSS1_21126396		FALSE	FALSE	ENH1_21126396	0	0	0	0.0884968	0.239911	0.408354	L57
1	21133239	21133974	736	TSS1_21133598	ATAC1_21133732	FALSE	FALSE	ENH1_21133606	0	0.158738	0.332082	1.23896	0.59251	0.305524	L6
1	21206140	21206639	500	TSS1_21206314	ATAC1_21206333	FALSE	FALSE	ENH1_21206390	0.560836	1.11116	0.830771	1.85736	2.91711	0.101841	L26
1	21261993	21262583	591	TSS1_21262131,TSS1_21262294	ATAC1_21262121	TRUE	TRUE	ENH1_21262288	0.559257	7.93998	1.33173	1.41382	0.297164	0.407365	S24
1	21341547	21342464	918	TSS1_21342137	ATAC1_21341861	FALSE	FALSE	ENH1_21342006	1.96056	6.98652	4.15725	29.3436	50.6096	32.2797	L26
1	21425462	21426164	703	TSS1_21425526,TSS1_21425703	ATAC1_21425683	FALSE	TRUE	ENH1_21425813	0	2.06359	1.66268	11.5003	13.8049	16.436	L57
1	21579570	21580069	500	TSS1_21579628,TSS1_21579939	ATAC1_21579886	TRUE	TRUE	ENH1_21579820	3.64306	31.9187	28.5885	12.8086	7.16191	5.4144	S24
1	21617860	21618359	500	TSS1_21618110		FALSE	FALSE	ENH1_21618110	0	0	0	0.0884968	0.356233	1.42973	L57
1	21645473	21646018	546	TSS1_21645690	ATAC1_21645760	FALSE	FALSE	ENH1_21645746	0	0	0	0.176994	0.179025	0	L26
1	21646429	21646928	500	TSS1_21646660	ATAC1_21646779	FALSE	FALSE	ENH1_21646679	0.279628	0	0	0.176994	0.660666	0.613025	L26
1	21655714	21656213	500	TSS1_21655964		FALSE	FALSE	ENH1_21655964	0	0	0	0.441418	0.714283	0	L26
1	21657128	21657627	500	TSS1_21657378		FALSE	FALSE	ENH1_21657378	0.560836	0	0.498689	0	0.0608867	1.42875	L57
1	21912877	21913376	500	TSS1_21913090	ATAC1_21913133	FALSE	FALSE	ENH1_21913127	0	0	0.166608	0.969199	0.54071	0.510196	L6
1	21916125	21916689	565	TSS1_21916280	ATAC1_21916324	FALSE	FALSE	ENH1_21916407	0	0.158738	0	0	0.714283	0.305524	L26
1	21998418	21999137	720	TSS1_21998604,TSS1_21998841	ATAC1_21998772	TRUE	TRUE	ENH1_21998778	0	2.85831	2.16136	6.53063	4.95091	2.04078	L6
1	22175242	22175741	500	TSS1_22175388,TSS1_22175610		TRUE	TRUE	ENH1_22175492	0	0	0.332082	0.884968	7.91891	21.1415	L57
1	22185568	22186125	558	TSS1_22186070	ATAC1_22185751	FALSE	FALSE	ENH1_22185846	0.560836	0	0.166608	0.351855	3.53143	1.0194	L26
1	22225489	22225988	500	TSS1_22225825	ATAC1_22225631	FALSE	FALSE	ENH1_22225739	0	0	0	0.0874306	1.07688	0.408354	L26
1	22271596	22272335	740	TSS1_22272077	ATAC1_22272138	FALSE	FALSE	ENH1_22271966	0.279628	0	0	0.970266	0.179934	0.511184	L6
1	22322140	22322639	500	TSS1_22322390		FALSE	FALSE	ENH1_22322390	0	0	0	0.0874306	0.241729	0.203683	L26
1	22418847	22419346	500	TSS1_22419097		FALSE	FALSE	ENH1_22419096	0	0	0.664163	1.06196	3.27334	0.91855	L26
1	22515471	22516165	695	TSS1_22515986	ATAC1_22515932	FALSE	FALSE	ENH1_22515818	0.279628	0.158738	0.830771	0.880703	0.718826	0.407366	L6
1	22576157	22576656	500	TSS1_22576407		FALSE	FALSE	ENH1_22576406	0	1.11116	0	0.79114	2.34005	2.04276	L26
1	22611758	22612257	500	TSS1_22612008		FALSE	FALSE	ENH1_22612008	0	0	0	3.7158	6.5485	3.6742	L26
1	22624795	22626028	1234	TSS1_22625772	ATAC1_22625620	FALSE	FALSE	ENH1_22625412	0	0.793689	0.166608	0.351855	0.358959	0.305524	S24
1	22728004	22728837	834	TSS1_22728755	ATAC1_22728352	FALSE	FALSE	ENH1_22728420	0	0.952427	0.499823	0.971332	2.09378	5.1069	L57
1	22827913	22828412	500	TSS1_22828163		FALSE	FALSE	ENH1_22828162	0	0.158738	0	0.0884968	0.538892	1.73525	L57
1	22842267	22842766	500	TSS1_22842517		FALSE	FALSE	ENH1_22842516	0	0	0	0.0884968	1.25499	1.02138	L26
1	22889843	22890342	500	TSS1_22890093		FALSE	FALSE	ENH1_22890092	0	0	0	0	0.177208	0.510196	L57
1	22986912	22987411	500	TSS1_22987162		FALSE	FALSE	ENH1_22987162	0	0	0	1.23789	2.44455	0	L26
1	23024913	23025412	500	TSS1_23025163		FALSE	FALSE	ENH1_23025162	0	0	0.49869	0.0884968	0	0	S72
1	23031102	23031601	500	TSS1_23031352		FALSE	FALSE	ENH1_23031352	0	0	0	0.616279	2.33641	0.408354	L26
1	23074623	23075122	500	TSS1_23074873		FALSE	FALSE	ENH1_23074872	0	0	0	0	0	0.101841	L57
1	23124341	23124840	500	TSS1_23124499	ATAC1_23124552	FALSE	FALSE	ENH1_23124590	0	0	0.498689	0.0884968	0.119956	0	S72
1	23133958	23134554	597	TSS1_23134550	ATAC1_23134267	FALSE	FALSE	ENH1_23134256	0	0.158738	0.499823	0.881769	1.37677	1.32789	L26
1	23191090	23191589	500	TSS1_23191362	ATAC1_23191334	FALSE	FALSE	ENH1_23191340	0	0	0.333215	0.0874306	0.836965	0.408354	L26
1	23213181	23213680	500	TSS1_23213431		FALSE	FALSE	ENH1_23213430	0	0	0	0.351855	0.119956	0.817697	L57
1	23219148	23219647	500	TSS1_23219402,TSS1_23219467		FALSE	TRUE	ENH1_23219398	0	2.85831	0.831904	0.441418	0.295346	0.611048	S24
1	23237373	23237942	570	TSS1_23237634	ATAC1_23237699	FALSE	FALSE	ENH1_23237658	0.279628	0	0.166608	0.441417	0.121773	1.12322	L57
1	23260851	23261350	500	TSS1_23260946,TSS1_23261290	ATAC1_23261371	TRUE	TRUE	ENH1_23261101	37.2491	21.2791	44.7109	17.1395	12.9598	8.1661	S72
1	23281414	23281913	500	TSS1_23281664		FALSE	FALSE	ENH1_23281664	3.36186	1.42864	1.99589	1.76887	0.357142	1.12223	DS
1	23366849	23367366	518	TSS1_23367130	ATAC1_23367213	FALSE	FALSE	ENH1_23367108	0	0.158738	0	0.176994	0.0590692	0.611048	L57
1	23367092	23368180	1089	TSS1_23367130,TSS1_23367594	ATAC1_23367603	FALSE	TRUE	ENH1_23367636	0	0.158738	0	0.792207	0.661575	0.814731	L57
1	23369293	23369792	500	TSS1_23369543		FALSE	FALSE	ENH1_23369542	0	0	0	0	0	0.408354	L57
1	23402652	23403151	500	TSS1_23402902		FALSE	FALSE	ENH1_23402902	0	0	0	0.176994	0.355324	0	L26
1	23415949	23416611	663	TSS1_23416381	ATAC1_23416428	FALSE	FALSE	ENH1_23416280	0	0	0	0.351855	1.97018	0.203683	L26
1	23442812	23443311	500	TSS1_23443062		FALSE	FALSE	ENH1_23443062	0	1.58738	1.99589	1.32212	0.241729	0	S72
1	23479360	23479859	500	TSS1_23479610		FALSE	FALSE	ENH1_23479610	0	0	0	0	0.956921	1.22605	L57
1	23509560	23510059	500	TSS1_23509787	ATAC1_23509827	FALSE	FALSE	ENH1_23509810	0	0.793689	0.332082	2.12179	2.20828	1.93993	L26
1	23543195	23543694	500	TSS1_23543464	ATAC1_23543442	FALSE	FALSE	ENH1_23543445	0	0	0	0.0874306	0.300798	0.203682	L26
1	23800524	23801064	541	TSS1_23800587,TSS1_23801049		TRUE	TRUE	ENH1_23800794	42.3171	24.9331	17.7828	5.828	6.75479	0.101841	DS
1	23827373	23827880	508	TSS1_23827604	ATAC1_23827570	FALSE	FALSE	ENH1_23827626	0	1.90486	1.33059	1.23255	0.721553	1.12223	S24
1	23843975	23844474	500	TSS1_23844217,TSS1_23844360		TRUE	TRUE	ENH1_23844224	0	0.158738	0.664163	6.10308	10.0636	15.1111	L57
1	23921915	23923538	1624	TSS1_23922622	ATAC1_23922547	FALSE	FALSE	ENH1_23922726	0	2.54084	0.332082	0.618411	0.298981	0.204671	S24
1	23940840	23941339	500	TSS1_23941093	ATAC1_23941083	FALSE	FALSE	ENH1_23941090	0.279628	0	0.333215	0.964935	1.74573	0.408354	L26
1	24002949	24003448	500	TSS1_24003171	ATAC1_24003212	FALSE	FALSE	ENH1_24003199	0	0.476213	0.498689	0.619478	0.535258	1.12223	L57
1	24010749	24011975	1227	TSS1_24011105	ATAC1_24011196	FALSE	FALSE	ENH1_24011362	0	1.11116	6.64504	2.03436	0.895126	0	S72
1	24033608	24034876	1269	TSS1_24034782	ATAC1_24034658	FALSE	FALSE	ENH1_24034242	0	0.317476	0.166608	0.175927	4.59286	2.96032	L26
1	24037557	24038138	582	TSS1_24037590,TSS1_24038078		FALSE	TRUE	ENH1_24037848	0	0	0	0.528848	1.91566	16.4419	L57
1	24325983	24326482	500	TSS1_24326233		FALSE	FALSE	ENH1_24326232	0	0	0	0	0.118138	0.71289	L57
1	24355550	24356049	500	TSS1_24355800		FALSE	FALSE	ENH1_24355800	0	0	0	0	0	1.32493	L57
1	24404307	24404806	500	TSS1_24404557		FALSE	FALSE	ENH1_24404556	0	0	0	0.176994	0.712465	1.42677	L57
1	24519415	24519914	500	TSS1_24519657	ATAC1_24519772	FALSE	FALSE	ENH1_24519665	0	0	0	0	0.0608867	0	L26
1	24536979	24538424	1446	TSS1_24537619,TSS1_24537836	ATAC1_24537245	TRUE	TRUE	ENH1_24537702	0.279628	0.952427	0.499823	0.615213	2.33187	7.6559	L57
1	24569689	24570188	500	TSS1_24569939		FALSE	FALSE	ENH1_24569938	0	0.476213	1.66494	0.968134	1.73209	0.612037	L26
1	24625192	24625691	500	TSS1_24625312	ATAC1_24625397	FALSE	FALSE	ENH1_24625442	0	0	1.32946	0.967067	0.539801	0	S72
1	24627117	24627630	514	TSS1_24627185	ATAC1_24627305	FALSE	FALSE	ENH1_24627374	0	0.476213	0	1.68038	0.297163	0.203683	L6
1	24629615	24630114	500	TSS1_24629865		FALSE	FALSE	ENH1_24629864	0	0	0	0	0.297163	0.203683	L26
1	24645682	24646181	500	TSS1_24645932		FALSE	FALSE	ENH1_24645932	4.48195	2.22336	2.1625	1.23469	0.119956	0.203683	DS
1	24646134	24646633	500	TSS1_24646337	ATAC1_24646344	FALSE	FALSE	ENH1_24646384	0	0.317476	1.16512	0.881769	0.478006	0.510196	S72
1	24662759	24663258	500	TSS1_24663009		FALSE	FALSE	ENH1_24663008	0	0	0	0	0	0.305524	L57
1	24710530	24711029	500	TSS1_24710780		FALSE	FALSE	ENH1_24710780	0	0	0	0.0874306	1.91566	1.22506	L26
1	24719417	24720581	1165	TSS1_24719900	ATAC1_24719986	FALSE	FALSE	ENH1_24719999	0	0	0	0.530981	0.0590692	0.101841	L6
1	24743814	24744313	500	TSS1_24744004	ATAC1_24744006	FALSE	FALSE	ENH1_24744064	0	0	0	0	0.177208	0.408354	L57
1	24803898	24804868	971	TSS1_24804343	ATAC1_24804704	FALSE	FALSE	ENH1_24804383	0.562416	0.635982	0.166608	1.32745	0.179025	0.305524	L6
1	24843652	24844151	500	TSS1_24843902		FALSE	FALSE	ENH1_24843902	0	0.953458	0	0.176994	0	0.203683	S24
1	24869989	24870725	737	TSS1_24870057	ATAC1_24870104	FALSE	FALSE	ENH1_24870357	0	0	0	0	0.121773	0	L26
1	24883375	24884093	719	TSS1_24883614,TSS1_24883838	ATAC1_24883686	FALSE	TRUE	ENH1_24883734	0	0	0	0	2.6981	3.06315	L57
1	24898372	24899373	1002	TSS1_24898615	ATAC1_24898676	FALSE	FALSE	ENH1_24898872	0	1.2699	3.15874	1.76673	1.8475	1.12223	S72
1	24915435	24916267	833	TSS1_24915820	ATAC1_24915611	FALSE	FALSE	ENH1_24915851	0	0	0	0.174861	0.298981	2.24447	L57
1	25027897	25028396	500	TSS1_25028147		FALSE	FALSE	ENH1_25028146	0	0	0	0	0.179934	2.1446	L57
1	25055053	25055552	500	TSS1_25055303		FALSE	FALSE	ENH1_25055302	0.281208	0.158738	0.66643	0.795405	2.49454	0	L26
1	25135082	25135581	500	TSS1_25135235	ATAC1_25135400	FALSE	FALSE	ENH1_25135332	0	0.158738	0.333215	0.616279	1.13322	4.69657	L57
1	25215899	25216669	771	TSS1_25216547	ATAC1_25216289	FALSE	FALSE	ENH1_25216284	0.281208	0.952427	3.49309	0.440351	0.239911	0.101841	S72
1	25222809	25223308	500	TSS1_25223179	ATAC1_25222966	FALSE	FALSE	ENH1_25223058	0	0	0	0	0.0590692	0.101841	L57
1	25231971	25232470	500	TSS1_25232221		FALSE	FALSE	ENH1_25232220	0.842045	0	2.16136	0.707974	0.118138	0.407365	S72
1	25318164	25318663	500	TSS1_25318414		FALSE	FALSE	ENH1_25318414	0	2.22336	7.64581	0.530981	0.356233	0.917561	S72
1	25381675	25382174	500	TSS1_25381925		FALSE	FALSE	ENH1_25381924	0	0.158738	0.166608	0.353987	2.19919	0.407365	L26
1	25409841	25410395	555	TSS1_25410251	ATAC1_25410197	FALSE	FALSE	ENH1_25410118	0	5.87536	4.4882	3.62304	6.2586	1.63243	L26
1	25470701	25471200	500	TSS1_25470951		FALSE	FALSE	ENH1_25470950	0.279628	2.3821	3.32422	0.263358	3.76044	2.24743	L26
1	25533141	25534007	867	TSS1_25533150,TSS1_25533625	ATAC1_25533687	TRUE	TRUE	ENH1_25533574	0.279628	0.634951	1.83042	0.26549	0.776078	0.203682	S72
1	25605875	25606374	500	TSS1_25606125		FALSE	FALSE	ENH1_25606124	0	0	0	0	0	0.305524	L57
1	25683670	25684169	500	TSS1_25683907	ATAC1_25683904	FALSE	FALSE	ENH1_25683920	0	0	0	0.0884968	0.0590692	0.101841	L57
1	25703090	25703589	500	TSS1_25703498	ATAC1_25703320	FALSE	FALSE	ENH1_25703340	0	0	0	0.0884968	1.67938	2.75664	L57
1	25703650	25704149	500	TSS1_25703787	ATAC1_25703974	FALSE	FALSE	ENH1_25703900	0	0.318506	0	0.442484	1.84568	1.22308	L26
1	25723611	25724110	500	TSS1_25723939	ATAC1_25723828	FALSE	FALSE	ENH1_25723860	0	0.477244	0.332082	0.973465	1.13776	0.204671	L26
1	25743771	25744270	500	TSS1_25743960,TSS1_25744126	ATAC1_25744014	FALSE	FALSE	ENH1_25744020	0.838885	2.38519	3.15648	0.353988	0.239912	0.203683	S72
1	25817483	25817982	500	TSS1_25817733		FALSE	FALSE	ENH1_25817732	0	0	0	0	0	1.0194	L57
1	25949908	25950407	500	TSS1_25949963	ATAC1_25950095	FALSE	FALSE	ENH1_25950158	0	0	0	0	1.54398	0.305524	L26
1	25953834	25954333	500	TSS1_25954003	ATAC1_25954052	FALSE	FALSE	ENH1_25954084	0	0.159769	0	1.06196	3.34332	1.3269	L26
1	25988106	25988605	500	TSS1_25988356		FALSE	FALSE	ENH1_25988356	0	0	0	0	0	0	DS
1	25990236	25990735	500	TSS1_25990486		FALSE	FALSE	ENH1_25990486	0	0.476213	1.4972	0.0884968	0	0.203683	S72
1	26060837	26061336	500	TSS1_26061204	ATAC1_26061134	FALSE	FALSE	ENH1_26061087	0.557677	2.06875	4.48594	2.03436	2.69355	0	S72
1	26134315	26134814	500	TSS1_26134697	ATAC1_26134567	FALSE	FALSE	ENH1_26134564	0	0	0	0.265491	0.239912	0.713878	L57
1	26168501	26169000	500	TSS1_26168751		FALSE	FALSE	ENH1_26168750	0	0	0	0	0	0.510196	L57
1	26168896	26169395	500	TSS1_26169146		FALSE	FALSE	ENH1_26169146	0	0	0	0	0.297164	0.713878	L57
1	26196949	26197448	500	TSS1_26197199		FALSE	FALSE	ENH1_26197198	0	0.319537	0.166608	0.0884968	0.238094	0	S24
1	26218112	26218611	500	TSS1_26218362		FALSE	FALSE	ENH1_26218362	0	0	0	0	0	0.714867	L57
1	26242245	26243186	942	TSS1_26242688,TSS1_26243035	ATAC1_26242632	FALSE	FALSE	ENH1_26242716	1.67935	2.70576	5.1535	4.51121	3.29606	0.815719	S72
1	26245626	26246125	500	TSS1_26245833	ATAC1_26245856	FALSE	FALSE	ENH1_26245876	0.560836	0.953458	2.49458	0.973465	1.19229	1.02039	S72
1	26257626	26258125	500	TSS1_26257829	ATAC1_26257892	FALSE	FALSE	ENH1_26257876	0	0	0	0	0.118138	1.53058	L57
1	26280263	26280762	500	TSS1_26280513		FALSE	FALSE	ENH1_26280512	0	0	0	0	0.420754	1.02138	L57
1	26372168	26372667	500	TSS1_26372418	ATAC1_26372441	FALSE	FALSE	ENH1_26372418	0	0	0	0	0.118138	0.71289	L57
1	26373162	26373661	500	TSS1_26373412		FALSE	FALSE	ENH1_26373412	0	0	0	0	0.177208	1.12223	L57
1	26398363	26398862	500	TSS1_26398613		FALSE	FALSE	ENH1_26398612	0	0	0.333215	0.0884968	0.180842	0.305524	S72
1	26399127	26399626	500	TSS1_26399145,TSS1_26399426	ATAC1_26399417	FALSE	FALSE	ENH1_26399376	0	3.65303	5.48445	1.06196	1.90384	3.36867	S72
1	26422575	26423074	500	TSS1_26422825		FALSE	FALSE	ENH1_26422824	0	4.28901	3.32422	0.530981	0.177208	0.714867	S24
1	26429493	26430149	657	TSS1_26429671	ATAC1_26429761	FALSE	FALSE	ENH1_26429821	5.59257	22.2408	4.82142	2.92039	4.05579	1.32591	S24
1	26469932	26470431	500	TSS1_26470198	ATAC1_26470261	FALSE	FALSE	ENH1_26470182	0	1.27196	1.99476	0.707974	1.55579	0.408354	S72
1	26475440	26476256	817	TSS1_26476122,TSS1_26476184	ATAC1_26476071	FALSE	TRUE	ENH1_26475848	1.95898	3.97051	20.6061	4.42378	10.1862	7.45221	S72
1	26524280	26524779	500	TSS1_26524431	ATAC1_26524395	FALSE	FALSE	ENH1_26524530	0	0.79472	0.166608	0.176994	0.179934	0.408354	S24
1	26655452	26655951	500	TSS1_26655561,TSS1_26655777		TRUE	TRUE	ENH1_26655702	0	0.158738	0	0.26549	4.83641	1.52959	L26
1	26657496	26657995	500	TSS1_26657618	ATAC1_26657743	FALSE	FALSE	ENH1_26657746	0	0	1.16512	0.619477	3.15884	3.16301	L57
1	26698198	26698697	500	TSS1_26698542	ATAC1_26698421	FALSE	FALSE	ENH1_26698448	0.281208	3.17888	4.65594	1.15046	0.777896	2.34729	S72
1	26728244	26728743	500	TSS1_26728384,TSS1_26728517		TRUE	TRUE	ENH1_26728494	0	0.634951	1.82928	1.23896	1.84841	5.92164	L57
1	26729883	26730382	500	TSS1_26730133		FALSE	FALSE	ENH1_26730132	0	0.794719	0	0.530981	0.29989	0.204671	S24
1	26991399	26991898	500	TSS1_26991583	ATAC1_26991625	FALSE	FALSE	ENH1_26991648	0	3.17785	3.48856	0	0	0	S72
1	27075310	27076042	733	TSS1_27075443	ATAC1_27075473	FALSE	FALSE	ENH1_27075676	0	1.90691	0.333215	1.14939	1.67121	0.713878	S24
1	27169972	27170812	841	TSS1_27170508,TSS1_27170736	ATAC1_27170164	TRUE	TRUE	ENH1_27170392	28.5679	10.0118	19.28	2.47791	4.04397	2.85353	DS
1	27173713	27174212	500	TSS1_27173963		FALSE	FALSE	ENH1_27173962	0.278049	0.478275	0.664163	0.529915	3.04888	3.2698	L57
1	27415839	27416338	500	TSS1_27415994,TSS1_27416218		FALSE	TRUE	ENH1_27416088	12.5912	39.5659	67.4704	12.1208	12.6936	7.96143	S72
1	27453688	27454216	529	TSS1_27453728,TSS1_27454127		FALSE	TRUE	ENH1_27453952	14.5501	13.9906	10.8057	5.3919	3.53597	0.305524	DS
1	27697897	27698396	500	TSS1_27698012	ATAC1_27698203	FALSE	FALSE	ENH1_27698147	0	0	0	0.26549	0.949651	1.12124	L57
1	27709322	27710244	923	TSS1_27709652	ATAC1_27709590	FALSE	FALSE	ENH1_27709783	1.67619	5.2435	2.99327	1.14726	0.474371	0.101841	S24
1	27712602	27713101	500	TSS1_27712852		FALSE	FALSE	ENH1_27712852	0	0.159769	0	0.615213	3.54233	1.02039	L26
1	27763057	27763556	500	TSS1_27763307		FALSE	FALSE	ENH1_27763306	0	0	0	0.618411	0.421663	0.817697	L57
1	27838005	27838504	500	TSS1_27838315	ATAC1_27838228	FALSE	FALSE	ENH1_27838255	0	0.159769	0	0.0874306	0.239003	0.509207	L57
1	28051745	28052828	1084	TSS1_28052207	ATAC1_28052419	FALSE	FALSE	ENH1_28052286	0.838885	0.477245	0.166608	1.14619	2.74899	2.0398	L26
1	28073843	28074776	934	TSS1_28073933	ATAC1_28074039	FALSE	FALSE	ENH1_28074310	0	0.159769	0	1.94266	1.48581	0.611048	L6
1	28084665	28085164	500	TSS1_28084892	ATAC1_28084961	FALSE	FALSE	ENH1_28084914	0	0.795751	0.166608	0.353987	0.772443	0.305524	S24
1	28216572	28217164	593	TSS1_28216840,TSS1_28217012	ATAC1_28216861	TRUE	TRUE	ENH1_28216868	0	0	0.333215	0.879637	19.5028	19.4982	L26
1	28243202	28243839	638	TSS1_28243340,TSS1_28243516	ATAC1_28243636	FALSE	FALSE	ENH1_28243520	0	2.86141	0.499823	2.91507	0.953285	0.611048	L6
1	28284561	28285878	1318	TSS1_28285690	ATAC1_28285498	FALSE	FALSE	ENH1_28285220	0.560836	0.159769	0.830771	0.792207	0.839692	0.510196	L26
1	28393398	28393897	500	TSS1_28393567	ATAC1_28393545	FALSE	FALSE	ENH1_28393648	0	4.13234	1.99476	2.38941	0.711556	0.305524	S24
1	28430036	28431838	1803	TSS1_28430093,TSS1_28430328	ATAC1_28430514	TRUE	TRUE	ENH1_28430937	0.557677	1.11426	0.333216	1.85203	4.76825	4.69459	L26
1	28447694	28448193	500	TSS1_28447838,TSS1_28448003		TRUE	TRUE	ENH1_28447944	6.15656	47.3595	19.6132	1.41382	0.239911	0.91855	S24
1	28473880	28474777	898	TSS1_28474037	ATAC1_28474179	FALSE	FALSE	ENH1_28474328	26.6247	22.0831	20.1153	1.76994	0.829695	0.306512	DS
1	28552617	28554128	1512	TSS1_28554046	ATAC1_28553639	FALSE	FALSE	ENH1_28553372	0.556097	0.318507	0	1.50125	2.3455	6.53169	L57
1	28640075	28640574	500	TSS1_28640256,TSS1_28640413		TRUE	TRUE	ENH1_28640324	0.278049	0.158738	0	0.26549	0.899669	3.26288	L57
1	28677076	28677575	500	TSS1_28677332	ATAC1_28677328	FALSE	FALSE	ENH1_28677326	0	0.635982	0	0	0.119047	0.81572	L57
1	28678737	28679457	721	TSS1_28678988	ATAC1_28678909	FALSE	FALSE	ENH1_28679097	0	0	0.997378	0.705842	0.720644	0.204671	S72
1	28699275	28699929	655	TSS1_28699392	ATAC1_28699590	FALSE	FALSE	ENH1_28699602	0	2.7006	0.830771	0.619478	0.712465	0.203683	S24
1	28700717	28701938	1222	TSS1_28700731	ATAC1_28701711	FALSE	FALSE	ENH1_28701328	0	0.637013	0.665297	1.23469	2.1483	1.3269	L26
1	28707152	28707651	500	TSS1_28707402		FALSE	FALSE	ENH1_28707402	0	0	1.16399	5.13175	1.42856	0	L6
1	28733045	28733544	500	TSS1_28733346	ATAC1_28733223	FALSE	FALSE	ENH1_28733294	0	0	0.333215	0.619478	1.25226	0.917561	L26
1	28743170	28743669	500	TSS1_28743237	ATAC1_28743414	FALSE	FALSE	ENH1_28743420	2.8026	13.3433	27.4177	10.5279	5.18173	0.91855	S72
1	28749311	28749900	590	TSS1_28749662	ATAC1_28749722	FALSE	FALSE	ENH1_28749606	0	0.477244	0.997378	0.352921	1.1932	0.510196	L26
1	28753646	28754348	703	TSS1_28754267	ATAC1_28754182	FALSE	FALSE	ENH1_28753997	0	0	0	0.882836	0.657031	0	L6
1	28785026	28785525	500	TSS1_28785205	ATAC1_28785297	FALSE	FALSE	ENH1_28785276	3.64623	16.6861	8.64432	10.707	3.32968	3.3667	S24
1	28862226	28862725	500	TSS1_28862476		FALSE	FALSE	ENH1_28862476	0	0	0	0.175927	1.01326	1.22605	L57
1	28871400	28871899	500	TSS1_28871650		FALSE	FALSE	ENH1_28871650	0	0.317476	0.166608	1.94587	4.05215	3.87986	L26
1	28875641	28876555	915	TSS1_28876416	ATAC1_28876249	FALSE	FALSE	ENH1_28876098	0	1.59047	1.16399	0.0884968	0.599779	0.305524	S24
1	28888775	28889274	500	TSS1_28888904,TSS1_28889135		FALSE	TRUE	ENH1_28889025	0.556097	8.58627	2.32684	10.0726	5.43981	3.77901	L6
1	28916521	28917935	1415	TSS1_28917278	ATAC1_28917407	FALSE	FALSE	ENH1_28917228	0	1.27196	3.32535	1.14939	1.78298	1.0194	S72
1	28954330	28955095	766	TSS1_28954803	ATAC1_28954682	FALSE	FALSE	ENH1_28954712	0.278049	4.45497	1.66268	1.67611	0.421663	0.306513	S24
1	29049725	29050224	500	TSS1_29049975		FALSE	FALSE	ENH1_29049974	0	0	0	0	0.419845	0.306513	L26
1	29084832	29085331	500	TSS1_29085082		FALSE	FALSE	ENH1_29085082	0	0	0	1.94693	1.60577	0	L6
1	29228025	29228524	500	TSS1_29228275		FALSE	FALSE	ENH1_29228274	0	0.318506	0.498689	0.352921	0.600688	0.306513	L26
1	29233424	29234745	1322	TSS1_29234487	ATAC1_29234415	FALSE	FALSE	ENH1_29234084	0	2.54393	1.33173	6.97526	4.11758	2.14163	L6
1	29243363	29243918	556	TSS1_29243646,TSS1_29243683	ATAC1_29243593	FALSE	TRUE	ENH1_29243640	0.281208	0.955519	3.15761	5.12109	7.45816	6.12532	L26
1	29281169	29281668	500	TSS1_29281419		FALSE	FALSE	ENH1_29281418	0	0	0	0.26549	0.0590692	0.510196	L57
1	29342858	29343357	500	TSS1_29342923	ATAC1_29343142	FALSE	FALSE	ENH1_29343108	5.04595	113.412	140.724	66.3566	30.0771	57.5028	S72
1	29380621	29381120	500	TSS1_29380816	ATAC1_29380745	FALSE	FALSE	ENH1_29380871	1.11851	1.43276	1.16399	0.263358	1.19774	0.919539	S24
1	29410347	29410846	500	TSS1_29410484	ATAC1_29410589	FALSE	FALSE	ENH1_29410596	0.278049	0.635982	0.333215	1.06196	0.593418	0.305524	L6
1	29448053	29448553	501	TSS1_29448271,TSS1_29448479	ATAC1_29448164	TRUE	TRUE	ENH1_29448303	0	0.318506	0	1.05663	12.0492	4.79742	L26
1	29459953	29460452	500	TSS1_29460325	ATAC1_29460306	FALSE	FALSE	ENH1_29460202	0.278049	1.27506	25.9171	0.263358	0.66521	0.918549	S72
1	29471908	29472407	500	TSS1_29472158		FALSE	FALSE	ENH1_29472158	1.11851	4.13234	1.83155	0.706908	1.5458	1.22309	S24
1	29578490	29578989	500	TSS1_29578740		FALSE	FALSE	ENH1_29578740	0	0.955519	0.332082	1.05663	0.786983	1.73625	L57
1	29612224	29612723	500	TSS1_29612474		FALSE	FALSE	ENH1_29612474	0	0.795751	0	0.176994	1.13322	4.90223	L57
1	29695060	29695808	749	TSS1_29695410	ATAC1_29695518	FALSE	FALSE	ENH1_29695434	0	1.58944	0.665297	0.440352	0.239003	0	S24
1	29701987	29702486	500	TSS1_29702237		FALSE	FALSE	ENH1_29702236	0	0	0	0	0.594327	0.305524	L26
1	29761508	29762007	500	TSS1_29761758		FALSE	FALSE	ENH1_29761758	0	0.159769	0	0.0884968	0.0590692	0.408354	L57
1	29874452	29874951	500	TSS1_29874702		FALSE	FALSE	ENH1_29874702	0	2.38416	1.33059	1.68144	1.06961	0.305524	S24
1	29906147	29906800	654	TSS1_29906462,TSS1_29906670	ATAC1_29906583	TRUE	TRUE	ENH1_29906474	0.559257	27.339	21.7678	16.3623	11.4549	3.67024	S24
1	29911784	29912758	975	TSS1_29911895,TSS1_29912243	ATAC1_29912046	FALSE	TRUE	ENH1_29912271	22.9754	99.2782	123.45	949.401	445.97	177.734	L6
1	29919246	29919853	608	TSS1_29919804	ATAC1_29919662	FALSE	FALSE	ENH1_29919550	1.12009	3.49842	1.4972	12.8224	14.7182	2.14361	L26
1	29923383	29923895	513	TSS1_29923654	ATAC1_29923572	FALSE	FALSE	ENH1_29923639	997.311	990.336	1362.2	1641.79	1814.1	4034.31	L57
1	29949073	29949638	566	TSS1_29949494	ATAC1_29949375	FALSE	FALSE	ENH1_29949356	0.278049	2.06771	0.332082	0.881769	1.98563	2.86145	L57
1	30152851	30153350	500	TSS1_30153024	ATAC1_30153119	FALSE	FALSE	ENH1_30153101	5.04595	15.2491	9.30849	7.78665	1.90294	0.916572	S24
1	30217196	30217695	500	TSS1_30217499,TSS1_30217561	ATAC1_30217101	TRUE	TRUE	ENH1_30217446	117.833	30.0365	92.3845	36.3285	23.8539	289.401	L57
1	30346988	30347502	515	TSS1_30347218	ATAC1_30347311	FALSE	FALSE	ENH1_30347245	1.68251	26.3732	22.2721	10.0854	1.85114	2.85057	S24
1	30380328	30380827	500	TSS1_30380788	ATAC1_30380534	FALSE	FALSE	ENH1_30380578	0	5.2466	2.991	0.882836	0.360776	0	S24
1	30421078	30421577	500	TSS1_30421237,TSS1_30421445	ATAC1_30421338	TRUE	TRUE	ENH1_30421328	0.557677	0.635982	0.333216	1.14833	4.53742	2.85453	L26
2	54979	55762	784	TSS2_55417,TSS2_55485	ATAC2_55335	FALSE	TRUE	ENH2_55370	0	0.476214	0.830771	1.59294	0.238094	0	L6
2	262753	263779	1027	TSS2_263252,TSS2_263466	ATAC2_263273	FALSE	TRUE	ENH2_263266	0.840465	10.4808	16.6166	11.3276	10.9732	3.06315	S72
2	302556	303055	500	TSS2_302806		FALSE	FALSE	ENH2_302806	0.279628	0	0	0.176994	0.239003	0.408354	L57
2	304665	305164	500	TSS2_304915		FALSE	FALSE	ENH2_304914	0	0	0.498689	0	0.357141	0.919539	L57
2	380694	381193	500	TSS2_381047	ATAC2_380956	FALSE	FALSE	ENH2_380944	0	0.317476	0.830771	0.442484	1.96655	5.72091	L57
2	529478	529977	500	TSS2_529686	ATAC2_529696	FALSE	FALSE	ENH2_529728	0.840465	0.952427	0.664163	2.12392	4.7119	2.75762	L26
2	564780	565279	500	TSS2_565030		FALSE	FALSE	ENH2_565030	1.4013	1.42967	0.166608	0.530981	1.07233	4.59769	L57
2	587760	588259	500	TSS2_588026	ATAC2_588054	FALSE	FALSE	ENH2_588010	0	0.793689	1.66154	0	0.298072	0.511184	S72
2	685752	686251	500	TSS2_685910	ATAC2_685985	FALSE	FALSE	ENH2_686002	0	0	0	0	0.65794	0.407365	L26
2	813496	813995	500	TSS2_813739	ATAC2_813768	FALSE	FALSE	ENH2_813746	0	0	0	0	0	0	DS
2	880310	881679	1370	TSS2_880722,TSS2_880967	ATAC2_880662	FALSE	TRUE	ENH2_880994	1.11851	10.3241	4.31933	5.30981	4.34931	1.53256	S24
2	904328	904827	500	TSS2_904578		FALSE	FALSE	ENH2_904578	1.96056	0.317476	0.166608	0.353988	0.35805	0	DS
2	981738	982976	1239	TSS2_982201	ATAC2_982138	FALSE	FALSE	ENH2_982357	0	0.158738	1.82928	0	0.836056	1.63441	S72
2	1320768	1321267	500	TSS2_1321018		FALSE	FALSE	ENH2_1321018	0	0	0	0	0	0.306513	L57
2	1359124	1360104	981	TSS2_1359870	ATAC2_1359761	FALSE	FALSE	ENH2_1359614	2.52139	15.8831	14.9539	38.575	55.7486	34.1198	L26
2	1365877	1366376	500	TSS2_1366127		FALSE	FALSE	ENH2_1366126	0	0	0	0.353987	6.19499	3.37164	L26
2	1393123	1393622	500	TSS2_1393538	ATAC2_1393465	FALSE	FALSE	ENH2_1393372	0.560836	0.317476	0.498689	0.884968	0	0.101841	L6
2	1467135	1467837	703	TSS2_1467666	ATAC2_1467557	FALSE	FALSE	ENH2_1467486	0	0.317476	0.332082	1.41595	1.25136	0.511184	L6
2	1602101	1602600	500	TSS2_1602351		FALSE	FALSE	ENH2_1602350	0	0.317476	0	2.12392	2.20737	2.34927	L57
2	1710343	1710842	500	TSS2_1710593		FALSE	FALSE	ENH2_1710592	23.5314	211.249	184.583	20.2604	3.39693	2.9623	S24
2	1715428	1715927	500	TSS2_1715678		FALSE	FALSE	ENH2_1715678	0.560836	0.79472	0.996245	0.530981	3.21972	1.63441	L26
2	1788099	1788598	500	TSS2_1788349		FALSE	FALSE	ENH2_1788348	0.560836	0.158738	0	0	0.537075	0.510196	DS
2	1788452	1788951	500	TSS2_1788702		FALSE	FALSE	ENH2_1788702	0	0	0	0.442484	1.07324	0.91855	L26
2	1822148	1822647	500	TSS2_1822398		FALSE	FALSE	ENH2_1822398	0	0	0	0	0.239003	0.408354	L57
2	1920055	1920631	577	TSS2_1920055,TSS2_1920368	ATAC2_1920325	FALSE	TRUE	ENH2_1920343	1.68093	2.54084	4.15386	5.92822	5.48343	1.93993	L6
2	1960608	1961247	640	TSS2_1960770	ATAC2_1960759	FALSE	FALSE	ENH2_1960928	0	0.476213	0.664163	1.06196	0.179934	0.101841	L6
2	1968070	1968569	500	TSS2_1968218	ATAC2_1968339	FALSE	FALSE	ENH2_1968320	0	0	0	0	0	0.305524	L57
2	2026953	2027456	504	TSS2_2027238	ATAC2_2027318	FALSE	FALSE	ENH2_2027204	0	0	0.332082	0.353987	1.61032	1.02138	L26
2	2034607	2035106	500	TSS2_2034857		FALSE	FALSE	ENH2_2034856	0.559256	0	0.166608	0.884968	0.656122	0.101841	L6
2	2057078	2057577	500	TSS2_2057328		FALSE	FALSE	ENH2_2057328	0	1.42967	0.830771	0.176994	0.0599779	0.101841	S24
2	2103126	2103625	500	TSS2_2103376		FALSE	FALSE	ENH2_2103376	1.68093	0.158738	0.498689	1.05876	0.0599779	0.101841	DS
2	2184775	2185526	752	TSS2_2184999	ATAC2_2185259	FALSE	FALSE	ENH2_2185150	61.3492	63.5167	188.903	85.827	50.3551	37.1711	S72
2	2201384	2201883	500	TSS2_2201551,TSS2_2201649	ATAC2_2201652	TRUE	TRUE	ENH2_2201634	0	10.1644	5.31784	1.50231	1.3704	0.407365	S24
2	2283730	2284229	500	TSS2_2283980		FALSE	FALSE	ENH2_2283980	0	0.793689	0	0.351855	0.776078	1.22605	L57
2	2283755	2284254	500	TSS2_2284005		FALSE	FALSE	ENH2_2284004	0	0.793689	0	0.351855	0.776078	1.22605	L57
2	2299264	2299763	500	TSS2_2299514		FALSE	FALSE	ENH2_2299514	1.12009	0.158738	0	1.67931	0.119047	0	L6
2	2424951	2425450	500	TSS2_2425173	ATAC2_2425180	FALSE	FALSE	ENH2_2425200	0	0	0	0	0.298981	0.306513	L57
2	2427622	2428289	668	TSS2_2427980	ATAC2_2427872	FALSE	FALSE	ENH2_2427956	0	0	0	0.442484	0.418028	1.22309	L57
2	2578718	2579217	500	TSS2_2579039	ATAC2_2578984	FALSE	FALSE	ENH2_2578968	0	0	0	0	0	0.408354	L57
2	2736229	2736728	500	TSS2_2736479		FALSE	FALSE	ENH2_2736478	0	0	0	0	0	0	DS
2	2804628	2805127	500	TSS2_2805071	ATAC2_2804787	FALSE	FALSE	ENH2_2804878	0.840464	1.90485	7.81015	0.528849	0.119956	0	S72
2	2863960	2864459	500	TSS2_2864210		FALSE	FALSE	ENH2_2864210	0	0	0	0.529915	1.54943	0.101841	L26
2	2890548	2891047	500	TSS2_2890798		FALSE	FALSE	ENH2_2890798	3.36344	0.317476	0.499823	2.99823	0.597053	0	DS
2	2891414	2891913	500	TSS2_2891486,TSS2_2891784		FALSE	TRUE	ENH2_2891664	1.4013	1.42864	4.98689	7.50091	4.05578	0	L6
2	2901508	2902145	638	TSS2_2901745,TSS2_2902011	ATAC2_2901877	TRUE	TRUE	ENH2_2901826	5.04437	42.8819	42.698	63.0726	65.6368	39.4245	L26
2	2930586	2931779	1194	TSS2_2931458,TSS2_2931518	ATAC2_2931379	FALSE	TRUE	ENH2_2931182	43.4593	23.1839	13.6312	10.2251	9.24296	7.1457	DS
2	2995783	2996282	500	TSS2_2996033		FALSE	FALSE	ENH2_2996032	0.279628	0	0.166608	0.263358	0.0599779	1.02138	L57
2	4025574	4026073	500	TSS2_4025824		FALSE	FALSE	ENH2_4025824	24.0938	8.41723	4.15499	8.3155	1.60759	0.714867	DS
2	4141472	4141971	500	TSS2_4141722		FALSE	FALSE	ENH2_4141722	0	0	0	0	0	0	DS
2	4221012	4221511	500	TSS2_4221262		FALSE	FALSE	ENH2_4221262	0	0.634951	0.166608	0.972398	0.239003	0.101841	L6
2	4223814	4224748	935	TSS2_4224090	ATAC2_4224224	FALSE	FALSE	ENH2_4224281	0	0.476213	0.333215	0.350789	0.776078	0.510196	L26
2	5507460	5507959	500	TSS2_5507710		FALSE	FALSE	ENH2_5507710	0.279628	2.38209	0	1.23682	0.239912	1.32789	S24
2	5542397	5543172	776	TSS2_5542736	ATAC2_5542733	FALSE	FALSE	ENH2_5542784	3.9227	3.652	5.15236	1.93947	4.58922	4.59769	S72
2	5861191	5861690	500	TSS2_5861533	ATAC2_5861455	FALSE	FALSE	ENH2_5861440	18.2153	24.9321	24.2601	20.4993	17.5708	19.4082	S24
2	5913163	5914243	1081	TSS2_5913892,TSS2_5914111	ATAC2_5914038	FALSE	TRUE	ENH2_5913703	0	0	0	1.05983	5.54523	24.2096	L57
2	5937237	5937736	500	TSS2_5937686	ATAC2_5937544	FALSE	FALSE	ENH2_5937486	0	0	0	0	0.596144	1.53256	L57
2	6025350	6026562	1213	TSS2_6025931,TSS2_6026105	ATAC2_6025988	TRUE	TRUE	ENH2_6025956	7.56261	25.8897	51.0091	33.778	36.5138	20.9447	S72
2	6033186	6033685	500	TSS2_6033378	ATAC2_6033363	FALSE	FALSE	ENH2_6033436	0	0.317476	0.997379	0.794339	2.80169	1.22506	L26
2	6180833	6181810	978	TSS2_6180858,TSS2_6181227	ATAC2_6181350	FALSE	FALSE	ENH2_6181322	2.52139	3.9705	2.49345	11.2306	5.29805	3.16598	L6
2	6236622	6237121	500	TSS2_6236934	ATAC2_6236889	FALSE	FALSE	ENH2_6236872	0.279628	1.2699	0	0.528848	0.892399	0	S24
2	6242907	6243406	500	TSS2_6243248	ATAC2_6243127	FALSE	FALSE	ENH2_6243157	0	0	0	0.616279	0.178116	0	L6
2	6253753	6254252	500	TSS2_6254091	ATAC2_6253970	FALSE	FALSE	ENH2_6254003	0	0.158738	0.166608	1.32212	0.118138	0.511184	L6
2	6403277	6403776	500	TSS2_6403527		FALSE	FALSE	ENH2_6403526	0.562416	0	0	0.175927	0.238094	0.101841	DS
2	6443757	6444256	500	TSS2_6444050	ATAC2_6443983	FALSE	FALSE	ENH2_6444007	0	0	0	0.618411	0.0599779	0	L6
2	6563140	6563639	500	TSS2_6563390		FALSE	FALSE	ENH2_6563390	0.281208	0	0	1.85204	3.68683	0.203683	L26
2	6650761	6652074	1314	TSS2_6651285,TSS2_6651749	ATAC2_6651614	TRUE	TRUE	ENH2_6651418	8.40623	9.36862	5.64992	9.37639	7.08921	2.04177	L6
2	6742314	6742813	500	TSS2_6742564		FALSE	FALSE	ENH2_6742564	0	0	0	0.442484	1.61031	0.511184	L26
2	6798115	6798860	746	TSS2_6798372,TSS2_6798582	ATAC2_6798661	TRUE	TRUE	ENH2_6798488	4.20549	4.44466	3.32535	4.76923	1.31134	1.94092	L6
2	6917439	6917938	500	TSS2_6917812	ATAC2_6917711	FALSE	FALSE	ENH2_6917688	1.12167	6.98756	1.99589	0.437153	0.948742	0	S24
2	7054872	7055371	500	TSS2_7055122		FALSE	FALSE	ENH2_7055122	0	0	0	0	0.0599779	2.04375	L57
2	7055939	7056438	500	TSS2_7056189		FALSE	FALSE	ENH2_7056188	0	0	0	0	0.298981	2.24743	L57
2	7079917	7080416	500	TSS2_7080084,TSS2_7080261		FALSE	TRUE	ENH2_7080167	0	0	0	0	0.657031	2.75763	L57
2	7104923	7105634	712	TSS2_7105171,TSS2_7105099	ATAC2_7105086	FALSE	TRUE	ENH2_7105278	0	0	0	0.0874306	1.72573	2.65578	L57
2	7194766	7195305	540	TSS2_7194898,TSS2_7195212	ATAC2_7194986	FALSE	TRUE	ENH2_7195036	0	0	0.665297	0.704776	4.40656	0.101841	L26
2	7238982	7239528	547	TSS2_7239173	ATAC2_7239148	FALSE	FALSE	ENH2_7239255	0	0.317476	0	0.707974	0.714283	0.511184	L26
2	7524822	7526338	1517	TSS2_7525380,TSS2_7525647	ATAC2_7525601	FALSE	TRUE	ENH2_7525580	0	3.96948	2.66119	8.30911	5.8424	0.612037	L6
2	7580272	7580771	500	TSS2_7580704	ATAC2_7580406	FALSE	FALSE	ENH2_7580522	4.48353	7.4648	11.2987	24.7599	31.0277	16.4469	L26
2	7598000	7598499	500	TSS2_7598250		FALSE	FALSE	ENH2_7598250	0	0.793689	0	0.614146	2.37822	0.817697	L26
2	7604969	7605468	500	TSS2_7605223,TSS2_7605287		FALSE	TRUE	ENH2_7605219	0.842044	1.58738	9.97265	3.62517	0.596144	2.75862	S72
2	7607379	7607975	597	TSS2_7607546,TSS2_7607806	ATAC2_7607721	TRUE	TRUE	ENH2_7607677	6.16604	15.5635	10.4702	1.9384	1.96474	1.02039	S24
2	7700968	7701697	730	TSS2_7701162	ATAC2_7701207	FALSE	FALSE	ENH2_7701332	0.843625	1.11116	0.665297	1.14619	1.13322	0.101841	L6
2	7761746	7762245	500	TSS2_7761979	ATAC2_7762031	FALSE	FALSE	ENH2_7761996	0.279628	0.793689	0.665297	0	0.534349	0	S24
2	7811847	7812346	500	TSS2_7812097		FALSE	FALSE	ENH2_7812096	0	0	0	0	0.596144	0.203682	L26
2	7943575	7944105	531	TSS2_7943795	ATAC2_7943865	FALSE	FALSE	ENH2_7943840	0	0	0	0.26549	0.35805	1.02138	L57
2	7951204	7951703	500	TSS2_7951244	ATAC2_7951485	FALSE	FALSE	ENH2_7951454	0	0	0	0	0.357141	1.12322	L57
2	7957776	7958275	500	TSS2_7957921	ATAC2_7957999	FALSE	FALSE	ENH2_7958026	0	0	0	0.0884968	0.179934	1.93993	L57
2	7996394	7997718	1325	TSS2_7997192,TSS2_7997549	ATAC2_7997256	TRUE	TRUE	ENH2_7997056	84.8838	153.112	260.511	54.0567	26.573	41.2695	S72
2	8016447	8016946	500	TSS2_8016697		FALSE	FALSE	ENH2_8016696	0.842044	0.158738	0.332082	0.176994	0.357141	1.22605	L57
2	8021078	8022368	1291	TSS2_8021833,TSS2_8022135	ATAC2_8021773	FALSE	TRUE	ENH2_8021723	0.560836	0.317476	0	3.79896	12.5708	5.61709	L26
2	8215880	8217193	1314	TSS2_8216103	ATAC2_8216149	FALSE	FALSE	ENH2_8216536	0.279628	0.634952	0	0.440351	0.476189	0	S24
2	8230179	8230678	500	TSS2_8230320	ATAC2_8230410	FALSE	FALSE	ENH2_8230429	0	0	0	0	0.417119	1.42973	L57
2	8237831	8238439	609	TSS2_8238041	ATAC2_8238211	FALSE	FALSE	ENH2_8238135	0	0	0	0.0884968	0.476189	0.714867	L57
2	8330560	8331059	500	TSS2_8330810		FALSE	FALSE	ENH2_8330810	0	0	0	0	0	0.101841	L57
2	8404877	8406413	1537	TSS2_8405863	ATAC2_8405654	FALSE	FALSE	ENH2_8405645	0	43.6777	41.7018	0.705842	1.07142	0.510195	S24
2	8534563	8535238	676	TSS2_8534976,TSS2_8535103	ATAC2_8535036	FALSE	FALSE	ENH2_8534900	1.12167	2.85831	3.32308	1.85417	1.78571	3.57532	L57
2	8543734	8544457	724	TSS2_8544106,TSS2_8544321	ATAC2_8544001	FALSE	FALSE	ENH2_8544096	0	1.2699	1.16399	1.41168	2.14012	0	L26
2	8566813	8567312	500	TSS2_8567099	ATAC2_8567007	FALSE	FALSE	ENH2_8567062	0.838885	0.158738	0	0.440352	0.357141	0.613026	DS
2	8623161	8623660	500	TSS2_8623411		FALSE	FALSE	ENH2_8623410	0	0	0	0	0	0.306513	L57
2	8667249	8667748	500	TSS2_8667499		FALSE	FALSE	ENH2_8667498	0	0	0	0	0	0.204671	L57
2	8783129	8783628	500	TSS2_8783229	ATAC2_8783423	FALSE	FALSE	ENH2_8783378	0.279628	0.317476	0.166608	1.41595	1.48945	1.12322	L26
2	8804243	8804944	702	TSS2_8804724	ATAC2_8804636	FALSE	FALSE	ENH2_8804594	35.6013	25.565	40.8868	54.2315	35.4006	13.4717	L6
2	8857868	8858420	553	TSS2_8858294	ATAC2_8858197	FALSE	FALSE	ENH2_8858144	0	0.952427	0.166608	1.23896	2.44273	1.12322	L26
2	8918569	8919068	500	TSS2_8918819		FALSE	FALSE	ENH2_8918818	0.281208	0	0.665297	0.353987	0.179025	1.53256	L57
2	8932885	8933993	1109	TSS2_8933060,TSS2_8933484	ATAC2_8933405	FALSE	TRUE	ENH2_8933439	58.8294	167.25	101.515	74.7564	74.5662	123.81	S24
2	9051163	9051662	500	TSS2_9051509	ATAC2_9051391	FALSE	FALSE	ENH2_9051413	17.3701	17.3096	10.9678	4.58798	0.119047	0	DS
2	9062727	9063226	500	TSS2_9062996	ATAC2_9062984	FALSE	FALSE	ENH2_9062977	0.559257	0.158738	0.332082	0	0.0599779	0.408354	DS
2	9120691	9122057	1367	TSS2_9121542	ATAC2_9120882	FALSE	FALSE	ENH2_9121374	0	0.793689	0.332082	1.05876	2.08197	0.407365	L26
2	9129110	9129727	618	TSS2_9129400,TSS2_9129465	ATAC2_9129639	TRUE	TRUE	ENH2_9129418	7.5626	14.1349	9.13961	2.11539	1.25045	4.29019	S24
2	9157264	9157763	500	TSS2_9157514		FALSE	FALSE	ENH2_9157514	0	0	0	0	0	0.204671	L57
2	9344010	9344509	500	TSS2_9344403	ATAC2_9344293	FALSE	FALSE	ENH2_9344260	0	1.42967	2.32797	1.32319	1.96201	1.42776	S72
2	9363551	9364050	500	TSS2_9363700,TSS2_9363886		TRUE	TRUE	ENH2_9363800	3.08223	1.90485	0.333216	0.703709	1.01145	4.59572	L57
2	9370386	9370885	500	TSS2_9370750	ATAC2_9370646	FALSE	FALSE	ENH2_9370636	0	0	0	0.175927	0.771534	0.306513	L26
2	9560853	9562000	1148	TSS2_9561624	ATAC2_9561835	FALSE	FALSE	ENH2_9561426	0.279628	2.22233	2.65779	2.03223	3.68682	1.42973	L26
2	9675736	9676371	636	TSS2_9676208	ATAC2_9675987	FALSE	FALSE	ENH2_9676054	1.12009	0	0	0.0874306	0.89149	0.816709	DS
2	9702444	9702943	500	TSS2_9702854	ATAC2_9702624	FALSE	FALSE	ENH2_9702694	0	0	0	0	0.238094	0.409343	L57
2	9713299	9714440	1142	TSS2_9713964,TSS2_9714354	ATAC2_9713861	FALSE	FALSE	ENH2_9713870	1.4013	0.793689	0.332082	1.06196	1.13049	2.1446	L57
2	9719874	9720854	981	TSS2_9720317,TSS2_9720684	ATAC2_9720316	FALSE	TRUE	ENH2_9720364	15.9688	7.30401	24.7611	8.12998	0.594327	0.101841	S72
2	9773750	9774249	500	TSS2_9773935	ATAC2_9773999	FALSE	FALSE	ENH2_9774000	0.559256	0.793689	0	0.26549	1.1932	0.819674	L26
2	9860885	9861384	500	TSS2_9861135		FALSE	FALSE	ENH2_9861134	0	0.158738	0	0.526716	6.48489	0.408354	L26
2	9872603	9873102	500	TSS2_9872853		FALSE	FALSE	ENH2_9872852	0	0	0	0.176994	0	0.919539	L57
2	9887950	9888449	500	TSS2_9888200		FALSE	FALSE	ENH2_9888200	0	0	0.664163	0	0.119047	0.817697	L57
2	9897151	9897650	500	TSS2_9897401		FALSE	FALSE	ENH2_9897400	1.12167	0.634951	1.32946	2.12179	0.83333	0.408354	L6
2	9906356	9906855	500	TSS2_9906702	ATAC2_9906637	FALSE	FALSE	ENH2_9906606	0.560836	0.476214	0	0.0884968	0.0599779	0.816708	L57
2	9908689	9909188	500	TSS2_9908939		FALSE	FALSE	ENH2_9908938	0	0	0	0.0884968	0.594327	0.510196	L26
2	9920274	9920773	500	TSS2_9920524		FALSE	FALSE	ENH2_9920524	0.279628	1.90486	2.16137	0.707974	0.953286	0.204671	S72
2	10048175	10048915	741	TSS2_10048378,TSS2_10048781	ATAC2_10048687	TRUE	TRUE	ENH2_10048545	12.6022	6.9855	3.82404	2.47258	0.594327	1.12223	DS
2	10074390	10074889	500	TSS2_10074622	ATAC2_10074610	FALSE	FALSE	ENH2_10074640	0	0	0	0.0884968	0.238094	0.306512	L57
2	10075918	10076680	763	TSS2_10076198,TSS2_10076618	ATAC2_10076481	TRUE	TRUE	ENH2_10076299	0	2.54084	0.332082	2.02796	1.54852	1.32888	S24
2	10114522	10115021	500	TSS2_10114848	ATAC2_10114784	FALSE	FALSE	ENH2_10114772	0	0	0	0	0.0599779	0	L26
2	10193611	10194110	500	TSS2_10193861		FALSE	FALSE	ENH2_10193860	0	0	0.997378	0.176994	0.179025	0.101841	S72
2	10239438	10239981	544	TSS2_10239758	ATAC2_10239575	FALSE	FALSE	ENH2_10239710	1.11851	1.42967	1.82928	0.176994	0.415302	0.101841	S72
2	10266246	10267051	806	TSS2_10266433,TSS2_10266813	ATAC2_10266781	TRUE	TRUE	ENH2_10266648	0	0.476213	0.998512	2.74233	7.74715	2.75861	L26
2	10414242	10414741	500	TSS2_10414492		FALSE	FALSE	ENH2_10414492	0	0	0.498689	0.0884968	0	1.22605	L57
2	10447087	10447586	500	TSS2_10447337		FALSE	FALSE	ENH2_10447336	0	0	0	0	0.0599779	0.512173	L57
2	10448817	10449316	500	TSS2_10449067		FALSE	FALSE	ENH2_10449066	0	0.317476	0.332082	0	0.417119	0.614014	L57
2	10676698	10677197	500	TSS2_10676863,TSS2_10677041	ATAC2_10676997	TRUE	TRUE	ENH2_10676948	82.0796	43.0396	44.363	128.814	83.153	68.2515	L6
2	10686031	10687239	1209	TSS2_10686681,TSS2_10687164	ATAC2_10686832	FALSE	TRUE	ENH2_10686635	0.279628	5.24041	3.32422	3.70834	3.45237	2.96131	S24
2	10705743	10706242	500	TSS2_10705993		FALSE	FALSE	ENH2_10705992	0	0	0	0	0	0.613026	L57
2	10791699	10792407	709	TSS2_10792079	ATAC2_10792070	FALSE	FALSE	ENH2_10792053	0.559256	1.90485	2.32684	1.14513	0	0.306513	S72
2	10837860	10838359	500	TSS2_10838041	ATAC2_10838123	FALSE	FALSE	ENH2_10838110	0	0	0	0	0.179025	2.35125	L57
2	10994041	10994540	500	TSS2_10994291		FALSE	FALSE	ENH2_10994290	0	0.317476	0	0	0.179025	0.204671	S24
2	11070487	11070986	500	TSS2_11070561,TSS2_11070861	ATAC2_11070786	TRUE	TRUE	ENH2_11070737	2.8026	7.78125	3.65857	12.5378	11.902	6.63551	L6
2	11121662	11122417	756	TSS2_11121773,TSS2_11122078	ATAC2_11122235	FALSE	FALSE	ENH2_11122040	2.8026	0.793689	6.14748	6.27794	6.31768	3.9906	L26
2	11159186	11159685	500	TSS2_11159334,TSS2_11159543	ATAC2_11159410	FALSE	TRUE	ENH2_11159436	5.04437	1.74715	2.16023	8.12145	13.6332	31.5609	L57
2	11248195	11248694	500	TSS2_11248270,TSS2_11248586		TRUE	TRUE	ENH2_11248444	0	0	0	1.41275	3.81405	0.920527	L26
2	11271901	11272659	759	TSS2_11272258	ATAC2_11272395	FALSE	FALSE	ENH2_11272280	0	4.28695	0.498689	0.264424	0.119047	0	S24
2	11337667	11338166	500	TSS2_11337917		FALSE	FALSE	ENH2_11337916	0	3.49429	14.6207	0.973465	2.44183	3.37263	S72
2	11400583	11401082	500	TSS2_11400833		FALSE	FALSE	ENH2_11400832	0	0.158738	0.665297	0	0	0.10283	S72
2	11456353	11456852	500	TSS2_11456603		FALSE	FALSE	ENH2_11456602	0	0	0	0.884968	2.68174	0.10283	L26
2	11771304	11771903	600	TSS2_11771536	ATAC2_11771408	FALSE	FALSE	ENH2_11771604	0.279628	2.85831	1.32946	0	0.536166	0.10283	S24
2	11806880	11807379	500	TSS2_11807165	ATAC2_11807166	FALSE	FALSE	ENH2_11807130	0	2.22233	3.15761	0.796471	1.19047	0.714867	S72
2	11829058	11829557	500	TSS2_11829432	ATAC2_11829360	FALSE	FALSE	ENH2_11829308	0	2.85831	4.48707	0.970266	1.42766	1.22506	S72
2	11858716	11859786	1071	TSS2_11858786	ATAC2_11859523	FALSE	FALSE	ENH2_11859251	0.279628	0.158738	2.82667	10.6996	4.05033	0.919539	L6
2	11898348	11898847	500	TSS2_11898451,TSS2_11898724	ATAC2_11898593	TRUE	TRUE	ENH2_11898598	154.63	13.6587	9.4717	3.18055	0.357141	0	DS
2	11943354	11943853	500	TSS2_11943604		FALSE	FALSE	ENH2_11943604	0	0.317476	0.166608	0.353987	0.0599779	0.818686	L57
2	11980592	11981091	500	TSS2_11980842		FALSE	FALSE	ENH2_11980842	0	0.158738	0	0	0.178116	1.94092	L57
2	11993948	11994726	779	TSS2_11994140	ATAC2_11994093	FALSE	FALSE	ENH2_11994337	0	0.793689	0	0	0.297163	0.407365	S24
2	12017674	12018249	576	TSS2_12017983	ATAC2_12017961	FALSE	FALSE	ENH2_12017962	0	0	0	0.264424	1.24954	1.94092	L57
2	12018487	12018986	500	TSS2_12018680	ATAC2_12018738	FALSE	FALSE	ENH2_12018736	0	0	0	0	0.119956	0.20566	L57
2	12108081	12108580	500	TSS2_12108373,TSS2_12108513	ATAC2_12108343	FALSE	TRUE	ENH2_12108330	0	0	0.166608	0.26549	1.19047	1.93993	L57
2	12145375	12145954	580	TSS2_12145736	ATAC2_12145773	FALSE	FALSE	ENH2_12145664	0.560836	0.476213	1.66268	0.883902	1.07052	0.306513	S72
2	12284345	12284887	543	TSS2_12284627	ATAC2_12284532	FALSE	FALSE	ENH2_12284616	0	0.317476	0	0.175927	0.118138	0.407365	L57
2	12342680	12343951	1272	TSS2_12342984,TSS2_12343481	ATAC2_12343143	FALSE	TRUE	ENH2_12343316	35.0215	10.3231	11.9663	8.12678	0.951468	0.714867	DS
2	12347261	12347760	500	TSS2_12347511		FALSE	FALSE	ENH2_12347510	0	0.158738	1.82702	0	0.0599779	0	S72
2	12349937	12350436	500	TSS2_12350187		FALSE	FALSE	ENH2_12350186	0	3.01808	3.15761	5.65846	1.30952	0.613026	L6
2	12349993	12350492	500	TSS2_12350243		FALSE	FALSE	ENH2_12350242	0	3.01808	3.15761	5.65846	1.30952	0.613026	L6
2	12353264	12353877	614	TSS2_12353802	ATAC2_12353678	FALSE	FALSE	ENH2_12353570	0	4.12924	4.32046	0.439285	0.892399	0	S72
2	12405252	12405751	500	TSS2_12405315,TSS2_12405687		TRUE	TRUE	ENH2_12405502	0	0	0	0.795405	3.21336	4.29118	L57
2	12493903	12494610	708	TSS2_12494461	ATAC2_12494267	FALSE	FALSE	ENH2_12494256	0.840465	3.652	1.99362	2.29665	3.81042	1.94191	L26
2	12498007	12498506	500	TSS2_12498147	ATAC2_12498192	FALSE	FALSE	ENH2_12498256	8.96865	13.6576	5.48785	19.7892	6.66482	2.65381	L6
2	12517435	12517934	500	TSS2_12517685		FALSE	FALSE	ENH2_12517684	0	0	0	0.442484	2.02471	7.76565	L57
2	12607323	12607822	500	TSS2_12607481	ATAC2_12607609	FALSE	FALSE	ENH2_12607573	0	0	0	0.884968	4.05305	1.63737	L26
2	12813363	12813956	594	TSS2_12813665	ATAC2_12813739	FALSE	FALSE	ENH2_12813660	0	0.952427	0	0.0884968	0.476188	0.511184	S24
2	12819920	12820485	566	TSS2_12820199	ATAC2_12820103	FALSE	FALSE	ENH2_12820202	0	0	0	1.23576	3.86767	4.39104	L57
2	12830956	12831455	500	TSS2_12831206		FALSE	FALSE	ENH2_12831206	0.560836	1.74715	0.498689	0.707974	0.832421	0.306513	S24
2	12893606	12894105	500	TSS2_12893678	ATAC2_12893882	FALSE	FALSE	ENH2_12893856	0	0	0	0.352921	0.41621	4.39303	L57
2	12947071	12947600	530	TSS2_12947397	ATAC2_12947326	FALSE	FALSE	ENH2_12947336	0	0	0	0.350789	0.534349	0.611048	L57
2	12967720	12968373	654	TSS2_12967963	ATAC2_12968204	FALSE	FALSE	ENH2_12968046	0	0.158738	0	0.619478	1.7857	1.83907	L57
2	12997126	12998133	1008	TSS2_12997769	ATAC2_12997470	FALSE	FALSE	ENH2_12997630	0	1.58841	7.64808	3.44071	5.35712	1.22506	S72
2	13006516	13007015	500	TSS2_13006886	ATAC2_13006755	FALSE	FALSE	ENH2_13006766	0	0	0	0.264425	1.60396	1.63441	L57
2	13052186	13052685	500	TSS2_13052436		FALSE	FALSE	ENH2_13052436	2.80102	34.6224	30.2398	2.38941	0.656122	1.53256	S24
2	13105253	13106075	823	TSS2_13105759	ATAC2_13105558	FALSE	FALSE	ENH2_13105664	0	2.22233	2.32684	3.87573	4.70009	1.02039	L26
2	13231067	13231566	500	TSS2_13231322	ATAC2_13231322	FALSE	FALSE	ENH2_13231316	0	0	0	0	0.178116	0.305524	L57
2	13248223	13248932	710	TSS2_13248671	ATAC2_13248760	FALSE	FALSE	ENH2_13248578	0.279628	0.476214	1.99362	0.264425	0.119047	0	S72
2	13309460	13309959	500	TSS2_13309769	ATAC2_13309637	FALSE	FALSE	ENH2_13309710	0	0	0	0.528849	0.357141	1.32591	L57
2	13437704	13438831	1128	TSS2_13437741,TSS2_13438167	ATAC2_13438378	TRUE	TRUE	ENH2_13438268	0.840465	0	0.665297	0.26549	1.9093	5.71598	L57
2	13496152	13496651	500	TSS2_13496379,TSS2_13496389	ATAC2_13496406	FALSE	TRUE	ENH2_13496402	0.840464	0	0	0.440352	6.31223	2.1446	L26
2	13497964	13498555	592	TSS2_13498248,TSS2_13498429	ATAC2_13498368	FALSE	TRUE	ENH2_13498260	0	0	0	1.0609	13.2842	13.5864	L57
2	13506419	13506918	500	TSS2_13506669		FALSE	FALSE	ENH2_13506668	0	2.85934	2.82553	0.351855	0	0.714867	S24
2	13507342	13507873	532	TSS2_13507404	ATAC2_13507583	FALSE	FALSE	ENH2_13507608	3.9227	10.4808	5.81653	5.92929	3.57868	3.57434	S24
2	13622939	13623469	531	TSS2_13623175	ATAC2_13623280	FALSE	FALSE	ENH2_13623204	0	0.317476	0	0.175927	0.298981	0.204671	S24
2	13659727	13660916	1190	TSS2_13659782,TSS2_13659975	ATAC2_13660568	TRUE	TRUE	ENH2_13660322	9.26249	16.6747	7.65261	7.67363	2.49363	10.6103	S24
2	13676526	13677025	500	TSS2_13676668,TSS2_13676853	ATAC2_13676771	FALSE	TRUE	ENH2_13676776	8.69376	13.4979	3.15761	1.23469	0.238094	0	S24
2	13774693	13775192	500	TSS2_13774787,TSS2_13775061		TRUE	TRUE	ENH2_13774943	8.40939	2.7006	1.82815	52.0031	9.40836	2.45112	L6
2	13798749	13799248	500	TSS2_13799071	ATAC2_13798973	FALSE	FALSE	ENH2_13798999	0	0	0	0	0	2.14262	L57
2	13902291	13902790	500	TSS2_13902541		FALSE	FALSE	ENH2_13902540	0	0.634951	0	3.00889	2.38458	0.919539	L6
2	13911440	13911949	510	TSS2_13911573	ATAC2_13911750	FALSE	FALSE	ENH2_13911694	0	0	0.332082	0.796471	1.25227	2.75763	L57
2	13986517	13987016	500	TSS2_13986792	ATAC2_13986881	FALSE	FALSE	ENH2_13986767	0	0	0	0.0874306	1.3704	0.510196	L26
2	13988744	13989506	763	TSS2_13988869,TSS2_13989127	ATAC2_13988992	TRUE	TRUE	ENH2_13989125	0	0	0	0.175927	0.415302	1.12421	L57
2	13996096	13997036	941	TSS2_13996734	ATAC2_13996616	FALSE	FALSE	ENH2_13996566	0.281208	0.476214	0	0.970266	1.1305	0.612036	L26
2	14007937	14008772	836	TSS2_14007975,TSS2_14008139	ATAC2_14008106	TRUE	TRUE	ENH2_14008354	0	0	0	0	0.0599779	1.93993	L57
2	14162429	14163150	722	TSS2_14162698	ATAC2_14162699	FALSE	FALSE	ENH2_14162790	41.7563	93.5553	179.775	63.4853	49.181	53.1118	S72
2	14200999	14201498	500	TSS2_14201259	ATAC2_14201289	FALSE	FALSE	ENH2_14201249	0	0	0	0	0.416211	0.101841	L26
2	14336595	14337860	1266	TSS2_14336894	ATAC2_14336843	FALSE	FALSE	ENH2_14337228	0	1.58738	0.498689	0.174861	0.178116	0.101841	S24
2	14389255	14389754	500	TSS2_14389384,TSS2_14389625		TRUE	TRUE	ENH2_14389504	1.68093	5.55789	5.9888	2.8223	4.58105	1.5296	S72
2	14415922	14416421	500	TSS2_14416223	ATAC2_14416159	FALSE	FALSE	ENH2_14416172	0	0.634951	0.333215	0.263358	0.892399	0.408354	L26
2	14600012	14600773	762	TSS2_14600314	ATAC2_14600279	FALSE	FALSE	ENH2_14600392	0	0.793689	0.665297	0.351855	0.118138	0.101841	S24
2	14601417	14601916	500	TSS2_14601605	ATAC2_14601634	FALSE	FALSE	ENH2_14601666	0.281208	1.90588	1.66041	0.0874306	0.239003	0.511184	S24
2	14622335	14623140	806	TSS2_14623005,TSS2_14623124	ATAC2_14622598	TRUE	TRUE	ENH2_14622738	0	0	0.665297	1.77313	9.64736	4.90322	L26
2	14735115	14735670	556	TSS2_14735154	ATAC2_14735370	FALSE	FALSE	ENH2_14735392	0.281208	0	0	1.94906	1.49218	0.919539	L6
2	15009581	15010371	791	TSS2_15010293	ATAC2_15009821	FALSE	FALSE	ENH2_15009976	0	2.69854	1.82928	0.797537	0.892399	0.510196	S24
2	15029049	15029548	500	TSS2_15029299		FALSE	FALSE	ENH2_15029298	0	0.476213	0	2.21242	1.78388	0.203683	L6
2	15071969	15072468	500	TSS2_15072227	ATAC2_15072187	FALSE	FALSE	ENH2_15072218	0.560836	4.12924	1.83042	1.05663	0.712465	0.203683	S24
2	15080832	15081514	683	TSS2_15081139	ATAC2_15081202	FALSE	FALSE	ENH2_15081173	0.279628	0.793689	0.997378	1.06303	0.476188	1.01841	L6
2	15092991	15093626	636	TSS2_15093500	ATAC2_15093282	FALSE	FALSE	ENH2_15093308	0	0	0.166608	0.974531	0.832421	0.510195	L6
2	15101607	15102106	500	TSS2_15101857		FALSE	FALSE	ENH2_15101856	0	0	0	0.089563	0.535258	0.815719	L57
2	15101995	15102494	500	TSS2_15102245		FALSE	FALSE	ENH2_15102244	0.281208	0	0.498689	0.534179	2.38367	0.409343	L26
2	15139529	15140479	951	TSS2_15139659	ATAC2_15139728	FALSE	FALSE	ENH2_15140004	0	0.158738	0	0.800736	1.78843	1.22506	L26
2	15148853	15150645	1793	TSS2_15150213,TSS2_15150625	ATAC2_15149723	TRUE	TRUE	ENH2_15149749	3.64464	6.19283	19.1134	5.40043	12.3836	1.22407	S72
2	15283934	15284493	560	TSS2_15284046	ATAC2_15284132	FALSE	FALSE	ENH2_15284214	0	1.74715	1.33059	0.974531	1.1314	0	S24
2	15333699	15334255	557	TSS2_15333925	ATAC2_15333866	FALSE	FALSE	ENH2_15333977	0	2.06462	1.99476	0.880703	0.595236	0.612037	S24
2	15374973	15375472	500	TSS2_15375378	ATAC2_15375230	FALSE	FALSE	ENH2_15375223	0.281208	0	0	0.440352	0.53344	0.612037	L57
2	15375706	15376205	500	TSS2_15375956		FALSE	FALSE	ENH2_15375956	0	0	0.498689	0	0.417119	0.306513	S72
2	15420167	15420904	738	TSS2_15420714,TSS2_15420832	ATAC2_15420447	TRUE	TRUE	ENH2_15420536	0	0.317476	2.49344	1.50231	9.34656	7.75774	L26
2	15423541	15424140	600	TSS2_15423892,TSS2_15423986	ATAC2_15423961	TRUE	TRUE	ENH2_15423840	0.281208	0	0	0.707975	5.83604	5.41045	L26
2	15471142	15471641	500	TSS2_15471392		FALSE	FALSE	ENH2_15471392	0	0.634951	0	0.440352	0.179025	0.306513	S24
2	15520329	15520828	500	TSS2_15520651	ATAC2_15520536	FALSE	FALSE	ENH2_15520579	0.279628	0	0	0.792206	0.83333	1.83809	L57
2	15527600	15528662	1063	TSS2_15527708,TSS2_15527856	ATAC2_15528192	TRUE	TRUE	ENH2_15528131	2.24335	25.7279	29.0872	14.0582	5.29624	0.81572	S72
2	15529513	15530597	1085	TSS2_15529565,TSS2_15529932	ATAC2_15530029	TRUE	TRUE	ENH2_15530055	6.16762	11.1158	12.797	12.5687	6.31223	4.69459	S72
2	15552585	15553254	670	TSS2_15552738	ATAC2_15553083	FALSE	FALSE	ENH2_15552920	0	0	0	0.0874306	2.26008	2.04078	L26
2	15574053	15575078	1026	TSS2_15574979	ATAC2_15574242	FALSE	FALSE	ENH2_15574566	0	31.2878	5.8154	1.50338	0.238094	0.203682	S24
2	15692519	15693018	500	TSS2_15692899	ATAC2_15692751	FALSE	FALSE	ENH2_15692768	0	2.3821	1.82815	0.795405	1.66848	1.02138	S24
2	15725682	15726181	500	TSS2_15725932		FALSE	FALSE	ENH2_15725932	0	0	0	0	0.178116	0.509207	L57
2	15777293	15777792	500	TSS2_15777462	ATAC2_15777552	FALSE	FALSE	ENH2_15777543	0.840465	0.158738	0.665297	2.91506	4.04852	3.57532	L26
2	15784269	15784781	513	TSS2_15784439	ATAC2_15784398	FALSE	FALSE	ENH2_15784525	0.560836	2.22336	0.499823	0.529914	1.07233	1.42875	S24
2	15788084	15788747	664	TSS2_15788433,TSS2_15788584	ATAC2_15788403	TRUE	TRUE	ENH2_15788416	2.52297	6.66699	12.4639	27.8264	25.626	2.85848	L6
2	15845408	15846028	621	TSS2_15845465,TSS2_15845797	ATAC2_15845637	FALSE	TRUE	ENH2_15845718	81.8078	9.21195	7.48034	5.47827	0.355324	0	DS
2	15846163	15846662	500	TSS2_15846413		FALSE	FALSE	ENH2_15846412	0	0	0	0	0.297163	0.101841	L26
2	15885793	15886292	500	TSS2_15886043		FALSE	FALSE	ENH2_15886042	0	0	0	0.794339	1.36586	2.34828	L57
2	15943592	15944213	622	TSS2_15943805	ATAC2_15943805	FALSE	FALSE	ENH2_15943902	0	0	0	0.089563	0.119047	1.93894	L57
2	15947337	15947836	500	TSS2_15947587		FALSE	FALSE	ENH2_15947586	0	0	0	0.089563	0.597053	0.511184	L26
2	16016676	16017531	856	TSS2_16016814	ATAC2_16016932	FALSE	FALSE	ENH2_16017104	0	3.01705	1.66268	0.712239	0.536166	0.408354	S24
2	16028456	16029131	676	TSS2_16028614,TSS2_16028918	ATAC2_16028791	TRUE	TRUE	ENH2_16028794	84.8932	68.4521	43.8824	68.4645	51.153	29.3106	DS
2	16059240	16059739	500	TSS2_16059431	ATAC2_16059484	FALSE	FALSE	ENH2_16059490	0	0	0	0.622677	1.07142	0.408354	L26
2	16062258	16062757	500	TSS2_16062486	ATAC2_16062495	FALSE	FALSE	ENH2_16062508	1.40288	3.96948	1.16399	2.03756	2.67993	0.204671	S24
2	16103514	16104013	500	TSS2_16103688,TSS2_16103861		TRUE	TRUE	ENH2_16103764	17.9294	8.41826	0.998512	14.1382	1.72482	18.0764	L57
2	16121834	16122333	500	TSS2_16122084		FALSE	FALSE	ENH2_16122084	0	0	0	0.0874306	0.357141	0.510196	L57
2	16126389	16127062	674	TSS2_16126520,TSS2_16126898	ATAC2_16126961	FALSE	FALSE	ENH2_16126726	1.4013	2.3821	2.16023	2.8351	1.90839	0.511184	L6
2	16495317	16495816	500	TSS2_16495567		FALSE	FALSE	ENH2_16495566	0	0.476213	0	0	0	0.305524	S24
2	16547570	16548418	849	TSS2_16548402	ATAC2_16547748	FALSE	FALSE	ENH2_16547994	0.560836	0.793689	1.82815	0.174861	1.78662	1.42973	S72
2	16551625	16552124	500	TSS2_16551856	ATAC2_16551972	FALSE	FALSE	ENH2_16551874	0	0.158738	0.997378	0.623742	0.298981	0	S72
2	16555388	16555887	500	TSS2_16555671	ATAC2_16555607	FALSE	FALSE	ENH2_16555638	0	0	0	0.358252	1.37222	0.101841	L26
2	16559719	16560218	500	TSS2_16559969		FALSE	FALSE	ENH2_16559968	0	0.317476	3.82177	0.353987	0.298072	1.3269	S72
2	16560224	16560723	500	TSS2_16560474		FALSE	FALSE	ENH2_16560474	1.12009	0.634951	1.66381	0.704776	0.595236	0.612037	S72
2	16653176	16653675	500	TSS2_16653339	ATAC2_16653356	FALSE	FALSE	ENH2_16653426	0	0.158738	0	14.1435	23.2242	6.63946	L26
2	16654222	16654971	750	TSS2_16654534	ATAC2_16654565	FALSE	FALSE	ENH2_16654596	0	0	0	0.706908	1.19229	0	L26
2	16696616	16697115	500	TSS2_16696859	ATAC2_16696812	FALSE	FALSE	ENH2_16696866	0	0.634951	3.49196	0.0874306	0.593418	0.917561	S72
2	16707021	16707637	617	TSS2_16707254	ATAC2_16707363	FALSE	FALSE	ENH2_16707329	0.559257	1.2699	8.64319	1.0577	3.68864	1.73229	S72
2	16740758	16741257	500	TSS2_16741008		FALSE	FALSE	ENH2_16741008	0	3.97051	3.98838	1.58868	0.832421	1.42776	S72
2	16775941	16777030	1090	TSS2_16776458,TSS2_16776731	ATAC2_16776522	TRUE	TRUE	ENH2_16776486	0	0.158738	0	1.67611	3.5696	3.77801	L57
2	16795644	16796143	500	TSS2_16795894		FALSE	FALSE	ENH2_16795894	0	0	0	3.26159	7.85529	0	L26
2	16798958	16799752	795	TSS2_16799259	ATAC2_16799280	FALSE	FALSE	ENH2_16799355	0.279628	5.23938	9.47169	3.45777	4.45745	0	S72
2	16799903	16801040	1138	TSS2_16800136	ATAC2_16800843	FALSE	FALSE	ENH2_16800472	1.12167	5.55788	3.6563	8.66629	6.42036	0.101841	L6
2	16805389	16805888	500	TSS2_16805464	ATAC2_16805627	FALSE	FALSE	ENH2_16805639	0	0	1.32946	0.444616	0.355324	0	S72
2	16821362	16821861	500	TSS2_16821612		FALSE	FALSE	ENH2_16821612	0	0	0	0	0.178116	0.407365	L57
2	16842921	16843954	1034	TSS2_16843882	ATAC2_16843238	FALSE	FALSE	ENH2_16843438	0	1.58841	0	0.972399	2.32097	0.816708	L26
2	16891010	16891509	500	TSS2_16891260		FALSE	FALSE	ENH2_16891260	0	0	0.166608	0.622676	0.773352	0	L26
2	17027803	17028641	839	TSS2_17028141	ATAC2_17027916	FALSE	FALSE	ENH2_17028222	1.96056	4.44569	5.49011	11.2988	7.42909	5.00011	L6
2	17061410	17061909	500	TSS2_17061644	ATAC2_17061658	FALSE	FALSE	ENH2_17061660	0	0.634951	0	0.089563	0.239003	0	S24
2	17189108	17189850	743	TSS2_17189148	ATAC2_17189536	FALSE	FALSE	ENH2_17189479	0	0.476213	0.499823	0.089563	0.177207	0	S72
2	17218741	17219240	500	TSS2_17218991		FALSE	FALSE	ENH2_17218990	0	0.317476	0.997378	0	0.178116	0.919538	S72
2	17242063	17242562	500	TSS2_17242230	ATAC2_17242308	FALSE	FALSE	ENH2_17242312	0.279628	0.158738	0.166608	0.35612	0.595235	0.408354	L26
2	17249904	17250501	598	TSS2_17250367	ATAC2_17250188	FALSE	FALSE	ENH2_17250202	0	0	0	0.712239	0.413484	0.409343	L6
2	17255226	17255958	733	TSS2_17255870	ATAC2_17255889	FALSE	FALSE	ENH2_17255592	23.2533	6.35157	0.332082	6.72575	1.48582	1.12322	DS
2	17300630	17301129	500	TSS2_17300880		FALSE	FALSE	ENH2_17300880	0.842045	1.74405	0.498689	0.971332	1.01235	0.203683	S24
2	17308689	17309188	500	TSS2_17308939		FALSE	FALSE	ENH2_17308938	0	0	0	0	0	0.203682	L57
2	17442962	17443461	500	TSS2_17443212		FALSE	FALSE	ENH2_17443212	0	0	0	0	0.414393	1.93993	L57
2	17465676	17466175	500	TSS2_17465926		FALSE	FALSE	ENH2_17465926	0	0	0	0	0.118138	0.613026	L57
2	17541791	17542483	693	TSS2_17542429	ATAC2_17542299	FALSE	FALSE	ENH2_17542137	0	0.633921	0.166608	0.264424	1.01145	1.22605	L57
2	17587944	17588443	500	TSS2_17588072,TSS2_17588384		TRUE	TRUE	ENH2_17588194	0	0	0	0	0.295346	5.41341	L57
2	17726627	17727698	1072	TSS2_17727355	ATAC2_17727518	FALSE	FALSE	ENH2_17727162	0.562416	0	0.498689	0	0.179025	0.203682	DS
2	17741284	17742248	965	TSS2_17741772	ATAC2_17741826	FALSE	FALSE	ENH2_17741766	0.281208	0.792659	1.66494	0.796471	1.12868	1.63342	S72
2	17795939	17796438	500	TSS2_17796217	ATAC2_17796144	FALSE	FALSE	ENH2_17796188	0	0.156676	0	0.880703	5.11994	4.90124	L26
2	17828166	17828668	503	TSS2_17828478	ATAC2_17828389	FALSE	FALSE	ENH2_17828417	0	0	0	0.176994	0.713374	0.204671	L26
2	17846977	17847629	653	TSS2_17847298,TSS2_17847402	ATAC2_17847472	FALSE	FALSE	ENH2_17847303	0	0.317476	0.166608	1.50231	3.03433	2.14559	L26
2	17945002	17945501	500	TSS2_17945252		FALSE	FALSE	ENH2_17945252	0	0.793689	0	0	0	0.613026	S24
2	17982572	17983071	500	TSS2_17982897	ATAC2_17982937	FALSE	FALSE	ENH2_17982822	0	0	0	0.174861	0	0	L6
2	18018509	18019008	500	TSS2_18018688,TSS2_18018873	ATAC2_18018751	FALSE	TRUE	ENH2_18018759	17.6656	68.6098	62.488	513.606	326.676	61.4944	L6
2	18060016	18061265	1250	TSS2_18060322	ATAC2_18060573	FALSE	FALSE	ENH2_18060640	1.12325	6.97931	2.8278	4.06766	0.354415	0	S24
2	18091667	18092166	500	TSS2_18091861	ATAC2_18091827	FALSE	FALSE	ENH2_18091917	1.40446	0.158738	0.831904	1.23789	1.12686	0.306512	DS
2	18143310	18143823	514	TSS2_18143596	ATAC2_18143569	FALSE	FALSE	ENH2_18143566	0	0.474152	0	0.440352	1.84114	1.53256	L26
2	18170843	18171342	500	TSS2_18171093		FALSE	FALSE	ENH2_18171092	0	0	0	0	0.0590692	0.204671	L57
2	18175417	18175916	500	TSS2_18175667		FALSE	FALSE	ENH2_18175666	0	0	0	0	0.119047	0	L26
2	18233510	18234009	500	TSS2_18233760		FALSE	FALSE	ENH2_18233760	0	0	0	0	1.48491	0	L26
2	18251809	18253082	1274	TSS2_18251939	ATAC2_18252284	FALSE	FALSE	ENH2_18252446	0.562416	0.313353	6.6541	1.76781	3.33059	7.76367	L57
2	18255271	18255770	500	TSS2_18255381,TSS2_18255704		TRUE	TRUE	ENH2_18255521	0.281208	0	0.166608	0.0884968	0.236276	8.17401	L57
2	18368192	18368691	500	TSS2_18368442		FALSE	FALSE	ENH2_18368442	0	0	0.333215	0.264424	1.36495	1.73625	L57
2	18369459	18369958	500	TSS2_18369670	ATAC2_18369608	FALSE	FALSE	ENH2_18369708	0	0	0	0.353987	2.55724	0.917561	L26
2	18371452	18371951	500	TSS2_18371804	ATAC2_18371736	FALSE	FALSE	ENH2_18371702	0	0	0	0.352921	0.831512	1.63342	L57
2	18399398	18399916	519	TSS2_18399734	ATAC2_18399593	FALSE	FALSE	ENH2_18399657	0	0	0	0.440352	0.593418	0.101841	L26
2	18607609	18608108	500	TSS2_18607755	ATAC2_18607829	FALSE	FALSE	ENH2_18607859	0	0.158738	0	0.440351	1.13049	0.204671	L26
2	18615874	18616373	500	TSS2_18616124		FALSE	FALSE	ENH2_18616124	0.560836	0	0	0.175927	0.47528	0.408354	DS
2	18647383	18647882	500	TSS2_18647633		FALSE	FALSE	ENH2_18647632	0	0.630828	2.16136	0.0874306	0.118138	0.101841	S72
2	18722755	18723254	500	TSS2_18723005		FALSE	FALSE	ENH2_18723004	0	0	0	0.0884968	0.179025	1.43072	L57
2	18729442	18729941	500	TSS2_18729692		FALSE	FALSE	ENH2_18729692	0	0.158738	0.166608	0.707974	1.48582	1.32789	L26
2	18784992	18785491	500	TSS2_18785242		FALSE	FALSE	ENH2_18785242	0	0.156676	0.333215	0.351855	0.476189	0.91855	L57
2	18806590	18807514	925	TSS2_18806935	ATAC2_18807025	FALSE	FALSE	ENH2_18807052	0.560836	0.793689	0.499823	0.176994	0.295346	0.410332	S24
2	18813244	18813743	500	TSS2_18813494		FALSE	FALSE	ENH2_18813494	0	0	0	0	0	0.816708	L57
2	19020603	19021102	500	TSS2_19020921	ATAC2_19020842	FALSE	FALSE	ENH2_19020852	0	0	1.33059	1.68144	2.5009	3.06414	L57
2	19157616	19158625	1010	TSS2_19157938	ATAC2_19158131	FALSE	FALSE	ENH2_19158120	1.12325	1.11013	2.32684	0.442484	0.713374	0	S72
2	19177337	19177836	500	TSS2_19177573	ATAC2_19177597	FALSE	FALSE	ENH2_19177587	0	0.793689	0.997378	0.886034	1.12959	0.512173	L26
2	19178213	19179596	1384	TSS2_19179330	ATAC2_19178571	FALSE	FALSE	ENH2_19178904	0	1.42967	0.998512	0.532047	1.78299	3.06711	L57
2	19235300	19235799	500	TSS2_19235521	ATAC2_19235536	FALSE	FALSE	ENH2_19235550	0	3.17579	5.48671	3.01742	3.92492	1.02336	S72
2	19407352	19408861	1510	TSS2_19407450	ATAC2_19408660	FALSE	FALSE	ENH2_19408106	1.40604	2.6903	0.166608	0.795405	0.355323	0	S24
2	19470186	19470685	500	TSS2_19470328,TSS2_19470537		TRUE	TRUE	ENH2_19470436	1.9653	5.38678	9.14641	5.21384	4.63557	2.14262	S72
2	19483719	19484218	500	TSS2_19483784,TSS2_19484110	ATAC2_19483986	TRUE	TRUE	ENH2_19483969	0	2.05843	2.66232	5.30448	10.4062	3.36868	L26
2	19544069	19544680	612	TSS2_19544359	ATAC2_19544221	FALSE	FALSE	ENH2_19544374	5.33979	16.6376	5.48898	1.40955	0.593418	0.203683	S24
2	19585848	19586674	827	TSS2_19586521	ATAC2_19586251	FALSE	FALSE	ENH2_19586261	0.842045	8.72955	5.15463	3.18268	6.01233	4.39203	S24
2	19602128	19602933	806	TSS2_19602200,TSS2_19602411	ATAC2_19602422	FALSE	TRUE	ENH2_19602530	1.12325	20.0103	5.48558	6.01671	7.85621	3.47546	S24
3	36697	37196	500	TSS3_36847,TSS3_37066		TRUE	TRUE	ENH3_36946	0.279628	0.476213	0.332082	3.98129	7.80622	1.12322	L26
3	42428	42927	500	TSS3_42678		FALSE	FALSE	ENH3_42678	0.840465	0.476213	0.664163	0.619478	0.953286	0.714867	L26
3	104042	104749	708	TSS3_104705	ATAC3_104561	FALSE	FALSE	ENH3_104396	1.39972	0.952427	1.49607	12.0356	10.4952	2.24645	L6
3	118194	118693	500	TSS3_118444		FALSE	FALSE	ENH3_118444	0	0	0	0	1.31043	0.203682	L26
3	186878	187377	500	TSS3_187160	ATAC3_187132	FALSE	FALSE	ENH3_187128	0	1.11116	1.16285	0.707974	3.456	0.511184	L26
3	228856	229366	511	TSS3_228907	ATAC3_229118	FALSE	FALSE	ENH3_229111	0.279628	1.58738	3.6563	1.32745	1.8475	0.408354	S72
3	384489	385016	528	TSS3_384665	ATAC3_384628	FALSE	FALSE	ENH3_384752	0	3.65303	5.64992	0.619478	1.96927	1.63441	S72
3	388611	389110	500	TSS3_388772	ATAC3_388814	FALSE	FALSE	ENH3_388861	2.79945	3.652	1.16285	1.50444	0.717009	0.408354	S24
3	518177	518788	612	TSS3_518429	ATAC3_518362	FALSE	FALSE	ENH3_518482	0.279628	3.81074	5.982	2.30092	1.13231	0	S72
3	841883	842382	500	TSS3_842133		FALSE	FALSE	ENH3_842132	0	0	0.332082	0	0.776078	0.204671	L26
3	898645	899144	500	TSS3_898895		FALSE	FALSE	ENH3_898894	0	0	0.498689	0.353987	0.298981	0	S72
3	914281	915186	906	TSS3_914438	ATAC3_914619	FALSE	FALSE	ENH3_914734	0	0.158738	0.166608	0.265491	1.37313	0.714867	L26
3	986115	986614	500	TSS3_986365		FALSE	FALSE	ENH3_986364	0.559257	0.476214	0.332082	0.530981	0	0.203683	DS
3	1059980	1060479	500	TSS3_1060230		FALSE	FALSE	ENH3_1060230	0	0.317476	0.498689	0	0	2.75664	L57
3	1132217	1132716	500	TSS3_1132391	ATAC3_1132455	FALSE	FALSE	ENH3_1132467	0	0	0	0	0.298981	0.510196	L57
3	1359583	1360082	500	TSS3_1359919	ATAC3_1359860	FALSE	FALSE	ENH3_1359833	0	0.476213	0.997378	0	0.35805	1.63441	L57
3	1428479	1429657	1179	TSS3_1428623,TSS3_1429026	ATAC3_1429034	TRUE	TRUE	ENH3_1429068	1.9574	9.52839	14.6207	4.15935	2.81079	3.164	S72
3	1438913	1439840	928	TSS3_1439421	ATAC3_1439652	FALSE	FALSE	ENH3_1439376	0.840465	2.5398	0.665297	0.973465	0.956012	1.12322	S24
3	1447573	1448072	500	TSS3_1447823		FALSE	FALSE	ENH3_1447822	0.560836	2.06462	0.997378	5.04432	3.70046	3.97972	L6
3	1499692	1500191	500	TSS3_1499942		FALSE	FALSE	ENH3_1499942	3.36028	1.74612	1.49607	2.65491	0.298981	0.408354	DS
3	1516141	1517364	1224	TSS3_1516631	ATAC3_1516637	FALSE	FALSE	ENH3_1516752	0	0.317476	0.333216	0.353987	0.539802	0.203683	L26
3	1656441	1658121	1681	TSS3_1657188,TSS3_1657373	ATAC3_1657549	FALSE	TRUE	ENH3_1657281	0.838885	3.9705	4.98463	3.18589	5.84239	0.713878	L26
3	1712654	1713491	838	TSS3_1713253	ATAC3_1713193	FALSE	FALSE	ENH3_1713072	0	0.158738	0.166608	0.176994	0.656122	1.02138	L57
3	1728565	1729064	500	TSS3_1728815		FALSE	FALSE	ENH3_1728814	0	0.793689	1.32946	0.0884968	0.776078	1.42875	L57
3	1775176	1776083	908	TSS3_1775966	ATAC3_1775737	FALSE	FALSE	ENH3_1775630	0	0.634951	2.8278	2.92039	4.35476	1.32592	L26
3	1814814	1815313	500	TSS3_1815133	ATAC3_1815083	FALSE	FALSE	ENH3_1815064	0	0	0	0.353987	0.179934	3.16598	L57
3	1836329	1836828	500	TSS3_1836482,TSS3_1836704		TRUE	TRUE	ENH3_1836579	0	7.94102	40.5412	6.28327	6.55668	10.5174	S72
3	1959171	1960379	1209	TSS3_1960060	ATAC3_1959744	FALSE	FALSE	ENH3_1959775	17.9215	5.55789	12.9591	19.3765	19.3647	8.88591	L6
3	1963385	1963884	500	TSS3_1963635		FALSE	FALSE	ENH3_1963634	1.12009	2.85934	10.3036	30.7926	13.4069	2.85848	L6
3	2177966	2178580	615	TSS3_2178337,TSS3_2178396	ATAC3_2178163	FALSE	TRUE	ENH3_2178273	2643.14	2874.9	2246.72	1487.59	669.371	1122.97	S24
3	2321122	2322611	1490	TSS3_2321365,TSS3_2321307	ATAC3_2321383	FALSE	TRUE	ENH3_2321866	34.4527	94.3428	197.882	46.7167	42.1173	41.9834	S72
3	2344043	2344795	753	TSS3_2344448	ATAC3_2344501	FALSE	FALSE	ENH3_2344419	0	1.74612	5.48558	1.76993	1.60941	0	S72
3	2344963	2345462	500	TSS3_2345328	ATAC3_2345316	FALSE	FALSE	ENH3_2345213	0	2.22336	6.64844	1.23896	6.3204	2.45013	S72
3	2352149	2352648	500	TSS3_2352399		FALSE	FALSE	ENH3_2352398	0	0.634951	0	0	0.0599779	0.408354	S24
3	2484928	2485427	500	TSS3_2485071,TSS3_2485305		TRUE	TRUE	ENH3_2485178	1.96056	2.06359	1.82815	0.265491	0.119956	4.49288	L57
3	2772211	2772710	500	TSS3_2772461		FALSE	FALSE	ENH3_2772460	0	0	0	0.0884968	0.119956	0.101841	L26
3	2844016	2845341	1326	TSS3_2845128	ATAC3_2844046	FALSE	FALSE	ENH3_2844678	0.279628	0	0	2.03543	30.388	2.34927	L26
3	3080989	3081488	500	TSS3_3081067,TSS3_3081305		FALSE	TRUE	ENH3_3081238	5.88009	10.1633	2.49345	0.884968	0.418028	0.613026	S24
3	3412333	3412832	500	TSS3_3412583		FALSE	FALSE	ENH3_3412582	0	0	0	0	0	1.42776	L57
3	3474191	3474690	500	TSS3_3474441		FALSE	FALSE	ENH3_3474440	0	0	0	0	0.119047	0.20566	L57
3	3507146	3507645	500	TSS3_3507396		FALSE	FALSE	ENH3_3507396	0	0	0	0	0.0599779	0.816708	L57
3	3538087	3538586	500	TSS3_3538337		FALSE	FALSE	ENH3_3538336	0.559256	3.01705	2.82553	8.14064	7.68626	5.71992	L6
3	3538591	3539090	500	TSS3_3538841		FALSE	FALSE	ENH3_3538840	0	10.3241	11.7974	11.8564	16.8593	10.3176	L26
3	3539132	3539631	500	TSS3_3539205	ATAC3_3539439	FALSE	FALSE	ENH3_3539382	0.840465	0.476214	0.332082	1.41595	1.90748	0.817697	L26
3	3560130	3560629	500	TSS3_3560380		FALSE	FALSE	ENH3_3560380	0	0	0	0	0.119047	0.614014	L57
3	3572185	3572684	500	TSS3_3572435		FALSE	FALSE	ENH3_3572434	0	0	0	0.176994	0.119956	0.30849	L57
3	3587528	3588064	537	TSS3_3587792,TSS3_3588009	ATAC3_3587819	FALSE	TRUE	ENH3_3587796	0.840464	3.17579	0.998512	2.6549	2.56451	0.919539	S24
3	3612679	3613178	500	TSS3_3612929		FALSE	FALSE	ENH3_3612928	0	0	0	0.530981	0.836056	0.408354	L26
3	3697295	3698308	1014	TSS3_3697837	ATAC3_3697924	FALSE	FALSE	ENH3_3697802	0.559256	1.11116	1.32946	1.06196	1.37223	0.30849	L26
3	3737811	3738399	589	TSS3_3737906	ATAC3_3737957	FALSE	FALSE	ENH3_3738105	0	6.51237	0.833038	0.265491	0.596144	1.33185	S24
3	3986745	3987244	500	TSS3_3986995		FALSE	FALSE	ENH3_3986994	0.559257	1.42967	0.665297	0.619478	0.418028	0.713878	S24
3	4038921	4039992	1072	TSS3_4039041,TSS3_4039406	ATAC3_4039236	FALSE	TRUE	ENH3_4039456	0	0.476213	0.498689	0.884968	4.77097	5.6171	L57
3	4042548	4043316	769	TSS3_4042738,TSS3_4043261	ATAC3_4043140	FALSE	FALSE	ENH3_4042932	0	1.11116	0.996245	0.707974	0.478006	0.101841	S24
3	4046226	4046725	500	TSS3_4046476		FALSE	FALSE	ENH3_4046476	0	0	0.166608	1.32745	1.07324	1.02237	L6
3	4111631	4112130	500	TSS3_4111881		FALSE	FALSE	ENH3_4111880	0	0	0	1.06196	0.715192	1.02138	L6
3	4117436	4117935	500	TSS3_4117686		FALSE	FALSE	ENH3_4117686	0	0.634951	0	0	0.35805	0.613026	S24
3	4118110	4118609	500	TSS3_4118360		FALSE	FALSE	ENH3_4118360	0	0	0.166608	0	0.239912	0.918549	L57
3	4119376	4121055	1680	TSS3_4120398	ATAC3_4120285	FALSE	FALSE	ENH3_4120216	0.838885	2.5398	0.830771	0.442484	2.02925	2.45111	S24
3	4313463	4314066	604	TSS3_4313507	ATAC3_4313910	FALSE	FALSE	ENH3_4313764	0.279628	6.67008	2.16023	0.353987	1.07324	0.715855	S24
3	4319117	4319659	543	TSS3_4319274,TSS3_4319567	ATAC3_4319396	FALSE	TRUE	ENH3_4319388	0.838885	4.92396	15.2859	1.41595	3.09795	2.1446	S72
3	4357679	4358178	500	TSS3_4357938	ATAC3_4357928	FALSE	FALSE	ENH3_4357929	2.24019	1.74715	2.99214	1.15046	0.7161	0.101841	S72
3	4358888	4359846	959	TSS3_4359361,TSS3_4359779	ATAC3_4359712	FALSE	TRUE	ENH3_4359367	1.12009	12.8661	20.4361	162.263	294.707	66.7051	L26
3	4409812	4410311	500	TSS3_4410120	ATAC3_4410033	FALSE	FALSE	ENH3_4410062	0	0	0.166608	0.0884968	1.07415	2.04276	L57
3	4440853	4442130	1278	TSS3_4441325	ATAC3_4441952	FALSE	FALSE	ENH3_4441492	0.840465	0.634951	0	0.0884968	1.1932	2.24545	L57
3	4467106	4467605	500	TSS3_4467292	ATAC3_4467329	FALSE	FALSE	ENH3_4467356	0.559257	0.317476	0.830771	1.32745	0.298981	0.101841	L6
3	4484643	4485142	500	TSS3_4484893		FALSE	FALSE	ENH3_4484892	0	0	0	0	0.179025	0	L26
3	4502799	4503298	500	TSS3_4503049		FALSE	FALSE	ENH3_4503048	0	0	0	0	0.0599779	0.306512	L57
3	4531000	4531499	500	TSS3_4531250		FALSE	FALSE	ENH3_4531250	0	4.13028	3.82177	0.530981	0.239912	0	S24
3	4560775	4561274	500	TSS3_4560859,TSS3_4561104	ATAC3_4561063	TRUE	TRUE	ENH3_4561024	24.3735	48.9201	25.755	38.2242	38.7785	50.363	L57
3	4613208	4614075	868	TSS3_4613276,TSS3_4613559	ATAC3_4613405	FALSE	TRUE	ENH3_4613642	17.0889	21.1255	16.9521	16.0169	22.9343	24.4182	L57
3	4616195	4616694	500	TSS3_4616545	ATAC3_4616431	FALSE	FALSE	ENH3_4616445	0	0.158738	0.332082	0	0.358959	0.305524	L26
3	4723591	4724193	603	TSS3_4723595	ATAC3_4723848	FALSE	FALSE	ENH3_4723892	1.12009	2.85934	0.166608	1.68144	1.66848	0.613026	S24
3	4753016	4753515	500	TSS3_4753266		FALSE	FALSE	ENH3_4753266	0.560836	0.158738	0	0.176994	0.239912	0	DS
3	4766821	4767506	686	TSS3_4767105	ATAC3_4767000	FALSE	FALSE	ENH3_4767164	0	0.634951	0	0	0.239003	0.714867	L57
3	4773828	4774327	500	TSS3_4774044,TSS3_4774210	ATAC3_4774105	TRUE	TRUE	ENH3_4774078	0	0	0	4.95582	9.66372	8.68321	L26
3	4777292	4777820	529	TSS3_4777719	ATAC3_4777622	FALSE	FALSE	ENH3_4777556	0	0.158738	1.16399	2.65491	3.0416	0.511184	L26
3	4795314	4795951	638	TSS3_4795579	ATAC3_4795712	FALSE	FALSE	ENH3_4795632	0	2.38313	1.82815	1.06196	1.31315	1.02138	S24
3	4845863	4846426	564	TSS3_4846049	ATAC3_4846118	FALSE	FALSE	ENH3_4846144	0.279628	0	0	0.26549	0.715192	0	L26
3	4874819	4875318	500	TSS3_4875069		FALSE	FALSE	ENH3_4875068	0	0	0	0	0.956921	0.510196	L26
3	4975795	4976358	564	TSS3_4976271	ATAC3_4976159	FALSE	FALSE	ENH3_4976076	0	0	0.997379	0	1.19138	0.408354	L26
3	4981535	4982034	500	TSS3_4981785		FALSE	FALSE	ENH3_4981784	0	0	0	0	0	0.613026	L57
3	5058679	5059363	685	TSS3_5058886	ATAC3_5058987	FALSE	FALSE	ENH3_5059021	0	1.11116	0.498689	1.15046	0.894217	0.203683	L6
3	5221913	5222412	500	TSS3_5222163		FALSE	FALSE	ENH3_5222162	0	0	0	0.0884968	0.35805	1.12421	L57
3	5232921	5233420	500	TSS3_5233171		FALSE	FALSE	ENH3_5233170	1.95898	1.1122	0.665297	0.0884968	0.715192	1.83908	DS
3	5255178	5255799	622	TSS3_5255474	ATAC3_5255446	FALSE	FALSE	ENH3_5255488	0	1.42967	1.49607	3.45138	3.5178	1.42874	L26
3	5402998	5403955	958	TSS3_5403556	ATAC3_5403540	FALSE	FALSE	ENH3_5403476	0	0	0	0	1.13322	1.12421	L26
3	5550919	5551418	500	TSS3_5551169		FALSE	FALSE	ENH3_5551168	0	0	0	0.0884968	0.773352	1.02039	L57
3	5590218	5590734	517	TSS3_5590601	ATAC3_5590491	FALSE	FALSE	ENH3_5590476	0.279628	0	0	0.0884968	2.67811	1.83908	L26
3	5591581	5592080	500	TSS3_5591820	ATAC3_5591885	FALSE	FALSE	ENH3_5591831	0.559257	0	0.332082	0.176994	3.3315	5.31256	L57
3	5722855	5723429	575	TSS3_5722921,TSS3_5723401		TRUE	TRUE	ENH3_5723142	0	0.79472	0.332082	0.265491	0.476189	0.306512	S24
3	5745842	5746341	500	TSS3_5746092		FALSE	FALSE	ENH3_5746092	0.279628	1.42864	1.66154	3.80536	3.39512	5.61808	L57
3	5809085	5809584	500	TSS3_5809262,TSS3_5809387		TRUE	TRUE	ENH3_5809335	2.79944	11.7548	8.30544	3.98236	1.07142	0.203683	S24
3	5819503	5820002	500	TSS3_5819753		FALSE	FALSE	ENH3_5819752	0	0.158738	0	0.0884968	0.417119	1.12421	L57
3	5845357	5846318	962	TSS3_5845718	ATAC3_5845613	FALSE	FALSE	ENH3_5845838	0.560836	5.40018	1.99362	0.26549	0.35805	0.101841	S24
3	5928316	5928815	500	TSS3_5928566		FALSE	FALSE	ENH3_5928566	0	0	0	0.442484	0.536166	0.511184	L26
3	5996558	5997057	500	TSS3_5996808		FALSE	FALSE	ENH3_5996808	0	0	0	0	3.51053	4.80335	L57
3	6153447	6154151	705	TSS3_6153751	ATAC3_6153842	FALSE	FALSE	ENH3_6153799	0	0.476213	0.332082	0.530981	2.5018	1.94092	L26
3	6229228	6229727	500	TSS3_6229470	ATAC3_6229461	FALSE	FALSE	ENH3_6229478	1.39972	4.76523	2.15796	0.796471	0.831512	2.55395	S24
3	6243500	6243999	500	TSS3_6243750		FALSE	FALSE	ENH3_6243750	0.279628	0	0	0	0.0599779	4.29118	L57
3	6244548	6245050	503	TSS3_6244887	ATAC3_6244857	FALSE	FALSE	ENH3_6244799	0	0	0.165474	0.176994	0.237185	9.80445	L57
3	6246401	6246900	500	TSS3_6246732	ATAC3_6246654	FALSE	FALSE	ENH3_6246650	0	0.476214	0	0	1.31224	3.98367	L57
3	6264757	6265256	500	TSS3_6265007		FALSE	FALSE	ENH3_6265006	0.279628	0.158738	0	0.26549	0.476189	0.203683	L26
3	6271876	6272375	500	TSS3_6272126		FALSE	FALSE	ENH3_6272126	0	0	0.165474	2.12392	1.84659	2.65578	L57
3	6343797	6344537	741	TSS3_6343868,TSS3_6344067	ATAC3_6344058	FALSE	TRUE	ENH3_6344167	0	0.158738	0	0.796472	0.77426	1.84006	L57
3	6345226	6345725	500	TSS3_6345433,TSS3_6345456	ATAC3_6345499	FALSE	FALSE	ENH3_6345476	0.279628	1.27093	1.66154	2.03542	1.60759	1.63539	L6
3	6373544	6374043	500	TSS3_6373671	ATAC3_6373751	FALSE	FALSE	ENH3_6373794	0.279628	0	0	0	0	1.22506	L57
3	6380600	6381472	873	TSS3_6381263	ATAC3_6381273	FALSE	FALSE	ENH3_6381036	0	0.317476	0.498689	0.442484	0.417119	0.408354	S72
3	6404295	6404815	521	TSS3_6404352,TSS3_6404569	ATAC3_6404548	TRUE	TRUE	ENH3_6404555	26.323	1.11116	4.14819	2.30092	0.119956	0	DS
3	6534807	6535306	500	TSS3_6535057		FALSE	FALSE	ENH3_6535056	0	0	0.66303	0	0	0.203683	S72
3	6566409	6566908	500	TSS3_6566659		FALSE	FALSE	ENH3_6566658	0	0	0	0.53098	0.238094	1.94388	L57
3	6716499	6716998	500	TSS3_6716749		FALSE	FALSE	ENH3_6716748	1.12167	0.317476	1.49493	0.0884968	0.532532	0.716844	S72
3	6751795	6752294	500	TSS3_6752045		FALSE	FALSE	ENH3_6752044	0	0.158738	0	0.0884968	0	0	S24
3	6884077	6884808	732	TSS3_6884765	ATAC3_6884321	FALSE	FALSE	ENH3_6884442	0	0	0	0.353987	1.06779	1.73724	L57
3	6981933	6982432	500	TSS3_6982183		FALSE	FALSE	ENH3_6982182	0	0	0	0	0.119047	0.101841	L26
3	7102233	7102732	500	TSS3_7102483		FALSE	FALSE	ENH3_7102482	0	0	0	0	0.357141	1.4327	L57
3	7103595	7104094	500	TSS3_7103941	ATAC3_7103821	FALSE	FALSE	ENH3_7103845	0	0	0	0.442484	0	0	L6
3	7216875	7217374	500	TSS3_7217125		FALSE	FALSE	ENH3_7217124	0	0	0	0	0	0.511184	L57
3	7338041	7338540	500	TSS3_7338291		FALSE	FALSE	ENH3_7338290	0	0.158738	0.664163	0	0.119047	0.307501	S72
3	7387100	7387599	500	TSS3_7387548	ATAC3_7387388	FALSE	FALSE	ENH3_7387350	0	0	0	0.0884968	0	0	L6
3	7473020	7473768	749	TSS3_7473480	ATAC3_7473312	FALSE	FALSE	ENH3_7473394	1.39972	1.74612	8.63979	1.15046	0.41621	0.715855	S72
3	7539105	7539604	500	TSS3_7539300	ATAC3_7539350	FALSE	FALSE	ENH3_7539354	0	0	0	0	0	0.817697	L57
3	7642570	7643069	500	TSS3_7642820		FALSE	FALSE	ENH3_7642820	0	0.317476	1.16172	0.353987	1.19047	0.307501	L26
3	7656559	7657058	500	TSS3_7656897	ATAC3_7656756	FALSE	FALSE	ENH3_7656809	1.67145	4.28798	6.47956	1.06196	1.66575	0.715856	S72
3	7657174	7658187	1014	TSS3_7658047	ATAC3_7657864	FALSE	FALSE	ENH3_7657680	0	0.158738	0.665297	1.06196	0.597053	0.20566	L6
3	7683368	7683867	500	TSS3_7683547	ATAC3_7683610	FALSE	FALSE	ENH3_7683618	0	0.317476	0.165474	1.59295	1.4322	0.307502	L6
3	7711453	7712307	855	TSS3_7712184	ATAC3_7711960	FALSE	FALSE	ENH3_7711880	0	0	0	0	0.178116	1.1252	L57
3	7796965	7797464	500	TSS3_7797215		FALSE	FALSE	ENH3_7797214	0	4.13028	8.63979	0.353987	3.69228	0	S72
3	7820524	7821023	500	TSS3_7820774		FALSE	FALSE	ENH3_7820774	0	0	0	0.707974	0.415302	0.512173	L6
3	7820852	7821351	500	TSS3_7821102		FALSE	FALSE	ENH3_7821102	0	0	0.165474	1.06196	2.5636	1.9429	L26
3	7867222	7867721	500	TSS3_7867350	ATAC3_7867368	FALSE	FALSE	ENH3_7867472	0	0	0	0.26549	0.416211	1.32888	L57
3	7931990	7932489	500	TSS3_7932240		FALSE	FALSE	ENH3_7932240	0.552937	7.94308	7.97336	2.12392	0.119047	0	S72
3	7944400	7944996	597	TSS3_7944523	ATAC3_7944573	FALSE	FALSE	ENH3_7944698	0	0.477244	1.82588	10.2635	9.82366	0.511184	L6
3	7985208	7985707	500	TSS3_7985388	ATAC3_7985465	FALSE	FALSE	ENH3_7985458	0	0	0	0.0884968	0.118138	0.204671	L57
3	8061274	8062344	1071	TSS3_8061615	ATAC3_8061867	FALSE	FALSE	ENH3_8061809	0.546618	2.06669	0.829638	0.0884968	0.119047	0	S24
3	8064949	8065448	500	TSS3_8065199		FALSE	FALSE	ENH3_8065198	0	0	0	0	0	0.512173	L57
3	8111029	8111528	500	TSS3_8111309	ATAC3_8111259	FALSE	FALSE	ENH3_8111278	0	0.953458	1.66041	0.0884968	0.178116	0	S72
3	8122953	8124224	1272	TSS3_8124076	ATAC3_8124026	FALSE	FALSE	ENH3_8123588	0	0.476213	0	0.442484	0.415302	0.20566	S24
3	8156575	8157472	898	TSS3_8157323	ATAC3_8156753	FALSE	FALSE	ENH3_8157024	0	0	0	0	0.178116	0.613026	L57
3	8157534	8158033	500	TSS3_8157784		FALSE	FALSE	ENH3_8157784	0	0	0	0	0.179025	1.12718	L57
3	8176429	8177217	789	TSS3_8176748,TSS3_8177083	ATAC3_8176883	FALSE	TRUE	ENH3_8176823	0	0.158738	0	0.353988	0.951468	14.8214	L57
3	8189379	8189878	500	TSS3_8189629		FALSE	FALSE	ENH3_8189628	0	0	0	0	0.237185	0.204671	L26
3	8406186	8406685	500	TSS3_8406385	ATAC3_8406459	FALSE	FALSE	ENH3_8406436	0	0	0.332082	0.353987	1.42766	0.306513	L26
3	8406802	8407301	500	TSS3_8407131	ATAC3_8407063	FALSE	FALSE	ENH3_8407052	0	0	2.98987	0	0.47528	0.307501	S72
3	8435215	8435714	500	TSS3_8435463	ATAC3_8435515	FALSE	FALSE	ENH3_8435465	0	0	0	0.176994	0.594327	0.41132	L26
3	8443670	8444169	500	TSS3_8443779,TSS3_8443941		TRUE	TRUE	ENH3_8443920	3.62411	8.25952	1.32833	11.592	10.189	5.42132	L6
3	8500407	8500906	500	TSS3_8500694	ATAC3_8500646	FALSE	FALSE	ENH3_8500657	0	0.158738	0	0.176994	0.358959	0.818686	L57
3	8547590	8548089	500	TSS3_8547840		FALSE	FALSE	ENH3_8547840	0.273309	0	0.165474	0	0.713374	1.43171	L57
3	8555364	8555863	500	TSS3_8555614		FALSE	FALSE	ENH3_8555614	0	0	0	0.176994	0.415302	0.818686	L57
3	8599288	8599787	500	TSS3_8599609	ATAC3_8599546	FALSE	FALSE	ENH3_8599538	0	1.4307	0.497556	0.265491	0.832421	0.717833	S24
3	8759744	8760243	500	TSS3_8759758	ATAC3_8759993	FALSE	FALSE	ENH3_8759994	0	0.317476	0	0	0.0599779	0.101841	S24
3	8788126	8788625	500	TSS3_8788376		FALSE	FALSE	ENH3_8788376	0.279628	0	0	0	0	0	DS
3	8900275	8900774	500	TSS3_8900646	ATAC3_8900486	FALSE	FALSE	ENH3_8900524	0.840465	1.42864	0.332082	1.06196	1.13231	1.12223	S24
3	8949174	8949806	633	TSS3_8949694	ATAC3_8949577	FALSE	FALSE	ENH3_8949490	0.834145	0.476213	0	0	0.775169	1.12322	L57
3	8978374	8978873	500	TSS3_8978616	ATAC3_8978548	FALSE	FALSE	ENH3_8978624	0.273309	1.90486	1.66268	3.00889	3.99308	1.12322	L26
3	8985893	8986392	500	TSS3_8986181	ATAC3_8986181	FALSE	FALSE	ENH3_8986143	0	0.954489	1.49493	1.41595	0.951468	0.409343	S72
3	8993174	8994247	1074	TSS3_8993900	ATAC3_8993973	FALSE	FALSE	ENH3_8993710	0.279628	2.85934	2.49005	3.62837	5.53796	2.96526	L26
3	9038798	9039297	500	TSS3_9039048		FALSE	FALSE	ENH3_9039048	0	0	0	0	0.238094	0.204671	L26
3	9304668	9305167	500	TSS3_9304918		FALSE	FALSE	ENH3_9304918	0	0.159769	0	0.176994	0.477097	1.22605	L57
3	9360618	9361117	500	TSS3_9360788	ATAC3_9360911	FALSE	FALSE	ENH3_9360868	0	2.5429	0.829638	2.12393	0.417119	0	S24
3	9371777	9372915	1139	TSS3_9371798	ATAC3_9372354	FALSE	FALSE	ENH3_9372346	0	5.71972	3.15534	1.50445	1.84568	1.02237	S24
3	9376198	9376697	500	TSS3_9376448		FALSE	FALSE	ENH3_9376448	0	0	0	0	0	0.101841	L57
3	9466155	9466654	500	TSS3_9466522	ATAC3_9466429	FALSE	FALSE	ENH3_9466405	0.279628	2.38519	0.165474	5.84079	1.42857	0.10283	L6
3	9479563	9480062	500	TSS3_9479981	ATAC3_9479820	FALSE	FALSE	ENH3_9479812	0.273309	0.318507	1.4938	0.0884968	0.654305	0.614014	S72
3	9717795	9719154	1360	TSS3_9718132	ATAC3_9717994	FALSE	FALSE	ENH3_9718474	0	0.318506	0	1.41595	0.776987	0.613026	L6
3	9720803	9721302	500	TSS3_9721053		FALSE	FALSE	ENH3_9721052	0	0	0	0.26549	0.0590692	0.818686	L57
3	9721821	9722415	595	TSS3_9722062	ATAC3_9722007	FALSE	FALSE	ENH3_9722118	0	0	0	0	1.48854	4.08849	L57
3	9738138	9738637	500	TSS3_9738365	ATAC3_9738326	FALSE	FALSE	ENH3_9738388	0	0	0	0.0884968	0.536166	1.43072	L57
3	9865167	9865666	500	TSS3_9865417		FALSE	FALSE	ENH3_9865416	0	0	0	0	0.537075	0.20566	L26
3	10063336	10064020	685	TSS3_10063718	ATAC3_10063817	FALSE	FALSE	ENH3_10063678	0	0	0	0.26549	2.49999	0.612037	L26
3	10078434	10078933	500	TSS3_10078719	ATAC3_10078683	FALSE	FALSE	ENH3_10078684	0.279628	2.06359	0.996245	1.06196	0.237185	0.101841	S24
3	10112094	10112593	500	TSS3_10112344		FALSE	FALSE	ENH3_10112344	0	0.158738	0	0	0.239003	1.32789	L57
3	10143773	10144272	500	TSS3_10144198	ATAC3_10144044	FALSE	FALSE	ENH3_10144023	0	0.635982	0	1.50445	1.96655	0.101841	L26
3	10254190	10254689	500	TSS3_10254320	ATAC3_10254413	FALSE	FALSE	ENH3_10254440	0	0	0	0.0884968	1.6085	1.32888	L26
3	10313012	10313811	800	TSS3_10313413	ATAC3_10313527	FALSE	FALSE	ENH3_10313412	0.279628	0.317476	0.332082	0.530981	1.6712	0.307501	L26
3	10383778	10384953	1176	TSS3_10384522	ATAC3_10384227	FALSE	FALSE	ENH3_10384366	0.273309	2.22233	0.831904	1.32745	1.01417	0.204671	S24
3	10486867	10487366	500	TSS3_10487011	ATAC3_10487148	FALSE	FALSE	ENH3_10487116	1.63985	2.06875	0.829638	0.0884968	0	0	S24
3	10500900	10501550	651	TSS3_10501103	ATAC3_10501029	FALSE	FALSE	ENH3_10501225	0	0	0.330948	12.1241	20.9105	5.62402	L26
3	10562972	10563566	595	TSS3_10563172	ATAC3_10563153	FALSE	FALSE	ENH3_10563269	0	0	0	0.353987	4.47108	1.53553	L26
3	10712409	10712908	500	TSS3_10712666	ATAC3_10712747	FALSE	FALSE	ENH3_10712659	0	0	1.16172	0.26549	0.35805	0	S72
3	10717315	10717814	500	TSS3_10717517	ATAC3_10717604	FALSE	FALSE	ENH3_10717564	0	0.158738	0	0.530981	0.477097	0.715856	L57
3	10737247	10737985	739	TSS3_10737686,TSS3_10737909	ATAC3_10737797	FALSE	TRUE	ENH3_10737616	0	1.4307	1.32833	16.3687	41.2203	29.4222	L26
3	10809116	10809615	500	TSS3_10809366		FALSE	FALSE	ENH3_10809366	0.279628	1.74715	0.332082	0.442484	0.714283	0.408354	S24
3	10868810	10869309	500	TSS3_10869060		FALSE	FALSE	ENH3_10869060	0	0	0	0	0.298072	0.511184	L57
3	10934611	10935427	817	TSS3_10934764,TSS3_10935056	ATAC3_10935013	FALSE	TRUE	ENH3_10935019	2.78681	9.53973	4.98009	8.4072	4.65193	1.33086	S24
3	10938042	10938541	500	TSS3_10938313	ATAC3_10938293	FALSE	FALSE	ENH3_10938292	1.12009	0.479306	0	0.353988	0.179025	0.614014	DS
3	11096887	11097620	734	TSS3_11097437	ATAC3_11097389	FALSE	FALSE	ENH3_11097254	3.07907	3.01602	4.32273	3.89386	2.08923	4.90519	L57
3	11109486	11110008	523	TSS3_11109884	ATAC3_11109805	FALSE	FALSE	ENH3_11109747	0	0	0	0.176994	0.774261	0.614014	L26
3	11110278	11110777	500	TSS3_11110528		FALSE	FALSE	ENH3_11110528	0	0	0	0.442484	0.954195	1.02435	L57
3	11162779	11163278	500	TSS3_11163112	ATAC3_11163122	FALSE	FALSE	ENH3_11163028	1.39972	0	0.664164	0.265491	0.836056	0.306513	DS
3	11207120	11207619	500	TSS3_11207535	ATAC3_11207328	FALSE	FALSE	ENH3_11207370	2.51192	44.6321	45.8556	51.6693	35.6178	11.2391	L6
3	11215750	11216799	1050	TSS3_11216151	ATAC3_11216107	FALSE	FALSE	ENH3_11216274	82.6152	8.25849	2.82213	0.442484	0.119047	0	DS
3	11243378	11243877	500	TSS3_11243628		FALSE	FALSE	ENH3_11243628	1.12009	1.42864	0.498689	0.796471	0.238094	1.42973	L57
3	11312910	11313452	543	TSS3_11313437	ATAC3_11313037	FALSE	FALSE	ENH3_11313181	0	1.58841	1.82702	0.884968	0.357141	0.613026	S72
3	11386678	11387177	500	TSS3_11386981	ATAC3_11387027	FALSE	FALSE	ENH3_11386928	0.832566	0.477244	0	0.530981	1.01326	0.10283	L26
3	11482047	11482736	690	TSS3_11482572	ATAC3_11482558	FALSE	FALSE	ENH3_11482392	0.279628	2.22439	0.661896	1.41595	0.835147	0.204671	S24
3	11485906	11486405	500	TSS3_11486156		FALSE	FALSE	ENH3_11486156	0.832565	0	0	0.176994	0.0599779	0	DS
3	11509257	11509756	500	TSS3_11509507		FALSE	FALSE	ENH3_11509506	36.4101	6.51134	8.1377	10.707	4.11485	3.67717	DS
3	11528249	11529297	1049	TSS3_11528685,TSS3_11528878	ATAC3_11527743	TRUE	TRUE	ENH3_11528773	45.017	11.122	6.80938	2.12392	0.417119	0.306513	DS
3	11586252	11586751	500	TSS3_11586591	ATAC3_11586504	FALSE	FALSE	ENH3_11586502	0	0.159769	0	0.353988	0.7161	0.511184	L26
3	11756997	11757894	898	TSS3_11757086,TSS3_11757290	ATAC3_11757196	FALSE	TRUE	ENH3_11757446	0	3.6551	2.82326	4.24785	10.1272	4.90717	L26
3	11789282	11789781	500	TSS3_11789532		FALSE	FALSE	ENH3_11789532	0	0	0	0	0.239003	0.410332	L57
3	11798554	11799116	563	TSS3_11798933	ATAC3_11798761	FALSE	FALSE	ENH3_11798835	1.10587	0.952427	2.98987	0.707974	0.836965	0.10283	S72
3	11996768	11997267	500	TSS3_11997018		FALSE	FALSE	ENH3_11997018	0	0	0	0.530981	0	0.409343	L6
3	12359910	12361013	1104	TSS3_12360791	ATAC3_12360690	FALSE	FALSE	ENH3_12360462	1.39972	3.97154	1.16172	6.19478	8.40327	3.98368	L26
3	12366481	12366980	500	TSS3_12366731		FALSE	FALSE	ENH3_12366730	0	0	0	0	0	0.511184	L57
3	12368451	12368950	500	TSS3_12368701		FALSE	FALSE	ENH3_12368700	0	0	0	0	1.43129	0.20566	L26
3	12427370	12427869	500	TSS3_12427620		FALSE	FALSE	ENH3_12427620	1.11377	0	1.16285	0.0884968	0	0	S72
3	12448501	12449241	741	TSS3_12448537,TSS3_12448850	ATAC3_12449097	TRUE	TRUE	ENH3_12448871	10.1851	1.75333	3.15308	1.76994	3.04342	5.63094	DS
3	12559873	12560422	550	TSS3_12560067	ATAC3_12560174	FALSE	FALSE	ENH3_12560148	25.4509	121.042	112.471	435.379	205.894	88.6722	L6
3	12599640	12600139	500	TSS3_12599751,TSS3_12600028		FALSE	TRUE	ENH3_12599890	0.819927	0.95655	1.4938	0.884968	0.238094	0	S72
3	12655847	12656346	500	TSS3_12655895,TSS3_12656239		FALSE	TRUE	ENH3_12656096	0	0	0.165474	0.176994	0.0599779	2.55493	L57
3	12659199	12659698	500	TSS3_12659449		FALSE	FALSE	ENH3_12659448	0.834146	0	0	0.0884968	0.537075	0.512173	DS
3	13066325	13066824	500	TSS3_13066575		FALSE	FALSE	ENH3_13066574	0	0	0	0	0.119956	0.817697	L57
3	13066412	13066911	500	TSS3_13066662		FALSE	FALSE	ENH3_13066662	0	0	0	0	0.119956	0.817697	L57
3	13228152	13228651	500	TSS3_13228402		FALSE	FALSE	ENH3_13228402	0	0	0.497556	1.50445	0	0	L6
3	13762197	13762696	500	TSS3_13762447		FALSE	FALSE	ENH3_13762446	6.15656	2.5429	1.16285	0.884968	0.119047	0	DS
3	13770573	13771072	500	TSS3_13770823		FALSE	FALSE	ENH3_13770822	0.273309	0.159769	0.330948	0.530981	0	0.10283	L6
3	14084401	14084900	500	TSS3_14084651		FALSE	FALSE	ENH3_14084650	12.0461	8.577	8.63866	3.09632	2.56451	5.92459	DS
3	14317422	14317921	500	TSS3_14317672		FALSE	FALSE	ENH3_14317672	0	8.27807	7.80902	1.32745	2.85622	0.10283	S24
3	14318119	14318618	500	TSS3_14318227	ATAC3_14318375	FALSE	FALSE	ENH3_14318368	0.554517	0.159769	0.830771	1.85843	1.07415	1.22902	L6
3	14761733	14762232	500	TSS3_14761983		FALSE	FALSE	ENH3_14761982	1.12325	0	1.16285	0.0884968	1.0687	0.921516	S72
3	14811456	14811955	500	TSS3_14811558	ATAC3_14811603	FALSE	FALSE	ENH3_14811706	0	14.9409	2.49005	7.96471	7.15192	5.31849	S24
3	15343523	15344022	500	TSS3_15343872	ATAC3_15343815	FALSE	FALSE	ENH3_15343773	0	0.319537	0	0.0884968	0	0.10283	S24
3	15641990	15642489	500	TSS3_15642240		FALSE	FALSE	ENH3_15642240	2.51666	0.799874	0.332082	3.18482	1.01326	0.204671	L6
3	15699459	15699958	500	TSS3_15699709		FALSE	FALSE	ENH3_15699708	0	0	0	0.353987	0.47528	1.94191	L57
3	15743654	15744153	500	TSS3_15743986	ATAC3_15743956	FALSE	FALSE	ENH3_15743904	0	0	0	0	0.118138	0.10283	L26
3	15744235	15744734	500	TSS3_15744485		FALSE	FALSE	ENH3_15744484	0	0	0	0	0.0590692	0.41132	L57
3	15746348	15746847	500	TSS3_15746598		FALSE	FALSE	ENH3_15746598	1.67619	1.59253	1.32832	1.50338	0.119047	0	DS
3	16069917	16070416	500	TSS3_16070167		FALSE	FALSE	ENH3_16070166	0	6.37837	2.82439	2.47684	0.712465	1.7402	S24
3	16076247	16076746	500	TSS3_16076497		FALSE	FALSE	ENH3_16076496	0	0	0.830771	0.619478	2.20101	0.715856	L26
3	16145484	16146227	744	TSS3_16146158	ATAC3_16145851	FALSE	FALSE	ENH3_16145856	0	1.75437	1.66041	2.21135	5.71518	5.62105	L26
3	16186794	16187293	500	TSS3_16187004	ATAC3_16187020	FALSE	FALSE	ENH3_16187044	0	0.639074	0	0	0.177208	0	S24
3	16234547	16235046	500	TSS3_16234797		FALSE	FALSE	ENH3_16234796	7.55787	2.22646	0.664164	1.76887	0.237185	0.10283	DS
3	16236181	16236680	500	TSS3_16236329	ATAC3_16236414	FALSE	FALSE	ENH3_16236430	0	0	0	0	0.652487	0.307502	L26
3	16318186	16318990	805	TSS3_16318637,TSS3_16318915	ATAC3_16318795	FALSE	TRUE	ENH3_16318588	0.842045	3.82207	1.66154	1.76887	1.96383	3.37362	S24
3	16396201	16396700	500	TSS3_16396451		FALSE	FALSE	ENH3_16396450	0	0.477244	1.99362	5.75123	14.8291	5.62006	L26
3	16420489	16421395	907	TSS3_16421309	ATAC3_16421221	FALSE	FALSE	ENH3_16420942	0	0	0.166608	0.0884968	0.414393	0.615992	L57
3	16434260	16435099	840	TSS3_16434314,TSS3_16434618	ATAC3_16434600	TRUE	TRUE	ENH3_16434680	0	0	0	0	0.296254	9.61659	L57
3	16480691	16481190	500	TSS3_16480941		FALSE	FALSE	ENH3_16480940	0	0.159769	0.165474	0	0.535258	0	L26
3	16497539	16498038	500	TSS3_16497789		FALSE	FALSE	ENH3_16497788	0.281208	2.07596	2.65666	0.442484	0.237185	0.10283	S72
3	16502918	16503522	605	TSS3_16503050,TSS3_16503299	ATAC3_16503142	TRUE	TRUE	ENH3_16503220	0	0.637013	0	1.94693	1.90021	0.717833	L6
3	16532745	16533244	500	TSS3_16533046	ATAC3_16532978	FALSE	FALSE	ENH3_16532994	0	0.319537	0.332082	2.03436	0.415302	1.02237	L6
3	16554413	16554912	500	TSS3_16554663		FALSE	FALSE	ENH3_16554662	0	0	0	0.0884968	0.237185	4.49585	L57
3	16584099	16584598	500	TSS3_16584363	ATAC3_16584301	FALSE	FALSE	ENH3_16584349	0.273309	5.26309	3.48969	3.7158	1.36586	2.66172	S24
3	16587231	16587730	500	TSS3_16587481		FALSE	FALSE	ENH3_16587480	0	6.68039	5.64879	6.54556	13.3942	4.39599	L26
3	16587835	16588334	500	TSS3_16588085		FALSE	FALSE	ENH3_16588084	0	1.11426	2.15796	5.22131	5.35621	3.78593	L26
3	16599869	16600368	500	TSS3_16600062,TSS3_16600177	ATAC3_16600093	FALSE	TRUE	ENH3_16600119	0.273309	0	0.995112	0	0.118138	1.1252	L57
3	16738080	16738579	500	TSS3_16738330		FALSE	FALSE	ENH3_16738330	0.560836	1.11529	0.498689	0.353987	0.237185	0	S24
3	16761657	16762156	500	TSS3_16761821	ATAC3_16761893	FALSE	FALSE	ENH3_16761907	0	0.638044	0.829638	0.530981	0.951468	0.10283	L26
3	16787240	16787739	500	TSS3_16787490		FALSE	FALSE	ENH3_16787490	0.281208	0.321599	0	0.530981	0.0590692	1.22704	L57
3	16828582	16829081	500	TSS3_16828637	ATAC3_16828729	FALSE	FALSE	ENH3_16828832	0	0	0.830771	0.707974	0.0590692	0	S72
3	16996158	16996657	500	TSS3_16996408		FALSE	FALSE	ENH3_16996408	0	0	0	0	0	0.408354	L57
3	16997564	16998063	500	TSS3_16997814		FALSE	FALSE	ENH3_16997814	0	0	0	0	0	0	DS
3	17049211	17049710	500	TSS3_17049461		FALSE	FALSE	ENH3_17049460	0	0	0	0	0	8.99566	L57
3	17269830	17270329	500	TSS3_17270080		FALSE	FALSE	ENH3_17270080	0	0	0	0	0	0	DS
3	17345862	17346635	774	TSS3_17346130	ATAC3_17346101	FALSE	FALSE	ENH3_17346248	1.37918	3.0222	1.99136	0.442484	0.237185	0.10283	S24
3	17500585	17501084	500	TSS3_17500828	ATAC3_17500777	FALSE	FALSE	ENH3_17500835	0.552937	3.98288	2.82213	3.98235	2.8535	0.511184	S24
3	17501195	17502008	814	TSS3_17501553	ATAC3_17501482	FALSE	FALSE	ENH3_17501602	0.554517	1.11529	0.165474	3.09632	6.96016	1.02237	L26
3	17540102	17541020	919	TSS3_17540621,TSS3_17540913	ATAC3_17541425	TRUE	TRUE	ENH3_17540561	0.552937	3.82208	1.4938	5.48573	7.31185	3.48337	L26
3	17546837	17547478	642	TSS3_17547080	ATAC3_17547082	FALSE	FALSE	ENH3_17547158	0	0	0	0.442484	0.178116	0	L6
3	17587496	17587995	500	TSS3_17587746		FALSE	FALSE	ENH3_17587746	0	0	0	0.0884968	0.356232	0	L26
3	17591800	17592299	500	TSS3_17591997	ATAC3_17592071	FALSE	FALSE	ENH3_17592050	0	16.8406	31.7302	3.53987	11.6121	3.37263	S72
3	17640203	17640702	500	TSS3_17640453		FALSE	FALSE	ENH3_17640452	0	0	0	0.26549	0.177208	1.53454	L57
3	17646130	17646856	727	TSS3_17646245,TSS3_17646483	ATAC3_17646465	FALSE	TRUE	ENH3_17646493	0	2.54908	0.664163	5.13175	7.73352	5.62401	L26
3	17838335	17838834	500	TSS3_17838431,TSS3_17838602	ATAC3_17838555	TRUE	TRUE	ENH3_17838585	0.826246	5.72487	7.80675	19.2902	30.128	3.8848	L26
3	17839394	17839893	500	TSS3_17839644		FALSE	FALSE	ENH3_17839644	0	0.159769	0.996245	1.76994	6.07231	2.35224	L26
3	17927132	17927650	519	TSS3_17927196,TSS3_17927607		TRUE	TRUE	ENH3_17927391	1.39498	0	0.332082	3.00889	8.45053	1.02237	L26
3	18064421	18064920	500	TSS3_18064671		FALSE	FALSE	ENH3_18064670	0	0	0	0	0	0	DS
3	18240528	18241027	500	TSS3_18240772,TSS3_18240937		TRUE	TRUE	ENH3_18240778	0.281208	0.639074	1.32833	0.530981	1.24773	1.7402	L57
3	18244884	18245383	500	TSS3_18245134		FALSE	FALSE	ENH3_18245134	0	3.50151	4.65254	0	0.236277	0.204671	S72
3	18421291	18421888	598	TSS3_18421543	ATAC3_18421530	FALSE	FALSE	ENH3_18421590	0	0	0	1.15046	0.652488	0.41132	L6
3	18515601	18517034	1434	TSS3_18516150,TSS3_18516289	ATAC3_18516837	FALSE	TRUE	ENH3_18516318	0	0.795751	0.497556	1.76993	8.37873	20.5531	L57
3	18561472	18562061	590	TSS3_18561702	ATAC3_18561723	FALSE	FALSE	ENH3_18561766	0.843625	1.43689	1.32832	0.26549	0.118138	0.10283	S24
3	18622042	18622671	630	TSS3_18622164,TSS3_18622511	ATAC3_18622251	TRUE	TRUE	ENH3_18622356	0	2.70267	3.15421	10.6175	7.85438	0.511184	L6
3	18632728	18633356	629	TSS3_18633211	ATAC3_18633170	FALSE	FALSE	ENH3_18633042	5.02225	55.4387	39.206	4.60183	2.38003	3.06711	S24
3	18650490	18652113	1624	TSS3_18651186,TSS3_18651766	ATAC3_18651261	FALSE	FALSE	ENH3_18651302	2.22281	10.3396	8.30204	4.60076	2.79352	2.35322	S24
3	18661188	18661687	500	TSS3_18661438		FALSE	FALSE	ENH3_18661438	0	0	0.332082	0.796471	1.72209	0.10283	L26
3	18702655	18703475	821	TSS3_18702655,TSS3_18702865	ATAC3_18703325	FALSE	TRUE	ENH3_18703065	3.08539	5.25484	2.16023	1.23896	0.296255	1.12718	S24
3	18731213	18731960	748	TSS3_18731752	ATAC3_18731380	FALSE	FALSE	ENH3_18731586	0	0.159769	0.165474	0.176994	0.83333	1.74119	L57
3	18749800	18750389	590	TSS3_18750073	ATAC3_18750223	FALSE	FALSE	ENH3_18750094	0	0	0	0.0884968	1.25045	0.306513	L26
3	18861658	18862253	596	TSS3_18861755,TSS3_18862058	ATAC3_18862124	TRUE	TRUE	ENH3_18861956	0	0	0	0.26549	1.54397	6.03336	L57
3	18926666	18927165	500	TSS3_18926916		FALSE	FALSE	ENH3_18926916	0	3.02736	2.49231	1.41488	0.297163	0.512173	S24
3	18931293	18931817	525	TSS3_18931712	ATAC3_18931639	FALSE	FALSE	ENH3_18931555	0.546618	9.0563	2.15683	9.11517	13.0906	2.66172	L26
3	18960555	18961054	500	TSS3_18960805		FALSE	FALSE	ENH3_18960804	0	0	0.165474	0	0.0590692	0.10283	S72
3	19019822	19020368	547	TSS3_19020102	ATAC3_19020103	FALSE	FALSE	ENH3_19020095	0	0.798843	1.16285	0.707974	0.177208	0.10283	S72
3	19053081	19053580	500	TSS3_19053194,TSS3_19053439		FALSE	TRUE	ENH3_19053330	0	0	1.82701	0.0884968	0.594327	12.3683	L57
3	19073034	19073533	500	TSS3_19073144,TSS3_19073360		FALSE	TRUE	ENH3_19073284	0	0	0	0.353987	2.25735	7.36224	L57
3	19137177	19137676	500	TSS3_19137564	ATAC3_19137396	FALSE	FALSE	ENH3_19137427	0	0.159769	0	0	0.118138	0.204671	L57
3	19166116	19166815	700	TSS3_19166564	ATAC3_19166526	FALSE	FALSE	ENH3_19166466	0	0.320568	2.82439	0.706908	1.72391	0.716844	S72
3	19176021	19176520	500	TSS3_19176131,TSS3_19176337		FALSE	TRUE	ENH3_19176270	0	0	0.166608	0.0884968	0.710648	0.20566	L26
3	19206989	19207603	615	TSS3_19207160,TSS3_19207384	ATAC3_19207228	TRUE	TRUE	ENH3_19207296	0.552937	0	0.333215	0.796471	0.355324	5.52514	L57
3	19263695	19264595	901	TSS3_19264135	ATAC3_19264064	FALSE	FALSE	ENH3_19264145	0.279628	0.95655	1.66041	0.26549	0.593418	0.10283	S72
3	19269785	19270284	500	TSS3_19270035		FALSE	FALSE	ENH3_19270034	0	0	0	0.089563	0.47528	4.29315	L57
3	19282107	19282907	801	TSS3_19282830	ATAC3_19282541	FALSE	FALSE	ENH3_19282507	0	0.319537	0.829638	0.266557	0.237185	4.91014	L57
3	19413548	19414313	766	TSS3_19413865	ATAC3_19413884	FALSE	FALSE	ENH3_19413930	0	0.480337	0	0.176994	0.356232	1.53454	L57
3	19437545	19438044	500	TSS3_19437795		FALSE	FALSE	ENH3_19437794	0	0	0	0	1.06961	0.819675	L26
3	19477185	19477684	500	TSS3_19477435		FALSE	FALSE	ENH3_19477434	0	0.159769	0.497556	0.0884968	0.832421	0.409343	L26
3	19556491	19556990	500	TSS3_19556711	ATAC3_19556706	FALSE	FALSE	ENH3_19556741	0	0	0	0	0	0.10283	L57
3	19604987	19605561	575	TSS3_19605175	ATAC3_19605201	FALSE	FALSE	ENH3_19605274	0	0	0	0.796471	0.296255	0.512173	L6
3	19727981	19728679	699	TSS3_19728012	ATAC3_19728120	FALSE	FALSE	ENH3_19728330	0.832565	4.92603	0.829637	0.530981	0.713374	0.512173	S24
3	19821770	19822269	500	TSS3_19822059	ATAC3_19822028	FALSE	FALSE	ENH3_19822020	0	0.321599	0.664163	3.18482	2.0756	1.32987	L6
3	19855182	19856014	833	TSS3_19855743	ATAC3_19855556	FALSE	FALSE	ENH3_19855598	0	0.159769	0	0.0884968	1.36495	1.94487	L57
3	19936228	19936849	622	TSS3_19936581	ATAC3_19936411	FALSE	FALSE	ENH3_19936538	0	0.478275	0	0	0.118138	1.22803	L57
3	20009895	20010394	500	TSS3_20010145		FALSE	FALSE	ENH3_20010144	0	0.160799	0	0	0.178116	0.615003	L57
3	20356780	20357279	500	TSS3_20357118	ATAC3_20356958	FALSE	FALSE	ENH3_20357030	0	0.641136	0	0.707975	0.177208	1.63934	L57
3	20362739	20363238	500	TSS3_20363086	ATAC3_20362895	FALSE	FALSE	ENH3_20362989	1.96056	8.27808	6.47729	7.60646	1.8993	0	S24
3	20377957	20378456	500	TSS3_20378282	ATAC3_20378222	FALSE	FALSE	ENH3_20378206	0	0.478275	0	0	0.773352	0.409343	L26
3	20379792	20380535	744	TSS3_20380438	ATAC3_20380343	FALSE	FALSE	ENH3_20380164	0	2.38725	0.996245	2.47684	10.6497	2.14856	L26
3	20433233	20433732	500	TSS3_20433483		FALSE	FALSE	ENH3_20433482	0	0.160799	0.165474	0	0.651579	1.73921	L57
3	20493265	20493867	603	TSS3_20493408	ATAC3_20493546	FALSE	FALSE	ENH3_20493566	0.273309	0	0.66303	0	0.0590692	0.307501	S72
3	20631201	20631700	500	TSS3_20631451		FALSE	FALSE	ENH3_20631450	0.273309	6.20211	10.7978	0.881769	1.54489	4.59967	S72
3	20720749	20721248	500	TSS3_20720999		FALSE	FALSE	ENH3_20720998	0	0	0	0	0.0590692	1.43567	L57
3	20752577	20753504	928	TSS3_20753268	ATAC3_20752801	FALSE	FALSE	ENH3_20753040	1.6525	3.34896	5.64425	16.6321	13.6223	7.56889	L6
3	20773703	20774711	1009	TSS3_20774087	ATAC3_20774102	FALSE	FALSE	ENH3_20774207	0	0.803997	4.31933	0.707974	0.653396	0.20566	S72
3	20820239	20820831	593	TSS3_20820607	ATAC3_20820469	FALSE	FALSE	ENH3_20820535	0	0.640105	0.165474	0.881769	1.30679	1.22803	L26
3	20857893	20858392	500	TSS3_20858102	ATAC3_20858133	FALSE	FALSE	ENH3_20858142	0	0	0	0	0.5916	0.10283	L26
3	20878672	20879171	500	TSS3_20878836,TSS3_20879005	ATAC3_20878844	TRUE	TRUE	ENH3_20878922	0	0	0.996245	0.351855	2.02016	12.0677	L57
3	21003962	21005132	1171	TSS3_21004432	ATAC3_21004587	FALSE	FALSE	ENH3_21004547	29.1319	31.1909	49.6671	22.0932	17.4309	21.1573	S72
3	21041483	21042337	855	TSS3_21042076	ATAC3_21041925	FALSE	FALSE	ENH3_21041910	121.92	100.909	108.973	62.2336	51.96	53.0544	DS
3	21104601	21105100	500	TSS3_21104851		FALSE	FALSE	ENH3_21104850	0	0	0	0.0874306	0.177207	1.23001	L57
3	21136529	21137028	500	TSS3_21136779		FALSE	FALSE	ENH3_21136778	0	1.11529	0	0.975597	0.237185	1.33086	L57
3	21140702	21141201	500	TSS3_21140911	ATAC3_21141079	FALSE	FALSE	ENH3_21140952	0.560836	9.54797	2.81986	6.91661	5.946	3.27573	S24
3	21141359	21142022	664	TSS3_21141466	ATAC3_21141652	FALSE	FALSE	ENH3_21141690	0	0	0.332082	0	0.177208	0.922505	L57
3	21146018	21146517	500	TSS3_21146195	ATAC3_21146227	FALSE	FALSE	ENH3_21146268	0.554517	0	0.165474	0.17806	0.770625	0	L26
3	21362805	21363304	500	TSS3_21362842,TSS3_21363272		TRUE	TRUE	ENH3_21363055	0	1.43276	7.30806	0	0.236277	0.41132	S72
3	21406865	21407364	500	TSS3_21407156	ATAC3_21407124	FALSE	FALSE	ENH3_21407114	1.93844	0	0	3.80429	8.13973	4.91311	L26
3	21481832	21482331	500	TSS3_21482082		FALSE	FALSE	ENH3_21482082	0.549778	4.61164	0.497556	1.77633	0.237185	0	S24
3	21502773	21503648	876	TSS3_21503535	ATAC3_21503301	FALSE	FALSE	ENH3_21503210	0.840465	1.11529	0.165474	3.34475	2.19465	0.30849	L6
3	21523944	21524625	682	TSS3_21524451	ATAC3_21524179	FALSE	FALSE	ENH3_21524284	0	0	0	0.17806	1.4213	1.53652	L57
3	21611018	21612109	1092	TSS3_21611706	ATAC3_21611417	FALSE	FALSE	ENH3_21611564	0	0	0	0.089563	0.355324	1.02237	L57
3	21760899	21761541	643	TSS3_21761182	ATAC3_21761286	FALSE	FALSE	ENH3_21761220	0	0.159769	0.830771	1.94586	5.11266	3.9906	L26
3	21786427	21786926	500	TSS3_21786677		FALSE	FALSE	ENH3_21786676	0	0	0	0.179126	0.237185	0.10283	L26
3	21892544	21893043	500	TSS3_21892794		FALSE	FALSE	ENH3_21892794	0	1.74921	0.165474	0.179126	0.238094	1.7402	S24
3	22077888	22078993	1106	TSS3_22078354,TSS3_22078425	ATAC3_22078468	FALSE	TRUE	ENH3_22078440	1.67619	11.4456	12.2904	2.0365	2.19646	6.34185	S72
3	22259060	22259662	603	TSS3_22259394	ATAC3_22259398	FALSE	FALSE	ENH3_22259361	9.52632	3.18713	1.99362	0.794339	0.236277	0	DS
3	22326024	22326523	500	TSS3_22326138	ATAC3_22326271	FALSE	FALSE	ENH3_22326274	0.554517	0.637013	1.16172	2.92573	1.30861	0.819675	L6
3	22360632	22361131	500	TSS3_22360882		FALSE	FALSE	ENH3_22360882	0	0	0	0.52565	0.356233	1.63539	L57
3	22371000	22371499	500	TSS3_22371194,TSS3_22371353		FALSE	TRUE	ENH3_22371250	0.279628	0.954488	0.664163	0.796472	6.66482	5.32541	L26
3	22427314	22428132	819	TSS3_22427720	ATAC3_22427840	FALSE	FALSE	ENH3_22427723	0.274889	1.75024	0.497556	0.888167	1.0687	0.41132	S24
3	22436151	22436650	500	TSS3_22436401		FALSE	FALSE	ENH3_22436400	0.554517	0	0	0	0	0.30849	DS
3	22574769	22575268	500	TSS3_22574576,TSS3_22575074		TRUE	TRUE	ENH3_22575018	1.94476	1.273	0	0.976663	2.8535	5.12074	L57
3	22580568	22583494	2927	TSS3_22581317	ATAC3_22580879	FALSE	FALSE	ENH3_22582031	0.274889	0.638044	0.66303	1.42128	0.416211	0.30849	L6
3	22655039	22655538	500	TSS3_22655150	ATAC3_22655273	FALSE	FALSE	ENH3_22655288	0	0	0.166608	0	0.236276	13.6982	L57
3	22748079	22748578	500	TSS3_22748329		FALSE	FALSE	ENH3_22748328	0	0.481368	0.996245	0.711173	0.237185	2.55889	L57
3	22913336	22913835	500	TSS3_22913638	ATAC3_22913500	FALSE	FALSE	ENH3_22913586	0	0	0	0	0.118138	0.715856	L57
3	22919031	22919530	500	TSS3_22919244	ATAC3_22919231	FALSE	FALSE	ENH3_22919281	0	0	0	0	0.53344	0.204671	L26
3	22949655	22950154	500	TSS3_22949905		FALSE	FALSE	ENH3_22949904	1.67935	2.86656	15.6169	1.58761	0.711556	0.513162	S72
3	22955332	22955831	500	TSS3_22955635	ATAC3_22955557	FALSE	FALSE	ENH3_22955582	0.835725	5.09714	0.997378	1.49911	1.42675	0.919539	S24
3	23012921	23013420	500	TSS3_23013102,TSS3_23013232		TRUE	TRUE	ENH3_23013170	0	0	0.497556	0	0.651578	2.96922	L57
3	23061219	23061867	649	TSS3_23061560	ATAC3_23061356	FALSE	FALSE	ENH3_23061543	0	0.160799	0.166608	0.26549	0.414393	0.716845	L57
3	23145034	23145828	795	TSS3_23145797	ATAC3_23145581	FALSE	FALSE	ENH3_23145431	0.279628	1.5915	1.82815	1.23469	1.18774	0.512173	S72
3	23158659	23159158	500	TSS3_23158909		FALSE	FALSE	ENH3_23158908	0	0	0	0.623742	0.950559	0	L26
3	23175032	23175884	853	TSS3_23175810	ATAC3_23175625	FALSE	FALSE	ENH3_23175458	0	0.639074	0.497556	1.58974	0.534349	0.30849	L6
3	23352224	23352723	500	TSS3_23352642	ATAC3_23352409	FALSE	FALSE	ENH3_23352474	0.279628	0.319537	0.332082	0.528848	0.474371	1.22902	L57
3	23356050	23356549	500	TSS3_23356395	ATAC3_23356304	FALSE	FALSE	ENH3_23356300	0	0.160799	0	0.176994	0.118138	2.35817	L57
3	23360240	23361002	763	TSS3_23360426	ATAC3_23360493	FALSE	FALSE	ENH3_23360621	0	0.159769	0.995112	0	0.415302	0	S72
3	23383679	23384178	500	TSS3_23383929		FALSE	FALSE	ENH3_23383928	0	0	0	0.089563	0.0590692	0.920527	L57
4	18637	19302	666	TSS4_18766,TSS4_19173		TRUE	TRUE	ENH4_18970	0	0	0	0	2.26735	6.02545	L57
4	20100	20870	771	TSS4_20225	ATAC4_20401	FALSE	FALSE	ENH4_20485	0	0	0	0.0884968	0.83333	1.02138	L57
4	53412	53911	500	TSS4_53835	ATAC4_53625	FALSE	FALSE	ENH4_53662	0	2.54084	4.65255	0	0.417119	0.306513	S72
4	54128	54627	500	TSS4_54151	ATAC4_54282	FALSE	FALSE	ENH4_54378	0	0.317476	0.332082	0.530981	0.837874	1.42973	L57
4	59964	60463	500	TSS4_60214		FALSE	FALSE	ENH4_60214	0	0	0	0.0884968	0.835147	3.16796	L57
4	77869	78368	500	TSS4_78119		FALSE	FALSE	ENH4_78118	0.279628	0	0.166608	0.796471	1.1314	0.306513	L26
4	87851	89062	1212	TSS4_88023	ATAC4_88281	FALSE	FALSE	ENH4_88456	0	0.317476	0	1.23896	1.31043	0.101841	L26
4	121695	122194	500	TSS4_121945		FALSE	FALSE	ENH4_121944	0	0	0	0	0	0.408354	L57
4	192466	192965	500	TSS4_192594	ATAC4_192739	FALSE	FALSE	ENH4_192716	0	0	0	0.176994	0.239912	0.613026	L57
4	272116	272615	500	TSS4_272253	ATAC4_272396	FALSE	FALSE	ENH4_272366	0.279628	3.65097	0.998512	4.33634	2.68265	1.73526	L6
4	365166	365665	500	TSS4_365416		FALSE	FALSE	ENH4_365416	0	0	0	0	0	0	DS
4	368283	368782	500	TSS4_368533		FALSE	FALSE	ENH4_368532	0	0	0	0.265491	0.298981	0	L26
4	475257	476056	800	TSS4_475319,TSS4_475848	ATAC4_475398	FALSE	FALSE	ENH4_475656	0.279628	0	1.99476	0.265491	1.13413	0.919539	S72
4	557322	557821	500	TSS4_557572		FALSE	FALSE	ENH4_557572	0.279628	0	0	0.530981	0.835147	3.57631	L57
4	557598	558097	500	TSS4_557848		FALSE	FALSE	ENH4_557848	0	0	0	0.0884968	0.836056	0.408354	L26
4	600387	600886	500	TSS4_600637		FALSE	FALSE	ENH4_600636	0	0	0	0.176994	0	0.203683	L57
4	605148	605647	500	TSS4_605398		FALSE	FALSE	ENH4_605398	0	0	0	1.32745	0.835147	0	L6
4	612653	613152	500	TSS4_612903		FALSE	FALSE	ENH4_612902	0	0.317476	0.166608	2.21242	0.418028	0	L6
4	616019	616542	524	TSS4_616128	ATAC4_616400	FALSE	FALSE	ENH4_616280	0.279628	0	0.166608	0.530981	2.20737	2.45309	L57
4	619368	620176	809	TSS4_620060	ATAC4_619675	FALSE	FALSE	ENH4_619772	0	0.793689	2.49231	0.265491	0.597053	0.101841	S72
4	669009	670140	1132	TSS4_669828,TSS4_669980	ATAC4_669880	FALSE	TRUE	ENH4_669574	0	0.476213	0.830771	0.973465	4.11213	2.24645	L26
4	673190	673689	500	TSS4_673440		FALSE	FALSE	ENH4_673440	0	0	0	0.26549	0.597053	3.47348	L57
4	721912	722529	618	TSS4_722488	ATAC4_722343	FALSE	FALSE	ENH4_722220	0.279628	0	0	0	0.357141	0	L26
4	793879	794378	500	TSS4_794071,TSS4_794317	ATAC4_793211	TRUE	TRUE	ENH4_794129	5.60047	4.92293	6.97939	3.80536	2.86076	2.4531	S72
4	870465	870964	500	TSS4_870698	ATAC4_870731	FALSE	FALSE	ENH4_870714	0	0.952427	0	0.619478	3.93219	0.408354	L26
4	1036332	1037562	1231	TSS4_1036577,TSS4_1036745	ATAC4_1036584	TRUE	TRUE	ENH4_1036947	0	1.58738	0.831905	1.15046	2.44183	1.94191	L26
4	1115299	1115798	500	TSS4_1115479	ATAC4_1115513	FALSE	FALSE	ENH4_1115548	0	0.158738	0	1.15046	2.79897	1.83908	L26
4	1343054	1343658	605	TSS4_1343379	ATAC4_1343415	FALSE	FALSE	ENH4_1343356	0	13.0257	9.6349	1.50445	0.655213	0	S24
4	1392379	1392878	500	TSS4_1392560,TSS4_1392752	ATAC4_1392212	TRUE	TRUE	ENH4_1392629	0	0.158738	0.330948	3.09739	6.73207	3.36967	L26
4	1521785	1522284	500	TSS4_1522035		FALSE	FALSE	ENH4_1522034	0	1.42967	1.16399	2.12392	2.5627	0.511184	L26
4	1528957	1529508	552	TSS4_1529073	ATAC4_1529156	FALSE	FALSE	ENH4_1529232	8.68428	23.6715	14.785	15.9252	16.862	11.1333	S24
4	1771148	1771647	500	TSS4_1771398		FALSE	FALSE	ENH4_1771398	0.840465	0.317476	0	0	0.119956	1.32888	L57
4	1874504	1876035	1532	TSS4_1874713,TSS4_1874900	ATAC4_1874809	FALSE	TRUE	ENH4_1875270	16.8077	51.7836	45.188	59.3696	45.2107	24.0069	L6
4	1959515	1960014	500	TSS4_1959765		FALSE	FALSE	ENH4_1959764	0	0	0.997378	0.26549	0	0	S72
4	1959756	1960255	500	TSS4_1960006		FALSE	FALSE	ENH4_1960006	0	0.317476	0.997378	0.353987	0.298072	0.408354	S72
4	2258428	2258927	500	TSS4_2258678		FALSE	FALSE	ENH4_2258678	0.560836	0.476214	0.497556	0.176994	0.954195	0.408354	L26
4	2331741	2332240	500	TSS4_2332185	ATAC4_2331959	FALSE	FALSE	ENH4_2331990	0	0	0	0	0.0599779	4.08552	L57
4	2459027	2459526	500	TSS4_2459277		FALSE	FALSE	ENH4_2459276	0	0	0	0.176994	1.79025	0.714867	L26
4	2506608	2507107	500	TSS4_2506702,TSS4_2506882	ATAC4_2506396	FALSE	TRUE	ENH4_2506858	0.840465	5.08064	2.98987	2.9204	5.66428	3.57532	L26
4	2587155	2588138	984	TSS4_2587204,TSS4_2587646	ATAC4_2587366	FALSE	TRUE	ENH4_2587646	0	15.7254	22.594	1.59294	0.836965	1.6344	S72
4	2605836	2606335	500	TSS4_2606086		FALSE	FALSE	ENH4_2606086	0.838885	0	0.165474	0.26549	0.298981	0.408354	DS
4	2641822	2642321	500	TSS4_2642072		FALSE	FALSE	ENH4_2642072	1.12009	3.17579	1.4938	1.41595	0.597053	0.613026	S24
4	2728366	2728865	500	TSS4_2728552	ATAC4_2728625	FALSE	FALSE	ENH4_2728616	0	0.635982	1.32833	8.31657	6.55214	0.306513	L6
4	2799406	2800116	711	TSS4_2799685	ATAC4_2799584	FALSE	FALSE	ENH4_2799761	0	0	0	0.353987	2.02744	1.53256	L26
4	3861497	3861996	500	TSS4_3861747		FALSE	FALSE	ENH4_3861746	0.279628	0.476214	1.32833	0.0884968	0.119956	0	S72
4	4644292	4644804	513	TSS4_4644440,TSS4_4644646	ATAC4_4644485	TRUE	TRUE	ENH4_4644548	1.96056	14.9296	18.94	12.7403	14.2993	10.8258	S72
4	5142834	5143333	500	TSS4_5143084		FALSE	FALSE	ENH4_5143084	0	0.317476	0	0.530981	0.477097	0.101841	L6
4	5155350	5155849	500	TSS4_5155690	ATAC4_5155677	FALSE	FALSE	ENH4_5155600	0	1.42967	0.332082	4.33528	8.75587	7.15065	L26
4	5242710	5243209	500	TSS4_5242960		FALSE	FALSE	ENH4_5242960	0	0.158738	0	0	0.477097	0.613026	L57
4	5358281	5358780	500	TSS4_5358531		FALSE	FALSE	ENH4_5358530	0	0	0	1.06196	1.55034	1.42973	L26
4	5358755	5359254	500	TSS4_5358943	ATAC4_5359062	FALSE	FALSE	ENH4_5359005	0.559257	0.158738	0.166608	1.76994	3.217	1.83809	L26
4	5439767	5440266	500	TSS4_5440041	ATAC4_5439995	FALSE	FALSE	ENH4_5440017	0	0.158738	1.32946	0.530981	0.537075	0.714867	S72
4	5668564	5669633	1070	TSS4_5668969,TSS4_5669145	ATAC4_5669120	TRUE	TRUE	ENH4_5669098	1.12009	1.74612	1.82815	14.5124	17.878	5.21072	L26
4	5738659	5739476	818	TSS4_5738820	ATAC4_5738963	FALSE	FALSE	ENH4_5739068	0.560836	0.952427	0.333215	0.353987	1.49218	0.817697	L26
4	5812985	5813484	500	TSS4_5813323	ATAC4_5813341	FALSE	FALSE	ENH4_5813234	0	0	0	0.176994	0	0.816708	L57
4	6009186	6009685	500	TSS4_6009450	ATAC4_6009434	FALSE	FALSE	ENH4_6009436	0.279628	0.793689	0	0.0884968	0.119047	0	S24
4	6075909	6076790	882	TSS4_6076517	ATAC4_6076092	FALSE	FALSE	ENH4_6076350	3.07907	0	0.332082	2.30092	0.178116	0	DS
4	6099833	6100332	500	TSS4_6100124	ATAC4_6100167	FALSE	FALSE	ENH4_6100083	0	0	0	0	0.597053	2.75862	L57
4	6256105	6256604	500	TSS4_6256355		FALSE	FALSE	ENH4_6256354	0	0	0	0.530981	0.0599779	0.101841	L6
4	6364649	6365170	522	TSS4_6364812	ATAC4_6364906	FALSE	FALSE	ENH4_6364910	0	0	0.498689	0.707974	2.56269	0.101841	L26
4	6439656	6440155	500	TSS4_6439906		FALSE	FALSE	ENH4_6439906	0	0	0	0	0	0.409343	L57
4	6450302	6450801	500	TSS4_6450552		FALSE	FALSE	ENH4_6450552	0	1.90589	2.65779	0	0.119956	0	S72
4	6487776	6488275	500	TSS4_6488026		FALSE	FALSE	ENH4_6488026	0.279628	0	0	0	0	0.101841	DS
4	6618951	6619785	835	TSS4_6619316,TSS4_6619543	ATAC4_6619411	TRUE	TRUE	ENH4_6619368	10.9182	14.4523	8.64093	4.24785	6.97652	10.3186	S24
4	6648078	6649961	1884	TSS4_6649734	ATAC4_6649779	FALSE	FALSE	ENH4_6649020	0.279628	0.158738	0	0	0.418028	0.510195	L57
4	6743922	6744498	577	TSS4_6744049,TSS4_6744355	ATAC4_6744277	FALSE	TRUE	ENH4_6744210	6.43935	27.0009	21.2645	9.64402	3.63503	0.101841	S24
4	6807549	6808048	500	TSS4_6807799		FALSE	FALSE	ENH4_6807798	0	0	0	0	0.0599779	1.42973	L57
4	6874251	6875288	1038	TSS4_6874839	ATAC4_6874400	FALSE	FALSE	ENH4_6874770	3.91953	0.952427	0	0.796471	0.894217	0	DS
4	6896860	6897884	1025	TSS4_6897304	ATAC4_6897184	FALSE	FALSE	ENH4_6897372	4.76158	6.67214	19.7708	752.197	553.715	8.68222	L6
4	6985755	6986631	877	TSS4_6986290	ATAC4_6986473	FALSE	FALSE	ENH4_6986193	0	3.17579	0.998512	0.973464	0.65794	0.918549	S24
4	7089340	7089839	500	TSS4_7089590		FALSE	FALSE	ENH4_7089590	1.67935	1.27094	0.499823	1.41595	1.01417	0.613026	DS
4	7103213	7103712	500	TSS4_7103463		FALSE	FALSE	ENH4_7103462	0	0.317476	0.830771	0.0884968	0.7161	0	S72
4	7171323	7171822	500	TSS4_7171573		FALSE	FALSE	ENH4_7171572	0	0	0	0	0	1.32789	L57
4	7216064	7216883	820	TSS4_7216303	ATAC4_7216489	FALSE	FALSE	ENH4_7216474	0	4.28901	3.98725	3.53987	2.56451	1.73624	S24
4	7304585	7305889	1305	TSS4_7305171,TSS4_7305591	ATAC4_7305405	TRUE	TRUE	ENH4_7305237	292.701	35.7407	60.8129	9.91164	4.17392	0.919538	DS
4	7348657	7349156	500	TSS4_7349055	ATAC4_7348959	FALSE	FALSE	ENH4_7348907	0	0.317476	0.332082	0.530981	0.0599779	0.101841	L6
4	7405135	7405671	537	TSS4_7405207	ATAC4_7405572	FALSE	FALSE	ENH4_7405403	0	0	0	0.176994	0.119047	0.408354	L57
4	7520552	7521051	500	TSS4_7520802		FALSE	FALSE	ENH4_7520802	0.838885	0.158738	0	1.23896	0.537984	1.73625	L57
4	7589584	7590294	711	TSS4_7589800,TSS4_7590131	ATAC4_7589834	TRUE	TRUE	ENH4_7589939	0	0	1.49493	1.06196	7.57085	10.5223	L57
4	7634388	7634887	500	TSS4_7634638		FALSE	FALSE	ENH4_7634638	0	0	0	0	0.35805	0.101841	L26
4	7717298	7717803	506	TSS4_7717670	ATAC4_7717633	FALSE	FALSE	ENH4_7717550	0	0	0	0	0	0	DS
4	7835296	7836039	744	TSS4_7835622	ATAC4_7835868	FALSE	FALSE	ENH4_7835668	0.279628	0	0	0	0.179025	0.204671	DS
4	7877489	7877988	500	TSS4_7877739		FALSE	FALSE	ENH4_7877738	0	10.1654	13.9565	4.69033	1.61032	1.83809	S72
4	7904406	7904905	500	TSS4_7904656		FALSE	FALSE	ENH4_7904656	0	1.74818	0	0.26549	0.418028	0.101841	S24
4	7944762	7945261	500	TSS4_7945012		FALSE	FALSE	ENH4_7945012	0	0.158738	0.166608	0	0.0599779	0.510196	L57
4	8035197	8035713	517	TSS4_8035206,TSS4_8035641		FALSE	TRUE	ENH4_8035455	0	0	0	0	0	2.55394	L57
4	8089526	8090025	500	TSS4_8089804	ATAC4_8089772	FALSE	FALSE	ENH4_8089776	0	0.317476	2.991	1.41595	1.37131	1.22506	S72
4	8321957	8322518	562	TSS4_8322021,TSS4_8322138	ATAC4_8322332	TRUE	TRUE	ENH4_8322238	0	1.90692	2.32797	1.68144	2.44183	0.510196	L26
4	8346291	8346790	500	TSS4_8346501	ATAC4_8346430	FALSE	FALSE	ENH4_8346540	0	0.158738	0	0	0.298072	3.47151	L57
4	8355896	8356395	500	TSS4_8356266	ATAC4_8356024	FALSE	FALSE	ENH4_8356146	0	0	0	0	0.0599779	0.101841	L57
4	8386847	8387346	500	TSS4_8387097		FALSE	FALSE	ENH4_8387096	0	0	0	1.32745	3.09523	2.86046	L26
4	8417264	8417853	590	TSS4_8417507	ATAC4_8417665	FALSE	FALSE	ENH4_8417558	0	0	0	0	2.38367	1.73526	L26
4	8606648	8607147	500	TSS4_8606898		FALSE	FALSE	ENH4_8606898	0	0	0.333216	0.176994	0.417119	0.204671	L26
4	8678878	8679377	500	TSS4_8679001,TSS4_8679206	ATAC4_8679127	TRUE	TRUE	ENH4_8679128	0	0.158738	0	2.56641	5.35984	0.816708	L26
4	8679866	8680365	500	TSS4_8680025,TSS4_8680216		TRUE	TRUE	ENH4_8680116	3.91954	0.317476	0.166608	2.03543	8.68954	14.8115	L57
4	8781649	8782148	500	TSS4_8781975	ATAC4_8782003	FALSE	FALSE	ENH4_8781899	0	0	0.498689	0.0884968	0.417119	0	S72
4	8786591	8787510	920	TSS4_8786910	ATAC4_8786965	FALSE	FALSE	ENH4_8787050	3.92428	5.24144	11.7963	14.6883	0.7161	0.408354	L6
4	8791810	8792379	570	TSS4_8791991	ATAC4_8791984	FALSE	FALSE	ENH4_8792094	0.279628	3.01705	3.82291	3.18589	2.02198	0.511184	S72
4	8805691	8806190	500	TSS4_8805828,TSS4_8805997	ATAC4_8805907	FALSE	FALSE	ENH4_8805940	0.279628	1.74715	1.66268	3.09739	0.239003	1.12322	L6
4	8824298	8826340	2043	TSS4_8826127	ATAC4_8826198	FALSE	FALSE	ENH4_8825319	2.23703	4.28901	4.65368	0.0884968	0.772443	0.817697	S72
4	8834038	8834537	500	TSS4_8834288		FALSE	FALSE	ENH4_8834288	0	0	0	0	0.0590692	0.101841	L57
4	8854807	8855306	500	TSS4_8855057		FALSE	FALSE	ENH4_8855056	0	0	0	0.707974	0.178116	1.12421	L57
4	8935752	8936538	787	TSS4_8936166	ATAC4_8935966	FALSE	FALSE	ENH4_8936145	0	0.793689	2.49231	2.21242	1.96382	2.86046	L57
4	8946422	8946921	500	TSS4_8946672		FALSE	FALSE	ENH4_8946672	0.838885	2.85934	1.32946	28.1356	5.35712	0.204671	L6
4	8959409	8959908	500	TSS4_8959659		FALSE	FALSE	ENH4_8959658	0.840465	3.49429	0.997378	1.85844	1.24772	1.73625	S24
4	9079600	9081159	1560	TSS4_9080143,TSS4_9080297	ATAC4_9080172	FALSE	TRUE	ENH4_9080380	0.838885	7.93998	2.16023	7.34524	1.7857	0	S24
4	9096003	9097987	1985	TSS4_9096330,TSS4_9096362	ATAC4_9096395	TRUE	TRUE	ENH4_9096995	1735.74	1003.04	2472.69	1036.03	628.132	1254.95	S72
4	9226216	9226715	500	TSS4_9226334	ATAC4_9226403	FALSE	FALSE	ENH4_9226466	1.12009	0.158738	0	0.26549	0.417119	0.612037	DS
4	9315965	9316573	609	TSS4_9316415,TSS4_9316537	ATAC4_9316145	TRUE	TRUE	ENH4_9316269	4.76	5.40121	3.98498	5.04432	3.1552	2.24644	S24
4	9332802	9333301	500	TSS4_9333052		FALSE	FALSE	ENH4_9333052	0	0.79472	1.66154	0.442484	2.37821	0.510195	L26
4	9340739	9341238	500	TSS4_9340842,TSS4_9341076		TRUE	TRUE	ENH4_9340989	0	13.1845	63.1352	8.58206	68.9629	3.06414	L26
4	9352771	9353829	1059	TSS4_9353315,TSS4_9353739	ATAC4_9352984	FALSE	TRUE	ENH4_9353300	0.559257	3.4943	5.98201	7.4316	16.6167	12.2576	L26
4	9498948	9499936	989	TSS4_9499083	ATAC4_9499249	FALSE	FALSE	ENH4_9499442	0	1.27093	0.664163	3.53881	0.297163	0.816708	L6
4	9544724	9545228	505	TSS4_9545031	ATAC4_9545079	FALSE	FALSE	ENH4_9544976	0	0.953458	0	0.0884968	0.474371	4.80138	L57
4	9545639	9546138	500	TSS4_9545752,TSS4_9545998		FALSE	TRUE	ENH4_9545888	0	0	0.166608	0.265491	0.296254	8.07018	L57
4	9879004	9879505	502	TSS4_9879039,TSS4_9879474		TRUE	TRUE	ENH4_9879254	0	0	0	0.0884968	0.355324	2.75862	L57
4	9900499	9900998	500	TSS4_9900863	ATAC4_9900719	FALSE	FALSE	ENH4_9900748	0	0.158738	0	0	0.178116	0.306513	L57
4	9908297	9908909	613	TSS4_9908781	ATAC4_9908668	FALSE	FALSE	ENH4_9908603	0	0	0	0.530981	0.41621	1.12322	L57
4	9929993	9930721	729	TSS4_9930198,TSS4_9930612	ATAC4_9930285	FALSE	TRUE	ENH4_9930357	0.279628	16.3613	12.4616	4.33528	11.5394	3.36966	S24
4	9936211	9936728	518	TSS4_9936437	ATAC4_9936501	FALSE	FALSE	ENH4_9936470	0	2.7006	1.49493	1.32745	6.5485	2.9623	L26
4	9983735	9984234	500	TSS4_9983969	ATAC4_9984000	FALSE	FALSE	ENH4_9983985	0	0	0	0.353987	1.01235	1.12322	L57
4	10063057	10063556	500	TSS4_10063175	ATAC4_10063287	FALSE	FALSE	ENH4_10063307	0	0	0	0.0884968	0.298981	0.101841	L26
4	10112199	10112698	500	TSS4_10112449		FALSE	FALSE	ENH4_10112448	0.559257	6.35364	3.98838	0.707974	0.65067	0.816708	S24
4	10134642	10135141	500	TSS4_10134876,TSS4_10134910		FALSE	TRUE	ENH4_10134892	8.40465	28.1141	19.9374	2.30092	1.96473	6.02743	S24
4	10162191	10162719	529	TSS4_10162583	ATAC4_10162579	FALSE	FALSE	ENH4_10162455	0	0.158738	0.498689	0.26549	1.78571	1.12421	L26
4	10255377	10255876	500	TSS4_10255483	ATAC4_10255679	FALSE	FALSE	ENH4_10255626	0	1.11116	1.49493	0	0.119956	0	S72
4	10265826	10266784	959	TSS4_10266012	ATAC4_10266585	FALSE	FALSE	ENH4_10266305	1.95898	2.22336	4.31933	3.27332	2.92074	2.1446	S72
4	10271643	10272753	1111	TSS4_10271903	ATAC4_10271820	FALSE	FALSE	ENH4_10272198	78.1505	27.9543	49.6786	23.0049	9.70461	0.714867	DS
4	10291516	10292172	657	TSS4_10291946	ATAC4_10291801	FALSE	FALSE	ENH4_10291844	0	3.97153	6.6473	2.03543	1.54761	0.714867	S72
4	10484180	10484679	500	TSS4_10484481	ATAC4_10484405	FALSE	FALSE	ENH4_10484430	0	0	0	1.23896	3.51234	2.34828	L26
4	10517278	10518037	760	TSS4_10517556,TSS4_10517839	ATAC4_10517464	FALSE	FALSE	ENH4_10517658	0.279628	0.953458	0.830771	2.92039	4.99998	2.04276	L26
4	10649118	10650521	1404	TSS4_10650294	ATAC4_10650236	FALSE	FALSE	ENH4_10649820	0.560836	0	0.830771	0.796472	1.96928	1.22506	L26
4	10921034	10921618	585	TSS4_10921176	ATAC4_10921233	FALSE	FALSE	ENH4_10921326	0	0.476213	0.332082	2.56641	4.53015	1.53158	L26
4	11003284	11003783	500	TSS4_11003534		FALSE	FALSE	ENH4_11003534	0	0	0	0	0	0	DS
4	11021222	11022078	857	TSS4_11021351	ATAC4_11021389	FALSE	FALSE	ENH4_11021650	0.279628	0.953458	0	0.796471	2.62358	1.22605	L26
4	11042714	11043228	515	TSS4_11042803,TSS4_11043156	ATAC4_11043111	TRUE	TRUE	ENH4_11042971	0	1.58841	0.664163	0.442484	0.771534	0.614014	S24
4	11117058	11117662	605	TSS4_11117256	ATAC4_11117489	FALSE	FALSE	ENH4_11117360	0	1.42967	0	0.619477	0.118138	0	S24
4	11143995	11144494	500	TSS4_11144245		FALSE	FALSE	ENH4_11144244	0	0	0.664163	2.56641	0.776078	0.612037	L6
4	11144526	11145025	500	TSS4_11144776		FALSE	FALSE	ENH4_11144776	0	0	0	0	0.472553	0.511184	L57
4	11171200	11171699	500	TSS4_11171470	ATAC4_11171442	FALSE	FALSE	ENH4_11171450	0	1.1122	0	0.530981	0.0590692	5.82177	L57
4	11350709	11351208	500	TSS4_11350871	ATAC4_11350963	FALSE	FALSE	ENH4_11350959	0	0	0	0.0884968	1.07324	2.45111	L57
4	11374269	11374768	500	TSS4_11374519		FALSE	FALSE	ENH4_11374518	0	0	0	0.176994	0.474371	0.307502	L26
4	11374576	11375075	500	TSS4_11374826		FALSE	FALSE	ENH4_11374826	0	0.953458	0.332082	0.353987	1.31043	0.919539	L26
4	11637664	11638266	603	TSS4_11637845	ATAC4_11638132	FALSE	FALSE	ENH4_11637965	1.12009	1.1122	2.65779	1.06196	2.2001	0.10283	S72
4	11638559	11639478	920	TSS4_11639076	ATAC4_11638959	FALSE	FALSE	ENH4_11639018	0	0.793689	1.99476	2.6549	6.95745	1.53356	L26
4	11670701	11671886	1186	TSS4_11670987	ATAC4_11670871	FALSE	FALSE	ENH4_11671294	0	0	0	0.619478	0.236277	0.306513	L6
4	11777932	11778730	799	TSS4_11778324	ATAC4_11778309	FALSE	FALSE	ENH4_11778331	0	0.953458	0	1.06196	0.656122	0.409343	L6
4	11795942	11796441	500	TSS4_11796192		FALSE	FALSE	ENH4_11796192	0.838885	0.317476	0.166608	2.8319	2.5636	1.22506	L6
4	11964533	11965032	500	TSS4_11964769,TSS4_11964929	ATAC4_11964771	TRUE	TRUE	ENH4_11964782	0.279628	3.49429	4.81915	5.75123	7.0156	2.2504	L26
4	11973751	11974250	500	TSS4_11974001		FALSE	FALSE	ENH4_11974000	0	0	0	0	0.535258	0	L26
4	12004290	12004789	500	TSS4_12004478	ATAC4_12004519	FALSE	FALSE	ENH4_12004540	0	0	0	0	0	0	DS
4	12046195	12046694	500	TSS4_12046445		FALSE	FALSE	ENH4_12046444	0	0.477244	2.65779	0	0.118138	0.920527	S72
4	12060614	12061113	500	TSS4_12060683,TSS4_12061065		TRUE	TRUE	ENH4_12060864	0	0.158738	0.664163	0.0884968	1.1314	4.19033	L57
4	12102681	12103180	500	TSS4_12103064	ATAC4_12102893	FALSE	FALSE	ENH4_12102931	0	0.158738	0	0	0	0.409343	L57
4	12108268	12109708	1441	TSS4_12108860	ATAC4_12109282	FALSE	FALSE	ENH4_12108988	0.840465	5.24144	6.64617	2.12393	1.72391	0.204671	S72
4	12135978	12136477	500	TSS4_12136074,TSS4_12136420		TRUE	TRUE	ENH4_12136228	0	0	0	0.442484	0.535257	6.64738	L57
4	12164101	12164600	500	TSS4_12164215,TSS4_12164428		FALSE	TRUE	ENH4_12164351	0	0	0	0.884968	1.1314	1.02237	L26
4	12334640	12335139	500	TSS4_12335016	ATAC4_12334893	FALSE	FALSE	ENH4_12334890	0	0	0	0	0.119047	1.02336	L57
4	12353258	12353757	500	TSS4_12353508		FALSE	FALSE	ENH4_12353508	0	0	0	0.619478	0.596144	0.101841	L6
4	12413030	12413529	500	TSS4_12413280		FALSE	FALSE	ENH4_12413280	0	0	0	0	0	0.716845	L57
4	12449050	12449549	500	TSS4_12449300		FALSE	FALSE	ENH4_12449300	0	0.158738	1.66154	0.796471	0.298981	0.306513	S72
4	12487742	12489393	1652	TSS4_12488944,TSS4_12489324	ATAC4_12489133	FALSE	TRUE	ENH4_12488568	21.841	44.7991	134.744	26.5426	25.108	3.78395	S72
4	12500833	12501973	1141	TSS4_12501374	ATAC4_12501683	FALSE	FALSE	ENH4_12501403	0	0	0.333216	0.530981	1.07415	0.511184	L26
4	12569719	12570218	500	TSS4_12569928	ATAC4_12569999	FALSE	FALSE	ENH4_12569968	3.36028	0.79472	0.996245	1.23895	2.14194	1.02237	DS
4	12622622	12623623	1002	TSS4_12622735,TSS4_12623540	ATAC4_12622854	FALSE	FALSE	ENH4_12623122	0.842044	11.4353	14.4518	34.6833	30.5942	32.2847	L6
4	12725956	12726642	687	TSS4_12726434,TSS4_12726495	ATAC4_12726457	FALSE	TRUE	ENH4_12726299	2.80103	44.1601	82.906	8.93818	9.39291	0.919538	S72
4	12751439	12752108	670	TSS4_12751640	ATAC4_12751723	FALSE	FALSE	ENH4_12751774	0	0	0	0.176994	0.354415	1.53652	L57
4	12836658	12837157	500	TSS4_12836696	ATAC4_12836878	FALSE	FALSE	ENH4_12836908	0	0.477244	0	0.0884968	0.0590692	0.511184	L57
4	12947281	12947780	500	TSS4_12947544	ATAC4_12947521	FALSE	FALSE	ENH4_12947530	0	1.42967	0.332082	0.619478	0.655214	0.509207	S24
4	12984459	12985243	785	TSS4_12984719	ATAC4_12984937	FALSE	FALSE	ENH4_12984851	0	0.954488	2.49231	1.06196	3.57051	1.73625	L26
4	12993541	12994141	601	TSS4_12993847	ATAC4_12993893	FALSE	FALSE	ENH4_12993841	0.279628	0	0	0.442484	2.37913	0.512173	L26
4	12994691	12995216	526	TSS4_12994751	ATAC4_12994709	FALSE	FALSE	ENH4_12994954	0	0	0	0	0.0590692	0.204671	L57
4	13000563	13001319	757	TSS4_13001155	ATAC4_13000793	FALSE	FALSE	ENH4_13000941	0	0.477244	0	0.707974	0.649761	0	L6
4	13109653	13110152	500	TSS4_13109903		FALSE	FALSE	ENH4_13109902	0	0	0	0	0.951468	0.715856	L26
4	13206800	13207299	500	TSS4_13207064	ATAC4_13207088	FALSE	FALSE	ENH4_13207050	0	1.90589	0	3.27332	2.67629	0.408354	L6
4	13208280	13209702	1423	TSS4_13209474	ATAC4_13208771	FALSE	FALSE	ENH4_13208991	3.36028	3.02014	1.99249	1.41595	1.4222	0.10283	DS
4	13223232	13224020	789	TSS4_13223367	ATAC4_13223557	FALSE	FALSE	ENH4_13223626	0.281208	1.58841	2.98873	0.353987	0.710648	0.204671	S72
4	13242408	13242907	500	TSS4_13242721	ATAC4_13242647	FALSE	FALSE	ENH4_13242658	5.32084	2.85934	2.32571	45.4767	85.6285	43.6207	L26
4	13249688	13250937	1250	TSS4_13250178,TSS4_13250480	ATAC4_13250312	TRUE	TRUE	ENH4_13250312	4.76316	19.5382	6.48069	17.871	13.6195	5.11086	S24
4	13251920	13252419	500	TSS4_13252170		FALSE	FALSE	ENH4_13252170	0	0	0	1.85736	2.08196	0.713878	L26
4	13332187	13332870	684	TSS4_13332501	ATAC4_13332496	FALSE	FALSE	ENH4_13332528	0	0.953458	0	3.09739	2.31097	0.715856	L6
4	13333380	13334263	884	TSS4_13333495,TSS4_13333709	ATAC4_13333622	FALSE	TRUE	ENH4_13333822	3.08223	140.731	112.64	508.274	267.162	124.218	L6
4	13369572	13370071	500	TSS4_13369935	ATAC4_13369870	FALSE	FALSE	ENH4_13369822	0.840465	0.317476	1.16172	0.442484	0.177208	0.817697	S72
4	13398497	13398996	500	TSS4_13398747		FALSE	FALSE	ENH4_13398746	0	0	0	0.0884968	0.773352	0.612037	L26
4	13401663	13402162	500	TSS4_13401913		FALSE	FALSE	ENH4_13401912	0	0.318506	0	0.0884968	0.830604	2.45309	L57
4	13535128	13535864	737	TSS4_13535361	ATAC4_13535425	FALSE	FALSE	ENH4_13535496	0	5.55995	7.80902	2.21242	2.01925	0.613026	S72
4	13633568	13634067	500	TSS4_13633608,TSS4_13633998		TRUE	TRUE	ENH4_13633818	8.40781	0.634951	0.166608	0.530981	0.0590692	0.818686	DS
4	13650982	13651482	501	TSS4_13651127	ATAC4_13651165	FALSE	FALSE	ENH4_13651232	0	1.1122	1.16172	1.23896	0.593418	0	L6
4	13674245	13675305	1061	TSS4_13674904	ATAC4_13674982	FALSE	FALSE	ENH4_13674775	0.281208	2.22336	4.15045	0.176994	0.414393	1.43171	S72
4	13676888	13677490	603	TSS4_13676990,TSS4_13677136	ATAC4_13677083	FALSE	TRUE	ENH4_13677189	0	0.476214	4.64914	1.15046	1.60123	4.1933	S72
4	13856004	13856503	500	TSS4_13856254		FALSE	FALSE	ENH4_13856254	0	1.27196	3.6529	0	2.4382	0.408354	S72
4	13888424	13889439	1016	TSS4_13888955	ATAC4_13888996	FALSE	FALSE	ENH4_13888932	0.559257	0.634951	0.831905	0.530981	0.890581	0	L26
4	13912109	13912608	500	TSS4_13912191,TSS4_13912367	ATAC4_13912374	FALSE	FALSE	ENH4_13912358	0	0	0	0.884968	2.31733	0.305524	L26
4	13956825	13957475	651	TSS4_13957009,TSS4_13957344	ATAC4_13957078	TRUE	TRUE	ENH4_13957150	10.6527	46.707	46.8439	14.9549	8.73315	5.10986	S72
4	13977303	13978114	812	TSS4_13977755	ATAC4_13977728	FALSE	FALSE	ENH4_13977708	0.842045	0	0.332082	0	0.295346	0.203683	DS
4	14101699	14102198	500	TSS4_14101949		FALSE	FALSE	ENH4_14101948	0	0	0.332082	0.265491	0.118138	0.101841	S72
4	14118083	14118991	909	TSS4_14118783	ATAC4_14118312	FALSE	FALSE	ENH4_14118537	0.281208	25.1002	14.7827	8.22807	3.03343	1.84007	S24
4	14255090	14255589	500	TSS4_14255340		FALSE	FALSE	ENH4_14255340	0	0.158738	0.497556	1.23896	2.08106	0	L26
4	14332788	14333649	862	TSS4_14332956	ATAC4_14333297	FALSE	FALSE	ENH4_14333218	0.281208	0.952427	2.16023	0.176994	1.30679	0.408354	S72
4	14363951	14364509	559	TSS4_14364249	ATAC4_14364307	FALSE	FALSE	ENH4_14364230	0.281208	0.635982	0	0.0884968	0.119047	1.02138	L57
4	14365517	14366016	500	TSS4_14365596	ATAC4_14365704	FALSE	FALSE	ENH4_14365766	0.281208	0.476214	0.996246	0.796471	0.178116	0.408354	S72
4	14371119	14371618	500	TSS4_14371335	ATAC4_14371354	FALSE	FALSE	ENH4_14371368	0.560836	2.22439	0	1.06196	0	0.408354	S24
4	14372863	14373362	500	TSS4_14373140	ATAC4_14373123	FALSE	FALSE	ENH4_14373113	0	0	0	0.176994	0.414393	0.408354	L26
4	14374992	14375491	500	TSS4_14375242		FALSE	FALSE	ENH4_14375242	0	0	2.16024	0.707974	1.48491	1.32888	S72
4	14375840	14376883	1044	TSS4_14376698	ATAC4_14376192	FALSE	FALSE	ENH4_14376362	0	0.954488	4.64914	0.884968	2.37367	0.511184	S72
4	14590823	14591860	1038	TSS4_14591163,TSS4_14591464	ATAC4_14591381	FALSE	TRUE	ENH4_14591342	0	4.29107	0	0.26549	1.83841	6.53762	L57
4	14626080	14626579	500	TSS4_14626243	ATAC4_14626292	FALSE	FALSE	ENH4_14626330	0	0	0.332082	0	1.30407	1.73922	L57
4	14655119	14656510	1392	TSS4_14655610,TSS4_14655673	ATAC4_14655352	FALSE	TRUE	ENH4_14655814	1.95897	5.56304	3.82404	0.176994	1.24772	1.83908	S24
4	14693144	14693645	502	TSS4_14693449	ATAC4_14693409	FALSE	FALSE	ENH4_14693394	0	0	0	0	0.237185	2.24842	L57
4	14701074	14702049	976	TSS4_14701415	ATAC4_14701197	FALSE	FALSE	ENH4_14701562	0	1.90692	0.497556	0.796472	0.118138	0.204671	S24
4	14820954	14821453	500	TSS4_14821204		FALSE	FALSE	ENH4_14821204	0	0	0	0.176994	0.772443	3.37263	L57
4	14842461	14842960	500	TSS4_14842711		FALSE	FALSE	ENH4_14842710	0	2.85831	0.665297	0	0.0590692	0	S24
4	14890428	14890927	500	TSS4_14890562	ATAC4_14890632	FALSE	FALSE	ENH4_14890678	0	0	0	0	1.18866	1.02039	L26
4	14971251	14971750	500	TSS4_14971537	ATAC4_14971512	FALSE	FALSE	ENH4_14971500	0	0.477244	0	0.26549	0.53344	0.10283	L26
4	15140364	15140863	500	TSS4_15140557	ATAC4_15140561	FALSE	FALSE	ENH4_15140614	0.278049	8.89859	4.64801	2.47791	4.75916	2.24842	S24
4	15216010	15216509	500	TSS4_15216140,TSS4_15216356	ATAC4_15216250	FALSE	TRUE	ENH4_15216260	53.1942	466.504	219.299	212.161	208.255	220.247	S24
4	15381856	15382968	1113	TSS4_15382105	ATAC4_15382110	FALSE	FALSE	ENH4_15382412	0.281208	3.01911	3.15534	0.353987	1.54125	0.614014	S72
4	15412505	15413972	1468	TSS4_15413648	ATAC4_15412743	FALSE	FALSE	ENH4_15413238	0.560836	2.22542	8.13657	3.89386	4.5665	1.02237	S72
4	15415612	15416233	622	TSS4_15415678,TSS4_15416147	ATAC4_15416020	FALSE	TRUE	ENH4_15415922	32.5111	76.0849	112.007	56.0036	34.939	31.9762	S72
4	15417411	15417910	500	TSS4_15417764	ATAC4_15417699	FALSE	FALSE	ENH4_15417660	0.281208	3.81384	2.98987	0.530981	1.42493	0	S24
4	15485696	15486195	500	TSS4_15485797	ATAC4_15486007	FALSE	FALSE	ENH4_15485946	0	3.65406	6.6507	0.530981	1.60305	0.91855	S72
4	15597183	15597682	500	TSS4_15597432	ATAC4_15597429	FALSE	FALSE	ENH4_15597432	0.559257	0	0.498689	0.353987	0.712465	0.715856	L57
4	15598099	15599192	1094	TSS4_15598812	ATAC4_15598353	FALSE	FALSE	ENH4_15598646	1.12483	3.49532	1.82589	1.85844	0.594327	0.817698	S24
4	15667581	15668080	500	TSS4_15667831		FALSE	FALSE	ENH4_15667830	0	0	0	7.34523	5.7597	0.409343	L6
4	15668589	15669088	500	TSS4_15668839		FALSE	FALSE	ENH4_15668838	0	0	0	2.5664	10.0581	1.53157	L26
4	15717654	15718153	500	TSS4_15717764,TSS4_15718049	ATAC4_15717953	TRUE	TRUE	ENH4_15717904	0	0	0	0.353987	2.90802	15.8378	L57
4	15780637	15781289	653	TSS4_15780865,TSS4_15781042	ATAC4_15780966	TRUE	TRUE	ENH4_15780963	5.88168	3.65612	6.64503	4.60183	4.27297	3.58026	S72
4	15822874	15823536	663	TSS4_15823067	ATAC4_15823216	FALSE	FALSE	ENH4_15823205	0.281208	1.11116	0	0.619478	0.119047	0.204671	S24
4	15964783	15965797	1015	TSS4_15965255,TSS4_15965468	ATAC4_15965287	FALSE	TRUE	ENH4_15965290	10.0856	6.19593	8.30997	58.3066	37.8024	11.2391	L6
4	15993334	15993833	500	TSS4_15993584		FALSE	FALSE	ENH4_15993584	0	0	0	0.0884968	0.830603	0.510196	L26
4	16212598	16213166	569	TSS4_16213005	ATAC4_16212908	FALSE	FALSE	ENH4_16212882	0	1.74921	0.332082	2.30092	0.296255	0.10283	L6
4	16255922	16256534	613	TSS4_16256291	ATAC4_16256128	FALSE	FALSE	ENH4_16256228	0	0.634951	1.32946	0.442484	1.48219	0	L26
4	16259434	16259933	500	TSS4_16259684		FALSE	FALSE	ENH4_16259684	1.11851	0.476214	1.49493	0.0884968	1.01145	2.35026	L57
4	16314698	16315197	500	TSS4_16314869,TSS4_16315074		TRUE	TRUE	ENH4_16314948	0	0	0	0.0884968	0.355324	19.8166	L57
4	16384843	16385342	500	TSS4_16385093		FALSE	FALSE	ENH4_16385092	0	0.158738	0	0.0884968	0.892399	0.613026	L26
4	16393150	16393649	500	TSS4_16393371	ATAC4_16393378	FALSE	FALSE	ENH4_16393400	0	0	0.997378	0.796471	0.712465	3.67914	L57
4	16496044	16496543	500	TSS4_16496158	ATAC4_16496258	FALSE	FALSE	ENH4_16496294	0	0	0.165474	0.619478	0.829694	0.101841	L26
4	16578958	16579457	500	TSS4_16579208		FALSE	FALSE	ENH4_16579208	0	0	0	0.353987	0.832421	0.817697	L26
4	16581634	16582133	500	TSS4_16581884		FALSE	FALSE	ENH4_16581884	0	0	0	0	0.118138	0.818686	L57
4	16587606	16588105	500	TSS4_16587856		FALSE	FALSE	ENH4_16587856	0	0.158738	1.6604	0.530981	0.356233	0.204671	S72
4	16593694	16594741	1048	TSS4_16593875,TSS4_16594061	ATAC4_16594229	FALSE	FALSE	ENH4_16594218	0	0.635982	0.830771	1.50444	4.6283	0.613026	L26
4	16641853	16644125	2273	TSS4_16641864,TSS4_16642301	ATAC4_16642863	FALSE	TRUE	ENH4_16642989	0	0.317476	0	0.265491	0.827878	6.84512	L57
4	16657577	16658186	610	TSS4_16657896,TSS4_16658076	ATAC4_16657991	TRUE	TRUE	ENH4_16657882	10.084	20.4917	7.3058	5.84078	3.08614	2.35125	S24
4	16765910	16766714	805	TSS4_16766339	ATAC4_16766360	FALSE	FALSE	ENH4_16766312	1.11851	10.0108	18.1183	1.15046	0.413484	0.306513	S72
4	17135592	17136839	1248	TSS4_17136355	ATAC4_17136012	FALSE	FALSE	ENH4_17136216	0	0	0.165474	1.15046	0.414393	0.204671	L6
4	17181467	17182467	1001	TSS4_17182367	ATAC4_17181782	FALSE	FALSE	ENH4_17181967	2.51666	0.477245	0	0.176994	0.296255	0.409343	DS
4	17217078	17217608	531	TSS4_17217183,TSS4_17217466	ATAC4_17217983	TRUE	TRUE	ENH4_17217343	0	0	0.166608	0.0884968	1.18684	2.35125	L57
4	17244781	17245280	500	TSS4_17244935,TSS4_17245172		TRUE	TRUE	ENH4_17245031	0	0	0	0.442484	1.83932	9.60078	L57
4	17355059	17355600	542	TSS4_17355179,TSS4_17355350	ATAC4_17355905	TRUE	TRUE	ENH4_17355330	90.4463	48.9428	80.23	23.9795	9.87001	1.93993	DS
4	17357785	17358667	883	TSS4_17358158,TSS4_17358592	ATAC4_17358126	TRUE	TRUE	ENH4_17358226	0.278049	2.06771	18.6011	0.619477	0.710647	9.1944	S72
4	17363512	17364011	500	TSS4_17363861	ATAC4_17363712	FALSE	FALSE	ENH4_17363762	0	0	0.829638	0.0884968	0.709739	0.305524	S72
4	17366720	17367219	500	TSS4_17366932	ATAC4_17366983	FALSE	FALSE	ENH4_17366970	0	0.317476	0	0.0884968	0.829695	0.306513	L26
4	17377335	17379214	1880	TSS4_17378204,TSS4_17378404	ATAC4_17378278	FALSE	TRUE	ENH4_17378274	0.562416	20.8235	11.4585	7.25674	7.5963	2.85947	S24
4	17410020	17411031	1012	TSS4_17410526,TSS4_17410962	ATAC4_17410753	FALSE	TRUE	ENH4_17410526	0.562416	11.9177	5.14896	14.2459	19.2702	10.725	L26
4	17411720	17412219	500	TSS4_17411970		FALSE	FALSE	ENH4_17411970	0	0	0	0.442484	2.79715	0.408354	L26
4	17502270	17502780	511	TSS4_17502525	ATAC4_17502588	FALSE	FALSE	ENH4_17502525	1.67935	2.22542	1.32946	0.884968	1.95746	1.73723	S24
4	17532795	17534364	1570	TSS4_17533647,TSS4_17533806	ATAC4_17533748	FALSE	TRUE	ENH4_17533580	2.24335	4.61061	5.48218	7.16718	7.37547	0.715856	L26
4	17607880	17608379	500	TSS4_17607985,TSS4_17608304		FALSE	TRUE	ENH4_17608130	0	3.49739	2.82439	0.265491	0.354416	0.203682	S24
4	17617373	17617872	500	TSS4_17617493,TSS4_17617736		TRUE	TRUE	ENH4_17617622	1.96372	0.953458	0.998512	2.21242	13.5714	5.72091	L26
4	17617451	17618037	587	TSS4_17617981,TSS4_17617493		TRUE	TRUE	ENH4_17617744	1.96372	0.317476	0.998512	2.7434	16.2385	7.15164	L26
4	17638833	17639332	500	TSS4_17639083		FALSE	FALSE	ENH4_17639082	0	0	0	0.530981	0.236277	1.73526	L57
4	17641579	17642793	1215	TSS4_17642034,TSS4_17642568	ATAC4_17641974	FALSE	FALSE	ENH4_17642186	0.281208	5.56098	23.7603	6.28328	10.9969	17.5671	S72
4	17651265	17651764	500	TSS4_17651515		FALSE	FALSE	ENH4_17651514	0	0.477244	0.330948	1.59295	0.236277	0	L6
4	17659376	17660610	1235	TSS4_17660460,TSS4_17660499	ATAC4_17660099	TRUE	TRUE	ENH4_17659993	1.3934	4.93015	7.30693	4.60184	2.31279	1.3269	S72
4	17706022	17706538	517	TSS4_17706112,TSS4_17706529	ATAC4_17706211	FALSE	TRUE	ENH4_17706280	0.278049	0	0	1.15046	1.60396	0.611048	L26
4	17708835	17709651	817	TSS4_17708957,TSS4_17709261	ATAC4_17709245	FALSE	TRUE	ENH4_17709243	2.80576	4.28901	1.33059	3.53987	4.51834	1.94092	L26
4	17735078	17735577	500	TSS4_17735261	ATAC4_17735343	FALSE	FALSE	ENH4_17735328	0	0	0	0.530981	0.473462	0.306513	L6
4	17756455	17757208	754	TSS4_17756589	ATAC4_17756700	FALSE	FALSE	ENH4_17756832	0	0	0.333215	0.176994	0.236277	0.204671	S72
4	17762223	17762722	500	TSS4_17762372	ATAC4_17762539	FALSE	FALSE	ENH4_17762473	0	0	0	0	0.0590692	0.816708	L57
4	17764241	17765036	796	TSS4_17764831	ATAC4_17764461	FALSE	FALSE	ENH4_17764638	0	0	1.99476	0	0.0590692	0.101841	S72
4	17771240	17771739	500	TSS4_17771490		FALSE	FALSE	ENH4_17771490	0.559257	0	0	0.0884968	0.414393	0.714867	L57
4	17778113	17778612	500	TSS4_17778363		FALSE	FALSE	ENH4_17778362	0	0	0	0	0	0.101841	L57
4	17808039	17808797	759	TSS4_17808655	ATAC4_17808433	FALSE	FALSE	ENH4_17808418	0	5.08373	6.80937	3.09739	0.59251	0.306513	S72
4	17808798	17809297	500	TSS4_17809048		FALSE	FALSE	ENH4_17809048	0	3.33865	5.81313	2.12392	1.48218	0	S72
4	17815481	17816097	617	TSS4_17815674	ATAC4_17815754	FALSE	FALSE	ENH4_17815789	0	1.27093	0.66303	1.06196	1.66121	1.32789	L26
4	17819031	17819530	500	TSS4_17819281		FALSE	FALSE	ENH4_17819280	0	10.0139	4.81348	3.27438	0.592509	0.101841	S24
4	17842226	17842725	500	TSS4_17842599	ATAC4_17842479	FALSE	FALSE	ENH4_17842476	0	3.02014	3.6529	1.94693	2.49635	0.715856	S72
4	17943983	17944482	500	TSS4_17944438	ATAC4_17944160	FALSE	FALSE	ENH4_17944233	0	0.159769	0	0.796471	0.531623	0.613026	L6
4	17995341	17996201	861	TSS4_17995894	ATAC4_17996009	FALSE	FALSE	ENH4_17995771	1.11535	0	0.496422	0.0884968	2.25099	4.69755	L57
4	18034779	18035805	1027	TSS4_18035044,TSS4_18035353	ATAC4_18035294	TRUE	TRUE	ENH4_18035292	51.4832	37.5106	39.1811	16.9029	6.40583	1.12322	DS
4	18040820	18041380	561	TSS4_18040886,TSS4_18041369		TRUE	TRUE	ENH4_18041100	0.281208	0.158738	0.499823	0.619478	2.25099	0.816709	L26
4	18068811	18069460	650	TSS4_18069054,TSS4_18069451	ATAC4_18069043	FALSE	TRUE	ENH4_18069136	0	0	0.333215	0.530981	0.592509	2.55395	L57
4	18099886	18100400	515	TSS4_18100010	ATAC4_18100065	FALSE	FALSE	ENH4_18100143	0	0	0	0.26549	1.54489	2.4521	L57
4	18128189	18128688	500	TSS4_18128439		FALSE	FALSE	ENH4_18128438	0	0	0	0	0.474371	2.04177	L57
4	18190902	18191401	500	TSS4_18191139	ATAC4_18191089	FALSE	FALSE	ENH4_18191152	0	0.634951	1.16399	1.50445	0.47528	0.306513	L6
4	18207142	18208623	1482	TSS4_18207823	ATAC4_18207423	FALSE	FALSE	ENH4_18207882	1.68251	4.2921	2.82666	1.76993	0.590692	1.43072	S24
4	18273241	18273884	644	TSS4_18273756	ATAC4_18273537	FALSE	FALSE	ENH4_18273562	3.35396	5.72281	9.46716	7.43374	7.25188	0.101841	S72
4	18308065	18309104	1040	TSS4_18308707	ATAC4_18308808	FALSE	FALSE	ENH4_18308584	1.11851	0.476213	0.827371	0.884968	1.54216	0.818686	L26
4	18314235	18314734	500	TSS4_18314485		FALSE	FALSE	ENH4_18314484	0	0.159769	0	0.176994	0.652487	0.408354	L26
4	18320452	18320951	500	TSS4_18320702		FALSE	FALSE	ENH4_18320702	0	0.476213	0	1.23896	0	0.101841	L6
4	18355203	18355968	766	TSS4_18355343	ATAC4_18355677	FALSE	FALSE	ENH4_18355586	0.281208	1.58738	1.99589	1.06196	0.356233	0.204671	S72
4	18412784	18413283	500	TSS4_18413034		FALSE	FALSE	ENH4_18413034	0.559257	8.41517	42.7127	0.442484	0.0590692	0	S72
4	18444900	18445461	562	TSS4_18445015	ATAC4_18445091	FALSE	FALSE	ENH4_18445180	0	0	0.830771	0.530981	0.594327	0	S72
5	19569	20068	500	TSS5_19666,TSS5_19891		TRUE	TRUE	ENH5_19818	0	0	0	0.26549	2.02744	10.4195	L57
5	63238	63737	500	TSS5_63375,TSS5_63589		TRUE	TRUE	ENH5_63488	1.12009	0.158738	0	0.530981	0.834238	2.04276	L57
5	78875	79942	1068	TSS5_79098,TSS5_79716	ATAC5_79757	FALSE	FALSE	ENH5_79408	0	1.42864	1.66268	0.353988	0.537984	0.714867	S72
5	140475	142247	1773	TSS5_141320,TSS5_141675	ATAC5_141831	FALSE	TRUE	ENH5_141361	0.560836	8.57391	3.15648	10.2646	10.9714	4.28921	L26
5	142579	143078	500	TSS5_142703,TSS5_142764	ATAC5_142897	FALSE	TRUE	ENH5_142828	5.88009	144.059	182.423	373.271	233.831	87.2375	L6
5	158685	159791	1107	TSS5_159574	ATAC5_159396	FALSE	FALSE	ENH5_159238	0	0.476214	0.664163	0.530981	1.61213	0.408354	L26
5	250705	251204	500	TSS5_250955		FALSE	FALSE	ENH5_250954	0.838885	1.2699	1.16285	0	0.239912	0.714867	S24
5	278798	279297	500	TSS5_278983	ATAC5_278997	FALSE	FALSE	ENH5_279048	0	0	0.498689	0	0.179025	1.22506	L57
5	281636	282135	500	TSS5_281842	ATAC5_281923	FALSE	FALSE	ENH5_281886	0	0.634951	0.829638	0.26549	0.953286	3.57532	L57
5	388484	390375	1892	TSS5_389152	ATAC5_388790	FALSE	FALSE	ENH5_389430	4.76158	2.22233	4.32046	1.94693	4.11576	1.43072	DS
5	670668	671167	500	TSS5_670782,TSS5_670993		TRUE	TRUE	ENH5_670918	0	0	0	0.26549	1.6712	2.65381	L57
5	728286	728807	522	TSS5_728469	ATAC5_728713	FALSE	FALSE	ENH5_728546	1.96214	0.952427	0.166608	1.15046	1.66848	2.34927	L57
5	742194	742693	500	TSS5_742411	ATAC5_742523	FALSE	FALSE	ENH5_742444	0.279628	0.158738	0	0.176994	1.55034	1.02138	L26
5	785337	785836	500	TSS5_785542	ATAC5_785654	FALSE	FALSE	ENH5_785587	0	0	0	0	0.179025	0.409343	L57
5	793104	793603	500	TSS5_793235,TSS5_793496	ATAC5_793762	TRUE	TRUE	ENH5_793354	53.5007	14.9214	13.9542	8.76012	6.912	3.98368	DS
5	940883	942064	1182	TSS5_941088	ATAC5_941563	FALSE	FALSE	ENH5_941474	1.96056	1.26578	1.3272	4.42484	2.09014	0.101841	L6
5	942154	942653	500	TSS5_942528	ATAC5_942383	FALSE	FALSE	ENH5_942404	0	0.475183	2.49005	0.0884968	0.119956	0.204671	S72
5	973369	973868	500	TSS5_973509,TSS5_973822	ATAC5_974145	TRUE	TRUE	ENH5_973619	0	1.26578	3.6529	1.59295	5.42619	5.62402	L57
5	980107	980666	560	TSS5_980530	ATAC5_980484	FALSE	FALSE	ENH5_980386	1.96056	2.69751	3.4863	1.76993	3.15975	3.47447	S72
5	1006668	1007284	617	TSS5_1006988	ATAC5_1007032	FALSE	FALSE	ENH5_1006976	0	0.790597	0	2.92039	3.57414	1.1252	L26
5	1118105	1118604	500	TSS5_1118389	ATAC5_1118325	FALSE	FALSE	ENH5_1118355	0	0	0.332082	0.26549	0.298981	0.408354	L57
5	1159325	1160082	758	TSS5_1159984	ATAC5_1159502	FALSE	FALSE	ENH5_1159704	0.560836	1.58326	0.829638	0.619478	0.537075	0.715856	S24
5	1205068	1205754	687	TSS5_1205423,TSS5_1205634	ATAC5_1205560	TRUE	TRUE	ENH5_1205411	0.279628	1.8997	2.32457	0.619478	0.418028	0.204671	S72
5	1265697	1266559	863	TSS5_1265947,TSS5_1266310		FALSE	FALSE	ENH5_1266128	0	0.793689	2.65892	0.353987	0.7161	2.65677	S72
5	1334923	1335638	716	TSS5_1335063,TSS5_1335410	ATAC5_1335295	FALSE	FALSE	ENH5_1335280	0	1.58532	0	0.707975	0.77517	0.204671	S24
5	1336758	1337769	1012	TSS5_1336870,TSS5_1337187	ATAC5_1336993	TRUE	TRUE	ENH5_1337264	1.95898	2.69339	3.15421	3.18589	2.56542	7.5679	L57
5	1354015	1355129	1115	TSS5_1354315	ATAC5_1354151	FALSE	FALSE	ENH5_1354572	0.559257	6.19181	1.66267	9.64508	5.83786	1.22605	L6
5	1376707	1377372	666	TSS5_1377229	ATAC5_1376885	FALSE	FALSE	ENH5_1377040	0.279628	0	0	0.796471	2.50453	1.63341	L26
5	1398566	1399129	564	TSS5_1398641	ATAC5_1398824	FALSE	FALSE	ENH5_1398848	0.840465	0.63289	0.165474	1.23896	2.44183	0.307502	L26
5	1415087	1415586	500	TSS5_1415337		FALSE	FALSE	ENH5_1415336	0	0	0	0	0	0	DS
5	1468336	1468835	500	TSS5_1468461	ATAC5_1468528	FALSE	FALSE	ENH5_1468586	1.39972	18.1054	11.1321	0.973465	1.01417	0.613026	S24
5	1523727	1524226	500	TSS5_1523977		FALSE	FALSE	ENH5_1523976	0	0	0	0	0	0.306513	L57
5	1748962	1749461	500	TSS5_1749212		FALSE	FALSE	ENH5_1749212	0	0	0	0.973465	1.01417	1.02138	L57
5	1815626	1817770	2145	TSS5_1815983	ATAC5_1816404	FALSE	FALSE	ENH5_1816698	13.1599	12.0507	8.79846	8.3187	9.65464	3.16697	DS
5	1995544	1996043	500	TSS5_1995794		FALSE	FALSE	ENH5_1995794	0	0	0	0.0884968	0.119956	0.306513	L57
5	2074927	2075426	500	TSS5_2075143,TSS5_2075203		FALSE	TRUE	ENH5_2075176	0	2.85728	4.98463	0.884968	0.596144	0.101841	S72
5	2083106	2083605	500	TSS5_2083356		FALSE	FALSE	ENH5_2083356	0	0.949335	0	0	0.239003	0.410332	S24
5	2097642	2098141	500	TSS5_2097913	ATAC5_2097897	FALSE	FALSE	ENH5_2097892	0	0	0.166608	1.23896	4.94546	9.29624	L57
5	2121506	2122005	500	TSS5_2121658,TSS5_2121871		TRUE	TRUE	ENH5_2121756	1.11851	0	0.49869	0.619478	0.719736	3.98764	L57
5	2234665	2235164	500	TSS5_2234915		FALSE	FALSE	ENH5_2234914	0	0	0	0	0	0.715856	L57
5	2371916	2372541	626	TSS5_2372034	ATAC5_2372111	FALSE	FALSE	ENH5_2372228	0.559256	1.74303	0.165474	3.98236	1.13322	0.408354	L6
5	2438774	2439273	500	TSS5_2439024		FALSE	FALSE	ENH5_2439024	0	0	0.332082	0	0	0.204671	S72
5	2557355	2558154	800	TSS5_2557788	ATAC5_2557721	FALSE	FALSE	ENH5_2557754	0	0.157707	0.997378	1.15046	0.537075	1.12322	L6
5	2561779	2562992	1214	TSS5_2561932,TSS5_2562430	ATAC5_2562213	TRUE	TRUE	ENH5_2562386	1.39972	2.22026	3.32422	1.41595	1.67212	2.55691	S72
5	2605346	2605845	500	TSS5_2605596		FALSE	FALSE	ENH5_2605596	6.72372	2.06153	2.8244	4.07086	0.597962	0.101841	DS
5	2608955	2609454	500	TSS5_2609339	ATAC5_2609246	FALSE	FALSE	ENH5_2609205	1.95897	7.30297	3.82177	1.50445	1.55216	1.43072	S24
5	2623394	2623893	500	TSS5_2623644		FALSE	FALSE	ENH5_2623644	0	0.157707	0	0.176994	0.536166	0.408354	L26
5	2650849	2651841	993	TSS5_2651045,TSS5_2651275	ATAC5_2651628	TRUE	TRUE	ENH5_2651345	2.51823	6.34539	6.31181	4.42484	1.72936	1.12421	S24
5	2653637	2654136	500	TSS5_2653760	ATAC5_2653823	FALSE	FALSE	ENH5_2653886	0	0	0	0.353987	0.119956	0.306513	L6
5	2727197	2727921	725	TSS5_2727231,TSS5_2727464	ATAC5_2727395	FALSE	TRUE	ENH5_2727559	0	1.73993	1.32946	1.32745	3.39784	3.27177	L26
5	2933483	2934447	965	TSS5_2933821	ATAC5_2933790	FALSE	FALSE	ENH5_2933965	1.39972	1.58634	3.98612	0.442484	0.597962	0.307502	S72
5	2958016	2958611	596	TSS5_2958323	ATAC5_2958302	FALSE	FALSE	ENH5_2958314	1.95897	1.74612	0.831904	2.47791	1.73027	1.22803	L6
5	3020201	3020986	786	TSS5_3020918	ATAC5_3020564	FALSE	FALSE	ENH5_3020594	0.279628	0.317476	0.498689	0.973465	2.62086	0.408354	L26
5	3044653	3045458	806	TSS5_3045122	ATAC5_3045188	FALSE	FALSE	ENH5_3045056	0.279628	4.43848	3.98498	1.23896	1.37222	0.715856	S24
5	3117884	3118769	886	TSS5_3118099	ATAC5_3118330	FALSE	FALSE	ENH5_3118326	0.559257	1.26681	1.99136	3.71687	0.834239	0.614015	L6
5	3132131	3132683	553	TSS5_3132293,TSS5_3132527	ATAC5_3132328	FALSE	FALSE	ENH5_3132407	0	0.473121	0	1.23896	0.893308	1.9429	L57
5	3173092	3173651	560	TSS5_3173231,TSS5_3173457	ATAC5_3173332	FALSE	TRUE	ENH5_3173372	3.07908	22.8644	44.3573	9.73358	3.45236	2.04572	S72
5	3184508	3185007	500	TSS5_3184758		FALSE	FALSE	ENH5_3184758	0	0	0	0.0884968	1.8475	1.53256	L26
5	3211531	3212030	500	TSS5_3211781		FALSE	FALSE	ENH5_3211780	0	0.158738	0	0	0	0	S24
5	3251077	3251576	500	TSS5_3251327		FALSE	FALSE	ENH5_3251326	2.24177	4.60443	1.4972	1.50445	0.415302	0.510196	S24
5	3505216	3505715	500	TSS5_3505329	ATAC5_3505476	FALSE	FALSE	ENH5_3505466	0	0	0	0.353987	0.415302	0.10283	L26
5	3514037	3514559	523	TSS5_3514499	ATAC5_3514190	FALSE	FALSE	ENH5_3514298	0	0	0	0	0.0599779	5.1069	L57
5	3514995	3515516	522	TSS5_3515407	ATAC5_3515238	FALSE	FALSE	ENH5_3515256	0	0	0.166608	0	0.239003	1.63737	L57
5	3526733	3527625	893	TSS5_3527098,TSS5_3527271	ATAC5_3527426	FALSE	FALSE	ENH5_3527179	1.11851	1.42658	2.48891	2.47791	2.20465	3.78197	L57
5	3528078	3528968	891	TSS5_3528940	ATAC5_3528708	FALSE	FALSE	ENH5_3528523	1.39972	2.8511	15.6112	0.707974	0.298072	0.408354	S72
5	3578039	3578793	755	TSS5_3578539	ATAC5_3578453	FALSE	FALSE	ENH5_3578416	1.68093	0.158738	0.997379	7.87408	10.0627	4.08651	L26
5	3693394	3693893	500	TSS5_3693612	ATAC5_3693558	FALSE	FALSE	ENH5_3693644	0	0.950365	0.330948	0.884968	0.476188	0	S24
5	3864026	3865089	1064	TSS5_3864839	ATAC5_3864562	FALSE	FALSE	ENH5_3864558	1.12009	3.64685	0.996245	3.36181	3.03706	1.3269	S24
5	4152844	4153343	500	TSS5_4153094		FALSE	FALSE	ENH5_4153094	0	3.33453	0.830771	0.973465	1.72482	1.53059	S24
5	4155263	4155840	578	TSS5_4155487	ATAC5_4155638	FALSE	FALSE	ENH5_4155552	0	0.476213	0.996245	2.03543	2.79624	0.408354	L26
5	4175195	4175694	500	TSS5_4175526	ATAC5_4175460	FALSE	FALSE	ENH5_4175445	0	0.158738	1.99249	2.12286	4.28661	4.7994	L57
5	4175724	4176223	500	TSS5_4175974		FALSE	FALSE	ENH5_4175974	0	0.317476	0.332082	0.26549	0.47528	0.919538	L57
5	4188520	4189019	500	TSS5_4188770		FALSE	FALSE	ENH5_4188770	0.279628	0	0	0.26549	0.35805	1.22704	L57
5	4189203	4189702	500	TSS5_4189453		FALSE	FALSE	ENH5_4189452	0	0	0	0	0.416211	0.203683	L26
5	4203274	4203928	655	TSS5_4203385	ATAC5_4203789	FALSE	FALSE	ENH5_4203601	0	1.10807	0.332082	0.796471	2.0856	4.18933	L57
5	4216777	4217602	826	TSS5_4216896	ATAC5_4217063	FALSE	FALSE	ENH5_4217190	0.559257	7.76681	5.30877	3.62837	2.68174	0.512173	S24
5	4443524	4444023	500	TSS5_4443611,TSS5_4443934		TRUE	TRUE	ENH5_4443774	0.279628	0.476213	0.997378	14.7768	35.0199	26.4541	L26
5	4541194	4541693	500	TSS5_4541305	ATAC5_4541280	FALSE	FALSE	ENH5_4541444	0	0	0	0.0884968	0.298072	0.409343	L57
5	4553825	4554324	500	TSS5_4553956,TSS5_4554217	ATAC5_4554069	TRUE	TRUE	ENH5_4554074	19.8836	4.92087	9.30396	4.69033	4.22663	2.35224	DS
5	4564436	4565088	653	TSS5_4564598,TSS5_4564955	ATAC5_4564877	FALSE	TRUE	ENH5_4564762	0	3.32216	0.165474	1.50445	4.52743	2.96328	L26
5	4572415	4573477	1063	TSS5_4572468,TSS5_4572783	ATAC5_4572701	TRUE	TRUE	ENH5_4572946	583.48	180.182	285.882	124.843	7.45271	1.02534	DS
5	4651656	4652305	650	TSS5_4651987	ATAC5_4651845	FALSE	FALSE	ENH5_4651980	0	2.85831	4.48481	0.176994	0.47528	1.02138	S72
5	4758118	4758617	500	TSS5_4758322	ATAC5_4758390	FALSE	FALSE	ENH5_4758368	0	0	0	0.0884968	3.99944	23.994	L57
5	4800379	4801025	647	TSS5_4800868	ATAC5_4800582	FALSE	FALSE	ENH5_4800702	0.559257	0.793689	0.165474	5.66273	2.91438	0.203683	L6
5	4912222	4912866	645	TSS5_4912469	ATAC5_4912501	FALSE	FALSE	ENH5_4912544	0.560836	0.158738	0.166608	0.530981	0.474371	0.509206	DS
5	4917064	4918369	1306	TSS5_4917104,TSS5_4917565	ATAC5_4917344	FALSE	FALSE	ENH5_4917716	0	0	0.330948	1.06196	2.62449	0.407365	L26
5	4923801	4924300	500	TSS5_4924051		FALSE	FALSE	ENH5_4924050	0	0	0	0	0	0.407365	L57
5	5076332	5076855	524	TSS5_5076398	ATAC5_5076479	FALSE	FALSE	ENH5_5076594	0	0	0	3.00782	2.26826	0	L6
5	5147129	5147998	870	TSS5_5147407	ATAC5_5147372	FALSE	FALSE	ENH5_5147564	5.04121	1.90073	8.1309	3.27438	1.79207	0.816708	S72
5	5215443	5216356	914	TSS5_5216152,TSS5_5216356	ATAC5_5215913	TRUE	TRUE	ENH5_5215900	0	0	0	0.530981	1.66939	2.54999	L57
5	5287710	5288314	605	TSS5_5288037	ATAC5_5288155	FALSE	FALSE	ENH5_5288012	0	0.63392	0.166608	1.06196	3.93037	3.98071	L57
5	5366328	5367616	1289	TSS5_5366948	ATAC5_5367520	FALSE	FALSE	ENH5_5366972	0	0	0.330948	0.176994	0.418028	2.34531	L57
5	5412020	5412720	701	TSS5_5412342	ATAC5_5412162	FALSE	FALSE	ENH5_5412370	0.559257	2.22027	2.32797	1.06196	2.02471	2.85749	L57
5	5435757	5436256	500	TSS5_5435946	ATAC5_5435985	FALSE	FALSE	ENH5_5436007	0	0	0.330948	0.353987	1.49036	0	L26
5	5511380	5511879	500	TSS5_5511630		FALSE	FALSE	ENH5_5511630	0	0	0	0	0	1.83809	L57
5	5638473	5638972	500	TSS5_5638963	ATAC5_5638813	FALSE	FALSE	ENH5_5638722	0	0	0.332082	0.530981	1.48763	0.306513	L26
5	5643430	5643929	500	TSS5_5643670,TSS5_5643675		TRUE	TRUE	ENH5_5643680	4.47563	1.58326	0.330948	0.353987	0.179934	3.97972	DS
5	5663996	5664665	670	TSS5_5664407	ATAC5_5664233	FALSE	FALSE	ENH5_5664330	0	0	0.166608	0.0884968	1.07052	5.00309	L57
5	5784312	5785229	918	TSS5_5784412	ATAC5_5784489	FALSE	FALSE	ENH5_5784770	5.31926	7.2937	3.15421	3.45138	1.13504	0.203683	S24
5	5814531	5815321	791	TSS5_5814703,TSS5_5815069	ATAC5_5815069	FALSE	TRUE	ENH5_5814926	0.560836	0.792658	0.330948	0.176994	0.298072	2.65677	L57
5	5914835	5915633	799	TSS5_5915008	ATAC5_5915002	FALSE	FALSE	ENH5_5915234	0	3.32834	6.47389	0.26549	1.72937	1.32591	S72
5	5955252	5957182	1931	TSS5_5955663,TSS5_5955996	ATAC5_5955745	FALSE	TRUE	ENH5_5956217	4.75526	3.64067	1.99022	2.03542	3.93764	3.97676	DS
5	6055180	6056050	871	TSS5_6055706,TSS5_6055937	ATAC5_6055377	TRUE	TRUE	ENH5_6055615	0	0.158738	0.664163	5.92929	7.04377	3.26387	L26
5	6063615	6064685	1071	TSS5_6064169	ATAC5_6064102	FALSE	FALSE	ENH5_6064150	0	1.2699	0.332082	0.0884968	1.66848	0.408354	L26
5	6119176	6120022	847	TSS5_6119363	ATAC5_6119828	FALSE	FALSE	ENH5_6119599	0.279628	1.26475	0	1.68144	1.67484	0	L6
5	6156482	6156981	500	TSS5_6156732		FALSE	FALSE	ENH5_6156732	0	0	0	0.176994	0.478915	0.612037	L57
5	6185882	6186381	500	TSS5_6186132		FALSE	FALSE	ENH5_6186132	0	0	0	0	0.0599779	0.613026	L57
5	6361560	6362641	1082	TSS5_6362363	ATAC5_6361999	FALSE	FALSE	ENH5_6362100	0.279628	0.634951	0.995111	0	1.01417	2.04177	L57
5	6381637	6382422	786	TSS5_6381703	ATAC5_6381816	FALSE	FALSE	ENH5_6382030	0	0	0	0	1.07597	0.203683	L26
5	6390884	6391595	712	TSS5_6391044	ATAC5_6391408	FALSE	FALSE	ENH5_6391240	0	0.63289	0.165474	2.56641	2.62904	0.713878	L26
5	6442473	6442972	500	TSS5_6442778	ATAC5_6442747	FALSE	FALSE	ENH5_6442723	0	0	0	0.353987	0.179025	1.53158	L57
5	6452003	6452900	898	TSS5_6452218,TSS5_6452338	ATAC5_6452170	FALSE	TRUE	ENH5_6452452	0	11.5807	7.30919	2.6549	2.56996	6.53366	S24
5	6476999	6477498	500	TSS5_6477249		FALSE	FALSE	ENH5_6477248	1.39972	1.11116	1.99363	9.20153	20.1317	11.2372	L26
5	6513125	6514299	1175	TSS5_6514017	ATAC5_6513947	FALSE	FALSE	ENH5_6513712	0	1.1091	1.65814	1.59294	1.43765	2.14262	L57
5	6572117	6572728	612	TSS5_6572462,TSS5_6572661	ATAC5_6572310	TRUE	TRUE	ENH5_6572422	0	0	1.82702	0.884968	5.84422	17.668	L57
5	6831583	6832082	500	TSS5_6831793	ATAC5_6831837	FALSE	FALSE	ENH5_6831833	0.279628	0.474152	0	0.176994	2.14649	0.81572	L26
5	6991302	6991801	500	TSS5_6991661	ATAC5_6991545	FALSE	FALSE	ENH5_6991552	0	0	0	0.176994	0.237185	0.714867	L57
5	7057438	7057937	500	TSS5_7057688		FALSE	FALSE	ENH5_7057688	0.560836	0	0	0.0884968	0	0	DS
5	7083142	7083641	500	TSS5_7083231,TSS5_7083445		FALSE	TRUE	ENH5_7083392	1.39972	5.38575	2.48778	5.84079	3.16429	4.38808	L6
5	7103802	7104301	500	TSS5_7103939,TSS5_7104202		TRUE	TRUE	ENH5_7104052	0.840465	0.316445	0.166608	0.796471	2.26462	2.14164	L26
5	7170379	7170878	500	TSS5_7170551	ATAC5_7170643	FALSE	FALSE	ENH5_7170629	0	2.05844	1.49267	0.353987	0.239003	0.612037	S24
5	7171897	7172396	500	TSS5_7172147		FALSE	FALSE	ENH5_7172146	0	0	0	0.176994	0.595236	0.713878	L57
5	7213827	7214326	500	TSS5_7214104	ATAC5_7214101	FALSE	FALSE	ENH5_7214077	0.279628	0.317476	0.166608	0.176994	2.08469	1.83908	L26
5	7264130	7264629	500	TSS5_7264306,TSS5_7264392	ATAC5_7264347	TRUE	TRUE	ENH5_7264380	2.80103	11.9033	31.4015	6.63726	8.10339	7.55307	S72
5	7485629	7486419	791	TSS5_7486389	ATAC5_7486022	FALSE	FALSE	ENH5_7486024	0.279628	0.157707	0.332082	4.42484	1.66938	0.408354	L6
5	7486416	7486915	500	TSS5_7486754	ATAC5_7486666	FALSE	FALSE	ENH5_7486666	0	0.157707	0	7.07867	5.41528	0.612037	L6
5	7486986	7487962	977	TSS5_7487734	ATAC5_7487321	FALSE	FALSE	ENH5_7487474	0	3.17579	2.16023	5.13174	4.05215	0.714867	L6
5	7527861	7528360	500	TSS5_7528050	ATAC5_7528100	FALSE	FALSE	ENH5_7528110	0	0	0.165474	0.0884968	0.0599779	0	S72
5	7620283	7620782	500	TSS5_7620533		FALSE	FALSE	ENH5_7620532	0	1.42658	7.14372	1.06196	0.476189	0.101841	S72
5	7655460	7656102	643	TSS5_7655867	ATAC5_7655747	FALSE	FALSE	ENH5_7655781	0	0	0	0.442484	0.594327	1.93993	L57
5	7672973	7673472	500	TSS5_7673111	ATAC5_7673199	FALSE	FALSE	ENH5_7673223	0	1.90279	1.32606	0	1.01235	0.203683	S24
5	7680216	7680715	500	TSS5_7680384	ATAC5_7680432	FALSE	FALSE	ENH5_7680466	0	0	0	0	0.238094	0.509207	L57
5	7699461	7700275	815	TSS5_7699734	ATAC5_7699759	FALSE	FALSE	ENH5_7699868	0	0	0	0	0.537075	0.305524	L26
5	7819007	7819506	500	TSS5_7819257		FALSE	FALSE	ENH5_7819256	0	0	0	0.353987	1.18956	0	L26
5	7891349	7891848	500	TSS5_7891582,TSS5_7891651		TRUE	TRUE	ENH5_7891599	0	0.316445	0	0	0.478915	11.4379	L57
5	7901780	7902636	857	TSS5_7902403	ATAC5_7902279	FALSE	FALSE	ENH5_7902208	0	0.158738	2.32684	3.36181	2.61813	1.53059	L6
5	8003487	8003986	500	TSS5_8003683	ATAC5_8003707	FALSE	FALSE	ENH5_8003737	0	5.24144	2.32684	3.09632	31.98	21.5488	L26
5	8076476	8078019	1544	TSS5_8076792,TSS5_8076936	ATAC5_8077508	TRUE	TRUE	ENH5_8077248	43.6789	13.6308	10.9496	6.72576	7.15464	7.04288	DS
5	8104796	8105295	500	TSS5_8105046		FALSE	FALSE	ENH5_8105046	0	0	0	0	0	0.305524	L57
5	8137977	8138476	500	TSS5_8138227		FALSE	FALSE	ENH5_8138226	0	0	0	0	0	0.305524	L57
5	8156218	8156717	500	TSS5_8156468		FALSE	FALSE	ENH5_8156468	1.39814	3.652	2.49571	6.01565	2.32097	0.408354	L6
5	8161245	8161744	500	TSS5_8161451	ATAC5_8161526	FALSE	FALSE	ENH5_8161494	0	3.16754	3.48629	0.0884968	0	1.22308	S72
5	8171417	8171916	500	TSS5_8171667		FALSE	FALSE	ENH5_8171666	0	0	0	0.176994	0.119047	0.305524	L57
5	8192056	8192555	500	TSS5_8192306		FALSE	FALSE	ENH5_8192306	0	2.38107	0	0.353987	0.239912	0.203683	S24
5	8197635	8198134	500	TSS5_8197885		FALSE	FALSE	ENH5_8197884	0	0	0	0.176994	0.0590692	1.73526	L57
5	8282328	8282827	500	TSS5_8282628	ATAC5_8282563	FALSE	FALSE	ENH5_8282578	21.5693	8.89138	13.4612	6.3707	2.38276	2.14262	DS
5	8397703	8398202	500	TSS5_8397953		FALSE	FALSE	ENH5_8397952	0.279628	0	0.496422	0.176994	0	0.510196	L57
5	8405067	8405566	500	TSS5_8405317		FALSE	FALSE	ENH5_8405316	1.39814	0.634951	1.16285	0.530981	0.118138	0.510196	DS
5	8442690	8443189	500	TSS5_8442940		FALSE	FALSE	ENH5_8442940	0	0	0	0.26549	0.178116	0.203683	L6
5	8490581	8491080	500	TSS5_8490836	ATAC5_8490788	FALSE	FALSE	ENH5_8490830	0	0	0	0	0	0	DS
5	8525727	8526226	500	TSS5_8525877	ATAC5_8525870	FALSE	FALSE	ENH5_8525976	0	0.317476	0.498689	0.796471	2.97527	0.203683	L26
5	8528951	8529922	972	TSS5_8529490,TSS5_8529743	ATAC5_8529428	FALSE	TRUE	ENH5_8529436	0	2.06359	5.64426	0.530981	4.10849	2.03979	S72
5	8551480	8551979	500	TSS5_8551730		FALSE	FALSE	ENH5_8551730	0.279628	1.58635	0.830771	0.707974	1.60759	1.02039	L26
5	8554302	8555074	773	TSS5_8554754,TSS5_8554899	ATAC5_8554452	FALSE	TRUE	ENH5_8554688	1.12009	1.42761	0	3.45137	6.79659	1.32592	L26
5	8587135	8587634	500	TSS5_8587248	ATAC5_8587410	FALSE	FALSE	ENH5_8587384	0.279628	0.316445	0.496422	0.176994	1.66938	0.91855	L26
5	8689157	8689812	656	TSS5_8689513	ATAC5_8689613	FALSE	FALSE	ENH5_8689484	0.279628	1.58532	2.49118	1.68144	3.03979	1.63342	L26
5	8690571	8691070	500	TSS5_8690821		FALSE	FALSE	ENH5_8690820	0	0.157707	2.65779	0.265491	0.119956	0.510196	S72
5	8771772	8772279	508	TSS5_8772129	ATAC5_8772003	FALSE	FALSE	ENH5_8772026	0.840465	3.80765	4.65028	0.796471	0.119047	0.203683	S72
5	8777071	8778044	974	TSS5_8777239,TSS5_8777737	ATAC5_8777547	FALSE	TRUE	ENH5_8777558	5.03963	1.74199	1.82588	2.21242	3.57051	3.87788	DS
5	8797914	8798452	539	TSS5_8798314	ATAC5_8798096	FALSE	FALSE	ENH5_8798183	0	2.53877	0.997378	2.38941	2.85986	1.0194	L26
5	8833451	8833950	500	TSS5_8833646	ATAC5_8833690	FALSE	FALSE	ENH5_8833701	0	0	0	0	0	0.101841	L57
5	8918552	8919051	500	TSS5_8918802		FALSE	FALSE	ENH5_8918802	0	0	0	0.796471	0.477097	0.101841	L6
5	8989136	8989635	500	TSS5_8989386		FALSE	FALSE	ENH5_8989386	0	0	0	0	0.179025	0.407365	L57
5	8994370	8994869	500	TSS5_8994620		FALSE	FALSE	ENH5_8994620	0	0	0	0	0	0	DS
5	9003651	9004150	500	TSS5_9003901		FALSE	FALSE	ENH5_9003900	0	0	0	0	0.118138	0.510196	L57
5	9009311	9010282	972	TSS5_9009681	ATAC5_9009929	FALSE	FALSE	ENH5_9009796	0	0	0	0.353987	2.50362	0.91855	L26
5	9023012	9023511	500	TSS5_9023262		FALSE	FALSE	ENH5_9023262	2.24177	0.158738	0.166608	0.0884968	0.596144	0.714867	DS
5	9114747	9115246	500	TSS5_9114997		FALSE	FALSE	ENH5_9114996	0	0.317476	0.992845	0.442484	7.09285	0.510196	L26
5	9205388	9206048	661	TSS5_9205653	ATAC5_9205736	FALSE	FALSE	ENH5_9205718	0	0	0	0	1.07324	1.42973	L57
5	9267816	9268315	500	TSS5_9268066		FALSE	FALSE	ENH5_9268066	0	0	0.990578	1.23896	2.38822	0.713878	L26
5	9270670	9271169	500	TSS5_9270920		FALSE	FALSE	ENH5_9270920	0	2.06462	3.81837	0	0	0	S72
5	9519278	9519868	591	TSS5_9519362,TSS5_9519755	ATAC5_9519653	FALSE	TRUE	ENH5_9519573	5.03805	13.9762	6.47616	15.3984	12.3464	2.6538	L6
5	9525461	9526031	571	TSS5_9525957	ATAC5_9525836	FALSE	FALSE	ENH5_9525746	0.279628	6.19387	9.63717	1.76994	1.60759	0.305524	S72
5	9637992	9638491	500	TSS5_9638242		FALSE	FALSE	ENH5_9638242	0	0	0	0	0.298072	0.101841	L26
5	9804230	9805119	890	TSS5_9804618	ATAC5_9804850	FALSE	FALSE	ENH5_9804674	0.838885	8.89447	0.165474	0.26549	0	0.203683	S24
5	9832292	9833131	840	TSS5_9832746,TSS5_9832930	ATAC5_9832569	TRUE	TRUE	ENH5_9832712	944.92	1002.4	3979.57	995.32	1751.63	2126.81	S72
5	9877024	9877523	500	TSS5_9877274		FALSE	FALSE	ENH5_9877274	1.12009	0.634951	1.32606	1.06196	0.782439	0	S72
5	9902201	9902800	600	TSS5_9902221,TSS5_9902752	ATAC5_9902389	FALSE	FALSE	ENH5_9902500	3.91795	13.3401	5.63745	9.29216	12.7444	4.79346	S24
5	9918963	9919462	500	TSS5_9919213		FALSE	FALSE	ENH5_9919212	0.279628	0.476213	1.32606	1.23896	0.179025	0	S72
5	9947330	9947935	606	TSS5_9947491,TSS5_9947702	ATAC5_9947620	FALSE	TRUE	ENH5_9947632	0	1.1122	2.32344	1.59294	0.421663	1.8371	S72
5	9977942	9978578	637	TSS5_9978072	ATAC5_9978166	FALSE	FALSE	ENH5_9978260	0	0.476213	0.165474	0.884968	0.955103	1.12322	L57
5	10018488	10018987	500	TSS5_10018679,TSS5_10018891	ATAC5_10018653	FALSE	TRUE	ENH5_10018738	3.36186	37.3261	19.6018	135.099	320.184	28.3969	L26
5	10019734	10020233	500	TSS5_10019783	ATAC5_10020029	FALSE	FALSE	ENH5_10019984	0.559257	3.49326	1.32833	4.15829	3.87403	2.1446	L6
5	10137297	10137869	573	TSS5_10137381	ATAC5_10137473	FALSE	FALSE	ENH5_10137583	0	0	0	0.530981	0.29989	0	L6
5	10300449	10301293	845	TSS5_10301150,TSS5_10301209	ATAC5_10301009	FALSE	TRUE	ENH5_10300871	0	0.634951	0	1.15046	1.24954	1.12322	L26
5	10331724	10332223	500	TSS5_10331902	ATAC5_10332008	FALSE	FALSE	ENH5_10331974	0	0	0	0	1.08051	2.24743	L57
5	10356550	10357083	534	TSS5_10356824	ATAC5_10356796	FALSE	FALSE	ENH5_10356816	0.279628	0	0	0.707974	0.239003	1.42973	L57
5	10656146	10656645	500	TSS5_10656406	ATAC5_10656472	FALSE	FALSE	ENH5_10656396	0	0	0.66303	0.796471	1.44038	0.203683	L26
5	10799103	10800105	1003	TSS5_10799519,TSS5_10799660	ATAC5_10799697	TRUE	TRUE	ENH5_10799604	0	0.634951	1.82362	0.442484	2.85531	5.8188	L57
5	10860976	10861537	562	TSS5_10861172,TSS5_10861522	ATAC5_10861221	FALSE	TRUE	ENH5_10861256	0	7.62456	6.30842	3.00889	4.64829	2.04078	S24
5	10875751	10876250	500	TSS5_10876001		FALSE	FALSE	ENH5_10876000	0	0.317476	0.165474	0.0884968	0.119047	0.816708	L57
5	10940543	10941263	721	TSS5_10940726,TSS5_10941032	ATAC5_10940832	TRUE	TRUE	ENH5_10940903	32.203	19.8535	13.7706	55.2124	40.3334	13.1682	L6
5	11615325	11616333	1009	TSS5_11615672	ATAC5_11615615	FALSE	FALSE	ENH5_11615829	22.6783	10.4849	7.62768	2.30092	0.239003	0	DS
5	11618020	11618519	500	TSS5_11618270		FALSE	FALSE	ENH5_11618270	0	0	0.332082	0.176994	0.89149	0.101841	L26
5	12071838	12072337	500	TSS5_12072088		FALSE	FALSE	ENH5_12072088	2.24177	1.42967	4.98236	0.26549	0.238094	0.101841	S72
5	12321935	12322434	500	TSS5_12322185		FALSE	FALSE	ENH5_12322184	28.5742	6.67111	4.65028	14.9528	5.06359	8.58038	DS
5	12618769	12619268	500	TSS5_12618825,TSS5_12619160	ATAC5_12619057	TRUE	TRUE	ENH5_12619018	0	8.41722	5.97747	7.69816	5.49888	7.96242	S24
5	12680234	12680824	591	TSS5_12680633	ATAC5_12680395	FALSE	FALSE	ENH5_12680529	0	0.158738	0.497556	1.59295	5.48434	1.83809	L26
5	12965116	12965615	500	TSS5_12965366		FALSE	FALSE	ENH5_12965366	2.79786	0.158738	2.15683	1.41595	0.237185	0.407365	DS
5	13102129	13102628	500	TSS5_13102440	ATAC5_13102399	FALSE	FALSE	ENH5_13102378	15.1268	6.19284	5.47765	9.82101	6.72116	9.8005	DS
5	13610727	13611779	1053	TSS5_13611636,TSS5_13611703	ATAC5_13611224	FALSE	TRUE	ENH5_13611253	0	0	0	0.707974	6.07594	23.9001	L57
5	13612031	13612920	890	TSS5_13612402	ATAC5_13612696	FALSE	FALSE	ENH5_13612476	0	0	0	0	1.08324	1.73625	L57
5	13633601	13634100	500	TSS5_13633851		FALSE	FALSE	ENH5_13633850	0	9.68713	2.49005	0.884968	0.772443	0.203683	S24
5	13948700	13949199	500	TSS5_13948808,TSS5_13949084		FALSE	TRUE	ENH5_13948950	0	0	0	0	0.0608867	5.50735	L57
5	14012297	14012796	500	TSS5_14012547		FALSE	FALSE	ENH5_14012546	0.560836	1.42864	2.15456	86.3462	306.233	219.915	L26
5	14047293	14047982	690	TSS5_14047545,TSS5_14047944	ATAC5_14047826	FALSE	FALSE	ENH5_14047638	0	3.97256	2.15796	26.984	25.7969	5.20379	L6
5	14198060	14198559	500	TSS5_14198267	ATAC5_14198376	FALSE	FALSE	ENH5_14198310	0	0.635982	0.164341	7.52223	6.39128	0.916572	L6
5	14227941	14228440	500	TSS5_14228191		FALSE	FALSE	ENH5_14228190	0	0	0	0	0	0.407365	L57
5	14255394	14255945	552	TSS5_14255527	ATAC5_14255570	FALSE	FALSE	ENH5_14255670	15.9673	19.3774	18.269	2.03543	1.18865	5.81781	S24
5	14609647	14610146	500	TSS5_14609774,TSS5_14610109	ATAC5_14609916	FALSE	TRUE	ENH5_14609896	0	0	0	0.619478	1.13685	0.713878	L26
5	14771615	14772114	500	TSS5_14771865		FALSE	FALSE	ENH5_14771864	0	0	0	0	0.177208	0.407365	L57
5	14798410	14798909	500	TSS5_14798660		FALSE	FALSE	ENH5_14798660	0	0	0	0	0	0	DS
5	14821886	14823769	1884	TSS5_14822672	ATAC5_14822710	FALSE	FALSE	ENH5_14822828	21.0117	23.6788	17.4213	33.0051	6.16228	2.24546	L6
5	14979122	14979621	500	TSS5_14979173,TSS5_14979356	ATAC5_14979265	TRUE	TRUE	ENH5_14979372	7.00335	2.22439	1.32606	5.04432	2.8644	0.611048	DS
5	15020254	15021015	762	TSS5_15020387	ATAC5_15020903	FALSE	FALSE	ENH5_15020634	0	0	0	0.0884968	0	0.509207	L57
5	15180725	15181224	500	TSS5_15180975		FALSE	FALSE	ENH5_15180974	0	0	0	0.442484	1.25499	0	L26
5	15214368	15215007	640	TSS5_15214755	ATAC5_15214820	FALSE	FALSE	ENH5_15214688	0	0	0	0	0	0.816708	L57
5	15273659	15274158	500	TSS5_15273810,TSS5_15273993		FALSE	TRUE	ENH5_15273908	0	0	0	0.796471	1.43311	1.32789	L26
5	15306827	15307326	500	TSS5_15306958	ATAC5_15307042	FALSE	FALSE	ENH5_15307076	0	0.795751	0.493022	0.265491	0.542528	0.306513	S24
5	15342736	15343235	500	TSS5_15342986		FALSE	FALSE	ENH5_15342986	0	0	0	0.176994	1.18865	1.32592	L57
5	15541592	15542091	500	TSS5_15541802	ATAC5_15541865	FALSE	FALSE	ENH5_15541842	0	0.952427	0	0.619478	0.238094	0	S24
5	15620545	15621282	738	TSS5_15620803,TSS5_15620972	ATAC5_15620835	FALSE	TRUE	ENH5_15620914	15.1236	4.76729	1.82249	3.18589	1.0796	3.16203	DS
5	15629770	15630269	500	TSS5_15630018	ATAC5_15629999	FALSE	FALSE	ENH5_15630020	0	0.635982	0	0.884968	1.73573	1.53158	L26
5	15745105	15745604	500	TSS5_15745293	ATAC5_15745416	FALSE	FALSE	ENH5_15745355	0	0	0.165474	0	0.358959	0.612037	L57
5	15763118	15763617	500	TSS5_15763368		FALSE	FALSE	ENH5_15763368	0	0	0	0	0	0.509207	L57
5	15828218	15829121	904	TSS5_15828842	ATAC5_15828872	FALSE	FALSE	ENH5_15828670	8.12502	2.22646	1.32266	1.41595	0.7161	0.814731	DS
5	15857679	15858178	500	TSS5_15857929		FALSE	FALSE	ENH5_15857928	0.279628	0.158738	0.332082	0.26549	0.773352	0.101841	L26
5	15900912	15901411	500	TSS5_15901162		FALSE	FALSE	ENH5_15901162	5.60363	1.59356	0	0.176994	0.0608867	0	DS
5	15906229	15906728	500	TSS5_15906479		FALSE	FALSE	ENH5_15906478	0	0	0	0.353987	0.119956	0	L6
5	16013026	16013525	500	TSS5_16013276		FALSE	FALSE	ENH5_16013276	0.279628	3.01705	1.82588	0.442484	0	0	S24
5	16047748	16048247	500	TSS5_16047998		FALSE	FALSE	ENH5_16047998	1.12009	0.159769	0.65963	2.12393	2.45455	0.101841	L26
5	16054414	16054913	500	TSS5_16054664		FALSE	FALSE	ENH5_16054664	0	0	0	0.26549	0.243547	0.101841	L6
5	16076286	16077260	975	TSS5_16076674	ATAC5_16076484	FALSE	FALSE	ENH5_16076773	0	1.58738	0.497556	0.176994	0.178116	0	S24
5	16084380	16084879	500	TSS5_16084581,TSS5_16084738		TRUE	TRUE	ENH5_16084630	1.96056	4.29108	1.82475	8.49569	8.53322	10.6162	L57
5	16432996	16433495	500	TSS5_16433056,TSS5_16433371		TRUE	TRUE	ENH5_16433246	0	4.7642	3.15534	0.620544	1.24863	13.9829	L57
5	16433043	16433612	570	TSS5_16433553,TSS5_16433056		TRUE	TRUE	ENH5_16433328	0	5.24041	3.15534	0.797537	1.54579	30.321	L57
5	16439894	16440878	985	TSS5_16440203,TSS5_16440368	ATAC5_16440628	FALSE	TRUE	ENH5_16440386	20.7525	52.6164	30.3181	14.0166	8.42235	11.8364	S24
5	16497459	16497958	500	TSS5_16497709		FALSE	FALSE	ENH5_16497708	0	0	0	0	0.237185	0	L26
5	16549375	16549874	500	TSS5_16549625	ATAC5_16549616	FALSE	FALSE	ENH5_16549624	2.24177	1.1122	1.15605	0.974531	1.84659	0	DS
5	16598465	16599007	543	TSS5_16598724,TSS5_16598781	ATAC5_16598814	FALSE	TRUE	ENH5_16598736	90.2046	191.394	347.556	303.641	179.973	81.7124	S72
5	16659594	16660093	500	TSS5_16659844		FALSE	FALSE	ENH5_16659844	0	0.317476	0	0.530981	0.89149	0.407365	L26
5	16674120	16674619	500	TSS5_16674273,TSS5_16674496	ATAC5_16674426	TRUE	TRUE	ENH5_16674370	1.68251	74.6542	22.0749	40.9686	32.8743	10.8239	S24
5	16680273	16680772	500	TSS5_16680523		FALSE	FALSE	ENH5_16680522	0	0	0	0.17806	0.29989	0.612037	L57
5	16681198	16681697	500	TSS5_16681448		FALSE	FALSE	ENH5_16681448	0	0	0.324148	0	0.177208	0.305524	S72
5	16748368	16749171	804	TSS5_16748447,TSS5_16748719	ATAC5_16748807	FALSE	TRUE	ENH5_16748770	3.36818	2.22851	7.27632	5.23518	5.18536	3.87491	S72
5	16942690	16943189	500	TSS5_16942776	ATAC5_16942831	FALSE	FALSE	ENH5_16942940	0.281208	0.79472	0.995112	0.266557	0.594327	1.22309	L57
5	16943469	16943983	515	TSS5_16943786	ATAC5_16943707	FALSE	FALSE	ENH5_16943726	0	0.317476	1.16172	0.089563	1.96291	0.101841	L26
5	16974956	16975455	500	TSS5_16975103	ATAC5_16975211	FALSE	FALSE	ENH5_16975206	0	1.58738	1.66041	9.73252	8.80676	0.509207	L6
5	16975533	16976152	620	TSS5_16975852,TSS5_16976032	ATAC5_16975945	FALSE	TRUE	ENH5_16975842	3.64623	18.596	21.7224	110.802	38.1314	17.5632	L6
5	17096732	17097303	572	TSS5_17097154	ATAC5_17097132	FALSE	FALSE	ENH5_17097018	0	0	0	0	0.593418	1.22308	L57
5	17098025	17098651	627	TSS5_17098335,TSS5_17098526	ATAC5_17098263	TRUE	TRUE	ENH5_17098338	0.281208	1.27299	0.996245	1.06409	1.90748	1.73427	L26
5	17128266	17128765	500	TSS5_17128407,TSS5_17128577		FALSE	TRUE	ENH5_17128516	0	0	0	0.176994	0.0590692	3.06216	L57
5	17342220	17342772	553	TSS5_17342699	ATAC5_17342577	FALSE	FALSE	ENH5_17342496	0.279628	8.41825	6.47162	4.6914	12.6245	12.7658	L57
5	17356838	17357337	500	TSS5_17357088		FALSE	FALSE	ENH5_17357088	0	0.952427	0.332082	0.267623	0.593418	0.407365	S24
5	17375900	17376399	500	TSS5_17376150		FALSE	FALSE	ENH5_17376150	0	0	0	0	0	0.714867	L57
5	17397745	17398244	500	TSS5_17397995		FALSE	FALSE	ENH5_17397994	4.76633	2.06566	0	0.974531	0.0590692	0	DS
5	17474797	17475296	500	TSS5_17474958,TSS5_17475022	ATAC5_17475052	FALSE	TRUE	ENH5_17475046	758.066	474.912	626.326	558.801	733.022	617.389	DS
5	17525895	17526394	500	TSS5_17526078	ATAC5_17526197	FALSE	FALSE	ENH5_17526145	0.842045	1.75024	1.32493	0.179126	0.537984	2.04177	L57
5	17631011	17631910	900	TSS5_17631057,TSS5_17631531	ATAC5_17631790	TRUE	TRUE	ENH5_17631460	0.560836	0.637013	0	0.445683	0.537984	2.24447	L57
5	17655631	17656346	716	TSS5_17655929,TSS5_17656344	ATAC5_17655810	FALSE	FALSE	ENH5_17655988	0	0	0	0.176994	0.179025	1.02039	L57
5	17726602	17727101	500	TSS5_17726852		FALSE	FALSE	ENH5_17726852	10.0872	6.35364	3.31515	2.03542	0.417119	0.408354	DS
5	17831641	17832191	551	TSS5_17831995	ATAC5_17831840	FALSE	FALSE	ENH5_17831916	0.279628	1.1122	1.65474	2.21348	1.54579	0.203683	L6
5	17846839	17847768	930	TSS5_17847238	ATAC5_17847279	FALSE	FALSE	ENH5_17847304	1.68251	21.5987	6.64163	3.62837	4.16665	1.22407	S24
5	17903902	17904401	500	TSS5_17904152		FALSE	FALSE	ENH5_17904152	0	0	0	0.089563	0	0.408354	L57
5	17937102	17937791	690	TSS5_17937493	ATAC5_17937113	FALSE	FALSE	ENH5_17937446	0	0.159769	0	0	0.539801	2.55196	L57
5	17966345	17966991	647	TSS5_17966739	ATAC5_17966746	FALSE	FALSE	ENH5_17966668	0	0	0	0.62161	1.01599	1.8371	L57
5	18133019	18133518	500	TSS5_18133329	ATAC5_18133261	FALSE	FALSE	ENH5_18133269	0	0	0	0.707974	0.178116	0.203683	L6
5	18340905	18341404	500	TSS5_18341069	ATAC5_18341179	FALSE	FALSE	ENH5_18341155	0	0	0	0.446749	0.956012	0.101841	L26
5	18418326	18419115	790	TSS5_18419026	ATAC5_18418775	FALSE	FALSE	ENH5_18418720	0	0	0	0.266557	2.32188	3.3667	L57
5	18457545	18458044	500	TSS5_18457869	ATAC5_18457820	FALSE	FALSE	ENH5_18457794	0	0.952427	0.165474	6.63726	14.3475	3.06018	L26
5	18556480	18557632	1153	TSS5_18556649,TSS5_18556777	ATAC5_18556634	TRUE	TRUE	ENH5_18557056	0	0.954488	0.660763	14.9549	19.9527	13.4826	L26
5	18631348	18631847	500	TSS5_18631598		FALSE	FALSE	ENH5_18631598	0	0	0	0	0.7161	1.3269	L57
5	18777461	18777960	500	TSS5_18777685	ATAC5_18777678	FALSE	FALSE	ENH5_18777711	0	0	0	0	0.0599779	0.203683	L57
5	18779157	18779656	500	TSS5_18779487	ATAC5_18779311	FALSE	FALSE	ENH5_18779406	0	5.55789	2.32571	0.353987	0.238094	0.407365	S24
5	18787728	18788248	521	TSS5_18787741,TSS5_18788185		TRUE	TRUE	ENH5_18787988	0	0	0	0.355054	1.48764	0.203683	L26
5	18848781	18849280	500	TSS5_18848983,TSS5_18849191	ATAC5_18849002	TRUE	TRUE	ENH5_18849031	0	0	0	0.0884968	1.19501	12.7381	L57
5	18947814	18948532	719	TSS5_18947999	ATAC5_18948098	FALSE	FALSE	ENH5_18948173	0	0.318507	0.332082	0.53418	1.55216	0.713878	L26
5	19026684	19027183	500	TSS5_19026934		FALSE	FALSE	ENH5_19026934	0	0	0	0.710107	0.119956	0	L6
5	19047044	19047543	500	TSS5_19047239,TSS5_19047352		TRUE	TRUE	ENH5_19047294	0	0.954489	1.82588	1.15366	1.73209	1.93697	L57
5	19142318	19142817	500	TSS5_19142568		FALSE	FALSE	ENH5_19142568	0	0	0	0.17806	0.537984	0.305524	L26
5	19273505	19274004	500	TSS5_19273633,TSS5_19273646	ATAC5_19273764	FALSE	TRUE	ENH5_19273754	0	0.158738	0	0.266557	1.13595	2.23854	L57
5	19437111	19437610	500	TSS5_19437361		FALSE	FALSE	ENH5_19437360	0	0	0	0	0.0599779	0.814731	L57
5	19451364	19451863	500	TSS5_19451614		FALSE	FALSE	ENH5_19451614	0	0	0	0	0.776987	0	L26
5	19455732	19456231	500	TSS5_19455982		FALSE	FALSE	ENH5_19455982	0	0.159769	0	0.444617	0.537984	4.28327	L57
5	19455918	19456417	500	TSS5_19456168		FALSE	FALSE	ENH5_19456168	0	0.159769	0	0.444617	0.537984	4.28327	L57
5	19525803	19526302	500	TSS5_19526223	ATAC5_19526096	FALSE	FALSE	ENH5_19526053	0	0	0	0	0.597053	0.916572	L57
5	19594202	19594701	500	TSS5_19594400	ATAC5_19594449	FALSE	FALSE	ENH5_19594452	0	0	0	0.625875	0.95783	0.612037	L26
5	19624039	19624538	500	TSS5_19624212,TSS5_19624423	ATAC5_19624350	FALSE	TRUE	ENH5_19624289	323.627	395.234	374.968	507.706	245.358	94.3614	L6
5	19829537	19830036	500	TSS5_19829924	ATAC5_19829788	FALSE	FALSE	ENH5_19829786	0	0	0	0.179126	0.179025	0.710912	L57
5	19895466	19895965	500	TSS5_19895782	ATAC5_19895677	FALSE	FALSE	ENH5_19895716	0	0	0.65623	0.620544	1.19411	0.916572	L26
5	19938338	19939072	735	TSS5_19938511,TSS5_19938837	ATAC5_19938675	TRUE	TRUE	ENH5_19938705	3.92112	65.2804	174.774	66.6211	85.7821	20.1033	S72
5	19977783	19978383	601	TSS5_19978203	ATAC5_19978056	FALSE	FALSE	ENH5_19978083	0	1.27093	3.30835	2.92146	3.09977	1.11926	S72
5	20005100	20005599	500	TSS5_20005302	ATAC5_20005347	FALSE	FALSE	ENH5_20005350	0	0	0	0.442484	1.1932	1.52762	L57
5	20047674	20048173	500	TSS5_20047924		FALSE	FALSE	ENH5_20047924	1.95898	1.42864	3.15421	1.59188	2.14739	0.508218	S72
5	20085076	20085575	500	TSS5_20085326		FALSE	FALSE	ENH5_20085326	0.560836	0.317476	0.664163	0.26549	0.298981	0.305524	S72
5	20095031	20095674	644	TSS5_20095205,TSS5_20095550	ATAC5_20095439	FALSE	TRUE	ENH5_20095352	4.48353	4.44776	3.31515	2.30411	2.50453	1.82919	DS
5	20138270	20138769	500	TSS5_20138424,TSS5_20138587		TRUE	TRUE	ENH5_20138520	0	0	0.165474	0	0.896943	2.44123	L57
5	20173216	20174036	821	TSS5_20173503	ATAC5_20173663	FALSE	FALSE	ENH5_20173626	1.12009	6.35673	13.9316	1.77207	0.537984	0	S72
5	20727987	20728486	500	TSS5_20728119,TSS5_20728381	ATAC5_20728259	FALSE	TRUE	ENH5_20728236	1.12167	0	0	0.266557	0.719735	2.24051	L57
5	20898845	20900834	1990	TSS5_20898864,TSS5_20899560	ATAC5_20900461	FALSE	FALSE	ENH5_20899840	0.842045	3.81795	3.95551	0.800736	2.81987	1.83314	S72
5	21181586	21182085	500	TSS5_21181836		FALSE	FALSE	ENH5_21181836	0	0	0	0	0.239912	0	L26
5	21215700	21216397	698	TSS5_21215913	ATAC5_21215888	FALSE	FALSE	ENH5_21216048	0	0.159769	0.165474	0	1.07869	5.29279	L57
5	21424480	21424979	500	TSS5_21424730		FALSE	FALSE	ENH5_21424730	0	0	0	0	0	0	DS
5	21444025	21444524	500	TSS5_21444275		FALSE	FALSE	ENH5_21444274	0	0	0	0.0884968	0	0	L6
5	21529044	21529786	743	TSS5_21529411	ATAC5_21529580	FALSE	FALSE	ENH5_21529415	0	0	0.996245	0.35612	1.07597	1.32295	L57
5	21558067	21559240	1174	TSS5_21558068	ATAC5_21559056	FALSE	FALSE	ENH5_21558654	0	0	1.16172	1.42021	3.71318	5.70015	L57
5	21577072	21577571	500	TSS5_21577257	ATAC5_21577357	FALSE	FALSE	ENH5_21577322	0	0.635982	0.494156	1.77101	0.29989	0.709924	L6
5	21652719	21653218	500	TSS5_21652969		FALSE	FALSE	ENH5_21652968	0	0	0	0	0	4.48102	L57
5	21736236	21736735	500	TSS5_21736635	ATAC5_21736487	FALSE	FALSE	ENH5_21736486	0	0	0	0	0	0.708935	L57
5	21752158	21752698	541	TSS5_21752490	ATAC5_21752538	FALSE	FALSE	ENH5_21752428	0	0	0	0.353987	1.20047	0.913606	L26
5	21800371	21800870	500	TSS5_21800621		FALSE	FALSE	ENH5_21800620	0	1.27196	0	2.7562	0.725188	0	L6
5	21810232	21810731	500	TSS5_21810482		FALSE	FALSE	ENH5_21810482	0	0	0	0.26549	0.359868	0.100853	L26
5	21858181	21858680	500	TSS5_21858431		FALSE	FALSE	ENH5_21858430	0	0	0.165474	0	0.0608867	0	S72
5	21871895	21872394	500	TSS5_21872145		FALSE	FALSE	ENH5_21872144	0	0	0	0	1.19592	1.42281	L57
5	21887951	21888686	736	TSS5_21888068	ATAC5_21888240	FALSE	FALSE	ENH5_21888318	55.744	129.923	76.0614	51.7514	43.0251	72.9896	S24
5	21908661	21909160	500	TSS5_21908894	ATAC5_21908839	FALSE	FALSE	ENH5_21908911	0	2.54187	1.66041	0.886035	0.119956	0.406377	S24
5	21914901	21915400	500	TSS5_21915151		FALSE	FALSE	ENH5_21915150	0	0.477244	0	0	0.29989	0.710912	L57
5	21924748	21925247	500	TSS5_21924998		FALSE	FALSE	ENH5_21924998	0	0	0	0.26549	1.55488	0.506241	L26
5	21931007	21931921	915	TSS5_21931257,TSS5_21931672		FALSE	FALSE	ENH5_21931464	0	0	0	0.089563	0.0599779	1.11729	L57
5	21936216	21936715	500	TSS5_21936500	ATAC5_21936468	FALSE	FALSE	ENH5_21936466	0	0	0	0	0.298981	1.12026	L57
5	21939573	21940235	663	TSS5_21939859,TSS5_21940179	ATAC5_21940020	FALSE	TRUE	ENH5_21939904	1372.71	895.836	2503.17	1267.94	1089.89	3443.31	L57
5	21979595	21980094	500	TSS5_21979827	ATAC5_21979794	FALSE	FALSE	ENH5_21979844	0	0	0	0.176994	0.420754	0.813743	L57
5	21982507	21983006	500	TSS5_21982608,TSS5_21982842	ATAC5_21982681	TRUE	TRUE	ENH5_21982756	0.281208	3.01705	2.98306	6.4592	15.7987	6.2232	L26
5	22056124	22056623	500	TSS5_22056374		FALSE	FALSE	ENH5_22056374	1.12009	8.25746	4.31593	0.883902	0.239912	1.12026	S24
5	22112815	22113314	500	TSS5_22113170	ATAC5_22113082	FALSE	FALSE	ENH5_22113064	0	2.54084	4.15272	0.706908	2.98254	1.52762	S72
5	22150819	22151734	916	TSS5_22151171	ATAC5_22151234	FALSE	FALSE	ENH5_22151276	0.279628	0.158738	0.332082	0.268689	0.717918	0	L26
5	22205388	22206175	788	TSS5_22206005	ATAC5_22205939	FALSE	FALSE	ENH5_22205782	1.9653	2.22852	0.65963	3.10059	0.181751	0	L6
5	22208247	22208746	500	TSS5_22208341	ATAC5_22208442	FALSE	FALSE	ENH5_22208496	0	0	0.163207	0.266557	0.121773	0	L6
5	22214370	22214869	500	TSS5_22214620		FALSE	FALSE	ENH5_22214620	0	0	0	0.712239	0.241729	0	L6
5	22323030	22324167	1138	TSS5_22323042	ATAC5_22323451	FALSE	FALSE	ENH5_22323598	0.282788	2.22748	2.79266	2.576	1.55852	2.64491	S72
5	22330817	22331316	500	TSS5_22330941,TSS5_22331132	ATAC5_22331869	TRUE	TRUE	ENH5_22331066	0	0.158738	0	0.796471	5.36985	1.11333	L26
5	22353788	22354287	500	TSS5_22354038		FALSE	FALSE	ENH5_22354038	0	0	0	0	0	0.202694	L57
5	22461457	22462589	1133	TSS5_22461688	ATAC5_22462077	FALSE	FALSE	ENH5_22462023	0	4.45497	3.12927	4.35341	3.29333	0	S24
5	22579186	22580980	1795	TSS5_22580564,TSS5_22580925	ATAC5_22579360	TRUE	TRUE	ENH5_22580083	0	24.4632	16.2652	4.67114	10.6943	6.39228	S24
5	22861910	22862735	826	TSS5_22862212	ATAC5_22862154	FALSE	FALSE	ENH5_22862322	0	1.42967	0.996245	0.710107	0.478915	0.100853	S24
5	22995909	22996440	532	TSS5_22996085	ATAC5_22996089	FALSE	FALSE	ENH5_22996174	0.282788	0.476213	0.162074	0.979862	1.73754	3.97083	L57
5	22996752	22997567	816	TSS5_22997175,TSS5_22997444	ATAC5_22997056	FALSE	FALSE	ENH5_22997160	0	0	1.66041	4.59011	10.5652	7.11703	L26
5	23002029	23002528	500	TSS5_23002358	ATAC5_23002274	FALSE	FALSE	ENH5_23002278	0	0.317476	0.165474	0	0.418937	1.93499	L57
5	23054249	23054945	697	TSS5_23054376	ATAC5_23054721	FALSE	FALSE	ENH5_23054597	0	0.953457	0.162074	0.535246	0.541619	0.506241	S24
5	23059173	23059672	500	TSS5_23059586	ATAC5_23059396	FALSE	FALSE	ENH5_23059423	0	0.476213	0.332082	0.527782	2.15194	0.915583	L26
5	23169487	23170087	601	TSS5_23169490,TSS5_23169976	ATAC5_23169716	TRUE	TRUE	ENH5_23169787	0	0	0	1.41489	7.4618	4.2803	L26
5	23188709	23189723	1015	TSS5_23188878,TSS5_23189193	ATAC5_23189326	TRUE	TRUE	ENH5_23189216	0	0.795751	1.32719	5.76189	10.9387	1.31998	L26
5	23195283	23195782	500	TSS5_23195409,TSS5_23195637		TRUE	TRUE	ENH5_23195533	0	0.317476	1.66041	0.44355	0.721553	3.56543	L57
5	23252452	23252951	500	TSS5_23252702		FALSE	FALSE	ENH5_23252702	0	1.74612	1.4938	2.56428	2.86531	0.202694	L26
5	23258170	23258891	722	TSS5_23258529,TSS5_23258772	ATAC5_23258646	FALSE	TRUE	ENH5_23258530	1.12641	11.6013	6.93632	7.62565	6.57485	0	S24
5	23353739	23354238	500	TSS5_23353902,TSS5_23354075	ATAC5_23353991	TRUE	TRUE	ENH5_23353988	0	2.22439	25.7346	0.446749	2.38912	14.4921	S72
5	23357353	23358501	1149	TSS5_23357532	ATAC5_23357689	FALSE	FALSE	ENH5_23357927	0	3.33968	3.29928	2.22308	5.98417	16.7237	L57
5	23367540	23369015	1476	TSS5_23368302	ATAC5_23368119	FALSE	FALSE	ENH5_23368278	0.279628	0.953457	0.822837	1.59081	0.481641	0.303547	L6
5	23407122	23407621	500	TSS5_23407322,TSS5_23407473	ATAC5_23407416	TRUE	TRUE	ENH5_23407372	0	0.478275	0.494156	1.95333	4.47471	2.54405	L26
5	23475022	23476029	1008	TSS5_23475158,TSS5_23475598	ATAC5_23475669	FALSE	TRUE	ENH5_23475526	0.840465	11.4384	43.3225	1.68463	2.81169	1.82721	S72
5	23500416	23501759	1344	TSS5_23501630	ATAC5_23501376	FALSE	FALSE	ENH5_23501088	107.301	90.025	101.959	40.5155	22.2982	26.9969	DS
5	23604753	23605993	1241	TSS5_23605455	ATAC5_23605029	FALSE	FALSE	ENH5_23605373	2.52139	29.3799	4.64234	9.36787	3.81951	0.406377	S24
5	23607701	23608200	500	TSS5_23607951		FALSE	FALSE	ENH5_23607950	0	0	0	0	0	0.100853	L57
5	23635519	23636018	500	TSS5_23635769		FALSE	FALSE	ENH5_23635768	0	0	0.664163	0.263358	0.906031	0.507229	L26
5	23762200	23762811	612	TSS5_23762311	ATAC5_23762563	FALSE	FALSE	ENH5_23762506	0.565576	1.59047	0.162074	3.02382	5.50888	5.48856	L26
5	23835744	23836243	500	TSS5_23835994		FALSE	FALSE	ENH5_23835994	0	0.317476	0	0.174861	0.243546	0.915584	L57
5	23838462	23839200	739	TSS5_23838780,TSS5_23838844	ATAC5_23838815	FALSE	TRUE	ENH5_23838831	1.12009	8.10182	4.30799	1.50764	2.0965	0.708935	S24
5	23913421	23913920	500	TSS5_23913671		FALSE	FALSE	ENH5_23913670	0	0	0	0	0	0.505252	L57
5	23934114	23934613	500	TSS5_23934169,TSS5_23934297	ATAC5_23934329	TRUE	TRUE	ENH5_23934364	3.08065	2.5429	1.82135	0.795405	0.48255	2.74872	DS
5	23988695	23989194	500	TSS5_23989002	ATAC5_23988996	FALSE	FALSE	ENH5_23988945	0	1.11426	0	0.442484	1.25681	0.81473	L26
5	24039066	24040323	1258	TSS5_24039697,TSS5_24039838	ATAC5_24039849	TRUE	TRUE	ENH5_24039694	5.60363	5.24144	5.30764	12.5495	7.17282	2.33445	L6
5	24084725	24085279	555	TSS5_24084757	ATAC5_24084872	FALSE	FALSE	ENH5_24085002	0	0.319537	0	0.271888	0.721553	3.05623	L57
5	24314513	24315012	500	TSS5_24314763		FALSE	FALSE	ENH5_24314762	0	0.635982	0.490756	0.0906292	1.55398	0.305524	L26
5	24315922	24316421	500	TSS5_24316173	ATAC5_24316205	FALSE	FALSE	ENH5_24316172	0	0.318507	2.32457	0	0.0608867	0.100853	S72
5	24382502	24383001	500	TSS5_24382752		FALSE	FALSE	ENH5_24382752	0.279628	0.158738	2.1421	0.267623	0.481641	1.83018	S72
5	24383317	24383816	500	TSS5_24383567		FALSE	FALSE	ENH5_24383566	1.68725	3.81383	34.2044	2.30305	2.86167	1.01743	S72
5	24387497	24388002	506	TSS5_24387519,TSS5_24387927		FALSE	TRUE	ENH5_24387750	0	4.44672	39.987	1.23362	9.8491	1.11827	S72
5	24388461	24388960	500	TSS5_24388789	ATAC5_24388739	FALSE	FALSE	ENH5_24388710	0.282788	0	1.97663	0.704775	1.55489	0.405388	S72
5	24389824	24390323	500	TSS5_24390074		FALSE	FALSE	ENH5_24390074	0	0.159769	0	0	0.418937	0.406377	L26
5	24437413	24437912	500	TSS5_24437663		FALSE	FALSE	ENH5_24437662	0	4.76935	0.494156	0.977729	0.179934	0	S24
5	24462835	24463334	500	TSS5_24463148	ATAC5_24463111	FALSE	FALSE	ENH5_24463084	0	0.952427	0	1.41488	0.777896	0.303547	L6
5	24489994	24490493	500	TSS5_24490251	ATAC5_24490308	FALSE	FALSE	ENH5_24490244	0	0	0	0	0.780622	1.31899	L57
5	24532963	24533546	584	TSS5_24533259	ATAC5_24533238	FALSE	FALSE	ENH5_24533254	0	0	0	0	0.120865	0	L26
5	24641538	24642212	675	TSS5_24641856	ATAC5_24641731	FALSE	FALSE	ENH5_24641875	0	0.159769	0	0.269755	0.600688	1.21814	L57
5	24686423	24687029	607	TSS5_24686732	ATAC5_24686781	FALSE	FALSE	ENH5_24686726	0	0.159769	0.497556	0.360385	0.718827	0.709924	L26
5	24776515	24777014	500	TSS5_24776765		FALSE	FALSE	ENH5_24776764	0	0.159769	0	0.0906292	0.0608867	0.80781	L57
5	24818132	24818631	500	TSS5_24818294,TSS5_24818362	ATAC5_24818370	FALSE	TRUE	ENH5_24818382	0	1.58841	2.14889	1.68571	3.476	0.814731	L26
5	24920846	24921345	500	TSS5_24921194	ATAC5_24921056	FALSE	FALSE	ENH5_24921096	0	0	0	0.704776	0.243546	1.7313	L57
5	24951705	24952610	906	TSS5_24952270,TSS5_24952486	ATAC5_24952371	TRUE	TRUE	ENH5_24952158	0.282788	0.634951	3.65063	0.268689	5.27079	6.71658	L57
5	24989027	24989569	543	TSS5_24989130,TSS5_24989378	ATAC5_24989226	TRUE	TRUE	ENH5_24989298	8.98444	20.6555	30.0438	30.6295	19.1384	11.9431	L6
5	24990483	24991831	1349	TSS5_24991163,TSS5_24991411	ATAC5_24991155	FALSE	TRUE	ENH5_24991157	1.40288	7.78846	3.80137	4.07085	2.03562	0.609071	S24
5	25014401	25014900	500	TSS5_25014501,TSS5_25014783		TRUE	TRUE	ENH5_25014650	0	0	0	0.175927	0.243547	1.21616	L57
5	25028879	25029729	851	TSS5_25029280	ATAC5_25029155	FALSE	FALSE	ENH5_25029304	0	0	0	0.26549	0.546163	1.62452	L57
5	25035516	25036211	696	TSS5_25035637	ATAC5_25036029	FALSE	FALSE	ENH5_25035864	0.282788	2.54702	11.4393	7.97217	14.5538	11.424	L26
5	25038718	25039217	500	TSS5_25038942	ATAC5_25038945	FALSE	FALSE	ENH5_25038968	0	0	0.162074	0.176994	1.02508	1.01149	L26
5	25039482	25039981	500	TSS5_25039732		FALSE	FALSE	ENH5_25039732	0	0	0	0.089563	1.14049	1.11432	L26
5	25066223	25067306	1084	TSS5_25066506,TSS5_25066564	ATAC5_25066653	TRUE	TRUE	ENH5_25066764	896.737	833.403	826.191	2166.31	2025.41	1826.33	L6
5	25077893	25078482	590	TSS5_25078102	ATAC5_25078293	FALSE	FALSE	ENH5_25078188	0	0.477244	1.16172	0	0.481641	2.23853	L57
5	25081463	25081962	500	TSS5_25081713		FALSE	FALSE	ENH5_25081712	0	0.795751	0	0.17806	0.841509	0.302558	L26
5	25112013	25112512	500	TSS5_25112263		FALSE	FALSE	ENH5_25112262	0	0.158738	0	0.175927	0.121773	0.506241	L57
5	25147333	25147832	500	TSS5_25147583		FALSE	FALSE	ENH5_25147582	0	0	0.494156	0.0874306	0.179934	2.34532	L57
5	25148645	25149154	510	TSS5_25148971	ATAC5_25148797	FALSE	FALSE	ENH5_25148900	0	0	0	0	0.0599779	0	L26
5	25235103	25235602	500	TSS5_25235268	ATAC5_25235391	FALSE	FALSE	ENH5_25235353	0	0.638044	0.490756	0.533114	0.717009	1.93103	L57
5	25336331	25337282	952	TSS5_25337236	ATAC5_25336949	FALSE	FALSE	ENH5_25336806	0	0.158738	0	0.089563	1.67848	1.31899	L26
5	25408570	25409927	1358	TSS5_25408686,TSS5_25409366	ATAC5_25409085	FALSE	FALSE	ENH5_25409248	0.560836	0	0.328682	0.355053	0.95783	5.90482	L57
5	25434735	25435234	500	TSS5_25434838,TSS5_25435108		TRUE	TRUE	ENH5_25434985	7.84855	2.69957	1.32606	2.29025	2.28098	5.90482	DS
5	25484191	25484705	515	TSS5_25484485	ATAC5_25484549	FALSE	FALSE	ENH5_25484448	0	0	0.992845	0.0874306	1.08142	0.305524	L26
5	25761584	25762301	718	TSS5_25762164,TSS5_25762226	ATAC5_25761855	TRUE	TRUE	ENH5_25761942	0.560836	0.476213	1.97435	1.41488	2.69537	1.318	L26
5	25792442	25793457	1016	TSS5_25792772	ATAC5_25792609	FALSE	FALSE	ENH5_25792950	0	2.7006	1.16172	1.05876	0.836056	0.407365	S24
5	25888038	25888537	500	TSS5_25888288		FALSE	FALSE	ENH5_25888288	0.281208	18.9032	16.7752	0	0	0.100853	S24
5	25986351	25986850	500	TSS5_25986552	ATAC5_25986590	FALSE	FALSE	ENH5_25986601	0.845204	0.955519	0.65623	2.21668	0.78244	0.100853	L6
5	26044686	26045226	541	TSS5_26044758	ATAC5_26045061	FALSE	FALSE	ENH5_26044956	0.282788	0.480337	0.648296	0.886034	0.539802	0.202694	L6
5	26098791	26099290	500	TSS5_26099041		FALSE	FALSE	ENH5_26099040	0	0.317476	0.162074	1.93947	3.16792	1.83216	L26
5	26105158	26105919	762	TSS5_26105623	ATAC5_26105336	FALSE	FALSE	ENH5_26105538	0	0.478275	1.48587	2.48644	3.46873	1.93103	L26
5	26111923	26112422	500	TSS5_26112047,TSS5_26112293	ATAC5_26112246	FALSE	TRUE	ENH5_26112172	0	1.11323	1.32493	3.00889	5.78878	2.95735	L26
5	26112536	26113035	500	TSS5_26112720	ATAC5_26112779	FALSE	FALSE	ENH5_26112786	0	0	0	1.15366	1.73573	2.03682	L57
5	26118334	26118833	500	TSS5_26118426,TSS5_26118708	ATAC5_26118637	FALSE	TRUE	ENH5_26118584	0.562416	6.51753	3.97818	3.18269	3.70591	0.505252	S24
5	26189294	26190137	844	TSS5_26189462,TSS5_26189946	ATAC5_26189916	FALSE	TRUE	ENH5_26189716	47.9192	20.0185	16.2641	6.98059	11.822	8.45185	DS
5	26231583	26232102	520	TSS5_26231922	ATAC5_26231763	FALSE	FALSE	ENH5_26231842	0	0.160799	0.990578	0.705842	1.49672	0.71289	L26
5	26248920	26249419	500	TSS5_26249074	ATAC5_26249171	FALSE	FALSE	ENH5_26249170	0.562416	1.11529	5.46178	2.65171	3.16884	4.79445	S72
5	26336513	26337139	627	TSS5_26336853	ATAC5_26336831	FALSE	FALSE	ENH5_26336826	0	1.2699	2.48891	8.29844	8.83857	3.1551	L26
5	26411007	26411506	500	TSS5_26411198,TSS5_26411369		TRUE	TRUE	ENH5_26411256	0.281208	2.22542	3.48062	1.06729	0.722462	6.40611	L57
5	26546078	26546577	500	TSS5_26546212,TSS5_26546451		TRUE	TRUE	ENH5_26546328	0.848364	4.92705	47.9841	19.6527	1.61759	0.304536	S72
5	26561630	26562238	609	TSS5_26562082	ATAC5_26562058	FALSE	FALSE	ENH5_26561934	1.96372	1.58738	3.15308	0.616279	1.13776	0.71289	S72
5	26566671	26567233	563	TSS5_26566775,TSS5_26567136	ATAC5_26566935	FALSE	TRUE	ENH5_26566952	20.1949	86.1245	42.3149	174.82	151.309	45.9433	L6
5	26627158	26627657	500	TSS5_26627408		FALSE	FALSE	ENH5_26627408	0	1.11735	2.64532	1.59721	2.86349	0.916573	L26
5	26669049	26669548	500	TSS5_26669299		FALSE	FALSE	ENH5_26669298	0	0	0	0.089563	0.718827	0.612037	L26
5	26762571	26763182	612	TSS5_26762663,TSS5_26762853	ATAC5_26762853	FALSE	TRUE	ENH5_26762876	0.281208	6.03719	17.9267	8.30697	6.80932	3.26387	S72
5	26764797	26765296	500	TSS5_26765008	ATAC5_26765006	FALSE	FALSE	ENH5_26765047	0	6.9958	7.95862	2.29878	2.33187	0.203683	S72
5	26769109	26771204	2096	TSS5_26770369	ATAC5_26770428	FALSE	FALSE	ENH5_26770156	0.565576	7.48954	7.27747	3.54307	11.5903	5.09404	L26
5	26808173	26808681	509	TSS5_26808517	ATAC5_26808520	FALSE	FALSE	ENH5_26808427	0.843624	1.75023	5.96613	1.49591	2.09287	0.911628	S72
5	26812885	26813387	503	TSS5_26812997	ATAC5_26813108	FALSE	FALSE	ENH5_26813136	1.40604	19.23	11.1117	12.0409	9.00396	2.65183	S24
5	26828439	26828938	500	TSS5_26828689		FALSE	FALSE	ENH5_26828688	0	0.476213	0	0.527782	0.597962	0.100853	L26
5	26852641	26853140	500	TSS5_26852858	ATAC5_26852894	FALSE	FALSE	ENH5_26852891	0	0	0	0	0.359868	0.508218	L57
5	26909302	26909801	500	TSS5_26909587,TSS5_26909525		TRUE	TRUE	ENH5_26909552	0	1.91001	4.97102	0.706909	8.8931	0.608082	L26
5	26909379	26909878	500	TSS5_26909739,TSS5_26909525		TRUE	TRUE	ENH5_26909628	0	1.91001	4.97102	0.706909	8.83221	0.608082	L26
