# Supplementary material for: Interplay between coding and non-coding regulation drives the Arabidopsis seed-to-seedling transition
Source: Nat Commun. 2024 Feb 26;15:1724. doi: 10.1038/s41467-024-46082-5 (PMC10897432; doi:10.1038/s41467-024-46082-5)
Supplement: Supplementary file 15 — Source Data [file 41467_2024_46082_MOESM15_ESM.xlsx]

## Sheet: Figure 1a
Figure 1a: Germination rates of Col-0
Hours of light	Stage	Count	Total	Percent	Experiment			Legend - stage
15	GC	0	143	0	3			GC	Green cotyledon
17.5	GC	2	154	1.2987	1			OC	Open cotyledon
20	GC	1	136	0.735294	1			RE	Radicle emergence
22.5	GC	1	178	0.561798	1			TR	Testa rupture
25	GC	0	158	0	1
27.5	GC	4	150	2.66667	1
30	GC	4	164	2.43902	1
32.5	GC	14	139	10.0719	1
35	GC	31	136	22.7941	2
37.5	GC	88	147	59.8639	1
40	GC	150	181	82.8729	1
42.5	GC	145	156	92.9487	1
45	GC	107	108	99.0741	1
45	GC	168	170	98.8235	2
47.5	GC	133	134	99.2537	1
47.5	GC	128	131	97.7099	2
50	GC	122	122	100	3
52.5	GC	153	153	100	3
55	GC	115	117	98.2906	3
50	OC	33	122	27.0492	3
52.5	OC	83	153	54.2484	3
55	OC	97	117	82.906	3
15	RE	2	143	1.3986	3
17.5	RE	3	154	1.94805	1
20	RE	5	136	3.67647	1
22.5	RE	5	178	2.80899	1
25	RE	37	158	23.4177	1
27.5	RE	98	150	65.3333	1
30	RE	140	164	85.3659	1
32.5	RE	130	139	93.5252	1
35	RE	128	136	94.1176	2
37.5	RE	145	147	98.6395	1
40	RE	179	181	98.895	1
42.5	RE	156	156	100	1
45	RE	107	108	99.0741	1
45	RE	169	170	99.4118	2
47.5	RE	134	134	100	1
47.5	RE	130	131	99.2366	2
50	RE	122	122	100	3
52.5	RE	153	153	100	3
55	RE	116	117	99.1453	3
15	TR	9	143	6.29371	3
17.5	TR	30	154	19.4805	1
20	TR	64	136	47.0588	1
22.5	TR	134	178	75.2809	1
25	TR	146	158	92.4051	1
27.5	TR	148	150	98.6667	1
30	TR	162	164	98.7805	1
32.5	TR	136	139	97.8417	1
35	TR	133	136	97.7941	2
37.5	TR	147	147	100	1
40	TR	180	181	99.4475	1
42.5	TR	156	156	100	1
45	TR	107	108	99.0741	1
45	TR	169	170	99.4118	2
47.5	TR	134	134	100	1
47.5	TR	130	131	99.2366	2
50	TR	122	122	100	3
52.5	TR	153	153	100	3
55	TR	116	117	99.1453	3

## Sheet: Figure 2c
Figure 2c: Testing significance of overlap between ATAC-seq and csRNA-seq clusters
ATAC-seq cluster	csRNA-seq cluster	P-value
A1	C1	2.14598e-107
A2	C1	0.975426
A3	C1	1
A4	C1	1
A5	C1	1
A1	C2	0.000539407
A2	C2	0.00122457
A3	C2	0.970897
A4	C2	1
A5	C2	0.948527
A1	C3	6.92553e-09
A2	C3	1.58396e-10
A3	C3	0.963679
A4	C3	1
A5	C3	0.981553
A1	C4	0.999969
A2	C4	2.82437e-32
A3	C4	8.79688e-07
A4	C4	0.999843
A5	C4	0.999996
A1	C5	1
A2	C5	0.97282
A3	C5	4.96606e-19
A4	C5	1.77004e-14
A5	C5	0.999577
A1	C6	1
A2	C6	1
A3	C6	0.400702
A4	C6	1.51903e-37
A5	C6	7.30578e-25

## Sheet: Figure 3ab
Figure 3a: Motif enrichment in clusters				Figure 3b: Comparison between sample z-scores					Figure 3c: Comparison between sample z-scores
Motif	csRNA-seq/ATAC-seq cluster	-log10(P-value)		M1 TSSs (n=837)					M2 TSSs (n=403)
M1	A1	113.585		Group 1	Group 2	P-value	Adj. P-value		Group 1	Group 2	P-value	Adj. P-value
M4	A1	10.4437		DS	S24	1.3e-265	1.43e-264		DS	S24	0.002	0.002
M6	A1	16.8477		DS	S72	7.62e-267	9.14e-266		DS	S72	3.22e-22	1.29e-21
M18	A1	17.6198		DS	L6	1.25e-273	1.62e-272		DS	L6	2.95e-127	2.95e-126
M9	A1	12.2749		DS	L26	1.11e-274	1.66e-273		DS	L26	9.17e-129	1.1e-127
M23	A1	0		DS	L57	3.18e-274	4.45e-273		DS	L57	6.06e-52	4.24e-51
M2	A1	2.84164		S24	S72	0.998	0.998		S24	S72	4.12e-13	1.24e-12
M1	A2	32.4828		S24	L6	6.62e-75	3.97e-74		S24	L6	5.65e-129	7.34e-128
M4	A2	1.5986		S24	L26	2.78e-173	2.78e-172		S24	L26	2.83e-130	4.24e-129
M6	A2	4.15864		S24	L57	4.08e-152	3.26e-151		S24	L57	1.63e-47	9.78e-47
M18	A2	2.58838		S72	L6	2.48e-71	1.24e-70		S72	L6	1.5e-127	1.65e-126
M9	A2	14.1337		S72	L26	3.79e-168	3.41e-167		S72	L26	5.73e-130	8.02e-129
M23	A2	16.7423		S72	L57	1.08e-148	7.56e-148		S72	L57	6.56e-27	3.28e-26
M2	A2	19.2692		L6	L26	4.14e-67	1.66e-66		L6	L26	0.000642	0.001
M1	A3	3.09963		L6	L57	1.45e-59	4.35e-59		L6	L57	1.84e-106	1.47e-105
M4	A3	0		L26	L57	0.455	0.91		L26	L57	1.29e-110	1.16e-109
M6	A3	0
M18	A3	0		M1 ACRs (n=549)					M2 ACRs (n=339)
M9	A3	1.54212		Group 1	Group 2	P-value	Adj. P-value		Group 1	Group 2	P-value	Adj. P-value
M23	A3	0		DS	L6	4.48e-35	1.34e-34		DS	L6	2.83e-42	1.7e-41
M2	A3	40.3686		DS	L26	4.53e-86	2.26e-85		DS	L26	3.99e-15	1.2e-14
M1	A4	0.90309		DS	L57	3.55e-97	2.13e-96		DS	L57	0.592	0.592
M4	A4	0		L6	L26	2.35e-33	4.7e-33		L6	L26	1.11e-16	4.44e-16
M6	A4	2.03668		L6	L57	4.75e-51	1.9e-50		L6	L57	6.13e-37	3.06e-36
M18	A4	0		L26	L57	2.01e-11	2.01e-11		L26	L57	3.13e-12	6.26e-12
M9	A4	0
M23	A4	0
M2	A4	49.3458
M1	A5	0
M4	A5	0
M6	A5	0
M18	A5	0.185087
M9	A5	0
M23	A5	0
M2	A5	10.054
M1	C1	45.9872
M4	C1	46.2211
M6	C1	14.0146
M18	C1	14.5498
M9	C1	13.7447
M23	C1	0
M2	C1	5.67366
M1	C2	0.417937
M4	C2	3.2233
M6	C2	7.6073
M18	C2	13.9626
M9	C2	1.49214
M23	C2	0.812479
M2	C2	4.46725
M1	C3	0.88941
M4	C3	1.92445
M6	C3	1.9914
M18	C3	8.28651
M9	C3	0.906578
M23	C3	1.04239
M2	C3	4.31069
M1	C4	0
M4	C4	2.02919
M6	C4	2.8041
M18	C4	3.09745
M9	C4	1.49214
M23	C4	105.818
M2	C4	21.6799
M1	C5	0
M4	C5	0.318759
M6	C5	0
M18	C5	0
M9	C5	0
M23	C5	1.80134
M2	C5	14.3429
M1	C6	6.62709
M4	C6	0
M6	C6	0.497573
M18	C6	0
M9	C6	0.213959
M23	C6	0
M2	C6	0

## Sheet: Figure 6gh
Figure 6g: Col-0 versus SALK_201027C						Figure 6h: Col-0 versus SALK_073206
Genotype	Gene	Sample	FC to RBP45B			Genotype	Gene	Sample	FC to RBP45B
Col-0	Div. ncRNA	DS.1	0.000763545			Col-0	Div. ncRNA	DS.1	0.00079505
Col-0	Div. ncRNA	DS.2	0.000882163			Col-0	Div. ncRNA	DS.2	0.0015901
Col-0	Div. ncRNA	DS.3	0.00138107			Col-0	Div. ncRNA	DS.3	0.000750427
Col-0	Div. ncRNA	S72.1	0.00472108			Col-0	Div. ncRNA	S72.1	0.00526263
Col-0	Div. ncRNA	S72.2	0.00385692			Col-0	Div. ncRNA	S72.2	0.00369554
Col-0	Div. ncRNA	S72.3	0.00347204			Col-0	Div. ncRNA	S72.3	0.00428447
Col-0	Div. ncRNA	L168.1	0.0012577			Col-0	Div. ncRNA	L168.1	0.000833614
Col-0	Div. ncRNA	L168.2	0.000452959			Col-0	Div. ncRNA	L168.2	0.000722357
Col-0	Div. ncRNA	L168.3	0.000717367			Col-0	Div. ncRNA	L168.3	0.000782295
Col-0	AT1G04170	DS.1	0.857574			Col-0	AT1G04170	DS.1	0.468136
Col-0	AT1G04170	DS.2	0.350301			Col-0	AT1G04170	DS.2	0.487452
Col-0	AT1G04170	DS.3	0.604299			Col-0	AT1G04170	DS.3	0.381565
Col-0	AT1G04170	S72.1	1.17827			Col-0	AT1G04170	S72.1	1.23542
Col-0	AT1G04170	S72.2	1.77358			Col-0	AT1G04170	S72.2	1.71912
Col-0	AT1G04170	S72.3	0.727827			Col-0	AT1G04170	S72.3	1.17148
Col-0	AT1G04170	L168.1	0.785491			Col-0	AT1G04170	L168.1	0.694959
Col-0	AT1G04170	L168.2	0.869545			Col-0	AT1G04170	L168.2	0.758734
Col-0	AT1G04170	L168.3	0.789129			Col-0	AT1G04170	L168.3	0.642455
SALK_201027C	Div. ncRNA	DS.1	7.62801e-05			SALK_073206	Div. ncRNA	DS.1	0.000240501
SALK_201027C	Div. ncRNA	DS.2	0.000310454			SALK_073206	Div. ncRNA	DS.2	0.000201304
SALK_201027C	Div. ncRNA	DS.3	0.000688145			SALK_073206	Div. ncRNA	DS.3	0.000760024
SALK_201027C	Div. ncRNA	S72.1	0.000346066			SALK_073206	Div. ncRNA	S72.1	0.000482116
SALK_201027C	Div. ncRNA	S72.2	0.000365798			SALK_073206	Div. ncRNA	S72.2	0.00035827
SALK_201027C	Div. ncRNA	S72.3	0.00112437			SALK_073206	Div. ncRNA	S72.3	0.000230172
SALK_201027C	Div. ncRNA	L168.1	0.000245839			SALK_073206	Div. ncRNA	L168.1	0.000405409
SALK_201027C	Div. ncRNA	L168.2	0.000460344			SALK_073206	Div. ncRNA	L168.2	0.000303013
SALK_201027C	Div. ncRNA	L168.3	0.000395235			SALK_073206	Div. ncRNA	L168.3	0.000407287
SALK_201027C	AT1G04170	DS.1	0.32496			SALK_073206	AT1G04170	DS.1	0.306367
SALK_201027C	AT1G04170	DS.2	0.329116			SALK_073206	AT1G04170	DS.2	0.31498
SALK_201027C	AT1G04170	DS.3	0.394109			SALK_073206	AT1G04170	DS.3	0.349896
SALK_201027C	AT1G04170	S72.1	0.97942			SALK_073206	AT1G04170	S72.1	0.406596
SALK_201027C	AT1G04170	S72.2	0.860551			SALK_073206	AT1G04170	S72.2	1.08172
SALK_201027C	AT1G04170	S72.3	0.792784			SALK_073206	AT1G04170	S72.3	0.935191
SALK_201027C	AT1G04170	L168.1	0.590496			SALK_073206	AT1G04170	L168.1	0.474123
SALK_201027C	AT1G04170	L168.2	0.610614			SALK_073206	AT1G04170	L168.2	0.412272
SALK_201027C	AT1G04170	L168.3	0.757858			SALK_073206	AT1G04170	L168.3	0.501157
Genotype	Gene	Timepoint	Mean	Sd		Genotype	Gene	Timepoint	Mean	Sd
Col-0	Div. ncRNA	DS	0.00100893	0.000327697		Col-0	Div. ncRNA	DS	0.00104519	0.000472431
Col-0	Div. ncRNA	L168	0.000809341	0.000410177		Col-0	Div. ncRNA	L168	0.000779422	5.56839e-05
Col-0	Div. ncRNA	S72	0.00401668	0.000639662		Col-0	Div. ncRNA	S72	0.00441421	0.000791562
Col-0	AT1G04170	DS	0.604058	0.253637		Col-0	AT1G04170	DS	0.445718	0.0563913
Col-0	AT1G04170	L168	0.814722	0.0475134		Col-0	AT1G04170	L168	0.698716	0.0582308
Col-0	AT1G04170	S72	1.22656	0.524548		Col-0	AT1G04170	S72	1.37534	0.299431
SALK_201027C	Div. ncRNA	DS	0.000358293	0.000308725		SALK_073206	Div. ncRNA	DS	0.00040061	0.000311878
SALK_201027C	Div. ncRNA	L168	0.000367139	0.000109978		SALK_073206	Div. ncRNA	L168	0.000371903	5.9668e-05
SALK_201027C	Div. ncRNA	S72	0.000612078	0.000443768		SALK_073206	Div. ncRNA	S72	0.000356852	0.000125978
SALK_201027C	AT1G04170	DS	0.349395	0.0387793		SALK_073206	AT1G04170	DS	0.323748	0.0230511
SALK_201027C	AT1G04170	L168	0.65299	0.0913743		SALK_073206	AT1G04170	L168	0.462517	0.0455649
SALK_201027C	AT1G04170	S72	0.877585	0.0944769		SALK_073206	AT1G04170	S72	0.807837	0.355125
Ct values (2-3x technical reps)						Ct values (2-3x technical reps)
Genotype	Timepoint	Primer	Bio Rep	Ct		Genotype	Timepoint	Primer	Bio Rep	Ct
Col-0	DS	RBP45B	1	22.54		Col-0	DS	RBP45B	1	23.56
Col-0	DS	RBP45B	1	21.83		Col-0	DS	RBP45B	1	23.25
Col-0	DS	RBP45B	2	21.6		Col-0	DS	RBP45B	2	22.68
Col-0	DS	RBP45B	2	21.56		Col-0	DS	RBP45B	2	22.56
Col-0	DS	RBP45B	3	22.21		Col-0	DS	RBP45B	3	21.03
Col-0	DS	RBP45B	3	21.95		Col-0	DS	RBP45B	3	21.53
Col-0	S72	RBP45B	1	22.57		Col-0	S72	RBP45B	1	22.71
Col-0	S72	RBP45B	1	22.25		Col-0	S72	RBP45B	1	22.3
Col-0	S72	RBP45B	2	23.91		Col-0	S72	RBP45B	2	24.01
Col-0	S72	RBP45B	2	24.11		Col-0	S72	RBP45B	2	24.02
Col-0	S72	RBP45B	3	22.34		Col-0	S72	RBP45B	3	22.91
Col-0	S72	RBP45B	3	21.87		Col-0	S72	RBP45B	3	22.68
Col-0	L168	RBP45B	1	21.48		Col-0	L168	RBP45B	1	21.14
Col-0	L168	RBP45B	1	21.09		Col-0	L168	RBP45B	1	21.11
Col-0	L168	RBP45B	2	20.27		Col-0	L168	RBP45B	2	21.66
Col-0	L168	RBP45B	2	20.58		Col-0	L168	RBP45B	2	21.63
Col-0	L168	RBP45B	3	21.67		Col-0	L168	RBP45B	3	21.28
Col-0	L168	RBP45B	3	21.26		Col-0	L168	RBP45B	3	21.27
Col-0	DS	AT1G04170	1	22.27		Col-0	DS	AT1G04170	1	24.41
Col-0	DS	AT1G04170	1	22.43		Col-0	DS	AT1G04170	1	24.58
Col-0	DS	AT1G04170	1	22.52		Col-0	DS	AT1G04170	1	24.51
Col-0	DS	AT1G04170	2	23.45		Col-0	DS	AT1G04170	2	23.55
Col-0	DS	AT1G04170	2	22.54		Col-0	DS	AT1G04170	2	23.61
Col-0	DS	AT1G04170	2	23.29		Col-0	DS	AT1G04170	2	23.81
Col-0	DS	AT1G04170	3	22.75		Col-0	DS	AT1G04170	3	22.7
Col-0	DS	AT1G04170	3	22.81		Col-0	DS	AT1G04170	3	22.7
Col-0	DS	AT1G04170	3	22.86		Col-0	DS	AT1G04170	3	22.61
Col-0	S72	AT1G04170	1	22.18		Col-0	S72	AT1G04170	1	22.24
Col-0	S72	AT1G04170	1	22.15		Col-0	S72	AT1G04170	1	22.16
Col-0	S72	AT1G04170	1	22.19		Col-0	S72	AT1G04170	1	22.2
Col-0	S72	AT1G04170	2	23.34		Col-0	S72	AT1G04170	2	23.09
Col-0	S72	AT1G04170	2	23.09		Col-0	S72	AT1G04170	2	23.31
Col-0	S72	AT1G04170	2	23.12		Col-0	S72	AT1G04170	2	23.3
Col-0	S72	AT1G04170	3	22.51		Col-0	S72	AT1G04170	3	22.54
Col-0	S72	AT1G04170	3	22.63		Col-0	S72	AT1G04170	3	22.55
Col-0	S72	AT1G04170	3	22.55		Col-0	S72	AT1G04170	3	22.61
Col-0	L168	AT1G04170	1	21.6		Col-0	L168	AT1G04170	1	21.68
Col-0	L168	AT1G04170	1	21.63		Col-0	L168	AT1G04170	1	21.65
Col-0	L168	AT1G04170	1	21.67		Col-0	L168	AT1G04170	1	21.62
Col-0	L168	AT1G04170	2	20.49		Col-0	L168	AT1G04170	2	21.96
Col-0	L168	AT1G04170	2	20.57		Col-0	L168	AT1G04170	2	22.03
Col-0	L168	AT1G04170	2	20.82		Col-0	L168	AT1G04170	2	22.14
Col-0	L168	AT1G04170	3	21.7		Col-0	L168	AT1G04170	3	21.98
Col-0	L168	AT1G04170	3	21.82		Col-0	L168	AT1G04170	3	22.07
Col-0	L168	AT1G04170	3	21.9		Col-0	L168	AT1G04170	3	21.69
Col-0	DS	Div. ncRNA	1	33.51		Col-0	DS	Div. ncRNA	1	31.89
Col-0	DS	Div. ncRNA	1	32.19		Col-0	DS	Div. ncRNA	1	32.85
Col-0	DS	Div. ncRNA	1	33.51		Col-0	DS	Div. ncRNA	1	33.26
Col-0	DS	Div. ncRNA	2	32.83		Col-0	DS	Div. ncRNA	2	31.12
Col-0	DS	Div. ncRNA	2	32.88		Col-0	DS	Div. ncRNA	2	31.66
Col-0	DS	Div. ncRNA	2	32.65		Col-0	DS	Div. ncRNA	2	31.74
Col-0	DS	Div. ncRNA	3	31.04		Col-0	DS	Div. ncRNA	3	32.16
Col-0	DS	Div. ncRNA	3	31.86		Col-0	DS	Div. ncRNA	3	33.73
Col-0	DS	Div. ncRNA	3	31.54		Col-0	DS	Div. ncRNA	3	31.28
Col-0	S72	Div. ncRNA	1	30.93		Col-0	S72	Div. ncRNA	1	29.71
Col-0	S72	Div. ncRNA	1	30.43		Col-0	S72	Div. ncRNA	1	29.77
Col-0	S72	Div. ncRNA	1	29.74		Col-0	S72	Div. ncRNA	1	29.56
Col-0	S72	Div. ncRNA	2	30.8		Col-0	S72	Div. ncRNA	2	30.88
Col-0	S72	Div. ncRNA	2	30.76		Col-0	S72	Div. ncRNA	2	30.43
Col-0	S72	Div. ncRNA	2	30.61		Col-0	S72	Div. ncRNA	2	30.94
Col-0	S72	Div. ncRNA	3	30.88		Col-0	S72	Div. ncRNA	3	31.07
Col-0	S72	Div. ncRNA	3	30.66		Col-0	S72	Div. ncRNA	3	30.64
Col-0	S72	Div. ncRNA	3	30.89		Col-0	S72	Div. ncRNA	3	30.47
Col-0	L168	Div. ncRNA	1	31.45		Col-0	L168	Div. ncRNA	1	31.26
Col-0	L168	Div. ncRNA	1	31.15		Col-0	L168	Div. ncRNA	1	32.15
Col-0	L168	Div. ncRNA	1	30.97		Col-0	L168	Div. ncRNA	1	31.76
Col-0	L168	Div. ncRNA	2	32.32		Col-0	L168	Div. ncRNA	2	31.16
Col-0	L168	Div. ncRNA	2	33.27		Col-0	L168	Div. ncRNA	2	31.63
Col-0	L168	Div. ncRNA	2	31.71		Col-0	L168	Div. ncRNA	2	31.26
Col-0	L168	Div. ncRNA	3	32.22		Col-0	L168	Div. ncRNA	3	31.73
Col-0	L168	Div. ncRNA	3	31.51		Col-0	L168	Div. ncRNA	3	31.7
Col-0	L168	Div. ncRNA	3	32.15		Col-0	L168	Div. ncRNA	3	32.3
SALK_201027C	DS	RBP45B	1	22.01		SALK_073206	DS	RBP45B	1	22.23
SALK_201027C	DS	RBP45B	1	22.26		SALK_073206	DS	RBP45B	1	21.83
SALK_201027C	DS	RBP45B	2	22.54		SALK_073206	DS	RBP45B	2	22.42
SALK_201027C	DS	RBP45B	2	22.2		SALK_073206	DS	RBP45B	2	22.08
SALK_201027C	DS	RBP45B	3	22.17		SALK_073206	DS	RBP45B	3	21.89
SALK_201027C	DS	RBP45B	3	22.05		SALK_073206	DS	RBP45B	3	21.74
SALK_201027C	S72	RBP45B	1	22.19		SALK_073206	S72	RBP45B	1	21.63
SALK_201027C	S72	RBP45B	1	22.51		SALK_073206	S72	RBP45B	1	21.7
SALK_201027C	S72	RBP45B	2	22.65		SALK_073206	S72	RBP45B	2	22.76
SALK_201027C	S72	RBP45B	2	22.51		SALK_073206	S72	RBP45B	2	22.46
SALK_201027C	S72	RBP45B	3	22.64		SALK_073206	S72	RBP45B	3	22.23
SALK_201027C	S72	RBP45B	3	22.59		SALK_073206	S72	RBP45B	3	22.13
SALK_201027C	L168	RBP45B	1	21.44		SALK_073206	L168	RBP45B	1	20.14
SALK_201027C	L168	RBP45B	1	21.26		SALK_073206	L168	RBP45B	1	21.04
SALK_201027C	L168	RBP45B	2	21.06		SALK_073206	L168	RBP45B	2	20.51
SALK_201027C	L168	RBP45B	2	21.43		SALK_073206	L168	RBP45B	2	20.84
SALK_201027C	L168	RBP45B	3	21.54		SALK_073206	L168	RBP45B	3	20.73
SALK_201027C	L168	RBP45B	3	21.18		SALK_073206	L168	RBP45B	3	20.85
SALK_201027C	DS	AT1G04170	1	23.67		SALK_073206	DS	AT1G04170	1	23.71
SALK_201027C	DS	AT1G04170	1	23.74		SALK_073206	DS	AT1G04170	1	23.73
SALK_201027C	DS	AT1G04170	1	23.86		SALK_073206	DS	AT1G04170	1	23.77
SALK_201027C	DS	AT1G04170	2	23.92		SALK_073206	DS	AT1G04170	2	23.96
SALK_201027C	DS	AT1G04170	2	23.79		SALK_073206	DS	AT1G04170	2	23.89
SALK_201027C	DS	AT1G04170	2	24.21		SALK_073206	DS	AT1G04170	2	23.9
SALK_201027C	DS	AT1G04170	3	23.23		SALK_073206	DS	AT1G04170	3	23.32
SALK_201027C	DS	AT1G04170	3	23.64		SALK_073206	DS	AT1G04170	3	23.15
SALK_201027C	DS	AT1G04170	3	23.49		SALK_073206	DS	AT1G04170	3	23.52
SALK_201027C	S72	AT1G04170	1	22.56		SALK_073206	S72	AT1G04170	1	22.49
SALK_201027C	S72	AT1G04170	1	22.27		SALK_073206	S72	AT1G04170	1	23.2
SALK_201027C	S72	AT1G04170	1	22.31		SALK_073206	S72	AT1G04170	1	23.2
SALK_201027C	S72	AT1G04170	2	22.77		SALK_073206	S72	AT1G04170	2	22.52
SALK_201027C	S72	AT1G04170	2	22.94		SALK_073206	S72	AT1G04170	2	22.45
SALK_201027C	S72	AT1G04170	2	22.68		SALK_073206	S72	AT1G04170	2	22.52
SALK_201027C	S72	AT1G04170	3	23.05		SALK_073206	S72	AT1G04170	3	22.09
SALK_201027C	S72	AT1G04170	3	22.76		SALK_073206	S72	AT1G04170	3	22.41
SALK_201027C	S72	AT1G04170	3	23.04		SALK_073206	S72	AT1G04170	3	22.33
SALK_201027C	L168	AT1G04170	1	22.06		SALK_073206	L168	AT1G04170	1	21.61
SALK_201027C	L168	AT1G04170	1	22.26		SALK_073206	L168	AT1G04170	1	21.65
SALK_201027C	L168	AT1G04170	1	22.01		SALK_073206	L168	AT1G04170	1	21.74
SALK_201027C	L168	AT1G04170	2	21.95		SALK_073206	L168	AT1G04170	2	21.59
SALK_201027C	L168	AT1G04170	2	21.97		SALK_073206	L168	AT1G04170	2	21.46
SALK_201027C	L168	AT1G04170	2	21.95		SALK_073206	L168	AT1G04170	2	22.81
SALK_201027C	L168	AT1G04170	3	22.05		SALK_073206	L168	AT1G04170	3	21.67
SALK_201027C	L168	AT1G04170	3	21.76		SALK_073206	L168	AT1G04170	3	21.77
SALK_201027C	L168	AT1G04170	3	21.47		SALK_073206	L168	AT1G04170	3	21.92
SALK_201027C	DS	Div. ncRNA	1	34.78		SALK_073206	DS	Div. ncRNA	1	33.64
SALK_201027C	DS	Div. ncRNA	1	40		SALK_073206	DS	Div. ncRNA	1	34.07
SALK_201027C	DS	Div. ncRNA	1	33.05		SALK_073206	DS	Div. ncRNA	1	34.46
SALK_201027C	DS	Div. ncRNA	2	34.28		SALK_073206	DS	Div. ncRNA	2	34.49
SALK_201027C	DS	Div. ncRNA	2	33.83		SALK_073206	DS	Div. ncRNA	2	33.56
SALK_201027C	DS	Div. ncRNA	2	33.69		SALK_073206	DS	Div. ncRNA	2	35.91
SALK_201027C	DS	Div. ncRNA	3	32.89		SALK_073206	DS	Div. ncRNA	3	32.45
SALK_201027C	DS	Div. ncRNA	3	33.67		SALK_073206	DS	Div. ncRNA	3	32.97
SALK_201027C	DS	Div. ncRNA	3	31.6		SALK_073206	DS	Div. ncRNA	3	31.8
SALK_201027C	S72	Div. ncRNA	1	33.79		SALK_073206	S72	Div. ncRNA	1	33.8
SALK_201027C	S72	Div. ncRNA	1	33.32		SALK_073206	S72	Div. ncRNA	1	33.5
SALK_201027C	S72	Div. ncRNA	1	33.83		SALK_073206	S72	Div. ncRNA	1	32.04
SALK_201027C	S72	Div. ncRNA	2	34.52		SALK_073206	S72	Div. ncRNA	2	33.08
SALK_201027C	S72	Div. ncRNA	2	34.45		SALK_073206	S72	Div. ncRNA	2	32.84
SALK_201027C	S72	Div. ncRNA	2	33.14		SALK_073206	S72	Div. ncRNA	2	34.51
SALK_201027C	S72	Div. ncRNA	3	32.69		SALK_073206	S72	Div. ncRNA	3	33.75
SALK_201027C	S72	Div. ncRNA	3	32.32		SALK_073206	S72	Div. ncRNA	3	33.85
SALK_201027C	S72	Div. ncRNA	3	32.51		SALK_073206	S72	Div. ncRNA	3	34.73
SALK_201027C	L168	Div. ncRNA	1	33.28		SALK_073206	L168	Div. ncRNA	1	32.25
SALK_201027C	L168	Div. ncRNA	1	33.13		SALK_073206	L168	Div. ncRNA	1	33.11
SALK_201027C	L168	Div. ncRNA	1	33.61		SALK_073206	L168	Div. ncRNA	1	32.42
SALK_201027C	L168	Div. ncRNA	2	33.1		SALK_073206	L168	Div. ncRNA	2	32.7
SALK_201027C	L168	Div. ncRNA	2	32.31		SALK_073206	L168	Div. ncRNA	2	32.07
SALK_201027C	L168	Div. ncRNA	2	32.21		SALK_073206	L168	Div. ncRNA	2	33.01
SALK_201027C	L168	Div. ncRNA	3	32.64		SALK_073206	L168	Div. ncRNA	3	32.82
SALK_201027C	L168	Div. ncRNA	3	32.28		SALK_073206	L168	Div. ncRNA	3	32.48
SALK_201027C	L168	Div. ncRNA	3	32.52		SALK_073206	L168	Div. ncRNA	3	32.13

## Sheet: Supplementary Figure 2b
Supplementary Figure 2b: Testing significance of overlap between csRNA-seq and RNA-seq clusters
RNA-seq cluster	csRNA-seq cluster	P-value
R1	C1	0
R2	C1	0
R3	C1	1.48039e-57
R4	C1	1
R5	C1	1
R6	C1	1
R1	C2	1
R2	C2	1.16108e-143
R3	C2	6.09971e-10
R4	C2	1
R5	C2	1
R6	C2	1
R1	C3	1
R2	C3	1.69053e-41
R3	C3	2.10373e-129
R4	C3	0.999996
R5	C3	1
R6	C3	1
R1	C4	1
R2	C4	1
R3	C4	1
R4	C4	0
R5	C4	0.0798465
R6	C4	1
R1	C5	1
R2	C5	1
R3	C5	1
R4	C5	0.488991
R5	C5	2.4372e-302
R6	C5	1
R1	C6	1
R2	C6	1
R3	C6	1
R4	C6	1
R5	C6	2.96524e-87
R6	C6	0

## Sheet: Supplementary Figure 3ab
Supplementary Figure 3a: Motif enrichment in ATAC-seq clusters						Supplementary Figure 3b: Motif enrichment in csRNA-seq clusters
Motif	Cluster	-log10(P-value)				Motif	Cluster	-log10(P-value)
M11	A1	11.0804				M15	C1	29.451
M3	A1	9.74715				M16	C1	23.1524
M32	A1	9.61798				M19	C1	14.0146
M7	A1	3.89963				M20	C1	21.9245
M31	A1	3.31515				M24	C1	0
M8	A1	0				M26	C1	5.51999
M10	A1	0				M27	C1	3.19997
M12	A1	0				M15	C2	2.42829
M11	A2	3.4034				M16	C2	2.56543
M3	A2	0				M19	C2	0.920819
M32	A2	25.7721				M20	C2	13.9626
M7	A2	4.23062				M24	C2	1.03012
M31	A2	3.86328				M26	C2	0.935542
M8	A2	3.53165				M27	C2	0
M10	A2	0				M15	C3	0
M12	A2	0				M16	C3	0
M11	A3	1.98297				M19	C3	0
M3	A3	0				M20	C3	4.66354
M32	A3	30.3655				M24	C3	0.88941
M7	A3	0.374688				M26	C3	0
M31	A3	1.67985				M27	C3	1.70115
M8	A3	0.332547				M15	C4	2.4023
M10	A3	0.69037				M16	C4	0.546682
M12	A3	0				M19	C4	3.4698
M11	A4	11.1864				M20	C4	2.02919
M3	A4	0				M24	C4	32.0894
M32	A4	16.2848				M26	C4	0.342944
M7	A4	0.623423				M27	C4	0
M31	A4	0				M15	C5	0.533132
M8	A4	1.4437				M16	C5	2.53462
M10	A4	9.66959				M19	C5	2.67778
M12	A4	2.97881				M20	C5	0
M11	A5	1.68194				M24	C5	0
M3	A5	0.847712				M26	C5	4.4437
M32	A5	0				M27	C5	2.92445
M7	A5	0				M15	C6	0.233587
M31	A5	0				M16	C6	0.603801
M8	A5	0.847712				M19	C6	0
M10	A5	4.5376				M20	C6	0
M12	A5	10.054				M24	C6	0
						M26	C6	10.1662
						M27	C6	28.1409

## Sheet: Supplementary Figure 6i
Supplementary Figure 6i: Significance testing for observed number of antisense/sense pairs per cluster
PCC > 0.25		PCC > 0.5		PCC > 0.75		PCC < -0.25		PCC < -0.5
Cluster	P-value	Cluster	P-value	Cluster	P-value	Cluster	P-value	Cluster	P-value
C1	2.983e-30	C1	3.084e-27	C1	1.551e-17	C1	2.374e-17	C1	1.363e-7
C2	0.149	C2	0.2931	C2	0.2346	C2	0.8688	C2	0.7699
C3	0.1926	C3	0.1968	C3	0.03884	C3	0.1808	C3	1
C4	0.9674	C4	0.3248	C4	0.3088	C4	0.3567	C4	0.03382
C5	0.0007681	C5	0.01894	C5	0.9543	C5	2.992e-05	C5	0.07773
C6	2.456e-23	C6	2.743e-21	C6	1.579e-17	C6	6.739e-15	C6	3.086e-7

## Sheet: Supplementary Figure 8ef
Supplementary Figure 8e: Col-0 versus SAIL_1250_D04						Supplementary Figure 8f: Col-0 versus SALK_138567
Genotype	Gene	Sample	FC to RBP45B			Genotype	Gene	Sample	FC to RBP45B
Col-0	Div. ncRNA	DS.1	0.00324327			Col-0	Div. ncRNA	DS.1	0.0030861
Col-0	Div. ncRNA	DS.2	0.00240736			Col-0	Div. ncRNA	DS.2	0.00269593
Col-0	Div. ncRNA	DS.3	0.00217214			Col-0	Div. ncRNA	DS.3	0.00264962
Col-0	AT3G26650	DS.1	0.0572466			Col-0	AT3G26650	DS.1	0.0571805
Col-0	AT3G26650	DS.2	0.0351175			Col-0	AT3G26650	DS.2	0.0403394
Col-0	AT3G26650	DS.3	0.0522533			Col-0	AT3G26650	DS.3	0.058924
SAIL_1250_D04	Div. ncRNA	DS.1	0.010501			SALK_138567	Div. ncRNA	DS.1	0.00121345
SAIL_1250_D04	Div. ncRNA	DS.2	0.0094859			SALK_138567	Div. ncRNA	DS.2	0.00113481
SAIL_1250_D04	Div. ncRNA	DS.3	0.0134928			SALK_138567	Div. ncRNA	DS.3	0.00171608
SAIL_1250_D04	AT3G26650	DS.1	0.685391			SALK_138567	AT3G26650	DS.1	0.0186028
SAIL_1250_D04	AT3G26650	DS.2	0.878633			SALK_138567	AT3G26650	DS.2	0.0269233
SAIL_1250_D04	AT3G26650	DS.3	0.782773			SALK_138567	AT3G26650	DS.3	0.0264608
Col-0	Div. ncRNA	L12.1	0.00338491			Col-0	Div. ncRNA	L12.1	0.00295355
Col-0	Div. ncRNA	L12.2	0.004534			Col-0	Div. ncRNA	L12.2	0.00315094
Col-0	Div. ncRNA	L12.3	0.00237147			Col-0	Div. ncRNA	L12.3	0.00228541
Col-0	AT3G26650	L12.1	0.209981			Col-0	AT3G26650	L12.1	0.135372
Col-0	AT3G26650	L12.2	0.190122			Col-0	AT3G26650	L12.2	0.164178
Col-0	AT3G26650	L12.3	0.192776			Col-0	AT3G26650	L12.3	0.187505
SAIL_1250_D04	Div. ncRNA	L12.1	0.00460261			SALK_138567	Div. ncRNA	L12.1	0.00224874
SAIL_1250_D04	Div. ncRNA	L12.2	0.00697625			SALK_138567	Div. ncRNA	L12.2	0.0018779
SAIL_1250_D04	Div. ncRNA	L12.3	0.00739962			SALK_138567	Div. ncRNA	L12.3	0.00217465
SAIL_1250_D04	AT3G26650	L12.1	0.477973			SALK_138567	AT3G26650	L12.1	0.00131718
SAIL_1250_D04	AT3G26650	L12.2	0.376747			SALK_138567	AT3G26650	L12.2	0.00236874
SAIL_1250_D04	AT3G26650	L12.3	0.311003			SALK_138567	AT3G26650	L12.3	0.00331525
Col-0	Div. ncRNA	L48.1	0.00907848			Col-0	Div. ncRNA	L48.1	0.00767829
Col-0	Div. ncRNA	L48.2	0.00646411			Col-0	Div. ncRNA	L48.2	0.00613665
Col-0	Div. ncRNA	L48.3	0.00500759			Col-0	Div. ncRNA	L48.3	0.00635306
Col-0	AT3G26650	L48.1	15.102			Col-0	AT3G26650	L48.1	15.6165
Col-0	AT3G26650	L48.2	14.6382			Col-0	AT3G26650	L48.2	14.6382
Col-0	AT3G26650	L48.3	16.8149			Col-0	AT3G26650	L48.3	20.1587
SAIL_1250_D04	Div. ncRNA	L48.1	0.00494436			SALK_138567	Div. ncRNA	L48.1	0.00696819
SAIL_1250_D04	Div. ncRNA	L48.2	0.0175182			SALK_138567	Div. ncRNA	L48.2	0.00954085
SAIL_1250_D04	Div. ncRNA	L48.3	0.0124446			SALK_138567	Div. ncRNA	L48.3	0.00745109
SAIL_1250_D04	AT3G26650	L48.1	3.16382			SALK_138567	AT3G26650	L48.1	0.026278
SAIL_1250_D04	AT3G26650	L48.2	4.79545			SALK_138567	AT3G26650	L48.2	0.0558745
SAIL_1250_D04	AT3G26650	L48.3	3.10229			SALK_138567	AT3G26650	L48.3	0.0834275
Genotype	Gene	Timepoint	Mean	Sd		Genotype	Gene	Timepoint	Mean	Sd
Col-0	Div. ncRNA	DS	0.00260759	0.00056294		Col-0	Div. ncRNA	DS	0.00281055	0.000239754
Col-0	Div. ncRNA	L12	0.00343013	0.00108197		Col-0	Div. ncRNA	L12	0.00279663	0.000453604
Col-0	Div. ncRNA	L48	0.00685006	0.0020627		Col-0	Div. ncRNA	L48	0.00672266	0.000834637
Col-0	AT3G26650	DS	0.0482058	0.0116065		Col-0	AT3G26650	DS	0.052148	0.0102636
Col-0	AT3G26650	L12	0.197627	0.0107815		Col-0	AT3G26650	L12	0.162352	0.0261144
Col-0	AT3G26650	L48	15.5184	1.14652		Col-0	AT3G26650	L48	16.8045	2.94577
SAIL_1250_D04	Div. ncRNA	DS	0.0111599	0.00208313		SALK_138567	Div. ncRNA	DS	0.00135478	0.000315356
SAIL_1250_D04	Div. ncRNA	L12	0.00632616	0.00150757		SALK_138567	Div. ncRNA	L12	0.00210043	0.000196248
SAIL_1250_D04	Div. ncRNA	L48	0.0116357	0.00632584		SALK_138567	Div. ncRNA	L48	0.00798671	0.00136741
SAIL_1250_D04	AT3G26650	DS	0.782266	0.096622		SALK_138567	AT3G26650	DS	0.0239956	0.00467603
SAIL_1250_D04	AT3G26650	L12	0.388574	0.0841109		SALK_138567	AT3G26650	L12	0.00233372	0.000999496
SAIL_1250_D04	AT3G26650	L48	3.68719	0.960279		SALK_138567	AT3G26650	L48	0.0551933	0.0285808
Ct values (2-3x technical reps)						Ct values (2-3x technical reps)
Genotype	Timepoint	Primer	Bio Rep	Ct		Genotype	Timepoint	Primer	Bio Rep	Ct
SAIL_1250_D04	DS	RBP45B	1	21.83		SALK_138567	DS	RBP45B	1	22.18
SAIL_1250_D04	DS	RBP45B	1	21		SALK_138567	DS	RBP45B	1	22.15
SAIL_1250_D04	DS	RBP45B	2	21.57		SALK_138567	DS	RBP45B	2	22.08
SAIL_1250_D04	DS	RBP45B	2	21.59		SALK_138567	DS	RBP45B	2	22.29
SAIL_1250_D04	DS	RBP45B	3	21.77		SALK_138567	DS	RBP45B	3	22.01
SAIL_1250_D04	DS	RBP45B	3	21.63		SALK_138567	DS	RBP45B	3	21.99
SAIL_1250_D04	L12	RBP45B	1	20.6		SALK_138567	L12	RBP45B	1	21.45
SAIL_1250_D04	L12	RBP45B	1	20.73		SALK_138567	L12	RBP45B	1	21.2
SAIL_1250_D04	L12	RBP45B	2	20.62		SALK_138567	L12	RBP45B	2	20.57
SAIL_1250_D04	L12	RBP45B	2	20.67		SALK_138567	L12	RBP45B	2	20.66
SAIL_1250_D04	L12	RBP45B	3	20.02		SALK_138567	L12	RBP45B	3	20.99
SAIL_1250_D04	L12	RBP45B	3	20.11		SALK_138567	L12	RBP45B	3	20.79
SAIL_1250_D04	L48	RBP45B	1	21.63		SALK_138567	L48	RBP45B	1	21.26
SAIL_1250_D04	L48	RBP45B	1	21.6		SALK_138567	L48	RBP45B	1	21.42
SAIL_1250_D04	L48	RBP45B	2	21.15		SALK_138567	L48	RBP45B	2	21.9
SAIL_1250_D04	L48	RBP45B	2	21.26		SALK_138567	L48	RBP45B	2	21.73
SAIL_1250_D04	L48	RBP45B	3	21.3		SALK_138567	L48	RBP45B	3	21.5
SAIL_1250_D04	L48	RBP45B	3	21.48		SALK_138567	L48	RBP45B	3	21.3
SAIL_1250_D04	DS	AT3G26650	1	21.98		SALK_138567	DS	AT3G26650	1	27.95
SAIL_1250_D04	DS	AT3G26650	1	21.96		SALK_138567	DS	AT3G26650	1	27.92
SAIL_1250_D04	DS	AT3G26650	1	21.94		SALK_138567	DS	AT3G26650	1	27.87
SAIL_1250_D04	DS	AT3G26650	2	21.77		SALK_138567	DS	AT3G26650	2	27.49
SAIL_1250_D04	DS	AT3G26650	2	21.77		SALK_138567	DS	AT3G26650	2	27.26
SAIL_1250_D04	DS	AT3G26650	2	21.76		SALK_138567	DS	AT3G26650	2	27.45
SAIL_1250_D04	DS	AT3G26650	3	22		SALK_138567	DS	AT3G26650	3	27.26
SAIL_1250_D04	DS	AT3G26650	3	22.08		SALK_138567	DS	AT3G26650	3	27.14
SAIL_1250_D04	DS	AT3G26650	3	22.08		SALK_138567	DS	AT3G26650	3	27.32
SAIL_1250_D04	L12	AT3G26650	1	21.69		SALK_138567	L12	AT3G26650	1	31.14
SAIL_1250_D04	L12	AT3G26650	1	21.75		SALK_138567	L12	AT3G26650	1	30.7
SAIL_1250_D04	L12	AT3G26650	1	21.75		SALK_138567	L12	AT3G26650	1	30.84
SAIL_1250_D04	L12	AT3G26650	2	22.2		SALK_138567	L12	AT3G26650	2	29.28
SAIL_1250_D04	L12	AT3G26650	2	21.9		SALK_138567	L12	AT3G26650	2	29.12
SAIL_1250_D04	L12	AT3G26650	2	22.06		SALK_138567	L12	AT3G26650	2	29.61
SAIL_1250_D04	L12	AT3G26650	3	21.63		SALK_138567	L12	AT3G26650	3	29.09
SAIL_1250_D04	L12	AT3G26650	3	21.68		SALK_138567	L12	AT3G26650	3	29.03
SAIL_1250_D04	L12	AT3G26650	3	21.94		SALK_138567	L12	AT3G26650	3	29.26
SAIL_1250_D04	L48	AT3G26650	1	19.77		SALK_138567	L48	AT3G26650	1	26.47
SAIL_1250_D04	L48	AT3G26650	1	19.77		SALK_138567	L48	AT3G26650	1	26.76
SAIL_1250_D04	L48	AT3G26650	1	20.32		SALK_138567	L48	AT3G26650	1	26.54
SAIL_1250_D04	L48	AT3G26650	2	19.03		SALK_138567	L48	AT3G26650	2	26.03
SAIL_1250_D04	L48	AT3G26650	2	18.78		SALK_138567	L48	AT3G26650	2	25.9
SAIL_1250_D04	L48	AT3G26650	2	19.02		SALK_138567	L48	AT3G26650	2	26
SAIL_1250_D04	L48	AT3G26650	3	19.57		SALK_138567	L48	AT3G26650	3	24.94
SAIL_1250_D04	L48	AT3G26650	3	19.86		SALK_138567	L48	AT3G26650	3	24.98
SAIL_1250_D04	L48	AT3G26650	3	19.84		SALK_138567	L48	AT3G26650	3	25.03
SAIL_1250_D04	DS	Div. ncRNA	1	28.12		SALK_138567	DS	Div. ncRNA	1	31.85
SAIL_1250_D04	DS	Div. ncRNA	1	28.96		SALK_138567	DS	Div. ncRNA	1	31.74
SAIL_1250_D04	DS	Div. ncRNA	1	28.79		SALK_138567	DS	Div. ncRNA	1	31.59
SAIL_1250_D04	DS	Div. ncRNA	2	28.6		SALK_138567	DS	Div. ncRNA	2	32.2
SAIL_1250_D04	DS	Div. ncRNA	2	28.7		SALK_138567	DS	Div. ncRNA	2	31.01
SAIL_1250_D04	DS	Div. ncRNA	2	28.59		SALK_138567	DS	Div. ncRNA	2	31.75
SAIL_1250_D04	DS	Div. ncRNA	3	28.57		SALK_138567	DS	Div. ncRNA	3	31.77
SAIL_1250_D04	DS	Div. ncRNA	3	28.31		SALK_138567	DS	Div. ncRNA	3	32.19
SAIL_1250_D04	DS	Div. ncRNA	3	28.1		SALK_138567	DS	Div. ncRNA	3	31.82
SAIL_1250_D04	L12	Div. ncRNA	1	28.65		SALK_138567	L12	Div. ncRNA	1	29.86
SAIL_1250_D04	L12	Div. ncRNA	1	27.98		SALK_138567	L12	Div. ncRNA	1	29.95
SAIL_1250_D04	L12	Div. ncRNA	1	27.68		SALK_138567	L12	Div. ncRNA	1	30.03
SAIL_1250_D04	L12	Div. ncRNA	2	27.88		SALK_138567	L12	Div. ncRNA	2	29.59
SAIL_1250_D04	L12	Div. ncRNA	2	27.74		SALK_138567	L12	Div. ncRNA	2	30.01
SAIL_1250_D04	L12	Div. ncRNA	2	28.03		SALK_138567	L12	Div. ncRNA	2	29.94
SAIL_1250_D04	L12	Div. ncRNA	3	28.04		SALK_138567	L12	Div. ncRNA	3	29.33
SAIL_1250_D04	L12	Div. ncRNA	3	27.76		SALK_138567	L12	Div. ncRNA	3	29.8
SAIL_1250_D04	L12	Div. ncRNA	3	28.06		SALK_138567	L12	Div. ncRNA	3	29.82
SAIL_1250_D04	L48	AT3G26650	1	28.24		SALK_138567	L48	AT3G26650	1	28.41
SAIL_1250_D04	L48	AT3G26650	1	28.74		SALK_138567	L48	AT3G26650	1	28.44
SAIL_1250_D04	L48	AT3G26650	1	28.55		SALK_138567	L48	AT3G26650	1	28.44
SAIL_1250_D04	L48	AT3G26650	2	27.67		SALK_138567	L48	AT3G26650	2	27.78
SAIL_1250_D04	L48	AT3G26650	2	27.19		SALK_138567	L48	AT3G26650	2	27.98
SAIL_1250_D04	L48	AT3G26650	2	27.49		SALK_138567	L48	AT3G26650	2	27.84
SAIL_1250_D04	L48	AT3G26650	3	27.55		SALK_138567	L48	AT3G26650	3	28.15
SAIL_1250_D04	L48	AT3G26650	3	27.56		SALK_138567	L48	AT3G26650	3	28.5
SAIL_1250_D04	L48	AT3G26650	3	27.73		SALK_138567	L48	AT3G26650	3	28.11
Col-0	DS	RBP45B	1	22.61		Col-0	DS	RBP45B	1	22.54
Col-0	DS	RBP45B	1	22.51		Col-0	DS	RBP45B	1	22.33
Col-0	DS	RBP45B	2	22.72		Col-0	DS	RBP45B	2	22.56
Col-0	DS	RBP45B	2	22.59		Col-0	DS	RBP45B	2	22.57
Col-0	DS	RBP45B	3	22.58		Col-0	DS	RBP45B	3	22.43
Col-0	DS	RBP45B	3	22.51		Col-0	DS	RBP45B	3	22.8
Col-0	L12	RBP45B	1	20.99		Col-0	L12	RBP45B	1	20.79
Col-0	L12	RBP45B	1	21		Col-0	L12	RBP45B	1	20.96
Col-0	L12	RBP45B	2	20.73		Col-0	L12	RBP45B	2	21.03
Col-0	L12	RBP45B	2	20.82		Col-0	L12	RBP45B	2	20.93
Col-0	L12	RBP45B	3	21.14		Col-0	L12	RBP45B	3	21.57
Col-0	L12	RBP45B	3	21.47		Col-0	L12	RBP45B	3	21.32
Col-0	L48	RBP45B	1	21.51		Col-0	L48	RBP45B	1	21.54
Col-0	L48	RBP45B	1	21.07		Col-0	L48	RBP45B	1	21.63
Col-0	L48	RBP45B	2	21.18		Col-0	L48	RBP45B	2	21.85
Col-0	L48	RBP45B	2	21.15		Col-0	L48	RBP45B	2	21.62
Col-0	L48	RBP45B	3	21.32		Col-0	L48	RBP45B	3	21.67
Col-0	L48	RBP45B	3	21.25		Col-0	L48	RBP45B	3	21.71
Col-0	DS	AT3G26650	1	26.56		Col-0	DS	AT3G26650	1	26.26
Col-0	DS	AT3G26650	1	26.6		Col-0	DS	AT3G26650	1	26.88
Col-0	DS	AT3G26650	1	26.9		Col-0	DS	AT3G26650	1	26.55
Col-0	DS	AT3G26650	2	27.2		Col-0	DS	AT3G26650	2	27.21
Col-0	DS	AT3G26650	2	27.64		Col-0	DS	AT3G26650	2	27.48
Col-0	DS	AT3G26650	2	27.62		Col-0	DS	AT3G26650	2	26.9
Col-0	DS	AT3G26650	3	26.85		Col-0	DS	AT3G26650	3	26.31
Col-0	DS	AT3G26650	3	26.86		Col-0	DS	AT3G26650	3	26.73
Col-0	DS	AT3G26650	3	26.7		Col-0	DS	AT3G26650	3	27.06
Col-0	L12	AT3G26650	1	23.52		Col-0	L12	AT3G26650	1	23.82
Col-0	L12	AT3G26650	1	22.88		Col-0	L12	AT3G26650	1	23.86
Col-0	L12	AT3G26650	1	23.34		Col-0	L12	AT3G26650	1	23.6
Col-0	L12	AT3G26650	2	23.07		Col-0	L12	AT3G26650	2	23.56
Col-0	L12	AT3G26650	2	23.03		Col-0	L12	AT3G26650	2	23.57
Col-0	L12	AT3G26650	2	23.41		Col-0	L12	AT3G26650	2	23.63
Col-0	L12	AT3G26650	3	23.49		Col-0	L12	AT3G26650	3	23.85
Col-0	L12	AT3G26650	3	23.78		Col-0	L12	AT3G26650	3	24.09
Col-0	L12	AT3G26650	3	23.77		Col-0	L12	AT3G26650	3	23.64
Col-0	L48	AT3G26650	1	17.24		Col-0	L48	AT3G26650	1	17.63
Col-0	L48	AT3G26650	1	17.73		Col-0	L48	AT3G26650	1	17.67
Col-0	L48	AT3G26650	1	17.15		Col-0	L48	AT3G26650	1	17.56
Col-0	L48	AT3G26650	2	17.24		Col-0	L48	AT3G26650	2	17.94
Col-0	L48	AT3G26650	2	17.21		Col-0	L48	AT3G26650	2	17.8
Col-0	L48	AT3G26650	2	17.43		Col-0	L48	AT3G26650	2	17.85
Col-0	L48	AT3G26650	3	17.08		Col-0	L48	AT3G26650	3	17.42
Col-0	L48	AT3G26650	3	17.11		Col-0	L48	AT3G26650	3	17.18
Col-0	L48	AT3G26650	3	17.45		Col-0	L48	AT3G26650	3	17.47
Col-0	DS	Div. ncRNA	1	30.49		Col-0	DS	Div. ncRNA	1	30.34
Col-0	DS	Div. ncRNA	1	30.49		Col-0	DS	Div. ncRNA	1	30.78
Col-0	DS	Div. ncRNA	1	30.65		Col-0	DS	Div. ncRNA	1	30.8
Col-0	DS	Div. ncRNA	2	30.48		Col-0	DS	Div. ncRNA	2	31.24
Col-0	DS	Div. ncRNA	2	30.42		Col-0	DS	Div. ncRNA	2	30.54
Col-0	DS	Div. ncRNA	2	31.03		Col-0	DS	Div. ncRNA	2	30.23
Col-0	DS	Div. ncRNA	3	30.49		Col-0	DS	Div. ncRNA	3	30.25
Col-0	DS	Div. ncRNA	3	31		Col-0	DS	Div. ncRNA	3	31.1
Col-0	DS	Div. ncRNA	3	31.26		Col-0	DS	Div. ncRNA	3	31.23
Col-0	L12	Div. ncRNA	1	28.85		Col-0	L12	Div. ncRNA	1	29.13
Col-0	L12	Div. ncRNA	1	28.48		Col-0	L12	Div. ncRNA	1	29.28
Col-0	L12	Div. ncRNA	1	28.58		Col-0	L12	Div. ncRNA	1	29.68
Col-0	L12	Div. ncRNA	2	29.07		Col-0	L12	Div. ncRNA	2	29.47
Col-0	L12	Div. ncRNA	2	28.98		Col-0	L12	Div. ncRNA	2	28.96
Col-0	L12	Div. ncRNA	2	28.5		Col-0	L12	Div. ncRNA	2	29.17
Col-0	L12	Div. ncRNA	3	29.83		Col-0	L12	Div. ncRNA	3	30.32
Col-0	L12	Div. ncRNA	3	29.06		Col-0	L12	Div. ncRNA	3	29.91
Col-0	L12	Div. ncRNA	3	29.52		Col-0	L12	Div. ncRNA	3	29.51
Col-0	L48	Div. ncRNA	1	27.72		Col-0	L48	Div. ncRNA	1	28.67
Col-0	L48	Div. ncRNA	1	27.59		Col-0	L48	Div. ncRNA	1	27.87
Col-0	L48	Div. ncRNA	1	27.95		Col-0	L48	Div. ncRNA	1	28.66
Col-0	L48	Div. ncRNA	2	27.97		Col-0	L48	Div. ncRNA	2	28.98
Col-0	L48	Div. ncRNA	2	28.79		Col-0	L48	Div. ncRNA	2	28.99
Col-0	L48	Div. ncRNA	2	28.69		Col-0	L48	Div. ncRNA	2	29.46
Col-0	L48	Div. ncRNA	3	28.86		Col-0	L48	Div. ncRNA	3	29
Col-0	L48	Div. ncRNA	3	28.81		Col-0	L48	Div. ncRNA	3	28.72
Col-0	L48	Div. ncRNA	3	28.84		Col-0	L48	Div. ncRNA	3	28.9

## Sheet: Supplementary Figure 9kl
Supplementary Figure 9k: SLP2 (P1)						Supplementary Figure 9l: SLP2 (P2)
Strand	BioRep	Genotype	FC to RBP45B			Strand	BioRep	Genotype	FC to RBP45B
Sense	1	Col0	0.00715582			Sense	1	Col0	0.00151829
Sense	2	Col0	0.00670754			Sense	2	Col0	0.000808013
Sense	3	Col0	0.0065847			Sense	3	Col0	0.000888299
Antisense	1	Col0	0.000590135			Antisense	1	Col0	0.00206926
Antisense	2	Col0	0.000811756			Antisense	2	Col0	0.00212253
Antisense	3	Col0	0.000706674			Antisense	3	Col0	0.00255936
Sense	1	CRISPRn1	0.00379943			Sense	1	CRISPRn1	0.00156821
Sense	2	CRISPRn1	0.00167302			Sense	2	CRISPRn1	0.00136521
Sense	3	CRISPRn1	0.00106372			Sense	3	CRISPRn1	0.00119675
Antisense	1	CRISPRn1	0.000359929			Antisense	1	CRISPRn1	0.000834577
Antisense	2	CRISPRn1	0.000173834			Antisense	2	CRISPRn1	0.00035827
Antisense	3	CRISPRn1	0.000268399			Antisense	3	CRISPRn1	0.000446207
Sense	1	CRISPRn2	0.00172802			Sense	1	CRISPRn2	0.00172403
Sense	2	CRISPRn2	0.00123609			Sense	2	CRISPRn2	0.00145981
Sense	3	CRISPRn2	0.000978821			Sense	3	CRISPRn2	0.000681027
Antisense	1	CRISPRn2	0.000361596			Antisense	1	CRISPRn2	0.000375214
Antisense	2	CRISPRn2	0.000394779			Antisense	2	CRISPRn2	0.000832651
Antisense	3	CRISPRn2	0.000218008			Antisense	3	CRISPRn2	0.000373484
Strand	Genotype	Mean	Sd			Strand	Genotype	Mean	Sd
Antisense	CRISPRn1	0.000267387	9.30515e-05			Antisense	CRISPRn1	0.000546351	0.000253454
Antisense	CRISPRn2	0.000324794	9.39564e-05			Antisense	CRISPRn2	0.000527116	0.000264602
Antisense	Col0	0.000702855	0.00011086			Antisense	Col0	0.00225039	0.000268904
Sense	CRISPRn1	0.00217872	0.00143626			Sense	CRISPRn1	0.00137672	0.000185999
Sense	CRISPRn2	0.00131431	0.000380673			Sense	CRISPRn2	0.00128829	0.000542244
Sense	Col0	0.00681602	0.000300618			Sense	Col0	0.00107154	0.000388981
Strand	Group 1	Group 2	Tukey HSD P-value			Strand	Group 1	Group 2	Tukey HSD P-value
Sense	Col-0	CRISPRn1	0.626			Sense	Col-0	CRISPRn1	0.00155
Sense	Col-0	CRISPRn2	0.054			Sense	Col-0	CRISPRn2	0.000616
Sense	CRISPRn1	CRISPRn2	0.182			Sense	CRISPRn1	CRISPRn2	0.49
Antisense	Col-0	CRISPRn1	0.00666			Antisense	Col-0	CRISPRn1	0.000515
Antisense	Col-0	CRISPRn2	0.00856			Antisense	Col-0	CRISPRn2	0.000484
Antisense	CRISPRn1	CRISPRn2	0.967			Antisense	CRISPRn1	CRISPRn2	0.996
			Ct values (3x technical reps)
			Genotype	Strand/cDNA mix	Primer	Bio Rep	Ct
			Col-0	Sense	RBP45B	1	22.85
			Col-0	Sense	RBP45B	1	22.63
			Col-0	Sense	RBP45B	1	22.7
			Col-0	Sense	RBP45B	2	21.87
			Col-0	Sense	RBP45B	2	21.78
			Col-0	Sense	RBP45B	2	21.87
			Col-0	Sense	RBP45B	3	23.07
			Col-0	Sense	RBP45B	3	23.04
			Col-0	Sense	RBP45B	3	22.89
			Col-0	Sense	P1	1	31.86
			Col-0	Sense	P1	1	32.26
			Col-0	Sense	P1	1	32.15
			Col-0	Sense	P1	2	32.11
			Col-0	Sense	P1	2	31.94
			Col-0	Sense	P1	2	32.29
			Col-0	Sense	P1	3	33.49
			Col-0	Sense	P1	3	33.15
			Col-0	Sense	P1	3	32.77
			Col-0	Sense	P2	1	30
			Col-0	Sense	P2	1	29.87
			Col-0	Sense	P2	1	29.69
			Col-0	Sense	P2	2	29.15
			Col-0	Sense	P2	2	28.89
			Col-0	Sense	P2	2	29.14
			Col-0	Sense	P2	3	30.26
			Col-0	Sense	P2	3	30.29
			Col-0	Sense	P2	3	30.19
			Col-0	Antisense	RBP45B	1	22.59
			Col-0	Antisense	RBP45B	1	22.11
			Col-0	Antisense	RBP45B	1	22.91
			Col-0	Antisense	RBP45B	2	21.82
			Col-0	Antisense	RBP45B	2	21.8
			Col-0	Antisense	RBP45B	2	21.83
			Col-0	Antisense	RBP45B	3	22.63
			Col-0	Antisense	RBP45B	3	22.85
			Col-0	Antisense	RBP45B	3	22.71
			Col-0	Antisense	P1	1	31.6
			Col-0	Antisense	P1	1	31.48
			Col-0	Antisense	P1	1	31.28
			Col-0	Antisense	P1	2	30.33
			Col-0	Antisense	P1	2	30.69
			Col-0	Antisense	P1	2	31.07
			Col-0	Antisense	P1	3	31.23
			Col-0	Antisense	P1	3	31.51
			Col-0	Antisense	P1	3	31.28
			Col-0	Antisense	P2	1	33.13
			Col-0	Antisense	P2	1	32.92
			Col-0	Antisense	P2	1	33.74
			Col-0	Antisense	P2	2	32.04
			Col-0	Antisense	P2	2	32.05
			Col-0	Antisense	P2	2	32.16
			Col-0	Antisense	P2	3	33
			Col-0	Antisense	P2	3	33.59
			Col-0	Antisense	P2	3	33
			CRISPRn1	Sense	RBP45B	1	23.01
			CRISPRn1	Sense	RBP45B	1	22.71
			CRISPRn1	Sense	RBP45B	1	22.89
			CRISPRn1	Sense	RBP45B	2	22.09
			CRISPRn1	Sense	RBP45B	2	23.12
			CRISPRn1	Sense	RBP45B	2	22.56
			CRISPRn1	Sense	RBP45B	3	22.8
			CRISPRn1	Sense	RBP45B	3	22.57
			CRISPRn1	Sense	RBP45B	3	22.84
			CRISPRn1	Sense	P1	1	31.93
			CRISPRn1	Sense	P1	1	32.34
			CRISPRn1	Sense	P1	1	32.29
			CRISPRn1	Sense	P1	2	31.64
			CRISPRn1	Sense	P1	2	32.99
			CRISPRn1	Sense	P1	2	31.69
			CRISPRn1	Sense	P1	3	32.6
			CRISPRn1	Sense	P1	3	32.06
			CRISPRn1	Sense	P1	3	32.67
			CRISPRn1	Sense	P2	1	31.67
			CRISPRn1	Sense	P2	1	32
			CRISPRn1	Sense	P2	1	29.06
			CRISPRn1	Sense	P2	2	31.44
			CRISPRn1	Sense	P2	2	31.73
			CRISPRn1	Sense	P2	2	32.27
			CRISPRn1	Sense	P2	3	32.75
			CRISPRn1	Sense	P2	3	32.48
			CRISPRn1	Sense	P2	3	32.61
			CRISPRn1	Antisense	RBP45B	1	22.96
			CRISPRn1	Antisense	RBP45B	1	22.71
			CRISPRn1	Antisense	RBP45B	1	22.73
			CRISPRn1	Antisense	RBP45B	2	22.16
			CRISPRn1	Antisense	RBP45B	2	22.24
			CRISPRn1	Antisense	RBP45B	2	21.91
			CRISPRn1	Antisense	RBP45B	3	22.58
			CRISPRn1	Antisense	RBP45B	3	22.83
			CRISPRn1	Antisense	RBP45B	3	22.65
			CRISPRn1	Antisense	P1	1	33.43
			CRISPRn1	Antisense	P1	1	32.79
			CRISPRn1	Antisense	P1	1	32.86
			CRISPRn1	Antisense	P1	2	33.79
			CRISPRn1	Antisense	P1	2	33.86
			CRISPRn1	Antisense	P1	2	33
			CRISPRn1	Antisense	P1	3	33.79
			CRISPRn1	Antisense	P1	3	33.88
			CRISPRn1	Antisense	P1	3	33.78
			CRISPRn1	Antisense	P2	1	35.2
			CRISPRn1	Antisense	P2	1	34.05
			CRISPRn1	Antisense	P2	1	33.47
			CRISPRn1	Antisense	P2	2	34.53
			CRISPRn1	Antisense	P2	2	34.45
			CRISPRn1	Antisense	P2	2	34.8
			CRISPRn1	Antisense	P2	3	34.45
			CRISPRn1	Antisense	P2	3	34.72
			CRISPRn1	Antisense	P2	3	34.48
			CRISPRn2	Sense	RBP45B	1	22.49
			CRISPRn2	Sense	RBP45B	1	22.58
			CRISPRn2	Sense	RBP45B	1	22.41
			CRISPRn2	Sense	RBP45B	2	22.51
			CRISPRn2	Sense	RBP45B	2	22.25
			CRISPRn2	Sense	RBP45B	2	22.26
			CRISPRn2	Sense	RBP45B	3	22.83
			CRISPRn2	Sense	RBP45B	3	21.99
			CRISPRn2	Sense	RBP45B	3	21.82
			CRISPRn2	Sense	P1	1	31.43
			CRISPRn2	Sense	P1	1	31.95
			CRISPRn2	Sense	P1	1	31.64
			CRISPRn2	Sense	P1	2	31.74
			CRISPRn2	Sense	P1	2	31.86
			CRISPRn2	Sense	P1	2	31.68
			CRISPRn2	Sense	P1	3	32.16
			CRISPRn2	Sense	P1	3	33.29
			CRISPRn2	Sense	P1	3	32.75
			CRISPRn2	Sense	P2	1	31.82
			CRISPRn2	Sense	P2	1	32.2
			CRISPRn2	Sense	P2	1	30.99
			CRISPRn2	Sense	P2	2	31.89
			CRISPRn2	Sense	P2	2	32.17
			CRISPRn2	Sense	P2	2	31.94
			CRISPRn2	Sense	P2	3	31.76
			CRISPRn2	Sense	P2	3	32.01
			CRISPRn2	Sense	P2	3	32.86
			CRISPRn2	Antisense	RBP45B	1	22.49
			CRISPRn2	Antisense	RBP45B	1	22.29
			CRISPRn2	Antisense	RBP45B	1	22.66
			CRISPRn2	Antisense	RBP45B	2	22.24
			CRISPRn2	Antisense	RBP45B	2	22.54
			CRISPRn2	Antisense	RBP45B	2	22.43
			CRISPRn2	Antisense	RBP45B	3	22
			CRISPRn2	Antisense	RBP45B	3	21.95
			CRISPRn2	Antisense	RBP45B	3	22.07
			CRISPRn2	Antisense	P1	1	34.09
			CRISPRn2	Antisense	P1	1	33.5
			CRISPRn2	Antisense	P1	1	33.99
			CRISPRn2	Antisense	P1	2	32.55
			CRISPRn2	Antisense	P1	2	32.41
			CRISPRn2	Antisense	P1	2	32.94
			CRISPRn2	Antisense	P1	3	34.05
			CRISPRn2	Antisense	P1	3	33.05
			CRISPRn2	Antisense	P1	3	33.08
			CRISPRn2	Antisense	P2	1	33.13
			CRISPRn2	Antisense	P2	1	34.5
			CRISPRn2	Antisense	P2	1	34.11
			CRISPRn2	Antisense	P2	2	33.56
			CRISPRn2	Antisense	P2	2	33.63
			CRISPRn2	Antisense	P2	2	33.94
			CRISPRn2	Antisense	P2	3	33.98
			CRISPRn2	Antisense	P2	3	34.25
			CRISPRn2	Antisense	P2	3	34.28

## Sheet: Supplementary Figure 10d
Supplementary Figure 10d: eSPT
Replicate	FC to negative control (per leaf)	LUC signal eSPT	REN signal eSPT	LUC signal blank	REN signal blank	LUC/REN eSPT	LUC/REN blank
1	8.25709	1406	361032	286	606392	0.00389439	0.000471642
2	1.46978	461	1.8872e+06	461	2773764	0.000244278	0.0001662
3	4.275	6059	7.80631e+06	1177	6482727	0.000776167	0.000181559
4	1.86322	678	2.14226e+06	339	1.99575e+06	0.000316488	0.000169861
5	3.08332	4428	1.37577e+06	1772	1.69754e+06	0.00321857	0.00104387
6	4.96432	2614	4.08141e+06	636	4.92971e+06	0.000640466	0.000129014
7	3.18763	1105	2.97627e+06	274	2.35249e+06	0.00037127	0.000116472
Median	3.18763

[truncated: 1 more sheets: Supplementary Figure 15ab]
